# Supplementary material for: Anterior chamber depth in mice is controlled by several quantitative trait loci
Source: PLoS One. 2023 Aug 25;18(8):e0286897. doi: 10.1371/journal.pone.0286897 (PMC10456175; doi:10.1371/journal.pone.0286897)
Supplement: S1 Table — (XLSX) [file pone.0286897.s003.xlsx]

## Sheet: MGI gene list
Chromosome	cM	Start	End	strand GRCm39	MGI ID	Feature Type	Symbol	Name
6	13.03	32280764	32293549	+	MGI:3651753	antisense lncRNA gene	Plxna4os3	plexin A4, opposite strand 3
6	13.42	32428105	32431685	+	MGI:3045237	antisense lncRNA gene	Plxna4os2	plexin A4, opposite strand 2
6	13.58	32488076	32492511	+	MGI:2442851	antisense lncRNA gene	Plxna4os1	plexin A4, opposite strand 1
6	25.4	52178104	52190577	+	MGI:1919878	antisense lncRNA gene	Hoxaas3	Hoxa cluster antisense RNA 3
6	25.4	52135504	52139000	+	MGI:3705155	antisense lncRNA gene	Hotairm1	Hoxa transcript antisense RNA, myeloid-specific 1
6	25.44	52285374	52291817	-	MGI:1917843	antisense lncRNA gene	Evx1os	even skipped homeotic gene 1, opposite strand
6	27.04				MGI:3801863	antisense lncRNA gene	Gm15863	predicted gene 15863
6	35.94	83669788	83689183	-	MGI:3583301	antisense lncRNA gene	Vax2os	ventral anterior homeobox 2, opposite strand
6	35.94	83083589	83086035	-	MGI:3783052	antisense lncRNA gene	Ccdc142os	coiled-coil domain containing 142, opposite strand
6	44.32	95090998	95094612	-	MGI:1919467	antisense lncRNA gene	Kbtbd8os	kelch repeat and BTB (POZ) domain containing 8, opposite strand
6	12.55				MGI:3650919	lincRNA gene	Gm13834	predicted gene 13834
6	2.89	7301908	7309747	+	MGI:5011457	lncRNA gene	Gm19272	predicted gene, 19272
6	3.6	8354056	8364136	-	MGI:3801818	lncRNA gene	Gm16055	predicted gene 16055
6	3.96	8420009	8443455	-	MGI:3801991	lncRNA gene	Gm16043	predicted gene 16043
6	4.33	8507059	8509161	-	MGI:2443789	lncRNA gene	A430035B10Rik	RIKEN cDNA A430035B10 gene
6	4.86	10971467	10974377	-	MGI:1889333	lncRNA gene	AA545190	EST AA545190
6	5.65	13413336	13415995	+	MGI:1916663	lncRNA gene	1700016P04Rik	RIKEN cDNA 1700016P04 gene
6	5.8	13871568	13896420	+	MGI:1923561	lncRNA gene	1110019D14Rik	RIKEN cDNA 1110019D14 gene
6	7.67	17076260	17171832	-	MGI:3647654	lncRNA gene	Gm4876	predicted gene 4876
6	7.67	17058805	17064995	-	MGI:3705105	lncRNA gene	Gm15473	predicted gene 15473
6	7.7	17197750	17205694	+	MGI:2442531	lncRNA gene	D830026I12Rik	RIKEN cDNA D830026I12 gene
6	7.7	17206822	17385603	-	MGI:3783029	lncRNA gene	Gm15581	predicted gene 15581
6	8.11	18270135	18289047	-	MGI:3783039	lncRNA gene	Gm15592	predicted gene 15592
6	8.12	18424683	18427884	+	MGI:3783041	lncRNA gene	Gm15594	predicted gene 15594
6	8.16	18845909	18848206	-	MGI:5012371	lncRNA gene	Gm20186	predicted gene, 20186
6	11.99	28215498	28234934	+	MGI:1923474	lncRNA gene	6530409C15Rik	RIKEN cDNA 6530409C15 gene
6	12.26	28981633	29028921	+	MGI:3781472	lncRNA gene	Gm3294	predicted gene 3294
6	12.36	29322803	29323205	-	MGI:4937999	lncRNA gene	Gm17172	predicted gene 17172
6	12.52	30460984	30463312	+	MGI:1916587	lncRNA gene	1700012C14Rik	RIKEN cDNA 1700012C14 gene
6	12.52	30304604	30331778	+	MGI:1920824	lncRNA gene	1700095J07Rik	RIKEN cDNA 1700095J07 gene
6	12.52	30573152	30576034	-	MGI:3649768	lncRNA gene	Gm13781	predicted gene 13781
6	12.53	30673943	30682265	+	MGI:3649363	lncRNA gene	Gm13782	predicted gene 13782
6	12.54	30880497	30890828	+	MGI:1921177	lncRNA gene	4930412F09Rik	RIKEN cDNA 4930412F09 gene
6	12.55	31079781	31081581	+	MGI:3650920	lncRNA gene	Gm13833	predicted gene 13833
6	12.56	31197286	31314330	+	MGI:1920902	lncRNA gene	2210408F21Rik	RIKEN cDNA 2210408F21 gene
6	12.56	31070498	31195409	-	MGI:2673128	lncRNA gene	Lncpint	long non-protein coding RNA, Trp53 induced transcript
6	12.57	31349830	31360812	+	MGI:3651305	lncRNA gene	Gm13844	predicted gene 13844
6	12.57	31343820	31375708	-	MGI:3651306	lncRNA gene	Mkln1os	muskelin 1, intracellular mediator containing kelch motifs, opposite strand
6	12.57	31643095	31657632	+	MGI:3651994	lncRNA gene	Gm13847	predicted gene 13847
6	12.57	31627945	31720023	+	MGI:3651995	lncRNA gene	Gm13846	predicted gene 13846
6	12.57	31639155	31643066	-	MGI:3651996	lncRNA gene	Gm13848	predicted gene 13848
6	12.57	31551902	31553540	+	MGI:3647032	lncRNA gene	Gm6117	predicted gene 6117
6	12.57	31333678	31349304	+	MGI:3705266	lncRNA gene	Gm14532	predicted gene 14532
6	12.64	31763610	31899205	+	MGI:3651992	lncRNA gene	Gm13849	predicted gene 13849
6	12.87	32089078	32090161	+	MGI:3651993	lncRNA gene	Gm13850	predicted gene 13850
6	14.0	33015403	33020157	+	MGI:3705140	lncRNA gene	Gm14540	predicted gene 14540
6	14.75	34128864	34151170	+	MGI:3652199	lncRNA gene	Gm13856	predicted gene 13856
6	14.75	33961924	33969346	-	MGI:3649279	lncRNA gene	Gm13853	predicted gene 13853
6	14.76	34153992	34156312	+	MGI:3652198	lncRNA gene	Gm13855	predicted gene 13855
6	14.85	34267200	34301184	+	MGI:3705210	lncRNA gene	Gm14546	predicted gene 14546
6	15.03	34510488	34518322	+	MGI:3649464	lncRNA gene	Gm13860	predicted gene 13860
6	15.12	34703607	34703841	-	MGI:104972	lncRNA gene	Npn2	neoplastic progression 2
6	15.12	34628289	34630829	-	MGI:3649466	lncRNA gene	Gm13861	predicted gene 13861
6	15.12	34704156	34712324	-	MGI:3705289	lncRNA gene	Gm14547	predicted gene 14547
6	15.48	36310073	36365169	-	MGI:2442094	lncRNA gene	9330158H04Rik	RIKEN cDNA 9330158H04 gene
6	15.71	36913983	36962719	+	MGI:1920835	lncRNA gene	1700111E14Rik	RIKEN cDNA 1700111E14 gene
6	17.85	39095407	39125246	+	MGI:1922629	lncRNA gene	4930599N23Rik	RIKEN cDNA 4930599N23 gene
6	18.21	39397312	39398228	+	MGI:3642504	lncRNA gene	Gm10244	predicted gene 10244
6	18.34	39504475	39521423	+	MGI:1924459	lncRNA gene	8030453O22Rik	RIKEN cDNA 8030453O22 gene
6	18.41	39561026	39569718	-	MGI:3826603	lncRNA gene	Gm16272	predicted gene 16272
6	22.9	47430710	47431254	-	MGI:2445106	lncRNA gene	A930035D04Rik	RIKEN cDNA A930035D04 gene
6	23.52	48513516	48514408	-	MGI:1916682	lncRNA gene	1700026J14Rik	RIKEN cDNA 1700026J14 gene
6	23.7	48715280	48718378	-	MGI:3781523	lncRNA gene	Gimap1os	GTPase, IMAP family member 1, opposite strand
6	24.32	50543623	50571845	+	MGI:1918631	lncRNA gene	5430402O13Rik	RIKEN cDNA 5430402O13 gene
6	24.38	50826003	50855057	-	MGI:3588242	lncRNA gene	G930045G22Rik	RIKEN cDNA G930045G22 gene
6	25.4	52222223	52226749	+	MGI:107208	lncRNA gene	Hoxa11os	homeobox A11, opposite strand
6	25.4	52142654	52146431	+	MGI:1913890	lncRNA gene	Hoxaas2	Hoxa cluster antisense RNA 2
6	25.4	52154478	52157831	+	MGI:1924830	lncRNA gene	5730596B20Rik	RIKEN cDNA 5730596B20 gene
6	25.4	52149861	52151039	+	MGI:3705180	lncRNA gene	Gm15050	predicted gene 15050
6	25.4	52079929	52090664	+	MGI:3705267	lncRNA gene	Halr1	Hoxa adjacent long noncoding RNA 1
6	25.41	52239760	52244588	+	MGI:3642509	lncRNA gene	Hottip	Hoxa distal transcript antisense RNA
6	26.08	53800711	53835998	+	MGI:3704267	lncRNA gene	Gm16499	predicted gene 16499
6	26.77	54123872	54127922	-	MGI:1925866	lncRNA gene	9530036M11Rik	RIKEN cDNA 9530036M11 gene
6	26.84	54246666	54407206	-	MGI:1918824	lncRNA gene	9130019P16Rik	RIKEN cDNA 9130019P16 gene
6	26.84	54221905	54232149	-	MGI:3782974	lncRNA gene	Gm15527	predicted gene 15527
6	27.66				MGI:3644042	lncRNA gene	Gm8239	predicted gene 8239
6	27.82	57453682	57474656	+	MGI:3612486	lncRNA gene	4930533I22Rik	RIKEN cDNA 4930533I22 gene
6	27.98	58942640	58979068	+	MGI:3034340	lncRNA gene	BB365896	expressed sequence BB365896
6	28.89	60055004	60127030	+	MGI:3644382	lncRNA gene	Gm5570	predicted gene 5570
6	29.02	60374151	60380692	-	MGI:2443347	lncRNA gene	A530053G22Rik	RIKEN cDNA A530053G22 gene
6	29.24	61152588	61157794	-	MGI:2444999	lncRNA gene	A730020E08Rik	RIKEN cDNA A730020E08 gene
6	30.32	65745528	65756233	-	MGI:4439762	lncRNA gene	Gm16838	predicted gene, 16838
6	30.68	66871636	66873505	-	MGI:1922623	lncRNA gene	4930597O21Rik	RIKEN cDNA 4930597O21 gene
6	30.72	67013583	67057636	+	MGI:2443524	lncRNA gene	E230016M11Rik	RIKEN cDNA E230016M11 gene
6	30.75	67134785	67142269	+	MGI:2442501	lncRNA gene	A430010J10Rik	RIKEN cDNA A430010J10 gene
6	32.27	72586819	72593173	+	MGI:5142001	lncRNA gene	Gm20536	predicted gene 20536
6	32.27	72606271	72614700	+	MGI:3642201	lncRNA gene	Gm15401	predicted gene 15401
6	32.27	72676197	72682073	+	MGI:3707435	lncRNA gene	Gm15402	predicted gene 15402
6	32.37	72989026	72997343	+	MGI:5295667	lncRNA gene	Gm20560	predicted gene, 20560
6	34.12	77357243	77359442	-	MGI:1918003	lncRNA gene	6330415B21Rik	RIKEN cDNA 6330415B21 gene
6	34.88	79009027	79012852	+	MGI:5012547	lncRNA gene	Gm20362	predicted gene, 20362
6	35.03	79903397	80000139	-	MGI:3782594	lncRNA gene	Gm4409	predicted gene 4409
6	35.81	81961302	81969394	+	MGI:5012568	lncRNA gene	Gm20383	predicted gene, 20383
6	35.81	82027434	82029562	-	MGI:3802115	lncRNA gene	Gm15864	predicted gene 15864
6	35.94	83738741	83739490	-	MGI:1915184	lncRNA gene	1700124L16Rik	RIKEN cDNA 1700124L16 gene
6	35.94	83418737	83425304	+	MGI:2444713	lncRNA gene	B230319C09Rik	RIKEN cDNA B230319C09 gene
6	35.94	82741263	82744269	+	MGI:4937861	lncRNA gene	Gm17034	predicted gene 17034
6	35.94	83143134	83149737	-	MGI:3783068	lncRNA gene	Gm15624	predicted gene 15624
6	36.22	84070754	84083989	-	MGI:3705288	lncRNA gene	Gm15475	predicted gene 15475
6	37.13	85088397	85103076	-	MGI:3647625	lncRNA gene	Gm5878	predicted gene 5878
6	37.55	85938678	85946535	+	MGI:5011450	lncRNA gene	Gm19265	predicted gene, 19265
6	37.7	86447259	86457812	-	MGI:2444132	lncRNA gene	A430078I02Rik	RIKEN cDNA A430078I02 gene
6	37.71	86460358	86465209	-	MGI:1916897	lncRNA gene	2310040G24Rik	RIKEN cDNA 2310040G24 gene
6	37.72	86504312	86541431	+	MGI:1919262	lncRNA gene	1600020E01Rik	RIKEN cDNA 1600020E01 gene
6	37.75	86825389	86826422	-	MGI:1914420	lncRNA gene	2610306M01Rik	RIKEN cDNA 2610306M01 gene
6	38.74	87649352	87658180	+	MGI:2443140	lncRNA gene	E230015B07Rik	RIKEN cDNA E230015B07 gene
6	39.13	87958665	87961162	+	MGI:3648213	lncRNA gene	Gm5577	predicted gene 5577
6	39.25	88199584	88202660	-	MGI:1920567	lncRNA gene	1700031F10Rik	RIKEN cDNA 1700031F10 gene
6	39.61	88819836	88824256	+	MGI:3641714	lncRNA gene	Gm15612	predicted gene 15612
6	39.79	89073092	89087021	+	MGI:3026922	lncRNA gene	4933427D06Rik	RIKEN cDNA 4933427D06 gene
6	39.81	89117976	89124352	+	MGI:3584270	lncRNA gene	Gm1965	predicted gene 1965
6	39.84	89161654	89163007	-	MGI:3645279	lncRNA gene	Gm6507	predicted gene 6507
6	39.85	89189179	89193161	-	MGI:2685685	lncRNA gene	Gm839	predicted gene 839
6	40.16	90573679	90576930	-	MGI:3783199	lncRNA gene	Gm15756	predicted gene 15756
6	40.38	91135695	91136238	-	MGI:3705150	lncRNA gene	Gm14573	predicted gene 14573
6	40.5	91407442	91417836	-	MGI:1922150	lncRNA gene	4930471M09Rik	RIKEN cDNA 4930471M09 gene
6	40.51	91417969	91418737	+	MGI:1917048	lncRNA gene	1810044D09Rik	RIKEN cDNA 1810044D09 gene
6	41.03	91989375	91993098	-	MGI:1923066	lncRNA gene	4930466I24Rik	RIKEN cDNA 4930466I24 gene
6	41.69	92846338	92861392	+	MGI:3783179	lncRNA gene	Gm15737	predicted gene 15737
6	41.84	92917563	93088730	+	MGI:1924659	lncRNA gene	9530026P05Rik	RIKEN cDNA 9530026P05 gene
6	44.32	95267555	95310974	-	MGI:3041245	lncRNA gene	AY512915	cDNA sequence AY512915
6	11.99	27936654	27936749	-	MGI:3629661	miRNA gene	Mir592	microRNA 592
6	12.28	29022618	29022690	+	MGI:2676815	miRNA gene	Mir129-1	microRNA 129-1
6	12.52	30165917	30165991	-	MGI:2676846	miRNA gene	Mir182	microRNA 182
6	12.52	30169667	30169736	-	MGI:2676847	miRNA gene	Mir183	microRNA 183
6	12.52	30169445	30169550	-	MGI:3619440	miRNA gene	Mir96	microRNA 96
6	12.53	30741298	30741395	+	MGI:3619348	miRNA gene	Mir335	microRNA 335
6	12.55	31039595	31039682	-	MGI:2676904	miRNA gene	Mir29a	microRNA 29a
6	12.55	31039958	31040028	-	MGI:2676905	miRNA gene	Mir29b-1	microRNA 29b-1
6	15.48	36398677	36398760	+	MGI:3629662	miRNA gene	Mir490	microRNA 490
6	22.94	47780510	47780586	-	MGI:3629672	miRNA gene	Mir704	microRNA 704
6	24.64	51246792	51246890	-	MGI:2676833	miRNA gene	Mir148a	microRNA 148a
6	25.4	52207061	52207145	-	MGI:3618741	miRNA gene	Mir196b	microRNA 196b
6	35.81	81873580	81873657	-	MGI:3619414	miRNA gene	Mir468	microRNA 468
6	35.94	83067292	83067368	-	MGI:4441434	miRNA gene	Mir3470a	microRNA 3470a
6	37.35	85313274	85313355	-	MGI:3629673	miRNA gene	Mir705	microRNA 705
6	3.31	7675165	7693209	-	MGI:1350929	protein coding gene	Asns	asparagine synthetase
6	3.31	7555061	7562978	+	MGI:98474	protein coding gene	Tac1	tachykinin 1
6	3.37	7845224	7872042	+	MGI:2151071	protein coding gene	C1galt1	core 1 synthase, glycoprotein-N-acetylgalactosamine 3-beta-galactosyltransferase, 1
6	3.44	7997808	8192617	-	MGI:2685312	protein coding gene	Col28a1	collagen, type XXVIII, alpha 1
6	3.51	8209222	8236274	+	MGI:2182066	protein coding gene	Mios	meiosis regulator for oocyte development
6	3.53	8255936	8259141	-	MGI:1915490	protein coding gene	Rpa3	replication protein A3
6	3.53	8259288	8428767	+	MGI:3840148	protein coding gene	Umad1	UMAP1-MVP12 associated (UMA) domain containing 1
6	4.38	8630527	8778488	-	MGI:96391	protein coding gene	Ica1	islet cell autoantigen 1
6	4.38	8948431	9249032	+	MGI:107492	protein coding gene	Nxph1	neurexophilin 1
6	4.38	8509600	8597548	+	MGI:2179717	protein coding gene	Glcci1	glucocorticoid induced transcript 1
6	5.01	11900371	11907449	-	MGI:107686	protein coding gene	Ndufa4	Ndufa4, mitochondrial complex associated
6	5.01	11907808	12081204	+	MGI:1923539	protein coding gene	Phf14	PHD finger protein 14
6	5.31	12311607	12749252	-	MGI:2685683	protein coding gene	Thsd7a	thrombospondin, type I, domain containing 7A
6	5.38	13069758	13089268	+	MGI:1919150	protein coding gene	Tmem106b	transmembrane protein 106B
6	5.64	13156439	13224964	-	MGI:2685313	protein coding gene	Vwde	von Willebrand factor D and EGF domains
6	5.64	13263744	13264587	+	MGI:2685571	protein coding gene	Gm725	predicted gene 725
6	5.68	13580688	13608097	-	MGI:1921794	protein coding gene	Tmem168	transmembrane protein 168
6	5.69	13625674	13677965	-	MGI:2141466	protein coding gene	Bmt2	base methyltransferase of 25S rRNA 2
6	5.76	13834457	13839941	-	MGI:1927851	protein coding gene	Gpr85	G protein-coupled receptor 85
6	5.8	13867734	13871517	-	MGI:1913770	protein coding gene	Smim30	small integral membrane protein 30
6	6.31	14713976	14755273	-	MGI:2153588	protein coding gene	Ppp1r3a	protein phosphatase 1, regulatory subunit 3A
6	6.49	14901348	15441976	+	MGI:2148705	protein coding gene	Foxp2	forkhead box P2
6	6.85	15720660	15802168	+	MGI:104611	protein coding gene	Mdfic	MyoD family inhibitor domain containing
6	7.61	16833372	16898440	-	MGI:1333760	protein coding gene	Tfec	transcription factor EC
6	7.67	17065148	17105824	+	MGI:105081	protein coding gene	Tes	testin LIM domain protein
6	7.72	17281184	17289114	+	MGI:107571	protein coding gene	Cav2	caveolin 2
6	7.73	17306287	17341327	+	MGI:102709	protein coding gene	Cav1	caveolin 1, caveolae protein
6	7.83	17463799	17573979	+	MGI:96969	protein coding gene	Met	met proto-oncogene
6	7.96	17637009	17666971	+	MGI:106222	protein coding gene	Capza2	capping protein (actin filament) muscle Z-line, alpha 2
6	8.0	17693579	17943022	+	MGI:1927450	protein coding gene	St7	suppression of tumorigenicity 7
6	8.08	17988939	18030584	-	MGI:98954	protein coding gene	Wnt2	wingless-type MMTV integration site family, member 2
6	8.09	18050963	18109060	-	MGI:1921318	protein coding gene	Asz1	ankyrin repeat, SAM and basic leucine zipper domain containing 1
6	8.1	18170686	18322767	+	MGI:88388	protein coding gene	Cftr	cystic fibrosis transmembrane conductance regulator
6	8.12	18366477	18514842	-	MGI:1353467	protein coding gene	Cttnbp2	cortactin binding protein 2
6	8.16	18848634	18854051	+	MGI:1923772	protein coding gene	Lsm8	LSM8 homolog, U6 small nuclear RNA associated
6	8.16	18866317	18879585	+	MGI:1922446	protein coding gene	Ankrd7	ankyrin repeat domain 7
6	8.49	21215502	21729804	+	MGI:102663	protein coding gene	Kcnd2	potassium voltage-gated channel, Shal-related family, member 2
6	8.73	21771394	21852514	-	MGI:1889818	protein coding gene	Tspan12	tetraspanin 12
6	8.81	21949570	21976037	+	MGI:1919027	protein coding gene	Ing3	inhibitor of growth family, member 3
6	8.86	21985915	22256403	+	MGI:2444814	protein coding gene	Cped1	cadherin-like and PC-esterase domain containing 1
6	9.22	22288226	22298521	+	MGI:2136018	protein coding gene	Wnt16	wingless-type MMTV integration site family, member 16
6	9.24	22306519	22356080	-	MGI:107892	protein coding gene	Fam3c	FAM3 metabolism regulating signaling molecule C
6	9.92	22875501	23052915	+	MGI:97816	protein coding gene	Ptprz1	protein tyrosine phosphatase, receptor type Z, polypeptide 1
6	10.27	23072172	23132985	-	MGI:1353573	protein coding gene	Aass	aminoadipate-semialdehyde synthase
6	10.55	23245043	23248361	-	MGI:1920441	protein coding gene	Fezf1	Fez family zinc finger 1
6	10.57	23262772	23839420	-	MGI:2443963	protein coding gene	Cadps2	Ca2+-dependent activator protein for secretion 2
6	11.01	23653897	23655135	-	MGI:1918550	protein coding gene	Rnf148	ring finger protein 148
6	11.01	23648868	23650304	-	MGI:2677436	protein coding gene	Rnf133	ring finger protein 133
6	11.18	23969160	23970059	-	MGI:2681247	protein coding gene	Tas2r118	taste receptor, type 2, member 118
6	11.22	24088282	24168091	-	MGI:1859937	protein coding gene	Slc13a1	solute carrier family 13 (sodium/sulfate symporters), member 1
6	11.28	24791187	24801047	+	MGI:109335	protein coding gene	Spam1	sperm adhesion molecule 1
6	11.28	24518661	24527689	-	MGI:1915452	protein coding gene	Ndufa5	NADH:ubiquinone oxidoreductase subunit A5
6	11.28	24748366	24766518	+	MGI:1924292	protein coding gene	Hyal4	hyaluronoglucosaminidase 4
6	11.28	24528143	24573163	+	MGI:1926160	protein coding gene	Asb15	ankyrin repeat and SOCS box-containing 15
6	11.28	24597770	24605413	+	MGI:2135672	protein coding gene	Lmod2	leiomodin 2 (cardiac)
6	11.28	24733244	24745451	+	MGI:1921659	protein coding gene	Hyal6	hyaluronoglucosaminidase 6
6	11.28	24857996	24891957	+	MGI:1921718	protein coding gene	Hyal5	hyaluronoglucosaminidase 5
6	11.28	24613804	24665008	-	MGI:1920428	protein coding gene	Wasl	WASP like actin nucleation promoting factor
6	11.28	24444864	24515066	-	MGI:3041159	protein coding gene	Iqub	IQ motif and ubiquitin domain containing
6	11.29	24951140	24956124	-	MGI:2442812	protein coding gene	Tmem229a	transmembrane protein 229A
6	11.65	25743939	25809280	-	MGI:2141503	protein coding gene	Pot1a	protection of telomeres 1A
6	11.65	25668522	25689979	-	MGI:1313297	protein coding gene	Gpr37	G protein-coupled receptor 37
6	11.97	27275118	28135177	-	MGI:1351345	protein coding gene	Grm8	glutamate receptor, metabotropic 8
6	11.99	28442333	28449339	-	MGI:97488	protein coding gene	Pax4	paired box 4
6	11.99	28423603	28426601	+	MGI:99434	protein coding gene	Arf5	ADP-ribosylation factor 5
6	11.99	28416602	28421723	-	MGI:1921625	protein coding gene	Gcc1	golgi coiled coil 1
6	11.99	28239926	28398004	-	MGI:1889334	protein coding gene	Zfp800	zinc finger protein 800
6	11.99	28427869	28438621	+	MGI:1890386	protein coding gene	Fscn3	fascin actin-bundling protein 3
6	11.99	28480332	28935161	+	MGI:1929266	protein coding gene	Snd1	staphylococcal nuclease and tudor domain containing 1
6	12.05	28828125	28831746	-	MGI:2182081	protein coding gene	Lrrc4	leucine rich repeat containing 4
6	12.3	29060220	29073875	+	MGI:104663	protein coding gene	Lep	leptin
6	12.33	29123572	29164975	-	MGI:2655711	protein coding gene	Rbm28	RNA binding motif protein 28
6	12.35	29169231	29179583	-	MGI:2141677	protein coding gene	Prrt4	proline-rich transmembrane protein 4
6	12.36	29526624	29541870	+	MGI:1350924	protein coding gene	Irf5	interferon regulatory factor 5
6	12.36	29348105	29376674	+	MGI:1097158	protein coding gene	Calu	calumenin
6	12.36	29540826	29609886	-	MGI:1196412	protein coding gene	Tnpo3	transportin 3
6	12.36	29200435	29216363	-	MGI:96567	protein coding gene	Impdh1	inosine monophosphate dehydrogenase 1
6	12.36	29376670	29380512	-	MGI:99438	protein coding gene	Opn1sw	opsin 1 (cone pigments), short-wave-sensitive (color blindness, tritan)
6	12.36	29735502	29761364	+	MGI:108075	protein coding gene	Smo	smoothened, frizzled class receptor
6	12.36	29467782	29470508	+	MGI:1913394	protein coding gene	Atp6v1f	ATPase, H+ transporting, lysosomal V1 subunit F
6	12.36	29272487	29275445	+	MGI:1916823	protein coding gene	Hilpda	hypoxia inducible lipid droplet associated
6	12.36	29396308	29426987	+	MGI:1918128	protein coding gene	Ccdc136	coiled-coil domain containing 136
6	12.36	29694221	29718558	+	MGI:1919012	protein coding gene	Tspan33	tetraspanin 33
6	12.36	29917011	29959680	+	MGI:2444363	protein coding gene	Strip2	striatin interacting protein 2
6	12.36	29279592	29290679	+	MGI:2141439	protein coding gene	Fam71f2	family with sequence similarity 71, member F2
6	12.36	29473161	29507951	-	MGI:2141640	protein coding gene	Kcp	kielin/chordin-like protein
6	12.36	29768378	29912309	+	MGI:1921590	protein coding gene	Ahcyl2	S-adenosylhomocysteine hydrolase-like 2
6	12.36	29433255	29461882	+	MGI:95557	protein coding gene	Flnc	filamin C, gamma
6	12.36	29471436	29473428	+	MGI:3644212	protein coding gene	Atp6v1fnb	Atp6v1f neighbor
6	12.36	29319139	29336018	+	MGI:3032524	protein coding gene	Fam71f1	family with sequence similarity 71, member F1
6	12.47	30047987	30153457	+	MGI:1332235	protein coding gene	Nrf1	nuclear respiratory factor 1
6	12.52	30211288	30304538	-	MGI:104632	protein coding gene	Ube2h	ubiquitin-conjugating enzyme E2H
6	12.52	30366383	30391019	-	MGI:1916023	protein coding gene	Zc3hc1	zinc finger, C3HC type 1
6	12.52	30639217	30645360	+	MGI:88478	protein coding gene	Cpa1	carboxypeptidase A1, pancreatic
6	12.52	30401867	30455178	+	MGI:1924038	protein coding gene	Klhdc10	kelch domain containing 10
6	12.52	30653456	30693748	-	MGI:1891414	protein coding gene	Cep41	centrosomal protein 41
6	12.52	30568368	30592417	+	MGI:1919041	protein coding gene	Cpa4	carboxypeptidase A4
6	12.52	30480806	30509786	-	MGI:1919899	protein coding gene	Tmem209	transmembrane protein 209
6	12.52	30611009	30631744	+	MGI:1921899	protein coding gene	Cpa5	carboxypeptidase A5
6	12.52	30509848	30520253	+	MGI:1922897	protein coding gene	Ssmem1	serine-rich single-pass membrane protein 1
6	12.52	30541641	30564475	+	MGI:3617840	protein coding gene	Cpa2	carboxypeptidase A2, pancreatic
6	12.53	30723546	30748464	+	MGI:96968	protein coding gene	Mest	mesoderm specific transcript
6	12.54	30747553	30873729	-	MGI:1858683	protein coding gene	Copg2	coatomer protein complex, subunit gamma 2
6	12.54	30932956	30935925	-	MGI:3577024	protein coding gene	Klf14	Kruppel-like factor 14
6	12.54	30873916	30892508	-	MGI:1891413	protein coding gene	Tsga13	testis specific gene A13
6	12.57	31496428	31540872	-	MGI:1351317	protein coding gene	Podxl	podocalyxin-like
6	12.57	31375670	31493746	+	MGI:1351638	protein coding gene	Mkln1	muskelin 1, intracellular mediator containing kelch motifs
6	12.82	32027181	32035856	+	MGI:1923632	protein coding gene	1700012A03Rik	RIKEN cDNA 1700012A03 gene
6	12.9	32121478	32565127	-	MGI:2179061	protein coding gene	Plxna4	plexin A4
6	13.97	32769142	33037206	-	MGI:1913325	protein coding gene	Chchd3	coiled-coil-helix-coiled-coil-helix domain containing 3
6	14.59	33226025	33950914	+	MGI:1096376	protein coding gene	Exoc4	exocyst complex component 4
6	14.75	34130357	34154012	-	MGI:1931249	protein coding gene	Slc35b4	solute carrier family 35, member B4
6	14.75	34006383	34110969	+	MGI:1921604	protein coding gene	Lrguk	leucine-rich repeats and guanylate kinase domain containing
6	14.87	34280865	34294424	-	MGI:1353494	protein coding gene	Akr1b3	aldo-keto reductase family 1, member B3 (aldose reductase)
6	14.91	34331081	34345396	+	MGI:107673	protein coding gene	Akr1b8	aldo-keto reductase family 1, member B8
6	14.93	34361182	34373884	+	MGI:1915111	protein coding gene	Akr1b10	aldo-keto reductase family 1, member B10 (aldose reductase)
6	14.95	34389297	34400072	+	MGI:101918	protein coding gene	Akr1b7	aldo-keto reductase family 1, member B7
6	15.01	34453291	34482071	+	MGI:1098242	protein coding gene	Bpgm	2,3-bisphosphoglycerate mutase
6	15.07	34575433	34752404	+	MGI:88250	protein coding gene	Cald1	caldesmon 1
6	15.13	34757367	34836394	+	MGI:1923473	protein coding gene	Agbl3	ATP/GTP binding protein-like 3
6	15.18	34840081	34851881	+	MGI:1915737	protein coding gene	Tmem140	transmembrane protein 140
6	15.18	34848706	34854995	-	MGI:1925662	protein coding gene	Cyren	cell cycle regulator of NHEJ
6	15.19	34857361	34887766	-	MGI:2141558	protein coding gene	Wdr91	WD repeat domain 91
6	15.2	34999000	35110659	-	MGI:1859026	protein coding gene	Cnot4	CCR4-NOT transcription complex, subunit 4
6	15.2	34897098	34916279	+	MGI:107917	protein coding gene	Stra8	stimulated by retinoic acid gene 8
6	15.2	34922213	34965339	-	MGI:1917272	protein coding gene	Slc23a4	solute carrier family 23 member 4
6	15.24	35154551	35224534	+	MGI:2141625	protein coding gene	Nup205	nucleoporin 205
6	15.26	35229645	35238574	+	MGI:1914955	protein coding gene	1810058I24Rik	RIKEN cDNA 1810058I24 gene
6	15.26	35244888	35285061	-	MGI:2442367	protein coding gene	Slc13a4	solute carrier family 13 (sodium/sulfate symporters), member 4
6	15.27	35485841	35516823	-	MGI:99445	protein coding gene	Mtpn	myotrophin
6	15.27	35289678	35303076	-	MGI:3039626	protein coding gene	Fam180a	family with sequence similarity 180, member A
6	15.48	36691859	36787114	-	MGI:97804	protein coding gene	Ptn	pleiotrophin
6	15.48	36365019	36505349	+	MGI:88397	protein coding gene	Chrm2	cholinergic receptor, muscarinic 2, cardiac
6	15.6	36822957	37277119	-	MGI:2443430	protein coding gene	Dgki	diacylglycerol kinase, iota
6	16.18	37307956	37419083	-	MGI:2442695	protein coding gene	Creb3l2	cAMP responsive element binding protein 3-like 2
6	16.44	37507108	37545750	+	MGI:2384785	protein coding gene	Akr1d1	aldo-keto reductase family 1, member D1
6	17.07	37847746	37943231	+	MGI:109275	protein coding gene	Trim24	tripartite motif-containing 24
6	17.34	37960674	38023931	-	MGI:2444335	protein coding gene	Svopl	SV2 related protein homolog (rat)-like
6	17.5	38025418	38101521	-	MGI:2153480	protein coding gene	Atp6v0a4	ATPase, H+ transporting, lysosomal V0 subunit A4
6	17.64	38086288	38092741	+	MGI:1924772	protein coding gene	Tmem213	transmembrane protein 213
6	17.68	38100109	38230944	-	MGI:2669829	protein coding gene	D630045J12Rik	RIKEN cDNA D630045J12 gene
6	17.71	38264331	38276194	-	MGI:2443387	protein coding gene	Zc3hav1l	zinc finger CCCH-type, antiviral 1-like
6	17.72	38282221	38331538	-	MGI:1926031	protein coding gene	Zc3hav1	zinc finger CCCH type, antiviral 1
6	17.76	38358404	38404582	+	MGI:2444853	protein coding gene	Ttc26	tetratricopeptide repeat domain 26
6	17.79	38410860	38489698	+	MGI:2444236	protein coding gene	Ubn2	ubinuclein 2
6	17.84	38511796	38516384	+	MGI:1913367	protein coding gene	Fmc1	formation of mitochondrial complex V assembly factor 1
6	17.85	38852338	39061519	+	MGI:98497	protein coding gene	Tbxas1	thromboxane A synthase 1, platelet
6	17.85	38640004	38657800	+	MGI:2141402	protein coding gene	Clec2l	C-type lectin domain family 2, member L
6	17.85	38602628	38614177	-	MGI:1921503	protein coding gene	Klrg2	killer cell lectin-like receptor subfamily G, member 2
6	17.85	38528269	38586405	+	MGI:2183260	protein coding gene	Luc7l2	LUC7-like 2 (S. cerevisiae)
6	17.85	38671325	38853099	-	MGI:1314872	protein coding gene	Hipk2	homeodomain interacting protein kinase 2
6	17.85	39063346	39095283	-	MGI:2143990	protein coding gene	Parp12	poly (ADP-ribose) polymerase family, member 12
6	17.87	39113554	39183707	-	MGI:2443388	protein coding gene	Kdm7a	lysine (K)-specific demethylase 7A
6	18.11	39311707	39354609	-	MGI:1919394	protein coding gene	Slc37a3	solute carrier family 37 (glycerol-3-phosphate transporter), member 3
6	18.16	39358109	39367314	+	MGI:103292	protein coding gene	Rab19	RAB19, member RAS oncogene family
6	18.18	39374738	39397396	-	MGI:1859353	protein coding gene	Mkrn1	makorin, ring finger protein, 1
6	18.26	39439312	39534801	-	MGI:2444961	protein coding gene	Dennd2a	DENN/MADD domain containing 2A
6	18.39	39550807	39565703	+	MGI:1889336	protein coding gene	Adck2	aarF domain containing kinase 2
6	18.42	39569499	39576777	+	MGI:1915448	protein coding gene	Ndufb2	NADH:ubiquinone oxidoreductase subunit B2
6	18.43	39580171	39702397	-	MGI:88190	protein coding gene	Braf	Braf transforming gene
6	18.67	39778738	39787870	-	MGI:1338046	protein coding gene	Mrps33	mitochondrial ribosomal protein S33
6	18.82	40551832	40562739	-	MGI:1345151	protein coding gene	Clec5a	C-type lectin domain family 5, member a
6	18.82	40605765	40746057	+	MGI:1203495	protein coding gene	Mgam	maltase-glucoamylase
6	18.82	40491758	40496442	-	MGI:1914940	protein coding gene	Prss37	protease, serine 37
6	18.82	40302106	40373696	+	MGI:1917173	protein coding gene	Agk	acylglycerol kinase
6	18.82	40378309	40413069	-	MGI:2444256	protein coding gene	Dennd11	DENN domain containing 11
6	18.82	40448302	40458757	+	MGI:1920040	protein coding gene	Ssbp1	single-stranded DNA binding protein 1
6	18.82	40470526	40471419	+	MGI:2681210	protein coding gene	Tas2r108	taste receptor, type 2, member 108
6	18.82	40589249	40590244	-	MGI:2681306	protein coding gene	Tas2r138	taste receptor, type 2, member 138
6	18.82	40416022	40443747	+	MGI:3027899	protein coding gene	Wee2	WEE1 homolog 2 (S. pombe)
6	18.82	40546086	40549438	+	MGI:3030294	protein coding gene	Olfr460	olfactory receptor 460
6	18.82	40520970	40521911	-	MGI:3030295	protein coding gene	Olfr461	olfactory receptor 461
6	18.82	39848395	40232084	+	MGI:3647581	protein coding gene	Tmem178b	transmembrane protein 178B
6	18.82	40468172	40469173	+	MGI:3606604	protein coding gene	Tas2r137	taste receptor, type 2, member 137
6	18.92	40855728	40864428	-	MGI:2388042	protein coding gene	Moxd2	monooxygenase, DBH-like 2
6	18.94	40872204	40877321	-	MGI:3608323	protein coding gene	Prss58	protease, serine 58
6	18.97	40897371	40917491	-	MGI:1920731	protein coding gene	Prss59	protease, serine 59
6	19.0	40925396	40931286	-	MGI:3643181	protein coding gene	Gm4744	predicted gene 4744
6	19.02	40941706	40945361	+	MGI:1920876	protein coding gene	1810009J06Rik	RIKEN cDNA 1810009J06 gene
6	19.06	40972764	40976413	-	MGI:3780832	protein coding gene	Gm2663	predicted gene 2663
6	19.1	41007202	41012443	-	MGI:1914623	protein coding gene	2210010C04Rik	RIKEN cDNA 2210010C04 gene
6	19.41	41279206	41282467	+	MGI:102757	protein coding gene	Try4	trypsin 4
6	19.43	41288166	41291644	-	MGI:102756	protein coding gene	Try5	trypsin 5
6	19.48	41331039	41334848	+	MGI:3687012	protein coding gene	Try10	trypsin 10
6	19.5	41350693	41354547	-	MGI:102758	protein coding gene	Prss3	protease, serine 3
6	19.52	41369290	41374164	+	MGI:3646222	protein coding gene	Gm5771	predicted gene 5771
6	19.58	41419150	41423079	-	MGI:3641889	protein coding gene	Gm10334	predicted gene 10334
6	19.6	41435866	41440720	+	MGI:98839	protein coding gene	Prss1	protease, serine 1 (trypsin 1)
6	19.67	41498721	41502013	+	MGI:102759	protein coding gene	Prss2	protease, serine 2
6	19.77	41582416	41597443	+	MGI:1096338	protein coding gene	Ephb6	Eph receptor B6
6	19.79	41597558	41613339	-	MGI:1927259	protein coding gene	Trpv6	transient receptor potential cation channel, subfamily V, member 6
6	19.83	41629107	41657703	-	MGI:2429764	protein coding gene	Trpv5	transient receptor potential cation channel, subfamily V, member 5
6	19.86	41663263	41681268	-	MGI:1346053	protein coding gene	Kel	Kell blood group
6	19.86	41661365	41662651	+	MGI:1923856	protein coding gene	Llcfc1	LLLL and CFNLAS motif containing 1
6	19.96	41748287	41749231	-	MGI:3030293	protein coding gene	Olfr459	olfactory receptor 459
6	20.05	41824483	41828999	+	MGI:102696	protein coding gene	Pip	prolactin induced protein
6	20.06	41837241	41841347	+	MGI:1934254	protein coding gene	Sval2	seminal vesicle antigen-like 2
6	20.18	41928564	41933032	+	MGI:1918828	protein coding gene	Sval1	seminal vesicle antigen-like 1
6	20.2	41945074	41950024	+	MGI:3047714	protein coding gene	Sval3	seminal vesicle antigen-like 3
6	20.28	42015328	42019785	+	MGI:102785	protein coding gene	Sva	seminal vesicle antigen
6	20.4	42117870	42118829	+	MGI:2681308	protein coding gene	Tas2r139	taste receptor, type 2, member 139
6	20.48	42192262	42193221	+	MGI:2681312	protein coding gene	Tas2r144	taste receptor, type 2, member 144
6	20.52	42222869	42227375	+	MGI:1923513	protein coding gene	Gstk1	glutathione S-transferase kappa 1
6	20.54	42241919	42259442	+	MGI:97295	protein coding gene	Casp2	caspase 2
6	20.54	42238893	42241489	+	MGI:1924444	protein coding gene	Tmem139	transmembrane protein 139
6	20.57	42263619	42292690	+	MGI:88417	protein coding gene	Clcn1	chloride channel, voltage-sensitive 1
6	20.6	42292246	42301577	-	MGI:1923406	protein coding gene	Fam131b	family with sequence similarity 131, member B
6	20.64	42326564	42337147	+	MGI:103072	protein coding gene	Zyx	zyxin
6	20.65	42335421	42350202	-	MGI:107381	protein coding gene	Epha1	Eph receptor A1
6	20.7	42377172	42378053	+	MGI:2681310	protein coding gene	Tas2r143	taste receptor, type 2, member 143
6	20.71	42382463	42383428	+	MGI:2681302	protein coding gene	Tas2r135	taste receptor, type 2, member 135
6	20.72	42411469	42412395	+	MGI:2681273	protein coding gene	Tas2r126	taste receptor, type 2, member 126
6	20.73	42437010	42437951	-	MGI:3030292	protein coding gene	Olfr458	olfactory receptor 458
6	20.74	42448169	42449110	-	MGI:3030291	protein coding gene	Olfr457	olfactory receptor 457
6	20.75	42463097	42464148	-	MGI:3030290	protein coding gene	Olfr456	olfactory receptor 456
6	20.77	42515001	42515954	-	MGI:3030289	protein coding gene	Olfr455	olfactory receptor 455
6	20.8	42564147	42574306	-	MGI:3042585	protein coding gene	Tcaf3	TRPM8 channel-associated factor 3
6	20.82	42599950	42622134	-	MGI:2385258	protein coding gene	Tcaf2	TRPM8 channel-associated factor 2
6	20.84	42644936	42687022	-	MGI:1914665	protein coding gene	Tcaf1	TRPM8 channel-associated factor 1
6	20.88	42720973	42721926	+	MGI:3030287	protein coding gene	Olfr453	olfactory receptor 453
6	20.89	42738988	42739941	+	MGI:1313140	protein coding gene	Olfr38	olfactory receptor 38
6	20.9	42766975	42767928	+	MGI:3030286	protein coding gene	Olfr452	olfactory receptor 452
6	20.92	42794407	42795339	+	MGI:3030284	protein coding gene	Olfr450	olfactory receptor 450
6	20.93	42811350	42815816	+	MGI:3030283	protein coding gene	Olfr449	olfactory receptor 449
6	20.96	42873387	42874319	+	MGI:3030282	protein coding gene	Olfr448	olfactory receptor 448
6	20.97	42904167	42905093	+	MGI:3030280	protein coding gene	Olfr446	olfactory receptor 446
6	20.97	42888459	42889391	+	MGI:3030281	protein coding gene	Olfr447	olfactory receptor 447
6	20.99	42932434	42933366	+	MGI:3030278	protein coding gene	Olfr444	olfactory receptor 444
6	21.07	43092678	43093610	+	MGI:3030275	protein coding gene	Olfr441	olfactory receptor 441
6	21.09	43130241	43131173	+	MGI:3030071	protein coding gene	Olfr237	olfactory receptor 237
6	21.1	43150922	43151854	+	MGI:104812	protein coding gene	Olfr13	olfactory receptor 13
6	21.1	43143994	43144926	+	MGI:3030271	protein coding gene	Olfr437	olfactory receptor 437
6	21.12	43193849	43194814	+	MGI:3030268	protein coding gene	Olfr434	olfactory receptor 434
6	21.12	43178580	43179521	+	MGI:3030269	protein coding gene	Olfr435	olfactory receptor 435
6	21.13	43212544	43213509	+	MGI:1333821	protein coding gene	Olfr47	olfactory receptor 47
6	21.15	43242578	43266254	+	MGI:1858952	protein coding gene	Arhgef5	Rho guanine nucleotide exchange factor (GEF) 5
6	21.17	43280608	43286488	-	MGI:108011	protein coding gene	Nobox	NOBOX oogenesis homeobox
6	21.19	43321935	43643212	-	MGI:1352500	protein coding gene	Tpk1	thiamine pyrophosphokinase
6	21.81	45036995	47278330	+	MGI:1914047	protein coding gene	Cntnap2	contactin associated protein-like 2
6	22.9	47430666	47503078	+	MGI:1349658	protein coding gene	Cul1	cullin 1
6	22.92	47507208	47572309	-	MGI:107940	protein coding gene	Ezh2	enhancer of zeste 2 polycomb repressive complex 2 subunit
6	22.94	47773075	47790364	-	MGI:104864	protein coding gene	Pdia4	protein disulfide isomerase associated 4
6	22.94	47812595	47850471	+	MGI:1917856	protein coding gene	Zfp398	zinc finger protein 398
6	22.94	47854138	47885419	+	MGI:2141413	protein coding gene	Zfp282	zinc finger protein 282
6	22.94	47930324	47942234	+	MGI:2141515	protein coding gene	Zfp956	zinc finger protein 956
6	22.94	47897502	47909573	+	MGI:2682609	protein coding gene	Zfp212	Zinc finger protein 212
6	22.94	47796200	47807801	-	MGI:3026883	protein coding gene	Zfp786	zinc finger protein 786
6	23.0	48001122	48025845	-	MGI:1919556	protein coding gene	Zfp777	zinc finger protein 777
6	23.04	48039329	48063527	-	MGI:1916478	protein coding gene	Zfp746	zinc finger protein 746
6	23.36	48372520	48396715	+	MGI:1925077	protein coding gene	Krba1	KRAB-A domain containing 1
6	23.39	48404631	48422759	-	MGI:1916160	protein coding gene	Zfp467	zinc finger protein 467
6	23.42	48425163	48478184	+	MGI:2674311	protein coding gene	Sspo	SCO-spondin
6	23.52	48514549	48518735	+	MGI:1923502	protein coding gene	Atp6v0e2	ATPase, H+ transporting, lysosomal V0 subunit E2
6	23.54	48531730	48547656	+	MGI:2652848	protein coding gene	Lrrc61	leucine rich repeat containing 61
6	23.55	48546630	48549723	-	MGI:1918910	protein coding gene	Rarres2	retinoic acid receptor responder (tazarotene induced) 2
6	23.57	48570817	48576016	+	MGI:1889817	protein coding gene	Repin1	replication initiator 1
6	23.57	48566379	48567518	+	MGI:3645688	protein coding gene	Gm5111	predicted gene 5111
6	23.59	48578937	48598482	+	MGI:2683557	protein coding gene	Zfp775	zinc finger protein 775
6	23.61	48605101	48610622	+	MGI:2141510	protein coding gene	AI854703	expressed sequence AI854703
6	23.62	48624168	48637809	+	MGI:2685303	protein coding gene	Gimap8	GTPase, IMAP family member 8
6	23.65	48653063	48656048	+	MGI:3511744	protein coding gene	Gimap9	GTPase, IMAP family member 9
6	23.66	48661483	48668994	+	MGI:1349656	protein coding gene	Gimap4	GTPase, IMAP family member 4
6	23.67	48678516	48685159	-	MGI:1918876	protein coding gene	Gimap6	GTPase, IMAP family member 6
6	23.69	48695555	48701570	+	MGI:1349657	protein coding gene	Gimap7	GTPase, IMAP family member 7
6	23.69	48715988	48720729	+	MGI:109368	protein coding gene	Gimap1	GTPase, IMAP family member 1
6	23.71	48723131	48731134	+	MGI:2442232	protein coding gene	Gimap5	GTPase, IMAP family member 5
6	23.72	48741398	48747785	-	MGI:1932723	protein coding gene	Gimap3	GTPase, IMAP family member 3
6	23.75	48818417	48822298	+	MGI:1913308	protein coding gene	Tmem176a	transmembrane protein 176A
6	23.75	48810745	48818363	-	MGI:1916348	protein coding gene	Tmem176b	transmembrane protein 176B
6	23.76	48837263	48843017	+	MGI:3643446	protein coding gene	Gm7932	predicted gene 7932
6	23.78	48872189	48886122	+	MGI:1923757	protein coding gene	Aoc1	amine oxidase, copper-containing 1
6	23.79	48906830	48910621	+	MGI:1917011	protein coding gene	Aoc1l2	amine oxidase copper containing 1-like 2
6	23.82	49013449	49044413	+	MGI:1934765	protein coding gene	Gpnmb	glycoprotein (transmembrane) nmb
6	23.82	49050729	49063685	+	MGI:1922843	protein coding gene	Malsu1	mitochondrial assembly of ribosomal large subunit 1
6	23.82	48963795	48968656	+	MGI:2682321	protein coding gene	Aoc1l3	amine oxidase copper containing 1-like 3
6	23.82	48951897	48955680	+	MGI:3618290	protein coding gene	Aoc1l1	amine oxidase copper containing 1-like 1
6	23.82	49062157	49191891	-	MGI:1890359	protein coding gene	Igf2bp3	insulin-like growth factor 2 mRNA binding protein 3
6	23.84	49220858	49240967	-	MGI:1933972	protein coding gene	Tra2a	transformer 2 alpha
6	23.86	49296208	49318516	+	MGI:1889376	protein coding gene	Ccdc126	coiled-coil domain containing 126
6	23.87	49344673	49367473	+	MGI:2442161	protein coding gene	Fam221a	family with sequence similarity 221, member A
6	23.87	49372538	49446435	+	MGI:1924735	protein coding gene	Stk31	serine threonine kinase 31
6	24.04	49799690	49806487	+	MGI:97374	protein coding gene	Npy	neuropeptide Y
6	24.13	50270310	50433181	-	MGI:1918970	protein coding gene	Osbpl3	oxysterol binding protein-like 3
6	24.13	50167013	50240837	-	MGI:1889850	protein coding gene	Gsdme	gasdermin E
6	24.13	50087221	50175919	+	MGI:1927340	protein coding gene	Pals2	protein associated with LIN7 2, MAGUK family member
6	24.32	50550282	50573612	-	MGI:1918071	protein coding gene	4921507P07Rik	RIKEN cDNA 4921507P07 gene
6	24.32	50539543	50543518	-	MGI:88578	protein coding gene	Cycs	cytochrome c, somatic
6	24.34	50627652	50631419	-	MGI:1926488	protein coding gene	Npvf	neuropeptide VF precursor
6	24.84	51409650	51435748	+	MGI:1339958	protein coding gene	Nfe2l3	nuclear factor, erythroid derived 2, like 3
6	24.87	51437912	51446874	-	MGI:104819	protein coding gene	Hnrnpa2b1	heterogeneous nuclear ribonucleoprotein A2/B1
6	24.89	51447596	51460684	+	MGI:108515	protein coding gene	Cbx3	chromobox 3
6	24.95	51500882	51567659	+	MGI:1919232	protein coding gene	Snx10	sorting nexin 10
6	25.35	51836145	51989529	-	MGI:1889206	protein coding gene	Skap2	src family associated phosphoprotein 2
6	25.4	52132570	52135297	-	MGI:96170	protein coding gene	Hoxa1	homeobox A1
6	25.4	52208177	52217834	-	MGI:96171	protein coding gene	Hoxa10	homeobox A10
6	25.4	52219086	52222790	-	MGI:96172	protein coding gene	Hoxa11	homeobox A11
6	25.4	52139397	52141811	-	MGI:96174	protein coding gene	Hoxa2	homeobox A2
6	25.4	52146039	52190047	-	MGI:96175	protein coding gene	Hoxa3	homeobox A3
6	25.4	52166662	52168683	-	MGI:96176	protein coding gene	Hoxa4	homeobox A4
6	25.4	52178734	52181567	-	MGI:96177	protein coding gene	Hoxa5	homeobox A5
6	25.4	52183268	52185702	-	MGI:96178	protein coding gene	Hoxa6	homeobox A6
6	25.4	52192603	52195553	-	MGI:96179	protein coding gene	Hoxa7	homeobox A7
6	25.4	52200077	52204350	-	MGI:96180	protein coding gene	Hoxa9	homeobox A9
6	25.4				MGI:5313100	protein coding gene	Gm20653	predicted gene 20653
6	25.41	52235833	52237865	-	MGI:96173	protein coding gene	Hoxa13	homeobox A13
6	25.44	52290483	52295363	+	MGI:95461	protein coding gene	Evx1	even-skipped homeobox 1
6	25.6	52523215	52617285	-	MGI:1889802	protein coding gene	Hibadh	3-hydroxyisobutyrate dehydrogenase
6	25.7	52690714	52743765	+	MGI:1289308	protein coding gene	Tax1bp1	Tax1 (human T cell leukemia virus type I) binding protein 1
6	25.74	52745782	53045616	-	MGI:2141450	protein coding gene	Jazf1	JAZF zinc finger 1
6	25.9	53264255	53677361	+	MGI:2443973	protein coding gene	Creb5	cAMP responsive element binding protein 5
6	26.07	53792453	53797810	-	MGI:1914123	protein coding gene	Tril	TLR4 interactor with leucine-rich repeats
6	26.19	53850264	53955656	-	MGI:1918537	protein coding gene	Cpvl	carboxypeptidase, vitellogenic-like
6	26.54	54016917	54278797	+	MGI:1917243	protein coding gene	Chn2	chimerin 2
6	26.88	54302820	54307186	+	MGI:1925254	protein coding gene	Prr15	proline rich 15
6	26.93	54406588	54480753	+	MGI:3044681	protein coding gene	Wipf3	WAS/WASL interacting protein family, member 3
6	26.98	54478158	54543474	-	MGI:1917188	protein coding gene	Scrn1	secernin 1
6	27.01	54554589	54574293	-	MGI:2387639	protein coding gene	Fkbp14	FK506 binding protein 14
6	27.02	54572096	54622824	+	MGI:2681164	protein coding gene	Plekha8	pleckstrin homology domain containing, family A (phosphoinositide binding specific) member 8
6	27.07	54658609	54680836	+	MGI:1915485	protein coding gene	Mturn	maturin, neural progenitor differentiation regulator homolog (Xenopus)
6	27.15	54793901	54867209	+	MGI:1196246	protein coding gene	Znrf2	zinc and ring finger 2
6	27.22	54900934	54949597	-	MGI:1341839	protein coding gene	Nod1	nucleotide-binding oligomerization domain containing 1
6	27.26	54962080	54969947	-	MGI:95700	protein coding gene	Ggct	gamma-glutamyl cyclotransferase
6	27.29	55014992	55056485	+	MGI:2449057	protein coding gene	Gars	glycyl-tRNA synthetase
6	27.33	55067034	55110001	-	MGI:894312	protein coding gene	Crhr2	corticotropin releasing hormone receptor 2
6	27.38	55428963	55478436	+	MGI:108449	protein coding gene	Adcyap1r1	adenylate cyclase activating polypeptide 1 receptor 1
6	27.38	55147612	55151975	-	MGI:102963	protein coding gene	Inmt	indolethylamine N-methyltransferase
6	27.38	55313417	55325540	+	MGI:103201	protein coding gene	Aqp1	aquaporin 1
6	27.38	55353280	55365515	+	MGI:95710	protein coding gene	Ghrhr	growth hormone releasing hormone receptor
6	27.38	55180368	55297207	+	MGI:3583959	protein coding gene	Mindy4	MINDY lysine 48 deubiquitinase 4
6	27.53	55654807	55658248	-	MGI:106593	protein coding gene	Neurod6	neurogenic differentiation 6
6	27.65	56046789	56629472	-	MGI:108413	protein coding gene	Pde1c	phosphodiesterase 1C
6	27.65	55813880	55955720	+	MGI:2685304	protein coding gene	Itprid1	ITPR interacting domain containing 1
6	27.65	55994482	56009674	+	MGI:1333876	protein coding gene	Ppp1r17	protein phosphatase 1, regulatory subunit 17
6	27.72	56678048	56681684	-	MGI:1913623	protein coding gene	Lsm5	LSM5 homolog, U6 small nuclear RNA and mRNA degradation associated
6	27.72	56691884	56738897	+	MGI:1926187	protein coding gene	Avl9	AVL9 cell migration associated
6	27.73	56754510	56774798	-	MGI:2384811	protein coding gene	Kbtbd2	kelch repeat and BTB (POZ) domain containing 2
6	27.74	56809044	56856343	+	MGI:1350921	protein coding gene	Fkbp9	FK506 binding protein 9
6	27.75	56859385	56900917	-	MGI:1927186	protein coding gene	Nt5c3	5'-nucleotidase, cytosolic III
6	27.76	56901078	56934593	+	MGI:2159457	protein coding gene	Vmn1r4	vomeronasal 1 receptor 4
6	27.78	56947320	56963335	+	MGI:2159455	protein coding gene	Vmn1r5	vomeronasal 1 receptor 5
6	27.79	56979340	56980251	+	MGI:2159456	protein coding gene	Vmn1r6	vomeronasal 1 receptor 6
6	27.79	57001323	57002258	-	MGI:2159467	protein coding gene	Vmn1r7	vomeronasal 1 receptor 7
6	27.8	57012898	57014110	+	MGI:2159469	protein coding gene	Vmn1r8	vomeronasal 1 receptor 8
6	27.81	57047880	57048930	+	MGI:2159466	protein coding gene	Vmn1r9	vomeronasal 1 receptor 9
6	27.82	57663561	57669063	-	MGI:1913709	protein coding gene	Pyurf	Pigy upstream reading frame
6	27.82	57557985	57641617	+	MGI:1914388	protein coding gene	Herc6	hect domain and RLD 6
6	27.82	57483487	57512453	-	MGI:2442111	protein coding gene	Ppm1k	protein phosphatase 1K (PP2C domain containing)
6	27.82	57729249	57804968	-	MGI:2141658	protein coding gene	Vopp1	vesicular, overexpressed in cancer, prosurvival protein 1
6	27.82	57679525	57716424	+	MGI:1919085	protein coding gene	Lancl2	LanC (bacterial lantibiotic synthetase component C)-like 2
6	27.82	58808450	58897383	+	MGI:1921248	protein coding gene	Herc3	hect domain and RLD 3
6	27.82	57408676	57409587	+	MGI:3644381	protein coding gene	Vmn1r20	vomeronasal 1 receptor 20
6	27.82	57135905	57136828	+	MGI:3645555	protein coding gene	Vmn1r12	vomeronasal 1 receptor 12
6	27.82	58448952	58449863	-	MGI:3649162	protein coding gene	Vmn1r31	vomeronasal 1 receptor 31
6	27.82	57090410	57091345	+	MGI:2148522	protein coding gene	Vmn1r10	vomeronasal 1 receptor 10
6	27.82	58284282	58285193	+	MGI:2148523	protein coding gene	Vmn1r29	vomeronasal 1 receptor 29
6	27.82	57114338	57115237	+	MGI:2148524	protein coding gene	Vmn1r11	vomeronasal 1 receptor 11
6	27.82	57186843	57187745	+	MGI:2148526	protein coding gene	Vmn1r13	vomeronasal 1 receptor 13
6	27.82	57235134	57236033	+	MGI:2148527	protein coding gene	Vmn1r15	vomeronasal 1 receptor 15
6	27.82	57203140	57211335	+	MGI:2148528	protein coding gene	Vmn1r14	vomeronasal 1 receptor 14
6	27.82	57955379	57956287	-	MGI:2148529	protein coding gene	Vmn1r25	vomeronasal 1 receptor 25
6	27.82	57337452	57338363	-	MGI:2159452	protein coding gene	Vmn1r17	vomeronasal 1 receptor 17
6	27.82	57985168	57986187	-	MGI:2159453	protein coding gene	Vmn1r26	vomeronasal 1 receptor 26
6	27.82	57932626	57933516	-	MGI:2159454	protein coding gene	Vmn1r24	vomeronasal 1 receptor 24
6	27.82	58411833	58420609	-	MGI:2159458	protein coding gene	Vmn1r30	vomeronasal 1 receptor 30
6	27.82	57877067	57877975	-	MGI:2159459	protein coding gene	Vmn1r22	vomeronasal 1 receptor 22
6	27.82	57902868	57903776	-	MGI:2159460	protein coding gene	Vmn1r23	vomeronasal 1 receptor 23
6	27.82	58239292	58243645	+	MGI:2159461	protein coding gene	Vmn1r28	vomeronasal 1 receptor 28
6	27.82	57366653	57367552	-	MGI:2159462	protein coding gene	Vmn1r18	vomeronasal 1 receptor 18
6	27.82	57381449	57382375	+	MGI:2159463	protein coding gene	Vmn1r19	vomeronasal 1 receptor 19
6	27.82	57820549	57821442	-	MGI:2159464	protein coding gene	Vmn1r21	vomeronasal 1 receptor 21
6	27.82	57297724	57300620	-	MGI:2159465	protein coding gene	Vmn1r16	vomeronasal 1 receptor 16
6	27.82	58192091	58193002	-	MGI:2159470	protein coding gene	Vmn1r27	vomeronasal 1 receptor 27
6	27.9	58882218	58884061	-	MGI:1923555	protein coding gene	Nap1l5	nucleosome assembly protein 1-like 5
6	27.93	58910521	59001487	-	MGI:1889842	protein coding gene	Fam13a	family with sequence similarity 13, member A
6	28.29	59185855	59189018	+	MGI:1915390	protein coding gene	Tigd2	tigger transposable element derived 2
6	28.48	59324211	59403279	-	MGI:1924785	protein coding gene	Gprin3	GPRIN family member 3
6	29.15	60708559	60806839	-	MGI:1277151	protein coding gene	Snca	synuclein, alpha
6	29.22	60921301	60966362	+	MGI:1918195	protein coding gene	Mmrn1	multimerin 1
6	29.24	61157308	62359849	+	MGI:3045354	protein coding gene	Ccser1	coiled-coil serine rich 1
6	29.77	63232860	64681307	+	MGI:95813	protein coding gene	Grid2	glutamate receptor, ionotropic, delta 2
6	30.03	64706109	64708229	+	MGI:104654	protein coding gene	Atoh1	atonal bHLH transcription factor 1
6	30.11	65094277	65121892	-	MGI:1859384	protein coding gene	Hpgds	hematopoietic prostaglandin D synthase
6	30.11	65019575	65093045	+	MGI:95453	protein coding gene	Smarcad1	SWI/SNF-related, matrix-associated actin-dependent regulator of chromatin, subfamily a, containing DEAD/H box 1
6	30.19	65358278	65435134	+	MGI:2441881	protein coding gene	Qrfprl	pyroglutamylated RFamide peptide receptor like
6	30.26	65567382	65611024	+	MGI:3041165	protein coding gene	Tnip3	TNFAIP3 interacting protein 3
6	30.29	65648595	65689307	+	MGI:1915419	protein coding gene	Ndnf	neuron-derived neurotrophic factor
6	30.32	65755972	65913994	+	MGI:1918029	protein coding gene	Prdm5	PR domain containing 5
6	30.38	65929593	65930998	+	MGI:1914903	protein coding gene	4930544G11Rik	RIKEN cDNA 4930544G11 gene
6	30.56	66512205	66518091	+	MGI:1860374	protein coding gene	Mad2l1	MAD2 mitotic arrest deficient-like 1
6	30.57	66529167	66536692	-	MGI:2159451	protein coding gene	Vmn1r32	vomeronasal 1 receptor 32
6	30.59	66588635	66589552	-	MGI:2159450	protein coding gene	Vmn1r33	vomeronasal 1 receptor 33
6	30.6	66613807	66614736	-	MGI:3644800	protein coding gene	Vmn1r34	vomeronasal 1 receptor 34
6	30.61	66655778	66656668	-	MGI:2159444	protein coding gene	Vmn1r35	vomeronasal 1 receptor 35
6	30.62	66692956	66693873	-	MGI:2159443	protein coding gene	Vmn1r36	vomeronasal 1 receptor 36
6	30.63	66708376	66709284	+	MGI:2159442	protein coding gene	Vmn1r37	vomeronasal 1 receptor 37
6	30.64	66753206	66754114	-	MGI:2159445	protein coding gene	Vmn1r38	vomeronasal 1 receptor 38
6	30.65	66781399	66782316	-	MGI:3644802	protein coding gene	Vmn1r39	vomeronasal 1 receptor 39
6	30.68	66873381	66998334	+	MGI:1336171	protein coding gene	Gng12	guanine nucleotide binding protein (G protein), gamma 12
6	30.72	67012080	67014391	-	MGI:107799	protein coding gene	Gadd45a	growth arrest and DNA-damage-inducible 45 alpha
6	30.8	67243963	67266286	+	MGI:1914120	protein coding gene	Serbp1	serpine1 mRNA binding protein 1
6	30.81	67268302	67353172	-	MGI:1270861	protein coding gene	Il12rb2	interleukin 12 receptor, beta 2
6	30.85	67399916	67468839	-	MGI:2181693	protein coding gene	Il23r	interleukin 23 receptor
6	30.88	67511046	67512780	-	MGI:1861606	protein coding gene	Tacstd2	tumor-associated calcium signal transducer 2
6	31.55				MGI:3809111	protein coding gene	Gm11143	predicted gene 11143
6	32.06	70742704	70769159	-	MGI:103254	protein coding gene	Rpia	ribose 5-phosphate isomerase A
6	32.09	70821499	70882229	+	MGI:1341830	protein coding gene	Eif2ak3	eukaryotic translation initiation factor 2 alpha kinase 3
6	32.12	70890071	70895911	-	MGI:1921471	protein coding gene	Tex37	testis expressed 37
6	32.14	71190924	71239265	-	MGI:104790	protein coding gene	Smyd1	SET and MYND domain containing 1
6	32.14	71365618	71417621	-	MGI:1915727	protein coding gene	Rmnd5a	required for meiotic nuclear division 5 homolog A
6	32.14	71350411	71356155	+	MGI:88346	protein coding gene	Cd8a	CD8 antigen, alpha chain
6	32.14	71299772	71314476	+	MGI:88347	protein coding gene	Cd8b1	CD8 antigen, beta chain 1
6	32.14	71176863	71182018	+	MGI:95479	protein coding gene	Fabp1	fatty acid binding protein 1, liver
6	32.14	71270749	71279864	+	MGI:2685916	protein coding gene	Gm1070	predicted gene 1070
6	32.14	71248661	71262303	+	MGI:1889377	protein coding gene	Krcc1	lysine-rich coiled-coil 1
6	32.14	71105150	71121364	-	MGI:3041254	protein coding gene	Thnsl2	threonine synthase-like 2 (bacterial)
6	32.14	70933590	70938050	+	MGI:3511278	protein coding gene	Foxi3	forkhead box I3
6	32.16	71470878	71487865	+	MGI:109483	protein coding gene	Rnf103	ring finger protein 103
6	32.17	71520820	71559593	+	MGI:1913950	protein coding gene	Chmp3	charged multivesicular body protein 3
6	32.18	71565954	71609963	-	MGI:98847	protein coding gene	Kdm3a	lysine (K)-specific demethylase 3A
6	32.2	71684545	71787694	+	MGI:1098827	protein coding gene	Reep1	receptor accessory protein 1
6	32.21	71886037	71956419	+	MGI:1096397	protein coding gene	Polr1a	polymerase (RNA) I polypeptide A
6	32.21	71789981	71800768	-	MGI:1913473	protein coding gene	Mrpl35	mitochondrial ribosomal protein L35
6	32.21	71857622	71885734	-	MGI:1917206	protein coding gene	Ptcd3	pentatricopeptide repeat domain 3
6	32.21	71806200	71852250	+	MGI:1923864	protein coding gene	Immt	inner membrane protein, mitochondrial
6	32.24	72074576	72131555	+	MGI:1339963	protein coding gene	St3gal5	ST3 beta-galactoside alpha-2,3-sialyltransferase 5
6	32.27	72362204	72367650	-	MGI:1336882	protein coding gene	Vamp8	vesicle-associated membrane protein 8
6	32.27	72345777	72357451	-	MGI:1858622	protein coding gene	Vamp5	vesicle-associated membrane protein 5
6	32.27	72281594	72291354	+	MGI:109516	protein coding gene	Sftpb	surfactant associated protein B
6	32.27	72521374	72539966	+	MGI:1098259	protein coding gene	Capg	capping protein (actin filament), gelsolin-like
6	32.27	72603354	72766028	-	MGI:1202876	protein coding gene	Tcf7l1	transcription factor 7 like 1 (T cell specific, HMG box)
6	32.27	72585415	72593983	-	MGI:105080	protein coding gene	Tgoln1	trans-golgi network protein
6	32.27	72295661	72322167	-	MGI:107622	protein coding gene	Usp39	ubiquitin specific peptidase 39
6	32.27	72336697	72343939	-	MGI:1913760	protein coding gene	Rnf181	ring finger protein 181
6	32.27	72575585	72584471	+	MGI:1914692	protein coding gene	Retsat	retinol saturase (all trans retinol 13,14 reductase)
6	32.27	72324300	72330131	+	MGI:1915614	protein coding gene	0610030E20Rik	RIKEN cDNA 0610030E20 gene
6	32.27	72183161	72212561	-	MGI:1918343	protein coding gene	Atoh8	atonal bHLH transcription factor 8
6	32.27	72490624	72498690	-	MGI:1918380	protein coding gene	Sh2d6	SH2 domain containing 6
6	32.27	72409782	72416541	-	MGI:2443731	protein coding gene	Mat2a	methionine adenosyltransferase II, alpha
6	32.27	72542905	72575396	-	MGI:2445168	protein coding gene	Elmod3	ELMO/CED-12 domain containing 3
6	32.27	72332466	72336745	+	MGI:2385244	protein coding gene	Tmem150a	transmembrane protein 150A
6	32.27	72391291	72407695	+	MGI:1927655	protein coding gene	Ggcx	gamma-glutamyl carboxylase
6	32.3	72818097	72876962	-	MGI:1921537	protein coding gene	Kcmf1	potassium channel modulatory factor 1
6	32.35	72934330	72935731	-	MGI:109146	protein coding gene	Tmsb10	thymosin, beta 10
6	32.37	72994589	73198634	-	MGI:107744	protein coding gene	Dnah6	dynein, axonemal, heavy chain 6
6	32.4	73225488	73253890	+	MGI:1927234	protein coding gene	Suclg1	succinate-CoA ligase, GDP-forming, alpha subunit
6	32.4	73445556	73446650	-	MGI:1913990	protein coding gene	Jkampl	JNK1/MAPK8 associated membrane protein like
6	33.17	76472428	76474716	-	MGI:3644000	protein coding gene	Gm9008	predicted pseudogene 9008
6	33.54	76858620	77956682	-	MGI:88275	protein coding gene	Ctnna2	catenin (cadherin associated protein), alpha 2
6	33.89	77219672	77234774	+	MGI:2389173	protein coding gene	Lrrtm1	leucine rich repeat transmembrane neuronal 1
6	34.76	78352857	78355848	-	MGI:1353426	protein coding gene	Reg3d	regenerating islet-derived 3 delta
6	34.76	78357692	78360810	+	MGI:109408	protein coding gene	Reg3a	regenerating islet-derived 3 alpha
6	34.76	78347868	78350449	+	MGI:97478	protein coding gene	Reg3b	regenerating islet-derived 3 beta
6	34.77	78402966	78405651	+	MGI:97895	protein coding gene	Reg1	regenerating islet-derived 1
6	34.77	78382138	78385082	+	MGI:97896	protein coding gene	Reg2	regenerating islet-derived 2
6	34.78	78443252	78445855	-	MGI:109406	protein coding gene	Reg3g	regenerating islet-derived 3 gamma
6	35.01	79795014	79795347	+	MGI:5295700	protein coding gene	Gm20594	predicted gene, 20594
6	35.05	79995860	80787124	+	MGI:2389180	protein coding gene	Lrrtm4	leucine rich repeat transmembrane neuronal 4
6	35.81	81900650	81936896	+	MGI:2141656	protein coding gene	Gcfc2	GC-rich sequence DNA binding factor 2
6	35.81	82018029	82070080	+	MGI:2385247	protein coding gene	Eva1a	eva-1 homolog A (C. elegans)
6	35.81	81934832	81942939	-	MGI:1926274	protein coding gene	Mrpl19	mitochondrial ribosomal protein L19
6	35.94	83011186	83029547	+	MGI:1337004	protein coding gene	Loxl3	lysyl oxidase-like 3
6	35.94	83282673	83302890	-	MGI:1338850	protein coding gene	Mthfd2	methylenetetrahydrofolate dehydrogenase (NAD+ dependent), methenyltetrahydrofolate cyclohydrolase
6	35.94	82888866	82916750	-	MGI:1340055	protein coding gene	Sema4f	sema domain, immunoglobulin domain (Ig), TM domain, and short cytoplasmic domain
6	35.94	83063348	83065224	+	MGI:1342288	protein coding gene	Lbx2	ladybird homeobox 2
6	35.94	83688246	83715295	+	MGI:1346018	protein coding gene	Vax2	ventral anterior homeobox 2
6	35.94	83045306	83047206	-	MGI:1350935	protein coding gene	Tlx2	T cell leukemia, homeobox 2
6	35.94	83457199	83483951	-	MGI:1351602	protein coding gene	Dguok	deoxyguanosine kinase
6	35.94	83621524	83633098	-	MGI:1859834	protein coding gene	Clec4f	C-type lectin domain family 4, member f
6	35.94	83007915	83010452	-	MGI:893587	protein coding gene	Dok1	docking protein 1
6	35.94	83745867	83752795	-	MGI:1096575	protein coding gene	Tex261	testis expressed gene 261
6	35.94	82379315	82537085	+	MGI:98475	protein coding gene	Tacr1	tachykinin receptor 1
6	35.94	83719999	83735837	+	MGI:103285	protein coding gene	Atp6v1b1	ATPase, H+ transporting, lysosomal V1 subunit B1
6	35.94	83489891	83513233	-	MGI:104589	protein coding gene	Actg2	actin, gamma 2, smooth muscle, enteric
6	35.94	83096025	83098442	-	MGI:104710	protein coding gene	Wbp1	WW domain binding protein 1
6	35.94	83112485	83129560	+	MGI:107371	protein coding gene	Rtkn	rhotekin
6	35.94	83142902	83177099	+	MGI:107745	protein coding gene	Dctn1	dynactin 1
6	35.94	83031483	83034663	+	MGI:107789	protein coding gene	Aup1	ancient ubiquitous protein 1
6	35.94	82593513	82629985	-	MGI:1914229	protein coding gene	Pole4	polymerase (DNA-directed), epsilon 4 (p12 subunit)
6	35.94	83086089	83086913	+	MGI:1915749	protein coding gene	Mrpl53	mitochondrial ribosomal protein L53
6	35.94	83054850	83057836	+	MGI:1917087	protein coding gene	Pcgf1	polycomb group ring finger 1
6	35.94	83098746	83102100	-	MGI:1917270	protein coding gene	Ino80b	INO80 complex subunit B
6	35.94	83520193	83549711	-	MGI:1917777	protein coding gene	Stambp	STAM binding protein
6	35.94	83648197	83654839	-	MGI:2180021	protein coding gene	Cd207	CD207 antigen
6	35.94	83303016	83319794	+	MGI:2442631	protein coding gene	Mob1a	MOB kinase activator 1A
6	35.94	83196810	83281927	+	MGI:2443220	protein coding gene	Slc4a5	solute carrier family 4, sodium bicarbonate cotransporter, member 5
6	35.94	83326129	83337118	+	MGI:1925903	protein coding gene	Bola3	bolA-like 3 (E. coli)
6	35.94	83034825	83044299	+	MGI:2136388	protein coding gene	Dqx1	DEAQ RNA-dependent ATPase
6	35.94	83133386	83139927	+	MGI:1919087	protein coding gene	1700003E16Rik	RIKEN cDNA 1700003E16 gene
6	35.94	83739626	83745308	+	MGI:1922555	protein coding gene	Ankrd53	ankyrin repeat domain 53
6	35.94	83129691	83133383	-	MGI:1922909	protein coding gene	Wdr54	WD repeat domain 54
6	35.94	82702006	82751435	-	MGI:1315197	protein coding gene	Hk2	hexokinase 2
6	35.94	82923889	83007290	+	MGI:1315200	protein coding gene	M1ap	meiosis 1 associated protein
6	35.94	83028247	83031552	-	MGI:1928676	protein coding gene	Htra2	HtrA serine peptidase 2
6	35.94	83339355	83434190	-	MGI:2446229	protein coding gene	Tet3	tet methylcytosine dioxygenase 3
6	35.94	83078582	83085375	+	MGI:3045292	protein coding gene	Ccdc142	coiled-coil domain containing 142
6	35.94	83092477	83095879	+	MGI:1929872	protein coding gene	Mogs	mannosyl-oligosaccharide glucosidase
6	35.96	83770810	83779538	+	MGI:1860418	protein coding gene	Nagk	N-acetylglucosamine kinase
6	35.97	83783040	83808723	-	MGI:2386865	protein coding gene	Paip2b	poly(A) binding protein interacting protein 2B
6	36.06	83844050	83963853	+	MGI:1203484	protein coding gene	Zfp638	zinc finger protein 638
6	36.14	83985572	84188042	+	MGI:1349385	protein coding gene	Dysf	dysferlin
6	36.45	84548396	84570890	-	MGI:2176159	protein coding gene	Cyp26b1	cytochrome P450, family 26, subfamily b, polypeptide 1
6	36.55	84595469	85046495	-	MGI:1923164	protein coding gene	Exoc6b	exocyst complex component 6B
6	37.15	85110662	85114746	-	MGI:103078	protein coding gene	Spr	sepiapterin reductase
6	37.21	85164913	85181445	+	MGI:95387	protein coding gene	Emx1	empty spiracles homeobox 1
6	37.23	85190031	85310404	-	MGI:2137681	protein coding gene	Sfxn5	sideroflexin 5
6	37.35	85311944	85351616	-	MGI:1098586	protein coding gene	Rab11fip5	RAB11 family interacting protein 5 (class I)
6	37.44	85408971	85423417	+	MGI:108048	protein coding gene	Smyd5	SET and MYND domain containing 5
6	37.44	85400868	85405859	+	MGI:3053002	protein coding gene	Noto	notochord homeobox
6	37.46	85428496	85445457	+	MGI:107184	protein coding gene	Cct7	chaperonin containing Tcp1, subunit 7 (eta)
6	37.46	85423792	85428952	-	MGI:1920577	protein coding gene	Pradc1	protease-associated domain containing 1
6	37.48	85446556	85479976	-	MGI:1261912	protein coding gene	Fbxo41	F-box protein 41
6	37.48	85488103	85490571	-	MGI:99252	protein coding gene	Egr4	early growth response 4
6	37.48	85794200	85797954	-	MGI:1916299	protein coding gene	Nat8f5	N-acetyltransferase 8 (GCN5-related) family member 5
6	37.48	85564513	85679735	+	MGI:1934606	protein coding gene	Alms1	ALMS1, centrosome and basal body associated
6	37.48	85737613	85742726	-	MGI:2136449	protein coding gene	Nat8f3	N-acetyltransferase 8 (GCN5-related) family member 3
6	37.48	85785026	85786859	-	MGI:3779382	protein coding gene	Nat8f6	N-acetyltransferase 8 (GCN5-related) family member 6
6	37.48	85683689	85685877	-	MGI:3782661	protein coding gene	Nat8f7	N-acetyltransferase 8 (GCN5-related) family member 7
6	37.49	85807370	85809064	-	MGI:1915646	protein coding gene	Nat8	N-acetyltransferase 8 (GCN5-related)
6	37.51	85842404	85846119	-	MGI:2136446	protein coding gene	Nat8f2	N-acetyltransferase 8 (GCN5-related) family member 2
6	37.52	85876033	85881866	-	MGI:1922791	protein coding gene	Nat8f4	N-acetyltransferase 8 (GCN5-related) family member 4
6	37.53	85887136	85892669	-	MGI:1913366	protein coding gene	Nat8f1	N-acetyltransferase 8 (GCN5-related) family member 1
6	37.53	85888847	85907266	+	MGI:1917036	protein coding gene	Tprkb	Tp53rk binding protein
6	37.54	85919250	85938649	-	MGI:1919352	protein coding gene	Dusp11	dual specificity phosphatase 11 (RNA/RNP complex 1-interacting)
6	37.55	85993476	85997978	+	MGI:1349421	protein coding gene	Figla	folliculogenesis specific basic helix-loop-helix
6	37.55	86005663	86101391	+	MGI:87919	protein coding gene	Add2	adducin 2 (beta)
6	37.62	86172205	86252701	+	MGI:98724	protein coding gene	Tgfa	transforming growth factor alpha
6	37.69	86381201	86410387	+	MGI:107914	protein coding gene	Tia1	cytotoxic granule-associated RNA binding protein 1
6	37.69	86342628	86347040	+	MGI:1913738	protein coding gene	Fam136a	family with sequence similarity 136, member A
6	37.69	86362988	86374132	-	MGI:1914131	protein coding gene	Pcyox1	prenylcysteine oxidase 1
6	37.69	86348522	86355884	+	MGI:1915261	protein coding gene	Snrpg	small nuclear ribonucleoprotein polypeptide G
6	37.69	86415356	86450482	+	MGI:2141787	protein coding gene	C87436	expressed sequence C87436
6	37.72	86501462	86503171	-	MGI:1345635	protein coding gene	Pcbp1	poly(rC) binding protein 1
6	37.75	86668750	86710365	-	MGI:1345156	protein coding gene	Gmcl1	germ cell-less, spermatogenesis associated 1
6	37.75	86826499	86980205	+	MGI:1098687	protein coding gene	Aak1	AP2 associated kinase 1
6	37.75	86624024	86646143	-	MGI:96908	protein coding gene	Mxd1	MAX dimerization protein 1
6	37.75	86652151	86661473	-	MGI:1913868	protein coding gene	Snrnp27	small nuclear ribonucleoprotein 27 (U4/U6.U5)
6	37.75	86605156	86606692	+	MGI:1915105	protein coding gene	Asprv1	aspartic peptidase, retroviral-like 1
6	37.75	86713822	86770566	-	MGI:88030	protein coding gene	Anxa4	annexin A4
6	37.76	86986218	87005443	+	MGI:1913290	protein coding gene	Nfu1	NFU1 iron-sulfur cluster scaffold
6	37.81	87019828	87069179	+	MGI:95698	protein coding gene	Gfpt1	glutamine fructose-6-phosphate transaminase 1
6	37.9	87081728	87089979	+	MGI:1261919	protein coding gene	D6Ertd527e	DNA segment, Chr 6, ERATO Doi 527, expressed
6	37.94	87110835	87312757	-	MGI:1916788	protein coding gene	Antxr1	anthrax toxin receptor 1
6	37.96	87405976	87411494	+	MGI:1338820	protein coding gene	Bmp10	bone morphogenetic protein 10
6	37.96	87322635	87327897	-	MGI:1913533	protein coding gene	Gkn1	gastrokine 1
6	37.96	87350347	87356476	+	MGI:1913534	protein coding gene	Gkn2	gastrokine 2
6	37.96	87360301	87365917	-	MGI:1916138	protein coding gene	Gkn3	gastrokine 3
6	38.01	87435527	87510241	-	MGI:2443687	protein coding gene	Arhgap25	Rho GTPase activating protein 25
6	38.28	87555573	87567725	-	MGI:1929676	protein coding gene	Prokr1	prokineticin receptor 1
6	38.52	87605406	87649175	-	MGI:1919353	protein coding gene	Aplf	aprataxin and PNKP like factor
6	38.75	87652572	87699783	-	MGI:3586838	protein coding gene	1810020O05Rik	Riken cDNA 1810020O05 gene
6	39.02	87707851	87732890	+	MGI:3611451	protein coding gene	Efcc1	EF hand and coiled-coil domain containing 1
6	39.13	87864801	87890577	+	MGI:1858696	protein coding gene	Copg1	coatomer protein complex, subunit gamma 1
6	39.13	87755054	87756750	+	MGI:1860137	protein coding gene	Gp9	glycoprotein 9 (platelet)
6	39.13	88061464	88082286	+	MGI:98084	protein coding gene	Rpn1	ribophorin I
6	39.13	87976088	88022252	-	MGI:105068	protein coding gene	Rab7	RAB7, member RAS oncogene family
6	39.13	87890917	87913611	+	MGI:1914053	protein coding gene	Hmces	5-hydroxymethylcytosine (hmC) binding, ES cell specific
6	39.13	87765835	87789146	-	MGI:1917084	protein coding gene	Rab43	RAB43, member RAS oncogene family
6	39.13	87819597	87828088	-	MGI:88431	protein coding gene	Cnbp	cellular nucleic acid binding protein
6	39.13	87795429	87815883	-	MGI:1923310	protein coding gene	Isy1	ISY1 splicing factor homolog
6	39.13	87957403	87958464	-	MGI:2685307	protein coding gene	H1f10	H1.10 linker histone
6	39.2	88170873	88184014	+	MGI:95662	protein coding gene	Gata2	GATA binding protein 2
6	39.25	88199250	88200238	+	MGI:1922801	protein coding gene	Dnajb8	DnaJ heat shock protein family (Hsp40) member B8
6	39.32	88234316	88423521	-	MGI:2137092	protein coding gene	Eefsec	eukaryotic elongation factor, selenocysteine-tRNA-specific
6	39.51	88701394	88805342	+	MGI:1346042	protein coding gene	Mgll	monoglyceride lipase
6	39.51	88480589	88495782	-	MGI:1858417	protein coding gene	Sec61a1	Sec61 alpha 1 subunit (S. cerevisiae)
6	39.51	88521931	88604636	-	MGI:1918481	protein coding gene	Kbtbd12	kelch repeat and BTB (POZ) domain containing 12
6	39.51	88442391	88474548	+	MGI:1928760	protein coding gene	Ruvbl1	RuvB-like protein 1
6	39.6	88819540	88852026	-	MGI:2442488	protein coding gene	Podxl2	podocalyxin-like 2
6	39.6	88812896	88818966	-	MGI:1933148	protein coding gene	Abtb1	ankyrin repeat and BTB (POZ) domain containing 1
6	39.64	88860456	88875762	-	MGI:105380	protein coding gene	Mcm2	minichromosome maintenance complex component 2
6	39.65	88879233	88889220	+	MGI:1345190	protein coding gene	Tpra1	transmembrane protein, adipocyte asscociated 1
6	39.91	89293295	89339595	-	MGI:107685	protein coding gene	Plxna1	plexin A1
6	39.91	89360128	89572634	-	MGI:1913348	protein coding gene	Chchd6	coiled-coil-helix-coiled-coil-helix domain containing 6
6	40.01	89620970	89652511	+	MGI:2386711	protein coding gene	Txnrd3	thioredoxin reductase 3
6	40.02	90049068	90050000	-	MGI:1344384	protein coding gene	Vmn1r49	vomeronasal 1, receptor 49
6	40.02	90099625	90107627	+	MGI:1333759	protein coding gene	Vmn1r51	vomeronasal 1 receptor 51
6	40.02	89908632	89917489	-	MGI:1333762	protein coding gene	Vmn1r45	vomeronasal 1 receptor 45
6	40.02	90012915	90013823	-	MGI:2148508	protein coding gene	Vmn1r48	vomeronasal 1 receptor 48
6	40.02	89998870	89999802	+	MGI:2148509	protein coding gene	Vmn1r47	vomeronasal 1 receptor 47
6	40.02	89846443	89847511	-	MGI:2148510	protein coding gene	Vmn1r43	vomeronasal 1 receptor 43
6	40.02	89821500	89822597	-	MGI:2148511	protein coding gene	Vmn1r42	vomeronasal 1 receptor 42
6	40.02	90084257	90085189	+	MGI:2148515	protein coding gene	Vmn1r50	vomeronasal 1 receptor 50
6	40.02	89869126	89871188	+	MGI:2148517	protein coding gene	Vmn1r44	vomeronasal 1 receptor 44
6	40.02	89688243	89692117	+	MGI:2148518	protein coding gene	Vmn1r40	vomeronasal 1 receptor 40
6	40.02	89953153	89954082	+	MGI:2148519	protein coding gene	Vmn1r46	vomeronasal 1 receptor 46
6	40.02	89717870	89724396	+	MGI:2148520	protein coding gene	Vmn1r41	vomeronasal 1 receptor 41
6	40.04	90155698	90156627	+	MGI:2148512	protein coding gene	Vmn1r52	vomeronasal 1 receptor 52
6	40.05	90179799	90180638	+	MGI:2148513	protein coding gene	V1ra8	vomeronasal 1 receptor, A8
6	40.07	90200299	90201420	-	MGI:2148516	protein coding gene	Vmn1r53	vomeronasal 1 receptor 53
6	40.1	90246088	90247035	+	MGI:2148514	protein coding gene	Vmn1r54	vomeronasal 1 receptor 54
6	40.12	90278201	90282430	+	MGI:2679261	protein coding gene	BC048671	cDNA sequence BC048671
6	40.13	90285333	90302167	-	MGI:1919047	protein coding gene	Chst13	carbohydrate sulfotransferase 13
6	40.15	90310266	90341533	+	MGI:2385332	protein coding gene	Uroc1	urocanase domain containing 1
6	40.16	90527751	90576153	+	MGI:1340024	protein coding gene	Aldh1l1	aldehyde dehydrogenase 1 family, member L1
6	40.16	90636578	90965766	-	MGI:1196356	protein coding gene	Iqsec1	IQ motif and Sec7 domain 1
6	40.16	90581707	90623394	+	MGI:1918949	protein coding gene	Slc41a3	solute carrier family 41, member 3
6	40.16	90346474	90380472	+	MGI:1933108	protein coding gene	Zxdc	ZXD family zinc finger C
6	40.16	90380461	90405779	-	MGI:2141635	protein coding gene	Cfap100	cilia and flagella associated protein 100
6	40.3	90990050	91093811	-	MGI:1859555	protein coding gene	Nup210	nucleoporin 210
6	40.38	91133652	91151674	+	MGI:2385252	protein coding gene	Hdac11	histone deacetylase 11
6	40.42	91189442	91249522	+	MGI:95488	protein coding gene	Fbln2	fibulin 2
6	40.45	91340963	91388335	-	MGI:98961	protein coding gene	Wnt7a	wingless-type MMTV integration site family, member 7A
6	40.53	91441258	91450405	-	MGI:1919420	protein coding gene	Chchd4	coiled-coil-helix-coiled-coil-helix domain containing 4
6	40.54	91450689	91465445	+	MGI:1921372	protein coding gene	Tmem43	transmembrane protein 43
6	40.55	91466287	91492870	-	MGI:103557	protein coding gene	Xpc	xeroderma pigmentosum, complementation group C
6	40.58	91493017	91499602	+	MGI:1914928	protein coding gene	Lsm3	LSM3 homolog, U6 small nuclear RNA and mRNA degradation associated
6	40.73	91661031	91736044	+	MGI:98488	protein coding gene	Slc6a6	solute carrier family 6 (neurotransmitter transporter, taurine), member 6
6	40.8	91738490	91804231	-	MGI:2681173	protein coding gene	Grip2	glutamate receptor interacting protein 2
6	40.9	91855034	91876824	+	MGI:2444652	protein coding gene	Ccdc174	coiled-coil domain containing 174
6	40.94	91879790	91927706	+	MGI:2685917	protein coding gene	4930590J08Rik	RIKEN cDNA 4930590J08 gene
6	41.0	91955859	92052985	+	MGI:2443369	protein coding gene	Fgd5	FYVE, RhoGEF and PH domain containing 5
6	41.03	92068399	92150039	+	MGI:1352466	protein coding gene	Nr2c2	nuclear receptor subfamily 2, group C, member 2
6	41.03	92219042	92221631	-	MGI:98823	protein coding gene	Trh	thyrotropin releasing hormone
6	41.03	92163693	92191874	-	MGI:1925537	protein coding gene	Rbsn	rabenosyn, RAB effector
6	41.03	92146506	92161014	-	MGI:1928140	protein coding gene	Mrps25	mitochondrial ribosomal protein S25
6	41.05	92347889	92683136	-	MGI:1925144	protein coding gene	Prickle2	prickle planar cell polarity protein 2
6	41.41	92749680	92920473	-	MGI:1916320	protein coding gene	Adamts9	a disintegrin-like and metallopeptidase (reprolysin type) with thrombospondin type 1 motif, 9
6	41.54	92793424	92820449	+	MGI:1921766	protein coding gene	A730049H05Rik	RIKEN cDNA A730049H05 gene
6	42.7	93652436	94260898	-	MGI:1203522	protein coding gene	Magi1	membrane associated guanylate kinase, WW and PDZ domain containing 1
6	43.13	94477312	94581653	+	MGI:1914832	protein coding gene	Slc25a26	solute carrier family 25 (mitochondrial carrier, phosphate carrier), member 26
6	43.15	94581510	94677139	-	MGI:107935	protein coding gene	Lrig1	leucine-rich repeats and immunoglobulin-like domains 1
6	44.32	95094861	95106774	+	MGI:2661430	protein coding gene	Kbtbd8	kelch repeat and BTB (POZ) domain containing 8
6	44.42	95299093	95299191	+	MGI:3642207	protein coding gene	Gm10234	predicted gene 10234
6	44.63	95449990	95695781	-	MGI:1306824	protein coding gene	Suclg2	succinate-Coenzyme A ligase, GDP-forming, beta subunit
6	44.67	96090135	96634159	+	MGI:2443695	protein coding gene	Tafa1	TAFA chemokine like family member 1
6	44.69	96141484	96143186	-	MGI:1925732	protein coding gene	1700123L14Rik	RIKEN cDNA 1700123L14 gene
6	44.8	96808164	97037374	-	MGI:2444563	protein coding gene	Tafa4	TAFA chemokine like family member 4
6	44.88	97086985	97126143	-	MGI:2141669	protein coding gene	Eogt	EGF domain-specific O-linked N-acetylglucosamine (GlcNAc) transferase
6	44.89	97129958	97156083	-	MGI:2684999	protein coding gene	Tmf1	TATA element modulatory factor 1
6	44.9	97160631	97182608	-	MGI:1341217	protein coding gene	Uba3	ubiquitin-like modifier activating enzyme 3
6	44.91	97187753	97210276	+	MGI:1929501	protein coding gene	Arl6ip5	ADP-ribosylation factor-like 6 interacting protein 5
6	44.92	97215495	97229720	-	MGI:2444169	protein coding gene	Lmod3	leiomodin 3 (fetal)
6	44.93	97263828	97594502	-	MGI:2141794	protein coding gene	Frmd4b	FERM domain containing 4B
6	45.05	97784013	97998310	+	MGI:104554	protein coding gene	Mitf	melanogenesis associated transcription factor
6	31.46	69303921	69304158	-	MGI:105105	RNase P RNA gene	Rprl1	ribonuclease P RNA-like 1
6	5.35				MGI:4422024	rRNA gene	n-R5s160	nuclear encoded rRNA 5S 160
6	12.52				MGI:4422025	rRNA gene	n-R5s161	nuclear encoded rRNA 5S 161
6	22.94	47631855	47632028	-	MGI:97946	rRNA gene	Rn4.5s	4.5S RNA
6	28.97	60227777	60227895	+	MGI:4422026	rRNA gene	n-R5s162	nuclear encoded rRNA 5S 162
6	37.96				MGI:4422028	rRNA gene	n-R5s164	nuclear encoded rRNA 5S 164
6	22.94	47765004	47765114	-	MGI:97995	scRNA gene	Rny1	RNA, Y1 small cytoplasmic, Ro-associated
6	22.94	47758558	47758658	+	MGI:107304	scRNA gene	Rny3	RNA, Y3 small cytoplasmic (associated with Ro protein)
6	23.14	48141035	48141106	+	MGI:4413807	tRNA gene	n-TCgca40	nuclear encoded tRNA cysteine 40 (anticodon GCA)
6	18.19				MGI:5011750	unclassified non-coding RNA gene	Gm19565	predicted gene, 19565

## Sheet: Wellcome Trust_SNPs_INDELs
Chr	Position (GRCm38/mm10)	Gene	dbSNP	Ref	CAST_EiJ	Csq	DBA_2J	Csq
6	15770531	Mdfic	rs227492682	AC	A	frameshift_variant		-
6	23410015	Cadps2	rs244345837	GAAAA	G	frameshift_variant		-
6	24633085	Wasl	rs215600454	G	GA	frameshift_variant		-
6	34172746	Slc35b4	rs247412130	A	AAC	frameshift_variant		-
6	38389148	Ttc26	rs225440904	GGGCAGACCAGACTCACAGA	G	frameshift_variant		-
6	40491256	Tas2r137	rs229384749	ACAAG	A	frameshift_variant		-
6	41542168	Trbd2	rs218849157	T	TG	frameshift_variant		-
6	42519571	Gm4877	rs219935307	C	CG	frameshift_variant		-
6	42519817	Gm4877	-	AC	A	frameshift_variant		-
6	42520219	Gm4877	-	T	TCAAA	frameshift_variant		-
6	43094653	Olfr443-ps1	-	CACTG	cactg/c	frameshift_variant		-
6	43210583	Gm21827	-	CA	ca/c	frameshift_variant		-
6	48678352	Gimap9	rs222258926	G	GAT	frameshift_variant		-
6	48940090	Gm10242	rs265408001	GC	G	frameshift_variant		-
6	49075263	Malsu1	rs232957739	T	TGGTA	frameshift_variant		-
6	50846753	G930045G22Rik	rs240486414	TC	T	frameshift_variant		-
6	50846949	G930045G22Rik	-	A	AC	frameshift_variant		-
6	52260540	Hoxa13	-	G	GGC	frameshift_variant		-
6	52260549	Hoxa13	-	C	CGGCG	frameshift_variant		-
6	54195870	Chn2	rs260915133	CA	C	frameshift_variant		-
6	56986277	Vmn1r5	rs250942115	TA	T	frameshift_variant		-
6	57036745	Vmn1r8	-	C	c/ca	frameshift_variant		-
6	57036875	Vmn1r8	rs258178149	T	t/ta	frameshift_variant		-
6	66776241	Vmn1r38	rs248153570	AT	A	frameshift_variant		-
6	67766226	Igkv1-131	-	AAT	A	frameshift_variant		-
6	70215665	Igkv6-25	-	GACGGAGA	G	frameshift_variant		-
6	70371701	Igkv6-17	-	GACGGAGA	gacggaga/g	frameshift_variant		-
6	72361341	Rnf181	rs257312960	C	CGGCA	frameshift_variant		-
6	72636462	Gm15401	rs262343586	GTCCTTCCAGCAATGCCCCATCCGAAACAGCCAAA	G	frameshift_variant		-
6	87016306	Nfu1	rs260008726	TC	T	frameshift_variant		-
6	90072157	Vmn1r49	-	CA	ca/c	frameshift_variant		-
6	90072177	Vmn1r49	rs214314493	T	t/ta	frameshift_variant		-
6	90129143	Vmn1r51	-	ATTCTGTTC	attctgttc/a	frameshift_variant		-
6	90203603	V1ra8	-	AT	A	frameshift_variant		-
6	92879752	Gm15737	rs233600908	TG	T	frameshift_variant		-
6	95322180	Gm10234	rs256241106	GA	G	frameshift_variant		-
6	48691371	Gimap4	-	ACC	A	frameshift_variant	A	frameshift_variant
6	52260635	Hoxa13	rs226722578	C	CCG	frameshift_variant	CCG	frameshift_variant
6	72309802	Sftpb	rs218581616	TG	T	frameshift_variant	T	frameshift_variant
6	90345403	Uroc1	rs231995301	GT	G	frameshift_variant	G	frameshift_variant
6	48940109	Gm10242	rs255918550	TG		-	T	frameshift_variant
6	72361378	Rnf181	rs239772973	G		-	GA	frameshift_variant
6	85933202	Nat8b	rs253039521	GC		-	G	frameshift_variant
6	25758819	Pot1a	rs233054497	TGATAGTGCA	T	inframe_deletion		-
6	29399247	Ccdc136	rs235603254	GGAGGAA	G	inframe_deletion		-
6	30505768	Tmem209	rs241688519	CAGGGCTGTA	C	inframe_deletion		-
6	32051665	1700012A03Rik	rs233110431	GTTA	G	inframe_deletion		-
6	34029700	Lrguk	rs254194799	CAGG	C	inframe_deletion		-
6	34933070	Stra8	rs233531853	TGAAGAAGAAGGA	T	inframe_deletion		-
6	38332301	Zc3hav1	rs254611722	CAGG	C	inframe_deletion		-
6	41847660	Pip	-	GGAT	ggat/g	inframe_deletion		-
6	42141427	Tas2r139	rs225573042	GAAC	G	inframe_deletion		-
6	43275214	Arhgef5	rs243195427	AAGG	A	inframe_deletion		-
6	48025571	Zfp777	rs264755312	GTGCCCA	G	inframe_deletion		-
6	48466984	Sspo	-	CTGCCGCTTA	C	inframe_deletion		-
6	52179267	5730596B20Rik	rs243512458	TCCC	T	inframe_deletion		-
6	57003227	Vmn1r6	rs242249691	GAAAAACCTTCAGTCA	G	inframe_deletion		-
6	68939622	Igkv13-84	-	TCTG	T	inframe_deletion		-
6	69992930	Igkv18-36	rs251856892	CGTG	C	inframe_deletion		-
6	81923754	Gcfc2	rs260270525	CAGCGAT	C	inframe_deletion		-
6	82939530	Sema4f	-	CCAGCAG	C	inframe_deletion		-
6	83086604	Lbx2	rs217546528	ACAC	A	inframe_deletion		-
6	87110939	D6Ertd527e	rs234057449	GCACCAGCAGTGA	G	inframe_deletion		-
6	87111939	D6Ertd527e	-	TAGC	T	inframe_deletion		-
6	87982972	Gm5577	rs265823839;rs219494091	CGCTGCTGCTGCT	CGCT	inframe_deletion		-
6	96165082	1700123L14Rik	rs232392297	TCCTCCTCCC	T	inframe_deletion		-
6	97248394	Lmod3	rs222562172	TTCC	T	inframe_deletion		-
6	8510105	Glcci1	rs213867262	GGCC	G	inframe_deletion	G	inframe_deletion
6	47808294	Pdia4	-	TTCCTCTTCC		-	T	inframe_deletion
6	92243065	Trh	rs256731206	TCAA		-	T	inframe_deletion
6	21986993	Cped1	rs243785268	T	TGAAGAA	inframe_insertion		-
6	31563583	Podxl	rs213259438	AT	ATCCT	inframe_insertion		-
6	34874483	3110062M04Rik	-	T	TTCC	inframe_insertion		-
6	34933208	Stra8	-	A	AGAG	inframe_insertion		-
6	38636463	Klrg2	rs238908762	C	CGCGGCA	inframe_insertion		-
6	41394684	Gm5771	-	T	TGAC	inframe_insertion		-
6	43273335	Arhgef5	rs241981382	A	ATAC	inframe_insertion		-
6	43307274	Nobox	rs253749418	T	TGGC	inframe_insertion		-
6	47808300	Pdia4	-	T	TTCCTCC	inframe_insertion		-
6	47821677	Zfp786	rs219111511	T	TCTC	inframe_insertion		-
6	48468510	Sspo	rs246146495	T	TTCCGTTCCA	inframe_insertion		-
6	51457669	Nfe2l3	rs224110184	A	ATTC	inframe_insertion		-
6	52170128	Hoxa3	rs225992121	G	GTGC	inframe_insertion		-
6	52234489	Hoxa10	-	G	GGCT	inframe_insertion		-
6	53818760	Tril	rs225160000	A	ATGC	inframe_insertion		-
6	53818868	Tril	rs211793924	G	g/gggctgc	inframe_insertion		-
6	54485700	Wipf3	rs251020707	T	TCCTCCACCG	inframe_insertion		-
6	61311803	Ccser1	rs265472219	G	GTGA	inframe_insertion		-
6	66896497	4930597O21Rik	-	G	GCGGCGA	inframe_insertion		-
6	68835282	Igkv12-89	rs248740738	A	AGCAGCAACG	inframe_insertion		-
6	85808501	Gm11128	-	C	cgtg	inframe_insertion		-
6	86959142	Aak1	rs259707261	ACAG	ACAGCAG	inframe_insertion		-
6	88222990	Dnajb8	rs235767577	C	CTCTGGT	inframe_insertion		-
6	18367459	Cttnbp2	rs245075148	T	TTGCTGC	inframe_insertion	TTGCTGC	inframe_insertion
6	52158003	Hoxa1	rs234001872	A	ATGGTGG	inframe_insertion	ATGG	inframe_insertion
6	38637000	Klrg2	rs239216417	C		-	CCGGCCT	inframe_insertion
6	47904788	Zfp282	rs215618239	A		-	AGCG	inframe_insertion
6	71881161	Ptcd3	rs230225103;rs213109701	CGTCACT		-	CGTCACTGTCACT	inframe_insertion
6	71974779	Polr1a	rs227657909	A		-	AGAG	inframe_insertion
6	89107899	4933427D06Rik	rs212347849	G		-	GGAGGCA	inframe_insertion
6	52178957	5730596B20Rik	rs46417010	T	C	initiator_codon_variant	-	-
6	57035968	Vmn1r8	rs579040641	G	g/a	initiator_codon_variant	-	-
6	83053837	Htra2	rs16807407	C	G	initiator_codon_variant	-	-
6	85933377	Nat8b	rs37928500	C	T	initiator_codon_variant	-	-
6	7676105	Asns	rs33331376	C	G	missense_variant	-	-
6	7999534	Col28a1	rs36500618	C	G	missense_variant	-	-
6	8013023	Col28a1	rs36530034	C	T	missense_variant	-	-
6	8014628	Col28a1	rs36717881	T	C	missense_variant	-	-
6	8062242	Col28a1	rs265588933	T	G	missense_variant	-	-
6	8062257	Col28a1	rs250655513	A	G	missense_variant	-	-
6	8175513	Col28a1	rs224435059	T	G	missense_variant	-	-
6	8256178	Rpa3	rs260451744	G	A	missense_variant	-	-
6	8256188	Rpa3	rs228564836	C	A	missense_variant	-	-
6	8427019	Gm16039	rs242559763	G	A	missense_variant	-	-
6	8427043	Gm16039	rs37588507	C	G	missense_variant	-	-
6	8658260	Ica1	rs241789942	A	G	missense_variant	-	-
6	8659943	Ica1	rs37625180	C	T	missense_variant	-	-
6	11933273	Phf14	-	G	g/a	missense_variant	-	-
6	11933289	Phf14	-	C	c/t	missense_variant	-	-
6	11933292	Phf14	-	A	a/g	missense_variant	-	-
6	11933294	Phf14	-	G	g/a	missense_variant	-	-
6	11933301	Phf14	-	G	g/a	missense_variant	-	-
6	11933673	Phf14	-	T	t/c	missense_variant	-	-
6	12099741	Gm6578	rs584474153	T	C	missense_variant	-	-
6	12099777	Gm6578	rs230686946	T	G	missense_variant	-	-
6	12099831	Gm6578	rs227759424	G	T	missense_variant	-	-
6	12099882	Gm6578	rs218531370	G	A	missense_variant	-	-
6	12100019	Gm6578	rs231554701	T	C	missense_variant	-	-
6	12100034	Gm6578	rs246086263	G	C	missense_variant	-	-
6	12100101	Gm6578	rs215277029	C	G	missense_variant	-	-
6	12100164	Gm6578	rs225692331	A	G	missense_variant	-	-
6	12100168	Gm6578	rs237163350	G	C	missense_variant	-	-
6	12100182	Gm6578	rs255375655	C	G	missense_variant	-	-
6	12338622	Thsd7a	rs248393417	C	T	missense_variant	-	-
6	13186712	Vwde	rs239116897	C	T	missense_variant	-	-
6	13187062	Vwde	rs262928800	C	G	missense_variant	-	-
6	13187110	Vwde	rs245797287	C	A	missense_variant	-	-
6	13187221	Vwde	rs48814280	C	A	missense_variant	-	-
6	13187313	Vwde	rs46427775	A	G	missense_variant	-	-
6	13187374	Vwde	rs262376795	T	C	missense_variant	-	-
6	13187629	Vwde	rs264083434	A	G	missense_variant	-	-
6	13205939	Vwde	rs218121828	T	A	missense_variant	-	-
6	13205978	Vwde	rs246871365	G	A	missense_variant	-	-
6	13215725	Vwde	rs211761537	T	A	missense_variant	-	-
6	13224839	Vwde	rs46632271	G	T	missense_variant	-	-
6	13415833	1700016P04Rik	rs33417904	C	T	missense_variant	-	-
6	13595074	Tmem168	rs33429099	T	C	missense_variant	-	-
6	13602308	Tmem168	rs265130104	C	G	missense_variant	-	-
6	13602353	Tmem168	rs254713256	T	C	missense_variant	-	-
6	13602372	Tmem168	rs212279097	T	C	missense_variant	-	-
6	13602374	Tmem168	rs239348720	A	G	missense_variant	-	-
6	14718076	Ppp1r3a	rs33469806	A	T	missense_variant	-	-
6	14718306	Ppp1r3a	rs33469811	C	G	missense_variant	-	-
6	14718848	Ppp1r3a	rs33470735	C	T	missense_variant	-	-
6	14718920	Ppp1r3a	rs258957505	G	C	missense_variant	-	-
6	14718999	Ppp1r3a	rs247992032	A	G	missense_variant	-	-
6	14719053	Ppp1r3a	rs227765901	T	C	missense_variant	-	-
6	14719497	Ppp1r3a	rs33470739	G	T	missense_variant	-	-
6	15720838	Mdfic	rs251853632	T	C	missense_variant	-	-
6	15720949	Mdfic	rs214552135	G	A	missense_variant	-	-
6	15728017	Mdfic	rs246505154	G	T	missense_variant	-	-
6	15729104	Mdfic	rs236499184	T	A	missense_variant	-	-
6	15741049	Mdfic	rs51532405	G	C	missense_variant	-	-
6	15770368	Mdfic	rs33476642	A	G	missense_variant	-	-
6	16833990	Tfec	rs37583912	C	T	missense_variant	-	-
6	16867613	Tfec	rs241258046	G	C	missense_variant	-	-
6	17097525	Tes	rs13467184	A	G	missense_variant	-	-
6	17287060	Cav2	rs33540908	T	C	missense_variant	-	-
6	17287072	Cav2	rs33540910	G	A	missense_variant	-	-
6	17317788	Cav1	rs232533482	G	T	missense_variant	-	-
6	17317817	Cav1	rs33541412	T	C	missense_variant	-	-
6	17317827	Cav1	rs260956882	G	C	missense_variant	-	-
6	17317891	Cav1	rs33542874	C	G	missense_variant	-	-
6	17317918	Cav1	rs33542875	G	A	missense_variant	-	-
6	17327244	Cav1	rs232289761	T	C	missense_variant	-	-
6	18230035	Cftr	rs48026769	G	A	missense_variant	-	-
6	18299754	Cftr	rs30074415	T	G	missense_variant	-	-
6	18389094	Cttnbp2	rs230246533	G	A	missense_variant	-	-
6	18389101	Cttnbp2	rs36251448	G	T	missense_variant	-	-
6	18406467	Cttnbp2	rs263731153	G	A	missense_variant	-	-
6	18408700	Cttnbp2	rs211875023	A	C	missense_variant	-	-
6	18420935	Cttnbp2	rs38115911	G	T	missense_variant	-	-
6	18433862	Cttnbp2	rs36389993	G	A	missense_variant	-	-
6	18434507	Cttnbp2	rs225093980	C	T	missense_variant	-	-
6	18434915	Cttnbp2	rs29922212	T	C	missense_variant	-	-
6	18448273	Cttnbp2	rs216042733	A	G	missense_variant	-	-
6	18879350	Ankrd7	rs51092082	T	G	missense_variant	-	-
6	18879382	Ankrd7	rs4225698	C	T	missense_variant	-	-
6	22016984	Cped1	rs243592797	C	G	missense_variant	-	-
6	22059917	Cped1	rs33704734	G	A	missense_variant	-	-
6	22085034	Cped1	rs33705314	T	G	missense_variant	-	-
6	22085107	Cped1	rs33705316	T	A	missense_variant	-	-
6	22085126	Cped1	rs238364404	A	G	missense_variant	-	-
6	22085151	Cped1	rs33705318	C	A	missense_variant	-	-
6	22088827	Cped1	rs33707868	C	G	missense_variant	-	-
6	22119573	Cped1	rs33708202	G	A	missense_variant	-	-
6	22122321	Cped1	rs212309814	A	G	missense_variant	-	-
6	22122322	Cped1	rs230583330	T	A	missense_variant	-	-
6	22143989	Cped1	rs233895110	G	A	missense_variant	-	-
6	22144029	Cped1	rs254557736	G	T	missense_variant	-	-
6	22215578	Cped1	rs33710028	A	G	missense_variant	-	-
6	22222493	Cped1	rs33710068	A	G	missense_variant	-	-
6	22233502	Cped1	rs33711818	C	G	missense_variant	-	-
6	22239981	Cped1	rs255340640	T	G	missense_variant	-	-
6	22291214	Wnt16	rs33717081	G	A	missense_variant	-	-
6	22875848	Ptprz1	rs240106830	C	T	missense_variant	-	-
6	23000427	Ptprz1	rs33747300	A	T	missense_variant	-	-
6	23000440	Ptprz1	rs33747302	T	C	missense_variant	-	-
6	23000589	Ptprz1	rs33748034	A	G	missense_variant	-	-
6	23000847	Ptprz1	rs33748036	A	G	missense_variant	-	-
6	23001453	Ptprz1	rs33748042	G	A	missense_variant	-	-
6	23001555	Ptprz1	rs33748864	A	G	missense_variant	-	-
6	23001640	Ptprz1	rs33748866	T	C	missense_variant	-	-
6	23001874	Ptprz1	rs33748868	T	C	missense_variant	-	-
6	23001941	Ptprz1	rs242842512	C	A	missense_variant	-	-
6	23001948	Ptprz1	rs213419929	T	A	missense_variant	-	-
6	23001949	Ptprz1	rs231947983	C	T	missense_variant	-	-
6	23001999	Ptprz1	rs239058890	C	A	missense_variant	-	-
6	23002062	Ptprz1	rs33748870	T	A	missense_variant	-	-
6	23002222	Ptprz1	rs219687761	A	G	missense_variant	-	-
6	23002234	Ptprz1	rs33748872	G	A	missense_variant	-	-
6	23002401	Ptprz1	rs223506230	A	G	missense_variant	-	-
6	23097194	Aass	rs33752722	G	A	missense_variant	-	-
6	23122708	Aass	rs246424522	C	A	missense_variant	-	-
6	23127549	Aass	rs246299010	C	G	missense_variant	-	-
6	23409951	Cadps2	rs46449158	G	T	missense_variant	-	-
6	23410005	Cadps2	rs254569757	A	T	missense_variant	-	-
6	23649968	Rnf133	rs36571823	T	G	missense_variant	-	-
6	23650039	Rnf133	rs37747978	T	C	missense_variant	-	-
6	23839041	Cadps2	rs230903533	G	T	missense_variant	-	-
6	23839055	Cadps2	rs249879236	A	C	missense_variant	-	-
6	23969625	Tas2r118	rs36439000	C	T	missense_variant	-	-
6	24450841	Iqub	rs48630797	G	C	missense_variant	-	-
6	24461988	Iqub	rs47850186	C	G	missense_variant	-	-
6	24491621	Iqub	rs37637597	T	G	missense_variant	-	-
6	24505898	Iqub	rs239437924	G	A	missense_variant	-	-
6	24518728	Ndufa5	rs240155609	T	C	missense_variant	-	-
6	24566239	Asb15	rs37088943	G	A	missense_variant	-	-
6	24570757	Asb15	rs37394213	T	A	missense_variant	-	-
6	24603598	Lmod2	rs244041754	T	A	missense_variant	-	-
6	24633102	Wasl	rs229294180	G	A	missense_variant	-	-
6	24734932	Hyal6	rs213888482	T	C	missense_variant	-	-
6	24743438	Hyal6	rs37047070	G	A	missense_variant	-	-
6	24743685	Hyal6	rs37312996	T	C	missense_variant	-	-
6	24756082	Hyal4	rs37725826	T	C	missense_variant	-	-
6	24756188	Hyal4	rs37253622	C	T	missense_variant	-	-
6	24765817	Hyal4	rs217312753	A	G	missense_variant	-	-
6	24765856	Hyal4	rs234254542	C	A	missense_variant	-	-
6	24766020	Hyal4	rs237551647	C	G	missense_variant	-	-
6	24796687	Spam1	rs37710477	C	A	missense_variant	-	-
6	25688670	Gpr37	rs233093106	A	G	missense_variant	-	-
6	25688795	Gpr37	rs47031025	G	A	missense_variant	-	-
6	25745951	Pot1a	rs48989472	C	T	missense_variant	-	-
6	25748344	Pot1a	rs226408196	C	T	missense_variant	-	-
6	25756268	Pot1a	rs216402382	G	T	missense_variant	-	-
6	25757263	Pot1a	rs229765795	G	A	missense_variant	-	-
6	25757273	Pot1a	rs212033984	C	A	missense_variant	-	-
6	25757275	Pot1a	rs252548791	C	G	missense_variant	-	-
6	28217542	6530409C15Rik	rs251682506	G	A	missense_variant	-	-
6	28217665	6530409C15Rik	rs261077460	T	A	missense_variant	-	-
6	28217689	6530409C15Rik	rs223009056	G	A	missense_variant	-	-
6	28217721	6530409C15Rik	rs234729416	A	C	missense_variant	-	-
6	28244379	Zfp800	-	A	G	missense_variant	-	-
6	28418039	Gcc1	rs246316524	C	T	missense_variant	-	-
6	28418061	Gcc1	rs265739088	C	T	missense_variant	-	-
6	28419145	Gcc1	rs229704200	C	G	missense_variant	-	-
6	28443529	Pax4	rs33824593	G	A	missense_variant	-	-
6	28443574	Pax4	rs257689730	C	T	missense_variant	-	-
6	28444351	Pax4	rs33827147	C	T	missense_variant	-	-
6	28446168	Pax4	rs33823858	T	C	missense_variant	-	-
6	28526963	Snd1	rs33828626	G	A	missense_variant	-	-
6	28526968	Snd1	rs227243959	C	T	missense_variant	-	-
6	28526988	Snd1	rs33828628	C	T	missense_variant	-	-
6	28527615	Snd1	rs33830108	G	A	missense_variant	-	-
6	28527685	Snd1	rs33830110	A	G	missense_variant	-	-
6	29139563	Rbm28	-	A	G	missense_variant	-	-
6	29176466	Prrt4	rs230975817	C	T	missense_variant	-	-
6	29274817	Hilpda	rs241244975	A	G	missense_variant	-	-
6	29319255	Fam71f1	rs29609726	A	C	missense_variant	-	-
6	29372701	Calu	rs29608716	G	A	missense_variant	-	-
6	29378784	Opn1sw	rs29609669	A	C	missense_variant	-	-
6	29379423	Opn1sw	rs29609671	C	T	missense_variant	-	-
6	29411861	Ccdc136	rs29609495	G	A	missense_variant	-	-
6	29417240	Ccdc136	rs245690311	T	C	missense_variant	-	-
6	29447824	Flnc	rs29609826	G	T	missense_variant	-	-
6	29452850	Flnc	rs29611434	C	T	missense_variant	-	-
6	29460914	Flnc	rs233576140	A	G	missense_variant	-	-
6	29468074	Atp6v1f	rs252768156	C	T	missense_variant	-	-
6	29471850	Gm9047	rs29610261	G	T	missense_variant	-	-
6	29475095	Kcp	rs29612571	G	A	missense_variant	-	-
6	29476742	Kcp	rs263094828	A	G	missense_variant	-	-
6	29476753	Kcp	rs226426941	A	G	missense_variant	-	-
6	29482276	Kcp	rs4225732	A	G	missense_variant	-	-
6	29484100	Kcp	rs238060832	C	T	missense_variant	-	-
6	29487522	Kcp	-	T	t/g	missense_variant	-	-
6	29489146	Kcp	rs261282960	C	T	missense_variant	-	-
6	29490559	Kcp	rs228625483	G	T	missense_variant	-	-
6	29491722	Kcp	rs265103424	A	T	missense_variant	-	-
6	29492097	Kcp	rs222617789	C	T	missense_variant	-	-
6	29493358	Kcp	rs257244583	A	C	missense_variant	-	-
6	29495874	Kcp	rs231956976	T	C	missense_variant	-	-
6	29504506	Kcp	rs243353010	T	C	missense_variant	-	-
6	29694481	Tspan33	rs259126941	C	G	missense_variant	-	-
6	29736126	Smo	rs213534114	T	C	missense_variant	-	-
6	29736144	Smo	rs230479111	A	G	missense_variant	-	-
6	29736222	Smo	rs263803957	C	T	missense_variant	-	-
6	30366688	Zc3hc1	rs218848400	A	T	missense_variant	-	-
6	30387477	Zc3hc1	rs36597616	A	G	missense_variant	-	-
6	30519794	Ssmem1	rs37765946	G	C	missense_variant	-	-
6	30519903	Ssmem1	-	T	t/c	missense_variant	-	-
6	30579618	Cpa4	rs36993478	G	C	missense_variant	-	-
6	30630480	Cpa5	rs264686286	A	T	missense_variant	-	-
6	30630812	Cpa5	rs36418096	A	T	missense_variant	-	-
6	30645114	Cpa1	rs258905314	G	A	missense_variant	-	-
6	30679441	Cep41	rs252022031	C	A	missense_variant	-	-
6	30740303	Mest	rs36318375	G	A	missense_variant	-	-
6	30912224	Tsga13	rs37446056	T	G	missense_variant	-	-
6	31426833	Mkln1	rs222810273	A	C	missense_variant	-	-
6	31525007	Podxl	rs37829586	A	G	missense_variant	-	-
6	31526665	Podxl	rs36751103	A	G	missense_variant	-	-
6	31528872	Podxl	rs6359204	T	C	missense_variant	-	-
6	31528898	Podxl	rs6359587	A	G	missense_variant	-	-
6	31563590	Podxl	rs581561933	T	A	missense_variant	-	-
6	31563644	Podxl	rs251488529	G	C	missense_variant	-	-
6	32051690	1700012A03Rik	rs36292284	C	T	missense_variant	-	-
6	33476002	Exoc4	rs212921809	C	A	missense_variant	-	-
6	34036541	Lrguk	rs256724685	A	G	missense_variant	-	-
6	34047046	Lrguk	rs30908785	T	A	missense_variant	-	-
6	34056110	Lrguk	rs233159239	T	C	missense_variant	-	-
6	34090205	Lrguk	rs232704416	C	T	missense_variant	-	-
6	34116439	Lrguk	rs46464233	A	G	missense_variant	-	-
6	34129157	Lrguk	rs256568100	G	A	missense_variant	-	-
6	34129220	Lrguk	rs218078584	C	A	missense_variant	-	-
6	34159478	Slc35b4	rs36655230	G	A	missense_variant	-	-
6	34306607	Akr1b3	rs8239444	C	G	missense_variant	-	-
6	34316633	Akr1b3	rs230749822	G	A	missense_variant	-	-
6	34363785	Akr1b8	rs231075541	T	A	missense_variant	-	-
6	34363788	Akr1b8	rs217666289	G	A	missense_variant	-	-
6	34364275	Akr1b8	rs36267008	A	G	missense_variant	-	-
6	34364301	Akr1b8	rs225357632	G	A	missense_variant	-	-
6	34388826	Akr1b10	rs246748446	C	A	missense_variant	-	-
6	34392983	Akr1b10	rs37670452	G	A	missense_variant	-	-
6	34487802	Bpgm	rs247083030	A	C	missense_variant	-	-
6	34746022	Cald1	rs36722097	A	G	missense_variant	-	-
6	34746137	Cald1	rs48731961	T	C	missense_variant	-	-
6	34746215	Cald1	rs36714867	T	C	missense_variant	-	-
6	34746542	Cald1	rs225995799	A	G	missense_variant	-	-
6	34747938	Cald1	rs30665731	G	A	missense_variant	-	-
6	34828227	Agbl3	rs45984666	T	A	missense_variant	-	-
6	34839479	Agbl3	rs263913052	C	A	missense_variant	-	-
6	34872620	Tmem140	rs262117853	G	A	missense_variant	-	-
6	34872899	Tmem140	rs232050106	G	A	missense_variant	-	-
6	34874494	3110062M04Rik	rs260855944	T	C	missense_variant	-	-
6	34874664	3110062M04Rik	rs219982024	C	G	missense_variant	-	-
6	34892498	Wdr91	rs36793235	C	T	missense_variant	-	-
6	34905555	Wdr91	rs36827178	C	T	missense_variant	-	-
6	35190061	Nup205	rs37147506	C	A	missense_variant	-	-
6	35280471	Slc13a4	rs228285057	C	G	missense_variant	-	-
6	35313668	Fam180a	rs39077549	T	C	missense_variant	-	-
6	36915528	Dgki	rs30915694	C	T	missense_variant	-	-
6	37299834	Dgki	rs257558682	T	C	missense_variant	-	-
6	37530302	Akr1d1	rs222224578	C	A	missense_variant	-	-
6	37564466	Akr1d1	rs38154903	T	A	missense_variant	-	-
6	37900646	Trim24	rs261847310	A	C	missense_variant	-	-
6	37900716	Trim24	rs233819886	C	T	missense_variant	-	-
6	37958641	Trim24	rs48642314	T	G	missense_variant	-	-
6	37965684	Trim24	rs248804016	A	G	missense_variant	-	-
6	38021568	Svopl	rs46602372	T	C	missense_variant	-	-
6	38053087	Atp6v0a4	rs50582078	C	A	missense_variant	-	-
6	38076815	Atp6v0a4	rs220819603	T	C	missense_variant	-	-
6	38109480	Tmem213	rs51506631	C	T	missense_variant	-	-
6	38136900	D630045J12Rik	rs48714774	C	T	missense_variant	-	-
6	38155189	D630045J12Rik	rs221517835	G	A	missense_variant	-	-
6	38158076	D630045J12Rik	rs213647651	G	A	missense_variant	-	-
6	38194666	D630045J12Rik	rs230913286	A	G	missense_variant	-	-
6	38195263	D630045J12Rik	rs37531214	T	C	missense_variant	-	-
6	38195520	D630045J12Rik	rs243494477	A	T	missense_variant	-	-
6	38195578	D630045J12Rik	rs38244430	A	G	missense_variant	-	-
6	38195727	D630045J12Rik	rs37158980	A	G	missense_variant	-	-
6	38195803	D630045J12Rik	rs240154370	A	T	missense_variant	-	-
6	38195809	D630045J12Rik	rs253280991	A	C	missense_variant	-	-
6	38197008	D630045J12Rik	rs36784936	G	A	missense_variant	-	-
6	38293033	Zc3hav1l	rs36654232	T	C	missense_variant	-	-
6	38298025	Zc3hav1l	rs248011743	C	T	missense_variant	-	-
6	38299021	Zc3hav1l	rs225833108	C	T	missense_variant	-	-
6	38311192	Zc3hav1	rs38235453	A	G	missense_variant	-	-
6	38312401	Zc3hav1	rs234491233	T	C	missense_variant	-	-
6	38312408	Zc3hav1	rs225473097	A	G	missense_variant	-	-
6	38319818	Zc3hav1	rs38504197	T	C	missense_variant	-	-
6	38332565	Zc3hav1	rs248423235	C	T	missense_variant	-	-
6	38332736	Zc3hav1	rs238311225	C	T	missense_variant	-	-
6	38389238	Ttc26	rs36433741	C	G	missense_variant	-	-
6	38389271	Ttc26	rs38708729	A	G	missense_variant	-	-
6	38389280	Ttc26	rs36611599	T	C	missense_variant	-	-
6	38491486	Ubn2	rs36763406	A	T	missense_variant	-	-
6	38491506	Ubn2	rs37663389	G	A	missense_variant	-	-
6	38499267	Ubn2	rs37941972	G	A	missense_variant	-	-
6	38539231	1110001J03Rik	rs37368938	A	C	missense_variant	-	-
6	38608259	Luc7l2	-	T	t/c	missense_variant	-	-
6	38628169	Klrg2	rs37480677	C	T	missense_variant	-	-
6	38629865	Klrg2	rs36724558	C	T	missense_variant	-	-
6	38636522	Klrg2	rs253547284	C	T	missense_variant	-	-
6	38637025	Klrg2	rs215332827	C	G	missense_variant	-	-
6	38698533	Hipk2	rs216485394	G	A	missense_variant	-	-
6	39027727	Tbxas1	rs213788127	T	G	missense_variant	-	-
6	39027853	Tbxas1	rs4225818	G	A	missense_variant	-	-
6	39096631	Parp12	rs240738300	C	T	missense_variant	-	-
6	39117940	Parp12	rs252156491	A	C	missense_variant	-	-
6	39118021	Parp12	rs230928470	A	G	missense_variant	-	-
6	39337259	Slc37a3	rs220948886	A	G	missense_variant	-	-
6	39487868	Dennd2a	rs229791782	T	A	missense_variant	-	-
6	39522950	Dennd2a	rs233162360	G	A	missense_variant	-	-
6	39523025	Dennd2a	rs260252493	G	T	missense_variant	-	-
6	39523028	Dennd2a	rs215949203	A	T	missense_variant	-	-
6	39523332	Dennd2a	rs248875896	T	C	missense_variant	-	-
6	39574674	Adck2	rs257226391	G	C	missense_variant	-	-
6	39575150	Adck2	rs37450053	T	C	missense_variant	-	-
6	39584012	Adck2	rs36412715	T	G	missense_variant	-	-
6	39592699	Ndufb2	rs257361131	A	G	missense_variant	-	-
6	39677451	Braf	rs217030898	G	A	missense_variant	-	-
6	40461986	Wee2	rs258998040	T	A	missense_variant	-	-
6	40462236	Wee2	rs243472454	A	G	missense_variant	-	-
6	40463193	Wee2	rs229846663	C	T	missense_variant	-	-
6	40478027	Ssbp1	rs235007486	T	C	missense_variant	-	-
6	40491510	Tas2r137	rs36912131	G	T	missense_variant	-	-
6	40491766	Tas2r137	rs36516759	A	G	missense_variant	-	-
6	40491880	Tas2r137	rs256721917	G	A	missense_variant	-	-
6	40492028	Tas2r137	rs254936578	T	G	missense_variant	-	-
6	40493646	Tas2r108	rs264424824	G	A	missense_variant	-	-
6	40494082	Tas2r108	rs220418672	A	G	missense_variant	-	-
6	40544721	Olfr461	rs37980826	C	T	missense_variant	-	-
6	40571446	Olfr460	rs36917726	T	A	missense_variant	-	-
6	40571460	Olfr460	rs237359384	A	G	missense_variant	-	-
6	40656512	Mgam	rs243549483	A	G	missense_variant	-	-
6	40882546	Moxd2	rs36247138	G	T	missense_variant	-	-
6	40884977	Moxd2	rs240161136	G	T	missense_variant	-	-
6	40886018	Moxd2	rs36432987	C	T	missense_variant	-	-
6	40886062	Moxd2	rs36502012	T	A	missense_variant	-	-
6	40966199	1810009J06Rik	-	G	g/a	missense_variant	~	-
6	40998059	Gm2663	-	C	t	missense_variant	-	-
6	41059847	Trbv4	rs50425650	C	T	missense_variant	-	-
6	41062556	Trbv5	rs36644981	C	A	missense_variant	-	-
6	41062665	Trbv5	rs226329284	A	G	missense_variant	-	-
6	41062667	Trbv5	rs251002697	C	G	missense_variant	-	-
6	41062748	Trbv5	rs37038089	A	G	missense_variant	-	-
6	41113874	Trbv12-1	rs229843043	A	G	missense_variant	-	-
6	41113940	Trbv12-1	rs246790549	T	A	missense_variant	-	-
6	41113950	Trbv12-1	rs213066431	C	G	missense_variant	-	-
6	41114013	Trbv12-1	rs214525688	C	G	missense_variant	-	-
6	41114020	Trbv12-1	rs239029125	G	A	missense_variant	-	-
6	41114044	Trbv12-1	rs219799548	A	G	missense_variant	-	-
6	41116352	Trbv13-1	rs36405905	T	A	missense_variant	-	-
6	41119221	Trbv12-2	rs252870801	C	G	missense_variant	-	-
6	41121575	Trbv13-2	rs36969234	A	G	missense_variant	-	-
6	41121616	Trbv13-2	rs36692565	A	G	missense_variant	-	-
6	41121760	Trbv13-2	rs233493345	G	A	missense_variant	-	-
6	41121763	Trbv13-2	rs251182567	A	G	missense_variant	-	-
6	41121765	Trbv13-2	rs222714832	C	A	missense_variant	-	-
6	41121826	Trbv13-2	rs36672096	G	A	missense_variant	-	-
6	41135186	Trbv14	rs240590078	G	C	missense_variant	-	-
6	41135466	Trbv14	rs244468422	G	C	missense_variant	-	-
6	41135478	Trbv14	rs233093796	G	A	missense_variant	-	-
6	41135615	Trbv14	rs219163511	C	A	missense_variant	-	-
6	41152089	Trbv16	rs264847847	G	A	missense_variant	-	-
6	41152163	Trbv16	rs37597406	T	G	missense_variant	-	-
6	41163099	Trbv17	rs215949326	C	T	missense_variant	-	-
6	41163412	Trbv17	rs230216575	T	A	missense_variant	-	-
6	41163423	Trbv17	rs252414004	A	G	missense_variant	-	-
6	41163427	Trbv17	rs219939494	T	A	missense_variant	-	-
6	41163451	Trbv17	rs223968827	T	C	missense_variant	-	-
6	41163458	Trbv17	rs250988598	G	C	missense_variant	-	-
6	41163498	Trbv17	rs36380687	T	G	missense_variant	-	-
6	41163522	Trbv17	rs36884124	T	G	missense_variant	-	-
6	41178601	Trbv19	rs37501612	G	A	missense_variant	-	-
6	41188697	Trbv20	rs38036381	T	C	missense_variant	-	-
6	41188764	Trbv20	rs37901321	G	A	missense_variant	-	-
6	41216523	Trbv23	rs247686799	A	C	missense_variant	-	-
6	41227734	Trbv26	rs259893669	C	A	missense_variant	-	-
6	41281819	Trbv30	rs265003356	A	G	missense_variant	-	-
6	41281938	Trbv30	rs261180402	G	T	missense_variant	-	-
6	41281986	Trbv30	rs244296976	A	G	missense_variant	-	-
6	41304484	Try4	-	A	g	missense_variant	-	-
6	41304574	Try4	rs579236197	T	c	missense_variant	-	-
6	41305412	Try4	rs587040715	T	a	missense_variant	-	-
6	41357418	Try10	rs585501856	G	t	missense_variant	-	-
6	41373933	Prss3	rs254352891	T	C	missense_variant	-	-
6	41396769	Gm5771	-	G	A	missense_variant	-	-
6	41397129	Gm5771	rs586253421	G	c	missense_variant	-	-
6	41463298	Prss1	rs16802779	G	A	missense_variant	-	-
6	41524016	Prss2	rs580395672	C	G	missense_variant	-	-
6	41534007	Trbj1-2	rs263747248	C	A	missense_variant	-	-
6	41535098	Trbj1-5	rs212712445	C	A	missense_variant	-	-
6	41535101	Trbj1-5	rs229849995	T	A	missense_variant	-	-
6	41538285	Trbc1	rs587197263	C	A	missense_variant	-	-
6	41543231	Trbj2-3	rs212930328	A	T	missense_variant	-	-
6	41543257	Trbj2-3	rs36303052	G	C	missense_variant	-	-
6	41543461	Trbj2-5	rs255005400	C	A	missense_variant	-	-
6	41557747	Trbv31	rs37334412	C	G	missense_variant	-	-
6	41557772	Trbv31	rs257906096	G	A	missense_variant	-	-
6	41557786	Trbv31	rs36395829	A	T	missense_variant	-	-
6	41557912	Trbv31	rs36341812	C	T	missense_variant	-	-
6	41615530	Ephb6	rs37068406	C	G	missense_variant	-	-
6	41616032	Ephb6	rs223760844	G	A	missense_variant	-	-
6	41676145	Trpv5	rs234112065	T	C	missense_variant	-	-
6	41685220	1700034O15Rik	rs243968445	G	A	missense_variant	-	-
6	41702966	Kel	rs264886572	C	T	missense_variant	-	-
6	41771982	Olfr459	rs238027745	C	A	missense_variant	-	-
6	41847611	Pip	rs234025856	T	t/c	missense_variant	-	-
6	41849816	Pip	rs253022427	G	g/t	missense_variant	-	-
6	41849817	Pip	rs216176559	T	t/a	missense_variant	-	-
6	41849828	Pip	-	C	c/a	missense_variant	-	-
6	41849834	Pip	-	A	a/t	missense_variant	-	-
6	41849839	Pip	-	A	a/c	missense_variant	-	-
6	41849840	Pip	rs49197179	A	C	missense_variant	-	-
6	41849843	Pip	-	G	g/c	missense_variant	-	-
6	41849846	Pip	-	G	g/c	missense_variant	-	-
6	41849861	Pip	-	C	c/g	missense_variant	-	-
6	41849865	Pip	-	A	a/c	missense_variant	-	-
6	41849879	Pip	rs252265199	A	a/g	missense_variant	-	-
6	41849880	Pip	-	C	c/g	missense_variant	-	-
6	41849885	Pip	rs219704148	C	g/a	missense_variant	-	-
6	41849886	Pip	rs587505925	A	a/g	missense_variant	-	-
6	41849888	Pip	rs249515694	G	g/c	missense_variant	-	-
6	41849892	Pip	-	C	c/g	missense_variant	-	-
6	41849894	Pip	-	G	g/c	missense_variant	-	-
6	41849897	Pip	rs583640286	G	a/c	missense_variant	-	-
6	41849906	Pip	-	T	t/a	missense_variant	-	-
6	41849909	Pip	-	A	a/g	missense_variant	-	-
6	41849910	Pip	-	G	g/a	missense_variant	-	-
6	41849921	Pip	-	G	g/a	missense_variant	-	-
6	41851435	Pip	-	A	a/g	missense_variant	-	-
6	41851442	Pip	-	C	c/t	missense_variant	-	-
6	41851450	Pip	-	G	g/t	missense_variant	-	-
6	41851457	Pip	-	A	a/g	missense_variant	-	-
6	41851460	Pip	-	A	a/t	missense_variant	-	-
6	41851486	Pip	-	G	g/a	missense_variant	-	-
6	41851487	Pip	-	T	t/c	missense_variant	-	-
6	41851496	Pip	-	G	g/a	missense_variant	-	-
6	41851511	Pip	-	A	a/g	missense_variant	-	-
6	41851513	Pip	rs584705733	C	c/t	missense_variant	-	-
6	41851516	Pip	-	C	c/a	missense_variant	-	-
6	41851541	Pip	rs52131908	T	A	missense_variant	-	-
6	41851547	Pip	-	C	c/t	missense_variant	-	-
6	41851839	Pip	rs46415872	G	g/a	missense_variant	-	-
6	41851844	Pip	rs223169707	G	g/t	missense_variant	-	-
6	41851845	Pip	-	T	t/a	missense_variant	-	-
6	41851903	Pip	rs49263019	G	A	missense_variant	-	-
6	41851937	Pip	rs259793857	A	G	missense_variant	-	-
6	41861875	Sval2	rs48392124	C	T	missense_variant	-	-
6	41861954	Sval2	rs50972727	G	A	missense_variant	-	-
6	41861966	Sval2	rs50590641	T	C	missense_variant	-	-
6	41955916	Sval1	rs50081938	C	A	missense_variant	-	-
6	41972523	Sval3	rs225190029	C	G	missense_variant	-	-
6	42042160	Sva	rs240327413	A	C	missense_variant	-	-
6	42042173	Sva	rs229590480	G	C	missense_variant	-	-
6	42042176	Sva	rs241164638	A	C	missense_variant	-	-
6	42042258	Sva	rs49110530	T	C	missense_variant	-	-
6	42042587	Sva	rs254388995	C	A	missense_variant	-	-
6	42042589	Sva	rs49430185	C	A	missense_variant	-	-
6	42042658	Sva	rs48763434	T	C	missense_variant	-	-
6	42042669	Sva	rs262473245	G	A	missense_variant	-	-
6	42042682	Sva	rs222778069	G	C	missense_variant	-	-
6	42042685	Sva	rs233713678	A	G	missense_variant	-	-
6	42141635	Tas2r139	rs230298421	C	G	missense_variant	-	-
6	42216268	Tas2r144	rs237728462	A	G	missense_variant	-	-
6	42246041	Gstk1	rs37027716	T	C	missense_variant	-	-
6	42263411	Tmem139	rs264969853	G	A	missense_variant	-	-
6	42263500	Tmem139	rs36500895	A	T	missense_variant	-	-
6	42273940	Casp2	rs16788729	T	A	missense_variant	-	-
6	42298908	Clcn1	rs36795764	T	G	missense_variant	-	-
6	42300345	Clcn1	rs36383623	A	G	missense_variant	-	-
6	42310599	Clcn1	rs36671711	A	C	missense_variant	-	-
6	42312033	Clcn1	rs36505323	A	G	missense_variant	-	-
6	42314024	Clcn1	rs213207010	C	T	missense_variant	-	-
6	42400773	Tas2r143	rs219315978	A	C	missense_variant	-	-
6	42435259	Tas2r126	rs230427014	T	C	missense_variant	-	-
6	42460525	Olfr458	rs38382996	G	T	missense_variant	-	-
6	42471812	Olfr457	-	C	c/t	missense_variant	-	-
6	42486509	Olfr456	rs37546182	T	C	missense_variant	-	-
6	42486702	Olfr456	rs37977895	A	T	missense_variant	-	-
6	42486827	Olfr456	rs580216710	G	T	missense_variant	-	-
6	42486830	Olfr456	rs582059418	C	T	missense_variant	-	-
6	42486891	Olfr456	rs237398740	G	A	missense_variant	-	-
6	42519565	Gm4877	rs36262491	A	C	missense_variant	-	-
6	42519614	Gm4877	rs36453924	A	G	missense_variant	-	-
6	42519642	Gm4877	rs37114833	A	T	missense_variant	-	-
6	42519667	Gm4877	rs579362232	A	T	missense_variant	-	-
6	42519701	Gm4877	rs36472388	A	G	missense_variant	-	-
6	42519715	Gm4877	rs582454778	G	A	missense_variant	-	-
6	42519745	Gm4877	rs585984339	C	T	missense_variant	-	-
6	42519793	Gm4877	rs580234314	T	C	missense_variant	-	-
6	42519920	Gm4877	rs580485120	G	A	missense_variant	-	-
6	42520026	Gm4877	rs587061224	A	C	missense_variant	-	-
6	42520105	Gm4877	rs36888053	T	C	missense_variant	-	-
6	42520271	Gm4877	rs223417059	C	g	missense_variant	-	-
6	42520276	Gm4877	rs247435620	G	T	missense_variant	-	-
6	42587516	Fam115e	rs216466354	C	A	missense_variant	-	-
6	42587574	Fam115e	rs37028360	A	G	missense_variant	-	-
6	42587627	Fam115e	rs37882504	G	A	missense_variant	-	-
6	42587712	Fam115e	rs37152294	C	G	missense_variant	-	-
6	42592886	Fam115e	rs217251969	A	G	missense_variant	-	-
6	42592890	Fam115e	rs235444380	C	T	missense_variant	-	-
6	42592949	Fam115e	rs36321963	T	C	missense_variant	-	-
6	42597090	Fam115e	rs37212519	C	T	missense_variant	-	-
6	42626419	Fam115c	rs236515904	T	C	missense_variant	-	-
6	42629113	Fam115c	rs36899788	C	T	missense_variant	-	-
6	42630097	Fam115c	rs37026151	G	A	missense_variant	-	-
6	42642476	Fam115c	rs254929048	A	G	missense_variant	-	-
6	42642683	Fam115c	rs244778752	T	C	missense_variant	-	-
6	42642719	Fam115c	rs262528632	C	T	missense_variant	-	-
6	42642769	Fam115c	rs229921540	C	T	missense_variant	-	-
6	42642821	Fam115c	rs233514564	T	C	missense_variant	-	-
6	42678102	Fam115a	rs38435064	C	A	missense_variant	-	-
6	42678138	Fam115a	rs37633439	G	C	missense_variant	-	-
6	42744065	Olfr453	rs36887151	A	G	missense_variant	-	-
6	42744123	Olfr453	rs254079371	G	A	missense_variant	-	-
6	42762120	Olfr38	rs6394637	T	A	missense_variant	-	-
6	42790096	Olfr452	rs38755174	A	G	missense_variant	-	-
6	42790125	Olfr452	rs242994992	G	A	missense_variant	-	-
6	42790149	Olfr452	rs212050032	G	T	missense_variant	-	-
6	42790452	Olfr452	rs37974771	A	G	missense_variant	-	-
6	42790674	Olfr452	rs255807115	T	C	missense_variant	-	-
6	42790946	Olfr452	rs37886981	G	C	missense_variant	-	-
6	42817488	Olfr450	rs37092341	A	G	missense_variant	-	-
6	42817940	Olfr450	rs37437534	T	G	missense_variant	-	-
6	42896961	Olfr448	rs37350035	T	G	missense_variant	-	-
6	42897054	Olfr448	rs39297272	G	C	missense_variant	-	-
6	42897332	Olfr448	rs236812237	G	A	missense_variant	-	-
6	42911552	Olfr447	rs217195999	C	G	missense_variant	-	-
6	42927245	Olfr446	-	T	t/c	missense_variant	-	-
6	42927260	Olfr446	-	A	a/c	missense_variant	-	-
6	42927329	Olfr446	-	T	t/a	missense_variant	-	-
6	43081534	Gm20730	-	C	c/t	missense_variant	-	-
6	43081610	Gm20730	-	A	a/t	missense_variant	-	-
6	43081652	Gm20730	rs213954324	G	c	missense_variant	-	-
6	43081668	Gm20730	rs49980185	A	a/c	missense_variant	-	-
6	43081705	Gm20730	rs48942365	A	a/g	missense_variant	-	-
6	43081716	Gm20730	-	T	t/a	missense_variant	-	-
6	43081722	Gm20730	-	C	c/t	missense_variant	-	-
6	43081779	Gm20730	-	T	t/g	missense_variant	-	-
6	43081782	Gm20730	-	G	g/a	missense_variant	-	-
6	43082073	Gm20730	rs236841883	T	C	missense_variant	-	-
6	43082090	Gm20730	rs583498947	C	T	missense_variant	-	-
6	43094447	Olfr443-ps1	rs48462307	T	C	missense_variant	-	-
6	43094462	Olfr443-ps1	rs49148505	A	C	missense_variant	-	-
6	43094531	Olfr443-ps1	rs587081526	T	t/a	missense_variant	-	-
6	43094663	Olfr443-ps1	rs46827786	C	c/t	missense_variant	-	-
6	43116257	Olfr441	rs238414846	A	G	missense_variant	-	-
6	43116668	Olfr441	rs261339456	T	C	missense_variant	-	-
6	43167198	Olfr437	rs36596766	G	C	missense_variant	-	-
6	43167517	Olfr437	rs36917965	G	T	missense_variant	-	-
6	43167944	Olfr437	rs36273931	G	C	missense_variant	-	-
6	43201732	Olfr435	rs236505577	G	C	missense_variant	-	-
6	43201925	Olfr435	rs36352487	G	T	missense_variant	-	-
6	43202058	Olfr435	rs248176805	G	C	missense_variant	-	-
6	43202072	Olfr435	rs223112304	A	T	missense_variant	-	-
6	43202300	Olfr435	rs243584691	C	T	missense_variant	-	-
6	43202343	Olfr435	rs583212188	G	A	missense_variant	-	-
6	43210345	Gm21827	rs37407000	T	C	missense_variant	-	-
6	43210360	Gm21827	rs37029506	A	C	missense_variant	-	-
6	43210373	Gm21827	rs36323175	T	A	missense_variant	-	-
6	43210459	Gm21827	rs36929291	A	G	missense_variant	-	-
6	43210491	Gm21827	rs36456553	T	G	missense_variant	-	-
6	43210523	Gm21827	rs225477175	C	c/t	missense_variant	-	-
6	43210610	Gm21827	-	G	g/a	missense_variant	-	-
6	43210612	Gm21827	rs229213059	G	g/c	missense_variant	-	-
6	43210640	Gm21827	rs259192257	G	g/c	missense_variant	-	-
6	43210715	Gm21827	-	G	g/a	missense_variant	-	-
6	43210732	Gm21827	-	G	g/a	missense_variant	-	-
6	43217282	Olfr434	rs581191940	T	C	missense_variant	-	-
6	43235635	Olfr47	rs255531416	C	A	missense_variant	-	-
6	43236057	Olfr47	rs38822065	G	T	missense_variant	-	-
6	43236303	Olfr47	rs220927815	A	G	missense_variant	-	-
6	43236567	Olfr47	rs259736679	C	T	missense_variant	-	-
6	43272792	Arhgef5	rs37115323	T	C	missense_variant	-	-
6	43273529	Arhgef5	rs36501956	C	T	missense_variant	-	-
6	43273541	Arhgef5	rs254364910	G	A	missense_variant	-	-
6	43273779	Arhgef5	rs235234374	T	A	missense_variant	-	-
6	43273791	Arhgef5	rs38198468	T	C	missense_variant	-	-
6	43273836	Arhgef5	rs36810416	G	A	missense_variant	-	-
6	43274154	Arhgef5	rs36935979	T	C	missense_variant	-	-
6	43274434	Arhgef5	rs263854854	A	G	missense_variant	-	-
6	43274463	Arhgef5	rs214180524	A	G	missense_variant	-	-
6	43275006	Arhgef5	rs212855661	T	C	missense_variant	-	-
6	43284011	Arhgef5	rs37134203	G	A	missense_variant	-	-
6	43303990	Nobox	rs214533629	T	G	missense_variant	-	-
6	43304032	Nobox	rs263097304	A	G	missense_variant	-	-
6	43305126	Nobox	rs37174741	A	G	missense_variant	-	-
6	43307252	Nobox	rs228725477	T	C	missense_variant	-	-
6	43307424	Nobox	rs38359649	C	G	missense_variant	-	-
6	43307604	Nobox	rs236944041	A	G	missense_variant	-	-
6	45920870	Cntnap2	rs48516420	G	A	missense_variant	-	-
6	46234267	Cntnap2	rs13478735	C	G	missense_variant	-	-
6	47819863	Zfp786	rs47176602	T	C	missense_variant	-	-
6	47821095	Zfp786	rs46442767	C	A	missense_variant	-	-
6	47821131	Zfp786	rs580273684	C	G	missense_variant	-	-
6	47821134	Zfp786	rs583947293	T	C	missense_variant	-	-
6	47892946	Zfp282	rs260280142	C	A	missense_variant	-	-
6	47957498	Zfp956	rs239229031	T	C	missense_variant	-	-
6	48044371	Zfp777	rs223584909	A	G	missense_variant	-	-
6	48044601	Zfp777	rs47892228	C	T	missense_variant	-	-
6	48405344	Krba1	rs37223193	G	A	missense_variant	-	-
6	48409287	Krba1	rs36914644	T	C	missense_variant	-	-
6	48409301	Krba1	rs232637476	T	G	missense_variant	-	-
6	48409755	Krba1	rs36746080	G	T	missense_variant	-	-
6	48411648	Krba1	rs37116230	T	C	missense_variant	-	-
6	48412372	Krba1	rs244227286	T	C	missense_variant	-	-
6	48413462	Krba1	rs254568363	G	C	missense_variant	-	-
6	48414061	Krba1	rs240206564	G	T	missense_variant	-	-
6	48414073	Krba1	rs251155971	C	T	missense_variant	-	-
6	48414112	Krba1	rs36709209	C	T	missense_variant	-	-
6	48414149	Krba1	rs227573607	G	A	missense_variant	-	-
6	48427837	Zfp467	rs245674542	A	T	missense_variant	-	-
6	48438365	Zfp467	-	A	a/c	missense_variant	-	-
6	48448269	Sspo	rs36399567	A	T	missense_variant	-	-
6	48448648	Sspo	rs586249969	C	G	missense_variant	-	-
6	48451073	Sspo	rs36490919	C	A	missense_variant	-	-
6	48451370	Sspo	rs578716812	A	T	missense_variant	-	-
6	48452952	Sspo	rs578314161	G	A	missense_variant	-	-
6	48452970	Sspo	rs36911952	C	T	missense_variant	-	-
6	48455364	Sspo	rs587148657	G	A	missense_variant	-	-
6	48455851	Sspo	rs584863964	G	A	missense_variant	-	-
6	48457738	Sspo	rs235353250	G	A	missense_variant	-	-
6	48460056	Sspo	rs251543922	T	C	missense_variant	-	-
6	48460459	Sspo	rs213932328	A	G	missense_variant	-	-
6	48460827	Sspo	rs581602609	C	G	missense_variant	-	-
6	48462254	Sspo	rs234173145	C	T	missense_variant	-	-
6	48464890	Sspo	rs231290138	C	T	missense_variant	-	-
6	48466722	Sspo	rs36248345	C	T	missense_variant	-	-
6	48466744	Sspo	rs37251126	T	C	missense_variant	-	-
6	48466996	Sspo	rs257408236	T	a	missense_variant	-	-
6	48467937	Sspo	rs36423259	C	G	missense_variant	-	-
6	48467965	Sspo	rs37665487	T	C	missense_variant	-	-
6	48469176	Sspo	rs212104924	C	T	missense_variant	-	-
6	48470409	Sspo	rs240208718	C	T	missense_variant	-	-
6	48470422	Sspo	rs254846724	G	C	missense_variant	-	-
6	48478644	Sspo	rs264230777	A	G	missense_variant	-	-
6	48480722	Sspo	rs249844050	G	A	missense_variant	-	-
6	48486367	Sspo	rs262560849	C	T	missense_variant	-	-
6	48486756	Sspo	rs36756836	C	T	missense_variant	-	-
6	48490090	Sspo	rs228746902	C	T	missense_variant	-	-
6	48490155	Sspo	rs37994940	C	A	missense_variant	-	-
6	48490991	Sspo	rs214826378	A	G	missense_variant	-	-
6	48490992	Sspo	rs229046031	A	T	missense_variant	-	-
6	48491147	Sspo	rs218491779	T	C	missense_variant	-	-
6	48492541	Sspo	rs241711019	T	C	missense_variant	-	-
6	48492874	Sspo	rs212878436	G	T	missense_variant	-	-
6	48493336	Sspo	rs219496178	A	G	missense_variant	-	-
6	48495203	Sspo	rs237000082	A	G	missense_variant	-	-
6	48496476	Sspo	rs240863472	C	T	missense_variant	-	-
6	48590202	Gm5111	rs257470184	T	A	missense_variant	-	-
6	48590408	Gm5111	rs231019004	G	C	missense_variant	-	-
6	48619833	Zfp775	rs246357676	C	A	missense_variant	-	-
6	48620136	Zfp775	rs242511649	T	C	missense_variant	-	-
6	48620283	Zfp775	rs258160193	G	T	missense_variant	-	-
6	48620772	Zfp775	rs251810950	A	G	missense_variant	-	-
6	48620787	Zfp775	rs221663009	C	T	missense_variant	-	-
6	48656480	Gimap8	rs217323903	C	T	missense_variant	-	-
6	48656489	Gimap8	rs37594587	A	C	missense_variant	-	-
6	48678207	Gimap9	rs243608484	A	C	missense_variant	-	-
6	48678211	Gimap9	rs214331543	G	A	missense_variant	-	-
6	48678232	Gimap9	rs231723201	T	C	missense_variant	-	-
6	48678291	Gimap9	rs259281867	G	A	missense_variant	-	-
6	48686859	Gimap4	rs37124867	T	C	missense_variant	-	-
6	48691003	Gimap4	rs37813606	T	A	missense_variant	-	-
6	48691177	Gimap4	rs262135530	A	G	missense_variant	-	-
6	48691276	Gimap4	rs228751897	T	G	missense_variant	-	-
6	48691423	Gimap4	rs227856006	G	A	missense_variant	-	-
6	48708114	Gimap6	rs225837674	C	T	missense_variant	-	-
6	48724107	Gimap7	rs236796112	G	A	missense_variant	-	-
6	48743141	Gimap1	rs247911071	A	C	missense_variant	-	-
6	48743246	Gimap1	rs212630993	G	A	missense_variant	-	-
6	48752936	Gimap5	rs585079252	G	A	missense_variant	-	-
6	48753121	Gimap5	rs47624644	G	T	missense_variant	-	-
6	48765871	Gimap3	rs36711782	G	T	missense_variant	-	-
6	48834103	Tmem176b	rs36418269	G	C	missense_variant	-	-
6	48835516	Tmem176b	rs36425032	C	T	missense_variant	-	-
6	48860362	Gm7932	rs242686506	G	A	missense_variant	-	-
6	48860363	Gm7932	rs261156797	C	T	missense_variant	-	-
6	48860400	Gm7932	rs238296938	C	A	missense_variant	-	-
6	48860483	Gm7932	rs265729315	C	T	missense_variant	-	-
6	48860558	Gm7932	rs37537734	G	A	missense_variant	-	-
6	48860599	Gm7932	rs36648701	A	G	missense_variant	-	-
6	48864283	Gm7932	rs250288096	G	A	missense_variant	-	-
6	48864286	Gm7932	rs218008927	G	T	missense_variant	-	-
6	48905748	Aoc1	rs39352249	T	G	missense_variant	-	-
6	48907628	Aoc1	rs250598825	G	A	missense_variant	-	-
6	48940092	Gm10242	-	C	a	missense_variant	-	-
6	48976122	Doxl2	rs36729524	G	A	missense_variant	-	-
6	48978462	Doxl2	rs227791059	T	C	missense_variant	-	-
6	48988017	Svs1	-	A	a/g	missense_variant	-	-
6	48988018	Svs1	-	A	a/t	missense_variant	-	-
6	48988021	Svs1	-	C	c/t	missense_variant	-	-
6	48988029	Svs1	rs249797317	G	g/t	missense_variant	-	-
6	48988032	Svs1	-	C	c/t	missense_variant	-	-
6	48988035	Svs1	rs220313238	A	a/g	missense_variant	-	-
6	48988041	Svs1	rs238990615	C	c/g	missense_variant	-	-
6	48988046	Svs1	-	C	c/g	missense_variant	-	-
6	48988087	Svs1	rs231660789	G	g/c	missense_variant	-	-
6	48988095	Svs1	rs251087213	C	c/g	missense_variant	-	-
6	48988123	Svs1	rs586633375	A	a/g	missense_variant	-	-
6	48988140	Svs1	-	C	c/t	missense_variant	-	-
6	48988150	Svs1	rs579768544	C	c/a	missense_variant	-	-
6	48988174	Svs1	rs583160647	C	c/t	missense_variant	-	-
6	48988177	Svs1	-	G	g/a	missense_variant	-	-
6	48988289	Svs1	rs242074566	A	G	missense_variant	-	-
6	48991059	Svs1	rs36627604	A	G	missense_variant	-	-
6	49051078	Gpnmb	rs248518689	C	T	missense_variant	-	-
6	49055683	Gpnmb	rs38890885	C	T	missense_variant	-	-
6	49073901	Malsu1	rs254324717	G	C	missense_variant	-	-
6	49073947	Malsu1	rs230158195	A	G	missense_variant	-	-
6	49339311	Ccdc126	rs231458044	C	T	missense_variant	-	-
6	49385390	Fam221a	rs37441385	C	A	missense_variant	-	-
6	49395675	Stk31	rs36780512	A	C	missense_variant	-	-
6	49447275	Stk31	rs39207223	G	T	missense_variant	-	-
6	50043599	Gm21786	rs225377347	A	G	missense_variant	-	-
6	50208167	Dfna5	rs242951588	T	C	missense_variant	-	-
6	50222739	Dfna5	rs29663382	G	C	missense_variant	-	-
6	50333244	Osbpl3	rs29703614	G	A	missense_variant	-	-
6	50344946	Osbpl3	rs29700322	A	T	missense_variant	-	-
6	50346081	Osbpl3	rs29703756	T	C	missense_variant	-	-
6	50573984	4921507P07Rik	rs255007307	G	A	missense_variant	-	-
6	50574417	4921507P07Rik	rs29706138	T	G	missense_variant	-	-
6	50574452	4921507P07Rik	rs29706140	G	T	missense_variant	-	-
6	50584463	4921507P07Rik	rs29706079	C	T	missense_variant	-	-
6	50587178	4921507P07Rik	rs29871380	T	C	missense_variant	-	-
6	50595801	4921507P07Rik	rs238339968	G	T	missense_variant	-	-
6	50608836	Gm4782	-	G	g/a	missense_variant	~	-
6	50650918	Npvf	rs29712909	C	G	missense_variant	-	-
6	50652545	Npvf	rs29707108	A	G	missense_variant	-	-
6	50652596	Npvf	rs29707110	T	C	missense_variant	-	-
6	50846608	G930045G22Rik	-	C	T	missense_variant	-	-
6	50846859	G930045G22Rik	-	G	A	missense_variant	-	-
6	50847115	G930045G22Rik	-	G	A	missense_variant	-	-
6	50847761	G930045G22Rik	-	C	T	missense_variant	-	-
6	51450974	Nfe2l3	rs238021342	G	A	missense_variant	-	-
6	51996068	Skap2	rs29839347	T	C	missense_variant	-	-
6	52157957	Hoxa1	rs229375085	T	C	missense_variant	-	-
6	52179139	5730596B20Rik	rs29849562	G	A	missense_variant	-	-
6	52179220	5730596B20Rik	rs29850564	A	G	missense_variant	-	-
6	52179287	5730596B20Rik	rs243565079	C	A	missense_variant	-	-
6	52191403	Hoxa4	rs586882453	G	A	missense_variant	-	-
6	52217052	Hoxa7	rs241184363	G	A	missense_variant	-	-
6	52234492	Hoxa10	rs249562642	G	T	missense_variant	-	-
6	52234804	Hoxa10	rs30219284	A	C	missense_variant	-	-
6	52744291	Tax1bp1	rs29896092	A	G	missense_variant	-	-
6	52757593	Tax1bp1	rs29882946	T	A	missense_variant	-	-
6	53967853	Cpvl	rs30002170	C	T	missense_variant	-	-
6	53974679	Cpvl	rs29997409	C	T	missense_variant	-	-
6	54195857	Chn2	rs30041628	G	T	missense_variant	-	-
6	54329425	Prr15	rs264902820	A	G	missense_variant	-	-
6	54329448	Prr15	rs240017595	T	A	missense_variant	-	-
6	54699487	Mturn	rs30082804	C	T	missense_variant	-	-
6	54930231	Nod1	rs30096911	A	C	missense_variant	-	-
6	54943294	Nod1	rs30098776	G	T	missense_variant	-	-
6	54949592	Nod1	rs30095655	A	G	missense_variant	-	-
6	54949622	Nod1	rs30095657	T	C	missense_variant	-	-
6	54986912	Ggct	rs30099005	C	T	missense_variant	-	-
6	55079245	Gars	rs263735400	G	T	missense_variant	-	-
6	55079279	Gars	rs248840688	T	A	missense_variant	-	-
6	55100103	Crhr2	rs30107793	T	C	missense_variant	-	-
6	55309276	Fam188b	rs215056837	G	T	missense_variant	-	-
6	55872537	Ccdc129	rs242950450	T	A	missense_variant	-	-
6	55889132	Ccdc129	rs30192444	G	A	missense_variant	-	-
6	55967704	Ccdc129	rs47308168	A	G	missense_variant	-	-
6	55967728	Ccdc129	rs246045216	A	G	missense_variant	-	-
6	55967832	Ccdc129	rs30193581	C	T	missense_variant	-	-
6	55967989	Ccdc129	rs30194536	C	T	missense_variant	-	-
6	55968606	Ccdc129	rs49232594	G	C	missense_variant	-	-
6	55978346	Ccdc129	rs255606331	C	T	missense_variant	-	-
6	55978416	Ccdc129	rs30190870	C	T	missense_variant	-	-
6	56126884	Pde1c	rs30198089	T	G	missense_variant	-	-
6	56137460	Pde1c	rs229453983	A	T	missense_variant	-	-
6	56736800	Avl9	rs237401589	A	G	missense_variant	-	-
6	56832325	Fkbp9	rs30210158	A	G	missense_variant	-	-
6	56850642	Fkbp9	rs3701149	C	G	missense_variant	-	-
6	56892845	Nt5c3	rs241374718	G	T	missense_variant	-	-
6	56956591	Vmn1r4	rs255471145	A	G	missense_variant	-	-
6	57002479	Vmn1r6	rs217026225	C	A	missense_variant	-	-
6	57024451	Vmn1r7	rs581455758	T	C	missense_variant	-	-
6	57024541	Vmn1r7	-	A	a/c	missense_variant	-	-
6	57024583	Vmn1r7	-	T	t/c	missense_variant	-	-
6	57024598	Vmn1r7	-	C	c/t	missense_variant	-	-
6	57024618	Vmn1r7	-	C	c/t	missense_variant	-	-
6	57024621	Vmn1r7	rs578936307	G	g/a	missense_variant	-	-
6	57024766	Vmn1r7	rs108528463	A	a/g	missense_variant	-	-
6	57025068	Vmn1r7	-	T	t/a	missense_variant	-	-
6	57036359	Vmn1r8	rs578356380	T	A	missense_variant	-	-
6	57036480	Vmn1r8	rs585955250	C	T	missense_variant	-	-
6	57036621	Vmn1r8	rs108602271	G	g/a	missense_variant	-	-
6	57036641	Vmn1r8	rs108132662	G	g/a	missense_variant	-	-
6	57036683	Vmn1r8	rs108849590	A	C	missense_variant	-	-
6	57036692	Vmn1r8	rs108652566	G	A	missense_variant	-	-
6	57036698	Vmn1r8	rs108020061	T	t/g	missense_variant	-	-
6	57071163	Vmn1r9	rs580220930	A	a/c	missense_variant	-	-
6	57071264	Vmn1r9	rs587074029	G	A	missense_variant	-	-
6	57071274	Vmn1r9	rs48203563	T	G	missense_variant	-	-
6	57071396	Vmn1r9	rs580956617	G	g/a	missense_variant	-	-
6	57071838	Vmn1r9	rs52520325	A	T	missense_variant	-	-
6	57113646	Vmn1r10	rs587331118	A	a/c	missense_variant	-	-
6	57113758	Vmn1r10	rs587299734	A	T	missense_variant	-	-
6	57114115	Vmn1r10	rs30206911	G	T	missense_variant	-	-
6	57114343	Vmn1r10	rs30711671	A	T	missense_variant	-	-
6	57138026	Vmn1r11	rs6157158	A	G	missense_variant	-	-
6	57138055	Vmn1r11	rs6157597	G	A	missense_variant	-	-
6	57159100	Vmn1r12	rs49853258	T	C	missense_variant	-	-
6	57159436	Vmn1r12	rs229339905	A	T	missense_variant	-	-
6	57209906	Vmn1r13	rs47396112	A	C	missense_variant	-	-
6	57210041	Vmn1r13	rs235117286	G	A	missense_variant	-	-
6	57210413	Vmn1r13	rs253048358	G	A	missense_variant	-	-
6	57210509	Vmn1r13	rs255315108	A	C	missense_variant	-	-
6	57233448	Vmn1r14	rs234360159	C	T	missense_variant	-	-
6	57234103	Vmn1r14	rs36923459	C	T	missense_variant	-	-
6	57234260	Vmn1r14	rs37291591	T	G	missense_variant	-	-
6	57258200	Vmn1r15	rs37832998	C	G	missense_variant	-	-
6	57258261	Vmn1r15	rs47512504	C	T	missense_variant	-	-
6	57258347	Vmn1r15	rs229923089	T	G	missense_variant	-	-
6	57258728	Vmn1r15	rs37491562	A	T	missense_variant	-	-
6	57322740	Vmn1r16	rs235806618	A	C	missense_variant	-	-
6	57322758	Vmn1r16	rs255457265	T	C	missense_variant	-	-
6	57323050	Vmn1r16	rs30868183	C	T	missense_variant	-	-
6	57323058	Vmn1r16	rs587340282	G	A	missense_variant	-	-
6	57360766	Vmn1r17	rs30303948	T	G	missense_variant	-	-
6	57361008	Vmn1r17	rs264407000	G	A	missense_variant	-	-
6	57405298	Vmn1r19	rs38196662	G	A	missense_variant	-	-
6	57431720	Vmn1r20	rs587370934	C	A	missense_variant	-	-
6	57515107	Ppm1k	rs30267839	A	C	missense_variant	-	-
6	57581094	Herc6	rs50738858	A	G	missense_variant	-	-
6	57581213	Herc6	rs48249857	C	G	missense_variant	-	-
6	57581223	Herc6	rs232240805	G	A	missense_variant	-	-
6	57600015	Herc6	rs30284887	A	G	missense_variant	-	-
6	57604176	Herc6	rs30287508	G	A	missense_variant	-	-
6	57610804	Herc6	rs30283720	A	G	missense_variant	-	-
6	57652123	Herc6	rs30287583	G	A	missense_variant	-	-
6	57754596	Vopp1	rs30285764	C	T	missense_variant	-	-
6	57844129	Vmn1r21	rs30291354	A	G	missense_variant	-	-
6	57844214	Vmn1r21	rs30291356	T	C	missense_variant	-	-
6	57900203	Vmn1r22	rs578454290	G	A	missense_variant	-	-
6	57900213	Vmn1r22	rs580747378	T	C	missense_variant	-	-
6	57900333	Vmn1r22	rs582849202	T	C	missense_variant	-	-
6	57900369	Vmn1r22	rs578857796	T	G	missense_variant	-	-
6	57900539	Vmn1r22	rs580661074	C	A	missense_variant	-	-
6	57900540	Vmn1r22	rs583887854	T	C	missense_variant	-	-
6	57900584	Vmn1r22	rs248919621	G	A	missense_variant	-	-
6	57900866	Vmn1r22	rs239322283	A	G	missense_variant	-	-
6	57925937	Vmn1r23	rs583331006	C	G	missense_variant	-	-
6	57926335	Vmn1r23	rs584552751	T	C	missense_variant	-	-
6	57926455	Vmn1r23	rs232263952	T	C	missense_variant	-	-
6	57926518	Vmn1r23	rs213131117	C	A	missense_variant	-	-
6	57926581	Vmn1r23	rs264427858	T	C	missense_variant	-	-
6	57926616	Vmn1r23	rs226223038	T	A	missense_variant	-	-
6	57955677	Vmn1r24	rs30299092	T	G	missense_variant	-	-
6	57955778	Vmn1r24	rs581928908	T	t/c	missense_variant	-	-
6	57956021	Vmn1r24	rs30300046	T	C	missense_variant	-	-
6	57956159	Vmn1r24	rs585563323	A	a/g	missense_variant	-	-
6	57956245	Vmn1r24	rs579890817	G	A	missense_variant	-	-
6	57956375	Vmn1r24	-	C	c/a	missense_variant	-	-
6	57978603	Vmn1r25	rs220709625	T	C	missense_variant	-	-
6	57978905	Vmn1r25	rs228139614	T	A	missense_variant	-	-
6	57979140	Vmn1r25	rs30296548	C	T	missense_variant	-	-
6	57979209	Vmn1r25	rs579903164	A	C	missense_variant	-	-
6	58008583	Vmn1r26	rs221369127	T	C	missense_variant	-	-
6	58215701	Vmn1r27	rs51355508	G	C	missense_variant	-	-
6	58265547	Vmn1r28	rs30314093	C	A	missense_variant	-	-
6	58307941	Vmn1r29	rs229165443	C	G	missense_variant	-	-
6	58307970	Vmn1r29	rs249181080	G	A	missense_variant	-	-
6	58307990	Vmn1r29	rs239554922	C	G	missense_variant	-	-
6	58308053	Vmn1r29	rs30314704	A	C	missense_variant	-	-
6	58434965	Vmn1r30	rs580475103	G	A	missense_variant	-	-
6	58435071	Vmn1r30	rs250064934	G	A	missense_variant	-	-
6	58435079	Vmn1r30	rs30324283	A	T	missense_variant	-	-
6	58435203	Vmn1r30	rs586221164	T	A	missense_variant	-	-
6	58435217	Vmn1r30	rs30325277	C	T	missense_variant	-	-
6	58435235	Vmn1r30	rs240051082	C	A	missense_variant	-	-
6	58435260	Vmn1r30	rs30325279	C	T	missense_variant	-	-
6	58435335	Vmn1r30	rs30325283	C	T	missense_variant	-	-
6	58435346	Vmn1r30	rs30326045	G	A	missense_variant	-	-
6	58435436	Vmn1r30	rs219344835	G	A	missense_variant	-	-
6	58435476	Vmn1r30	rs236782143	A	T	missense_variant	-	-
6	58435486	Vmn1r30	rs235179747	A	T	missense_variant	-	-
6	58435588	Vmn1r30	rs254056395	C	T	missense_variant	-	-
6	58435589	Vmn1r30	rs265755907	A	G	missense_variant	-	-
6	58435683	Vmn1r30	rs245972359	C	t	missense_variant	-	-
6	58435707	Vmn1r30	-	A	g	missense_variant	-	-
6	58435727	Vmn1r30	rs30326053	G	A	missense_variant	-	-
6	58435832	Vmn1r30	rs30326885	T	G	missense_variant	-	-
6	58472091	Vmn1r31	rs240343823	C	t	missense_variant	-	-
6	58472101	Vmn1r31	rs263855326	C	t	missense_variant	-	-
6	58472164	Vmn1r31	rs586186234	T	C	missense_variant	-	-
6	58472418	Vmn1r31	rs30331449	T	G	missense_variant	-	-
6	58903323	Herc3	rs30343331	T	C	missense_variant	-	-
6	58940289	Fam13a	rs46057563	C	T	missense_variant	-	-
6	58965091	Fam13a	rs46679269	T	G	missense_variant	-	-
6	58973162	Fam13a	rs46101742	T	C	missense_variant	-	-
6	58983918	Fam13a	rs46047268	T	C	missense_variant	-	-
6	59211104	Tigd2	rs36591220	G	A	missense_variant	-	-
6	59353645	Gprin3	rs36241960	A	C	missense_variant	-	-
6	59353955	Gprin3	rs36385580	C	G	missense_variant	-	-
6	59354146	Gprin3	rs36449835	G	A	missense_variant	-	-
6	59354525	Gprin3	rs246541507	C	T	missense_variant	-	-
6	59354542	Gprin3	rs265593524	T	G	missense_variant	-	-
6	59355151	Gprin3	rs36358163	C	T	missense_variant	-	-
6	60397632	A530053G22Rik	-	C	c/t	missense_variant	-	-
6	60397633	A530053G22Rik	-	A	a/g	missense_variant	-	-
6	60397640	A530053G22Rik	-	G	g/c	missense_variant	-	-
6	60397651	A530053G22Rik	rs250004507	G	g/t	missense_variant	-	-
6	60402073	A530053G22Rik	rs30392594	A	C	missense_variant	-	-
6	60402094	A530053G22Rik	rs587031110	C	T	missense_variant	-	-
6	60403598	A530053G22Rik	rs30394378	G	T	missense_variant	-	-
6	60944760	Mmrn1	rs226088251	C	A	missense_variant	-	-
6	60944906	Mmrn1	rs217781412	G	A	missense_variant	-	-
6	60945066	Mmrn1	rs218221314	T	C	missense_variant	-	-
6	60971092	Mmrn1	rs223039047	A	G	missense_variant	-	-
6	60975840	Mmrn1	rs247335630	G	C	missense_variant	-	-
6	60976187	Mmrn1	rs218900155	T	C	missense_variant	-	-
6	60976671	Mmrn1	rs30410096	C	G	missense_variant	-	-
6	60987211	Mmrn1	rs264964491	G	A	missense_variant	-	-
6	61311108	Ccser1	rs238215129	A	C	missense_variant	-	-
6	61311746	Ccser1	rs249036062	T	C	missense_variant	-	-
6	61311915	Ccser1	rs236262866	T	C	missense_variant	-	-
6	61313740	Ccser1	rs30442320	A	G	missense_variant	-	-
6	61422995	Ccser1	rs30440706	A	G	missense_variant	-	-
6	61570765	Ccser1	rs46263286	A	T	missense_variant	-	-
6	64180206	Grid2	rs218001376	A	G	missense_variant	-	-
6	64180211	Grid2	rs232678795	C	T	missense_variant	-	-
6	65135646	Hpgds	rs30546639	T	G	missense_variant	-	-
6	65135648	Hpgds	rs259673715	G	A	missense_variant	-	-
6	65138219	Hpgds	rs8270081	T	C	missense_variant	-	-
6	65441315	C130060K24Rik	rs51639285	T	C	missense_variant	-	-
6	65441353	C130060K24Rik	rs47798987	G	T	missense_variant	-	-
6	65441386	C130060K24Rik	rs224313374	G	T	missense_variant	-	-
6	65441391	C130060K24Rik	rs246827926	G	A	missense_variant	-	-
6	65441424	C130060K24Rik	rs50547580	A	G	missense_variant	-	-
6	65441451	C130060K24Rik	rs47412145	T	C	missense_variant	-	-
6	65456248	C130060K24Rik	rs36699571	G	A	missense_variant	-	-
6	65456280	C130060K24Rik	rs221202024	T	A	missense_variant	-	-
6	66539869	Mad2l1	-	C	c/t	missense_variant	-	-
6	66611830	Vmn1r33	rs30590456	T	A	missense_variant	-	-
6	66612212	Vmn1r33	rs264309537	A	T	missense_variant	-	-
6	66636875	Vmn1r34	rs237546872	C	G	missense_variant	-	-
6	66636898	Vmn1r34	rs583749743	C	c/g	missense_variant	-	-
6	66636918	Vmn1r34	rs587343726	C	c/t	missense_variant	-	-
6	66636941	Vmn1r34	rs583071857	A	a/g	missense_variant	-	-
6	66637053	Vmn1r34	rs580749635	G	c	missense_variant	-	-
6	66637099	Vmn1r34	rs584975362	G	c	missense_variant	-	-
6	66637101	Vmn1r34	rs579196142	A	G	missense_variant	-	-
6	66637123	Vmn1r34	-	C	c/a	missense_variant	-	-
6	66637154	Vmn1r34	-	A	a/t	missense_variant	-	-
6	66637158	Vmn1r34	-	C	c/a	missense_variant	-	-
6	66637159	Vmn1r34	-	C	c/t	missense_variant	-	-
6	66637173	Vmn1r34	rs584973964	T	t/a	missense_variant	-	-
6	66637179	Vmn1r34	-	G	g/t	missense_variant	-	-
6	66637274	Vmn1r34	-	G	g/a	missense_variant	-	-
6	66637326	Vmn1r34	rs586087500	A	t	missense_variant	-	-
6	66637379	Vmn1r34	rs581482926	G	T	missense_variant	-	-
6	66637611	Vmn1r34	rs260184091	C	T	missense_variant	-	-
6	66637702	Vmn1r34	rs235817826	C	T	missense_variant	-	-
6	66678913	Vmn1r35	-	C	c/t	missense_variant	-	-
6	66679001	Vmn1r35	rs584207301	A	C	missense_variant	-	-
6	66679038	Vmn1r35	-	T	t/c	missense_variant	-	-
6	66679055	Vmn1r35	-	C	c/a	missense_variant	-	-
6	66679077	Vmn1r35	-	A	a/t	missense_variant	-	-
6	66679091	Vmn1r35	-	C	c/t	missense_variant	-	-
6	66679104	Vmn1r35	-	G	g/a	missense_variant	-	-
6	66679221	Vmn1r35	-	C	c/t	missense_variant	-	-
6	66679311	Vmn1r35	-	G	g/t	missense_variant	-	-
6	66679509	Vmn1r35	-	G	g/a	missense_variant	-	-
6	66679511	Vmn1r35	-	A	a/c	missense_variant	-	-
6	66679531	Vmn1r35	-	A	a/t	missense_variant	-	-
6	66679557	Vmn1r35	-	C	c/a	missense_variant	-	-
6	66679567	Vmn1r35	rs579095710	T	c/a	missense_variant	-	-
6	66679624	Vmn1r35	rs222037088	C	c/a	missense_variant	-	-
6	66716024	Vmn1r36	rs587108816	A	G	missense_variant	-	-
6	66716038	Vmn1r36	rs581467602	C	A	missense_variant	-	-
6	66716309	Vmn1r36	-	A	a/g	missense_variant	-	-
6	66716312	Vmn1r36	-	G	g/a	missense_variant	-	-
6	66716349	Vmn1r36	-	T	t/a	missense_variant	-	-
6	66731876	Vmn1r37	-	C	c/a	missense_variant	-	-
6	66731972	Vmn1r37	rs578975909	T	t/c	missense_variant	-	-
6	66731973	Vmn1r37	-	G	g/a	missense_variant	-	-
6	66732021	Vmn1r37	-	G	g/t	missense_variant	-	-
6	66732038	Vmn1r37	-	A	a/g	missense_variant	-	-
6	66732203	Vmn1r37	rs582672840	T	C	missense_variant	-	-
6	66732257	Vmn1r37	-	T	t/c	missense_variant	-	-
6	66776530	Vmn1r38	rs246003722	T	C	missense_variant	-	-
6	66776536	Vmn1r38	rs226552124	C	A	missense_variant	-	-
6	66805022	Vmn1r39	rs226742499	A	G	missense_variant	-	-
6	66896087	4930597O21Rik	rs230186947	T	C	missense_variant	-	-
6	66896378	4930597O21Rik	rs217455542	C	A	missense_variant	-	-
6	66896506	4930597O21Rik	rs233007724	A	G	missense_variant	-	-
6	67292447	Il12rb2	rs219758080	G	C	missense_variant	-	-
6	67292456	Il12rb2	rs238025398	G	C	missense_variant	-	-
6	67298185	Il12rb2	rs228065728	G	A	missense_variant	-	-
6	67309074	Il12rb2	rs225861787	T	G	missense_variant	-	-
6	67316274	Il12rb2	rs259251200	G	T	missense_variant	-	-
6	67354754	Il12rb2	rs226885712	G	T	missense_variant	-	-
6	67360712	Il12rb2	rs39573402	A	G	missense_variant	-	-
6	67423374	Il23r	rs47879021	G	C	missense_variant	-	-
6	67423750	Il23r	rs265050775	A	T	missense_variant	-	-
6	67434648	Il23r	rs263296406	C	A	missense_variant	-	-
6	67466298	Il23r	rs259886817	T	C	missense_variant	-	-
6	67490735	Il23r	rs46598285	A	C	missense_variant	-	-
6	67535654	Tacstd2	rs254127349	G	A	missense_variant	-	-
6	67555910	Igkv2-137	-	T	t/g	missense_variant	-	-
6	67555957	Igkv2-137	-	C	c/a	missense_variant	-	-
6	67555985	Igkv2-137	rs254595991	G	g/a	missense_variant	-	-
6	67556012	Igkv2-137	-	A	a/g	missense_variant	-	-
6	67556018	Igkv2-137	rs254571622	A	a/t	missense_variant	-	-
6	67556020	Igkv2-137	rs216063125	A	a/c	missense_variant	-	-
6	67556021	Igkv2-137	rs232273052	C	c/a	missense_variant	-	-
6	67556024	Igkv2-137	rs245131370	A	a/t	missense_variant	-	-
6	67556066	Igkv2-137	rs581643381	T	t/g	missense_variant	-	-
6	67556071	Igkv2-137	-	A	a/c	missense_variant	-	-
6	67556077	Igkv2-137	rs49759190	C	c/t	missense_variant	-	-
6	67556078	Igkv2-137	rs584190071	G	g/a	missense_variant	-	-
6	67556124	Igkv2-137	-	T	t/a	missense_variant	-	-
6	67556138	Igkv2-137	rs51016982	C	A	missense_variant	-	-
6	67556200	Igkv2-137	rs578720775	C	a/t	missense_variant	-	-
6	67556201	Igkv2-137	rs582535316	A	a/g	missense_variant	-	-
6	67609785	Igkv1-135	rs583446539	G	C	missense_variant	-	-
6	67609791	Igkv1-135	rs235309429	G	A	missense_variant	-	-
6	67610231	Igkv1-135	rs582603933	C	A	missense_variant	-	-
6	67610237	Igkv1-135	rs586329937	T	A	missense_variant	-	-
6	67610297	Igkv1-135	rs49185452	G	C	missense_variant	-	-
6	67610303	Igkv1-135	rs581769470	G	A	missense_variant	-	-
6	67610358	Igkv1-135	rs579546326	G	T	missense_variant	-	-
6	67610386	Igkv1-135	rs51302945	C	A	missense_variant	-	-
6	67610409	Igkv1-135	rs49760589	C	G	missense_variant	-	-
6	67610487	Igkv1-135	rs245000944	G	T	missense_variant	-	-
6	67610498	Igkv1-135	rs580134461	C	T	missense_variant	-	-
6	67610502	Igkv1-135	rs583858368	T	A	missense_variant	-	-
6	67720758	Igkv17-134	rs49386989	A	G	missense_variant	-	-
6	67720783	Igkv17-134	rs50828863	G	A	missense_variant	-	-
6	67720802	Igkv17-134	rs50914572	A	C	missense_variant	-	-
6	67720975	Igkv17-134	rs243029927	C	T	missense_variant	-	-
6	67724954	Igkv1-133	rs580029399	G	g/c	missense_variant	-	-
6	67725394	Igkv1-133	rs578285385	C	T	missense_variant	-	-
6	67725639	Igkv1-133	rs49487941	G	T	missense_variant	-	-
6	67760208	Igkv1-132	rs45683030	A	G	missense_variant	-	-
6	67760253	Igkv1-132	rs48893476	G	T	missense_variant	-	-
6	67760263	Igkv1-132	rs47989071	A	G	missense_variant	-	-
6	67760270	Igkv1-132	rs585663552	G	C	missense_variant	-	-
6	67760275	Igkv1-132	rs580229332	A	T	missense_variant	-	-
6	67760292	Igkv1-132	rs580615820	C	t	missense_variant	-	-
6	67760298	Igkv1-132	rs586355600	A	g	missense_variant	-	-
6	67760314	Igkv1-132	rs583256803	G	C	missense_variant	-	-
6	67760329	Igkv1-132	rs232375931	A	G	missense_variant	-	-
6	67766196	Igkv1-131	rs248649288	C	A	missense_variant	-	-
6	67766213	Igkv1-131	rs248257878	T	A	missense_variant	-	-
6	67766310	Igkv1-131	rs224820918	T	A	missense_variant	-	-
6	67840034	Igkv9-129	rs578308648	G	g/a	missense_variant	-	-
6	67840067	Igkv9-129	-	C	c/t	missense_variant	-	-
6	67840104	Igkv9-129	rs45960006	A	G	missense_variant	-	-
6	67840205	Igkv9-129	rs47798212	G	A	missense_variant	-	-
6	67840260	Igkv9-129	rs48149299	C	c/a	missense_variant	-	-
6	67861449	Igkv17-127	rs49729769	G	A	missense_variant	-	-
6	67913580	Igkv11-125	rs238638131	C	T	missense_variant	-	-
6	67942080	Igkv9-124	rs586951354	T	G	missense_variant	-	-
6	67942210	Igkv9-124	rs30592561	C	T	missense_variant	-	-
6	67942212	Igkv9-124	rs236504257	G	C	missense_variant	-	-
6	67942213	Igkv9-124	rs258716398	C	T	missense_variant	-	-
6	67954477	Igkv9-123	rs213609032	G	C	missense_variant	-	-
6	68016772	Igkv1-122	rs30599078	A	T	missense_variant	-	-
6	68050007	Igkv9-120	rs30606090	A	G	missense_variant	-	-
6	68050161	Igkv9-120	rs584329009	A	G	missense_variant	-	-
6	68050224	Igkv9-120	rs30607016	G	A	missense_variant	-	-
6	68050257	Igkv9-120	rs578814699	G	T	missense_variant	-	-
6	68050258	Igkv9-120	rs581006559	G	A	missense_variant	-	-
6	68050260	Igkv9-120	rs30607018	A	G	missense_variant	-	-
6	68050275	Igkv9-120	rs243330365	C	T	missense_variant	-	-
6	68050284	Igkv9-120	rs212682230	G	A	missense_variant	-	-
6	68050306	Igkv9-120	rs584614233	G	T	missense_variant	-	-
6	68050318	Igkv9-120	rs30607020	C	G	missense_variant	-	-
6	68050420	Igkv9-120	rs30607944	T	C	missense_variant	-	-
6	68121532	Igkv1-117	rs30615928	T	G	missense_variant	-	-
6	68121616	Igkv1-117	-	C	c/g	missense_variant	-	-
6	68121617	Igkv1-117	-	A	a/c	missense_variant	-	-
6	68121689	Igkv1-117	-	A	a/g	missense_variant	-	-
6	68121814	Igkv1-117	rs581345406	T	t/a	missense_variant	-	-
6	68152387	Igkv2-116	-	G	g/t	missense_variant	-	-
6	68152398	Igkv2-116	rs232626670	A	G	missense_variant	-	-
6	68152472	Igkv2-116	rs585903470	A	a/g	missense_variant	-	-
6	68152478	Igkv2-116	rs245822524	C	c/t	missense_variant	-	-
6	68152481	Igkv2-116	rs580364710	G	g/a	missense_variant	-	-
6	68152508	Igkv2-116	rs255111384	A	G	missense_variant	-	-
6	68152512	Igkv2-116	-	G	g/a	missense_variant	-	-
6	68152525	Igkv2-116	-	T	t/a	missense_variant	-	-
6	68152527	Igkv2-116	rs225823330	A	G	missense_variant	-	-
6	68152601	Igkv2-116	rs579998119	C	A	missense_variant	-	-
6	68152602	Igkv2-116	-	T	t/g	missense_variant	-	-
6	68152611	Igkv2-116	-	T	t/g	missense_variant	-	-
6	68161449	Igkv1-115	-	C	c/a	missense_variant	-	-
6	68161469	Igkv1-115	-	G	g/a	missense_variant	-	-
6	68161475	Igkv1-115	rs238503696	A	a/t	missense_variant	-	-
6	68161484	Igkv1-115	rs258324949	T	A	missense_variant	-	-
6	68161531	Igkv1-115	-	A	a/t	missense_variant	-	-
6	68161547	Igkv1-115	rs263976901	T	C	missense_variant	-	-
6	68161550	Igkv1-115	-	G	g/a	missense_variant	-	-
6	68161592	Igkv1-115	-	C	c/a	missense_variant	-	-
6	68161605	Igkv1-115	-	C	c/t	missense_variant	-	-
6	68161622	Igkv1-115	-	A	a/g	missense_variant	-	-
6	68161673	Igkv1-115	-	G	g/t	missense_variant	-	-
6	68161700	Igkv1-115	-	G	g/c	missense_variant	-	-
6	68161742	Igkv1-115	rs583767279	C	A	missense_variant	-	-
6	68220008	Igkv2-112	rs30627627	G	A	missense_variant	-	-
6	68220562	Igkv2-112	rs30620280	A	G	missense_variant	-	-
6	68220569	Igkv2-112	rs222362494	T	G	missense_variant	-	-
6	68220629	Igkv2-112	rs579679671	A	T	missense_variant	-	-
6	68220691	Igkv2-112	rs30621146	C	G	missense_variant	-	-
6	68256578	Igkv14-111	rs217429249	A	T	missense_variant	-	-
6	68256604	Igkv14-111	rs247163440	C	G	missense_variant	-	-
6	68256672	Igkv14-111	rs212957366	T	A	missense_variant	-	-
6	68256689	Igkv14-111	rs30621952	T	A	missense_variant	-	-
6	68256741	Igkv14-111	rs30622718	A	C	missense_variant	-	-
6	68256829	Igkv14-111	rs228435615	A	C	missense_variant	-	-
6	68256830	Igkv14-111	rs241734043	T	C	missense_variant	-	-
6	68256833	Igkv14-111	rs227012704	G	C	missense_variant	-	-
6	68256842	Igkv14-111	rs247235785	A	T	missense_variant	-	-
6	68256856	Igkv14-111	rs213684942	G	A	missense_variant	-	-
6	68271050	Igkv1-110	rs30631536	C	c/a	missense_variant	-	-
6	68271056	Igkv1-110	-	C	c/g	missense_variant	-	-
6	68271057	Igkv1-110	-	A	a/c	missense_variant	-	-
6	68271080	Igkv1-110	rs30631540	C	c/t	missense_variant	-	-
6	68271129	Igkv1-110	rs586945890	A	a/g	missense_variant	-	-
6	68271240	Igkv1-110	rs584718853	T	A	missense_variant	-	-
6	68271246	Igkv1-110	rs582714867	C	T	missense_variant	-	-
6	68271251	Igkv1-110	rs585089895	A	a/g	missense_variant	-	-
6	68302928	Igkv2-109	-	G	g/t	missense_variant	-	-
6	68302987	Igkv2-109	rs586283803	A	G	missense_variant	-	-
6	68303016	Igkv2-109	rs579792846	T	t/c	missense_variant	-	-
6	68303020	Igkv2-109	rs259395178	A	G	missense_variant	-	-
6	68303061	Igkv2-109	rs585654502	A	a/g	missense_variant	-	-
6	68303066	Igkv2-109	-	T	t/a	missense_variant	-	-
6	68303143	Igkv2-109	rs583130812	A	g/t	missense_variant	-	-
6	68303144	Igkv2-109	rs228228699	T	G	missense_variant	-	-
6	68425650	Igkv16-104	rs49054585	T	C	missense_variant	-	-
6	68426065	Igkv16-104	rs30632322	A	C	missense_variant	-	-
6	68437472	Igkv15-103	rs240806382	G	A	missense_variant	-	-
6	68437474	Igkv15-103	rs226731802	G	C	missense_variant	-	-
6	68437709	Igkv15-103	rs222369399	A	G	missense_variant	-	-
6	68437729	Igkv15-103	rs220671549	G	A	missense_variant	-	-
6	68437847	Igkv15-103	rs30638265	G	A	missense_variant	-	-
6	68437904	Igkv15-103	rs262008077	A	T	missense_variant	-	-
6	68542236	Igkv1-99	rs30644826	A	G	missense_variant	-	-
6	68570767	Igkv12-98	rs246594990	A	C	missense_variant	-	-
6	68571199	Igkv12-98	rs51993990	T	C	missense_variant	-	-
6	68571220	Igkv12-98	rs50024291	T	A	missense_variant	-	-
6	68631969	Igkv10-96	rs240100570	A	T	missense_variant	-	-
6	68631972	Igkv10-96	rs262407849	G	T	missense_variant	-	-
6	68631975	Igkv10-96	rs231330806	T	C	missense_variant	-	-
6	68631978	Igkv10-96	rs249278949	C	T	missense_variant	-	-
6	68632147	Igkv10-96	-	A	a/c	missense_variant	-	-
6	68648005	Igkv2-95-2	rs260766122	C	G	missense_variant	-	-
6	68648013	Igkv2-95-2	rs46668459	G	T	missense_variant	-	-
6	68680640	Igkv10-95	rs580243190	G	c	missense_variant	-	-
6	68680653	Igkv10-95	-	C	a	missense_variant	-	-
6	68680718	Igkv10-95	rs586762537	G	a	missense_variant	-	-
6	68680766	Igkv10-95	rs585304479	G	A	missense_variant	-	-
6	68704593	Igkv10-94	-	C	c/a	missense_variant	-	-
6	68704636	Igkv10-94	-	A	T	missense_variant	-	-
6	68704712	Igkv10-94	-	C	T	missense_variant	-	-
6	68704723	Igkv10-94	rs586712484	A	C	missense_variant	-	-
6	68736300	ENSMUSG00000098814	rs229410273	A	G	missense_variant	-	-
6	68736437	ENSMUSG00000098814	rs260691091	A	C	missense_variant	-	-
6	68736438	ENSMUSG00000098814	rs212991871	T	C	missense_variant	-	-
6	68736439	ENSMUSG00000098814	rs246692075	G	A	missense_variant	-	-
6	68736490	ENSMUSG00000098814	rs262179531	A	T	missense_variant	-	-
6	68755204	Igkv4-92	rs218036538	C	T	missense_variant	-	-
6	68755233	Igkv4-92	rs234589509	A	T	missense_variant	-	-
6	68755323	Igkv4-92	rs251818848	C	A	missense_variant	-	-
6	68768596	Igkv4-91	rs250675992	A	G	missense_variant	-	-
6	68768599	Igkv4-91	rs219951896	T	C	missense_variant	-	-
6	68768717	Igkv4-91	rs226107911	A	G	missense_variant	-	-
6	68768792	Igkv4-91	rs221516646	T	C	missense_variant	-	-
6	68768818	Igkv4-91	rs258162213	G	A	missense_variant	-	-
6	68768851	Igkv4-91	rs264173505	T	C	missense_variant	-	-
6	68807368	Igkv4-90	rs36694792	T	G	missense_variant	-	-
6	68835020	Igkv12-89	rs227837021	C	T	missense_variant	-	-
6	68835283	Igkv12-89	-	A	c	missense_variant	-	-
6	68862350	Igkv1-88	-	C	c/t	missense_variant	-	-
6	68862353	Igkv1-88	-	A	a/g	missense_variant	-	-
6	68862394	Igkv1-88	-	T	t/c	missense_variant	-	-
6	68862397	Igkv1-88	rs247732008	G	g/a	missense_variant	-	-
6	68862403	Igkv1-88	-	C	c/t	missense_variant	-	-
6	68862511	Igkv1-88	-	A	a/g	missense_variant	-	-
6	68862524	Igkv1-88	-	A	a/g	missense_variant	-	-
6	68862533	Igkv1-88	-	G	g/t	missense_variant	-	-
6	68862542	Igkv1-88	-	G	g/c	missense_variant	-	-
6	68862565	Igkv1-88	-	T	t/c	missense_variant	-	-
6	68903215	Igkv13-87	rs36871412	A	T	missense_variant	-	-
6	68939615	Igkv13-84	rs583872508	C	T	missense_variant	-	-
6	68939631	Igkv13-84	rs585915683	A	C	missense_variant	-	-
6	68939813	Igkv13-84	rs581143272	T	G	missense_variant	-	-
6	68939862	Igkv13-84	rs583143539	G	C	missense_variant	-	-
6	68939977	Igkv13-84	rs581470305	G	C	missense_variant	-	-
6	68940057	Igkv13-84	rs581277560	A	G	missense_variant	-	-
6	68990815	Igkv4-81	rs36677039	C	T	missense_variant	-	-
6	68990820	Igkv4-81	rs582886501	C	T	missense_variant	-	-
6	68990865	Igkv4-81	rs224882737	G	C	missense_variant	-	-
6	68990877	Igkv4-81	rs38337635	T	C	missense_variant	-	-
6	68990911	Igkv4-81	rs238403970	A	G	missense_variant	-	-
6	68990916	Igkv4-81	rs266020689	G	T	missense_variant	-	-
6	68990917	Igkv4-81	rs36474302	T	G	missense_variant	-	-
6	68990929	Igkv4-81	rs247872787	A	G	missense_variant	-	-
6	68990948	Igkv4-81	rs263734823	C	A	missense_variant	-	-
6	68990956	Igkv4-81	rs243728110	T	C	missense_variant	-	-
6	69016736	Igkv4-80	rs237759372	T	A	missense_variant	-	-
6	69043095	Igkv4-79	rs587342454	A	G	missense_variant	-	-
6	69043102	Igkv4-79	rs581544193	G	T	missense_variant	-	-
6	69043112	Igkv4-79	rs584746887	C	T	missense_variant	-	-
6	69043113	Igkv4-79	rs578902963	T	C	missense_variant	-	-
6	69043203	Igkv4-79	-	A	a/t	missense_variant	-	-
6	69043215	Igkv4-79	rs584641870	C	c/g	missense_variant	-	-
6	69043462	Igkv4-79	rs580058882	A	G	missense_variant	-	-
6	69059722	Igkv4-78	rs37011147	A	T	missense_variant	-	-
6	69059904	Igkv4-78	rs235187133	T	G	missense_variant	-	-
6	69059929	Igkv4-78	rs580116624	T	C	missense_variant	-	-
6	69059930	Igkv4-78	rs582348408	T	G	missense_variant	-	-
6	69059991	Igkv4-78	rs579985797	C	A	missense_variant	-	-
6	69184829	Igkv4-74	-	G	A	missense_variant	-	-
6	69184838	Igkv4-74	rs583109333	G	T	missense_variant	-	-
6	69184841	Igkv4-74	rs586975395	G	C	missense_variant	-	-
6	69184848	Igkv4-74	rs580533093	G	C	missense_variant	-	-
6	69184883	Igkv4-74	rs587393852	T	c	missense_variant	-	-
6	69185047	Igkv4-74	rs585277524	G	C	missense_variant	-	-
6	69197592	Igkv4-73	-	T	t/a	missense_variant	-	-
6	69226863	Igkv4-72	-	T	a	missense_variant	-	-
6	69226955	Igkv4-72	-	C	c/t	missense_variant	-	-
6	69226994	Igkv4-72	-	G	g/t	missense_variant	-	-
6	69226995	Igkv4-72	-	C	c/g	missense_variant	-	-
6	69227006	Igkv4-72	-	G	g/a	missense_variant	-	-
6	69227009	Igkv4-72	-	T	t/c	missense_variant	-	-
6	69227043	Igkv4-72	-	G	g/a	missense_variant	-	-
6	69243169	Igkv4-71	-	T	a	missense_variant	-	-
6	69243315	Igkv4-71	rs586104294	C	c/t	missense_variant	-	-
6	69267902	Igkv4-70	rs578582649	G	A	missense_variant	-	-
6	69267906	Igkv4-70	rs582388221	A	a/c	missense_variant	-	-
6	69267908	Igkv4-70	rs579656797	G	g/a	missense_variant	-	-
6	69267986	Igkv4-70	-	T	t/g	missense_variant	-	-
6	69267998	Igkv4-70	-	G	g/a	missense_variant	-	-
6	69268014	Igkv4-70	-	T	g	missense_variant	-	-
6	69268085	Igkv4-70	-	T	c	missense_variant	-	-
6	69283858	Igkv4-69	rs579983671	A	g	missense_variant	-	-
6	69283900	Igkv4-69	-	G	A	missense_variant	-	-
6	69283907	Igkv4-69	-	A	C	missense_variant	-	-
6	69283930	Igkv4-69	rs583094581	T	C	missense_variant	-	-
6	69283979	Igkv4-69	-	G	g/a	missense_variant	-	-
6	69284315	Igkv4-69	-	T	t/a	missense_variant	-	-
6	69304843	Igkv4-68	-	T	t/a	missense_variant	-	-
6	69304935	Igkv4-68	-	C	c/t	missense_variant	-	-
6	69304944	Igkv4-68	-	G	g/a	missense_variant	-	-
6	69304974	Igkv4-68	-	A	g/c	missense_variant	-	-
6	69305002	Igkv4-68	-	T	C	missense_variant	-	-
6	69305092	Igkv4-68	-	G	t	missense_variant	-	-
6	69305325	Igkv4-68	-	C	g	missense_variant	-	-
6	69305359	Igkv4-68	-	T	t/a	missense_variant	-	-
6	69377946	Igkv4-63	rs265617692	A	G	missense_variant	-	-
6	69377955	Igkv4-63	rs219224617	C	A	missense_variant	-	-
6	69377956	Igkv4-63	rs238151440	C	G	missense_variant	-	-
6	69377985	Igkv4-63	rs259449673	A	G	missense_variant	-	-
6	69378039	Igkv4-63	rs253280882	C	T	missense_variant	-	-
6	69378112	Igkv4-63	rs235365219	T	C	missense_variant	-	-
6	69399905	Igkv4-62	-	T	c	missense_variant	-	-
6	69399937	Igkv4-62	rs579541558	A	G	missense_variant	-	-
6	69416901	Igkv4-61	-	T	G	missense_variant	-	-
6	69416908	Igkv4-61	rs51129365	G	C	missense_variant	-	-
6	69416950	Igkv4-61	rs585673801	T	t/c	missense_variant	-	-
6	69416979	Igkv4-61	-	C	c/g	missense_variant	-	-
6	69416994	Igkv4-61	-	C	c/t	missense_variant	-	-
6	69417004	Igkv4-61	-	C	c/t	missense_variant	-	-
6	69417033	Igkv4-61	-	C	c/g	missense_variant	-	-
6	69417090	Igkv4-61	rs584019819	C	c/t	missense_variant	-	-
6	69417148	Igkv4-61	rs583267870	T	t/g	missense_variant	-	-
6	69438227	Igkv4-59	-	T	t/a	missense_variant	-	-
6	69438513	Igkv4-59	rs587458611	T	C	missense_variant	-	-
6	69438695	Igkv4-59	-	G	g/a	missense_variant	-	-
6	69438734	Igkv4-59	-	A	a/g	missense_variant	-	-
6	69500497	Igkv4-58	rs578752647	G	C	missense_variant	-	-
6	69576124	Igkv4-57	rs583019499	C	a	missense_variant	-	-
6	69576146	Igkv4-57	rs587140948	G	a	missense_variant	-	-
6	69576197	Igkv4-57	-	T	t/a	missense_variant	-	-
6	69576230	Igkv4-57	-	T	g	missense_variant	-	-
6	69576497	Igkv4-57	rs586795443	G	c	missense_variant	-	-
6	69587334	Igkv4-56	rs585224728	T	c	missense_variant	-	-
6	69587348	Igkv4-56	rs256063019	A	t	missense_variant	-	-
6	69587403	Igkv4-56	rs578588427	A	G	missense_variant	-	-
6	69587417	Igkv4-56	rs582139012	A	G	missense_variant	-	-
6	69587435	Igkv4-56	rs582902548	G	T	missense_variant	-	-
6	69587504	Igkv4-56	rs580296175	A	C	missense_variant	-	-
6	69600105	Gm11143	-	A	a/g	missense_variant	-	-
6	69607297	Igkv4-55	-	C	c/a	missense_variant	-	-
6	69607377	Igkv4-55	-	T	t/g	missense_variant	-	-
6	69607385	Igkv4-55	rs48802190	A	a/g	missense_variant	-	-
6	69607389	Igkv4-55	-	G	g/a	missense_variant	-	-
6	69607424	Igkv4-55	rs48946049	A	C	missense_variant	-	-
6	69607572	Igkv4-55	-	G	g/t	missense_variant	-	-
6	69607755	Igkv4-55	-	G	g/a	missense_variant	-	-
6	69607794	Igkv4-55	-	A	a/g	missense_variant	-	-
6	69617291	Gm11143	rs37009324	A	g	missense_variant	-	-
6	69617393	Gm11143	rs580497871	G	g/a	missense_variant	-	-
6	69617406	Gm11143	-	G	g/t	missense_variant	-	-
6	69617416	Gm11143	rs582667124	A	a/c	missense_variant	-	-
6	69631734	Igkv4-54	-	C	g	missense_variant	-	-
6	69631789	Igkv4-54	-	C	c/g	missense_variant	-	-
6	69631834	Igkv4-54	-	T	a	missense_variant	-	-
6	69648826	Igkv4-53	rs580265586	A	G	missense_variant	-	-
6	69648991	Igkv4-53	rs581418997	T	C	missense_variant	-	-
6	69700783	Igkv4-50	rs579445250	A	T	missense_variant	-	-
6	69700817	Igkv4-50	rs242642597	C	G	missense_variant	-	-
6	69700824	Igkv4-50	rs258930465	T	C	missense_variant	-	-
6	69700850	Igkv4-50	rs228087436	T	G	missense_variant	-	-
6	69700934	Igkv4-50	rs227244550	T	C	missense_variant	-	-
6	69700969	Igkv4-50	rs245520142	A	T	missense_variant	-	-
6	69726586	Igkv5-48	rs251192578	T	A	missense_variant	-	-
6	69726613	Igkv5-48	rs243627228	T	C	missense_variant	-	-
6	69726816	Igkv5-48	rs257584377	G	A	missense_variant	-	-
6	69726819	Igkv5-48	rs227816978	C	G	missense_variant	-	-
6	69727098	Igkv5-48	rs234657817	A	C	missense_variant	-	-
6	69750959	Igkv12-47	rs36768622	T	C	missense_variant	-	-
6	69751024	Igkv12-47	rs256217408	C	G	missense_variant	-	-
6	69751058	Igkv12-47	rs227841869	T	C	missense_variant	-	-
6	69751059	Igkv12-47	rs249697227	T	G	missense_variant	-	-
6	69751075	Igkv12-47	rs233574179	A	C	missense_variant	-	-
6	69751089	Igkv12-47	rs246826092	G	A	missense_variant	-	-
6	69751268	Igkv12-47	rs578604604	G	A	missense_variant	-	-
6	69751305	Igkv12-47	rs262371946	A	T	missense_variant	-	-
6	69764534	Igkv12-46	rs580495719	C	A	missense_variant	-	-
6	69764538	Igkv12-46	rs586896965	A	T	missense_variant	-	-
6	69764572	Igkv12-46	rs37024311	A	G	missense_variant	-	-
6	69764716	Igkv12-46	rs37677307	T	A	missense_variant	-	-
6	69764772	Igkv12-46	rs580917527	A	G	missense_variant	-	-
6	69764967	Igkv12-46	rs224738397	C	c/g	missense_variant	-	-
6	69764974	Igkv12-46	rs587422774	C	G	missense_variant	-	-
6	69775919	Igkv5-45	rs579622786	A	T	missense_variant	-	-
6	69775983	Igkv5-45	-	T	G	missense_variant	-	-
6	69775996	Igkv5-45	-	G	A	missense_variant	-	-
6	69776047	Igkv5-45	rs587198084	G	T	missense_variant	-	-
6	69814647	Igkv12-44	rs37141557	G	A	missense_variant	-	-
6	69814706	Igkv12-44	rs587339201	A	T	missense_variant	-	-
6	69814824	Igkv12-44	rs38285082	A	a/t	missense_variant	-	-
6	69814928	Igkv12-44	rs36727805	C	c/t	missense_variant	-	-
6	69823524	Igkv5-43	rs585378404	A	T	missense_variant	-	-
6	69823601	Igkv5-43	rs587346886	G	A	missense_variant	-	-
6	69823652	Igkv5-43	rs580233919	G	T	missense_variant	-	-
6	69858430	Igkv12-41	rs247216195	T	C	missense_variant	-	-
6	69858431	Igkv12-41	rs256149157	C	A	missense_variant	-	-
6	69858435	Igkv12-41	rs242206590	A	T	missense_variant	-	-
6	69858539	Igkv12-41	rs36730855	A	T	missense_variant	-	-
6	69858613	Igkv12-41	rs232262369	A	t	missense_variant	-	-
6	69858615	Igkv12-41	rs252229895	T	c	missense_variant	-	-
6	69858619	Igkv12-41	rs217147489	G	a	missense_variant	-	-
6	69858627	Igkv12-41	rs579656694	C	t	missense_variant	-	-
6	69900620	Igkv5-39	rs37283908	C	T	missense_variant	-	-
6	69943193	Igkv12-38	rs36371030	C	A	missense_variant	-	-
6	69943381	Igkv12-38	rs36297123	T	A	missense_variant	-	-
6	69943402	Igkv12-38	rs217056966	C	T	missense_variant	-	-
6	69943418	Igkv12-38	rs232573226	C	T	missense_variant	-	-
6	69963318	Igkv5-37	rs223634297	G	A	missense_variant	-	-
6	69963439	Igkv5-37	rs236919288	A	G	missense_variant	-	-
6	69963472	Igkv5-37	rs260110758	A	T	missense_variant	-	-
6	69963475	Igkv5-37	rs215726210	G	C	missense_variant	-	-
6	69963516	Igkv5-37	rs244870112	C	T	missense_variant	-	-
6	69963589	Igkv5-37	rs244074878	G	T	missense_variant	-	-
6	69992589	Igkv18-36	rs36253021	C	T	missense_variant	-	-
6	70011075	Igkv1-35	rs254245220	T	C	missense_variant	-	-
6	70011111	Igkv1-35	rs232264184	G	T	missense_variant	-	-
6	70011127	Igkv1-35	rs212926954	C	G	missense_variant	-	-
6	70011190	Igkv1-35	rs242186471	C	T	missense_variant	-	-
6	70011247	Igkv1-35	rs227180141	C	T	missense_variant	-	-
6	70058680	Igkv7-33	rs247392750	A	G	missense_variant	-	-
6	70058752	Igkv7-33	rs36454202	A	G	missense_variant	-	-
6	70058755	Igkv7-33	rs234433785	T	A	missense_variant	-	-
6	70058828	Igkv7-33	rs37350308	G	T	missense_variant	-	-
6	70059157	Igkv7-33	rs37694157	T	C	missense_variant	-	-
6	70074040	Igkv6-32	rs36866326	C	G	missense_variant	-	-
6	70074072	Igkv6-32	rs221146725	G	A	missense_variant	-	-
6	70074081	Igkv6-32	rs241447239	G	C	missense_variant	-	-
6	70074111	Igkv6-32	rs264633651	T	G	missense_variant	-	-
6	70074217	Igkv6-32	rs238649274	C	T	missense_variant	-	-
6	70074223	Igkv6-32	rs255219230	T	C	missense_variant	-	-
6	70074248	Igkv6-32	rs37515673	T	C	missense_variant	-	-
6	70074276	Igkv6-32	rs36718089	A	G	missense_variant	-	-
6	70074560	Igkv6-32	rs37676026	C	T	missense_variant	-	-
6	70117113	Igkv8-30	rs240637702	T	G	missense_variant	-	-
6	70117152	Igkv8-30	rs259048921	C	T	missense_variant	-	-
6	70117338	Igkv8-30	rs37769122	A	C	missense_variant	-	-
6	70138583	Igkv6-29	-	G	t	missense_variant	-	-
6	70143606	Igkv8-28	rs583735373	G	A	missense_variant	-	-
6	70143759	Igkv8-28	rs586697651	C	A	missense_variant	-	-
6	70143801	Igkv8-28	rs256886030	C	T	missense_variant	-	-
6	70143847	Igkv8-28	rs216309433	C	A	missense_variant	-	-
6	70193241	Igkv8-26	rs242583175	A	c	missense_variant	-	-
6	70193500	Igkv8-26	-	C	t	missense_variant	-	-
6	70193552	Igkv8-26	rs586269181	C	a	missense_variant	-	-
6	70193625	Igkv8-26	rs212979400	A	G	missense_variant	-	-
6	70215452	Igkv6-25	-	C	t	missense_variant	-	-
6	70215667	Igkv6-25	-	C	a	missense_variant	-	-
6	70215758	Igkv6-25	-	A	a/g	missense_variant	-	-
6	70215852	Igkv6-25	-	G	g/c	missense_variant	-	-
6	70215882	Igkv6-25	rs582224890	A	T	missense_variant	-	-
6	70215923	Igkv6-25	rs36292706	C	c/g	missense_variant	-	-
6	70215941	Igkv6-25	-	C	c/g	missense_variant	-	-
6	70216885	Igkv8-24	rs224850010	A	T	missense_variant	-	-
6	70216891	Igkv8-24	rs260194636	T	A	missense_variant	-	-
6	70216892	Igkv8-24	rs226980171	C	G	missense_variant	-	-
6	70217071	Igkv8-24	rs36363979	T	C	missense_variant	-	-
6	70217405	Igkv8-24	rs263195622	T	C	missense_variant	-	-
6	70260415	Igkv6-23	rs586020433	T	t/g	missense_variant	-	-
6	70260431	Igkv6-23	rs579223784	G	g/c	missense_variant	-	-
6	70260441	Igkv6-23	-	A	a/c	missense_variant	-	-
6	70260443	Igkv6-23	-	C	c/t	missense_variant	-	-
6	70260446	Igkv6-23	-	C	c/t	missense_variant	-	-
6	70260449	Igkv6-23	rs584733249	A	a/t	missense_variant	-	-
6	70260532	Igkv6-23	-	T	t/a	missense_variant	-	-
6	70260533	Igkv6-23	-	G	g/a	missense_variant	-	-
6	70260538	Igkv6-23	-	G	g/t	missense_variant	-	-
6	70260547	Igkv6-23	rs580006163	C	c/g	missense_variant	-	-
6	70260559	Igkv6-23	rs583465927	A	a/g	missense_variant	-	-
6	70260560	Igkv6-23	rs585730399	G	g/c	missense_variant	-	-
6	70260572	Igkv6-23	-	G	g/t	missense_variant	-	-
6	70260578	Igkv6-23	-	G	g/c	missense_variant	-	-
6	70260596	Igkv6-23	-	C	c/a	missense_variant	-	-
6	70260601	Igkv6-23	-	G	g/t	missense_variant	-	-
6	70260602	Igkv6-23	-	C	c/a	missense_variant	-	-
6	70260614	Igkv6-23	rs582966222	C	c/t	missense_variant	-	-
6	70260635	Igkv6-23	-	T	t/c	missense_variant	-	-
6	70260672	Igkv6-23	rs587168713	G	g/t	missense_variant	-	-
6	70260699	Igkv6-23	rs580356845	T	t/a	missense_variant	-	-
6	70260930	Igkv6-23	-	C	c/t	missense_variant	-	-
6	70314902	Igkv8-21	rs579631336	T	t/a	missense_variant	-	-
6	70314983	Igkv8-21	-	C	c/t	missense_variant	-	-
6	70315109	Igkv8-21	rs38785329	G	A	missense_variant	-	-
6	70315169	Igkv8-21	-	A	a/c	missense_variant	-	-
6	70315426	Igkv8-21	rs245377176	T	t/c	missense_variant	-	-
6	70335869	Igkv6-20	rs586892359	G	A	missense_variant	-	-
6	70341015	Igkv8-19	-	A	a/c	missense_variant	-	-
6	70356128	Igkv8-18	-	C	c/g	missense_variant	-	-
6	70356149	Igkv8-18	-	C	c/t	missense_variant	-	-
6	70356243	Igkv8-18	rs38490924	T	G	missense_variant	-	-
6	70371703	Igkv6-17	rs584461186	C	A	missense_variant	-	-
6	70371794	Igkv6-17	rs38140044	A	g	missense_variant	-	-
6	70371888	Igkv6-17	-	G	c	missense_variant	-	-
6	70371923	Igkv6-17	rs38842252	T	c	missense_variant	-	-
6	70371977	Igkv6-17	rs586631436	C	G	missense_variant	-	-
6	70386720	Igkv8-16	rs586205566	G	g/t	missense_variant	-	-
6	70406475	Igkv6-15	-	T	t/g	missense_variant	-	-
6	70406481	Igkv6-15	rs36698397	T	C	missense_variant	-	-
6	70406491	Igkv6-15	-	G	g/c	missense_variant	-	-
6	70406501	Igkv6-15	-	C	c/a	missense_variant	-	-
6	70406589	Igkv6-15	rs579335077	C	c/g	missense_variant	-	-
6	70406592	Igkv6-15	-	T	t/a	missense_variant	-	-
6	70406599	Igkv6-15	rs578504142	A	a/t	missense_variant	-	-
6	70406607	Igkv6-15	-	G	c/a	missense_variant	-	-
6	70406659	Igkv6-15	-	C	c/t	missense_variant	-	-
6	70406661	Igkv6-15	-	T	t/a	missense_variant	-	-
6	70406662	Igkv6-15	rs36674839	T	t/a	missense_variant	-	-
6	70406664	Igkv6-15	-	G	g/t	missense_variant	-	-
6	70406674	Igkv6-15	rs578899648	T	t/a	missense_variant	-	-
6	70406691	Igkv6-15	-	G	g/c	missense_variant	-	-
6	70406695	Igkv6-15	rs37030590	C	c/t	missense_variant	-	-
6	70406732	Igkv6-15	-	T	t/g	missense_variant	-	-
6	70406962	Igkv6-15	-	T	t/c	missense_variant	-	-
6	70406964	Igkv6-15	-	T	t/a	missense_variant	-	-
6	70406981	Igkv6-15	-	C	c/a	missense_variant	-	-
6	70435012	Igkv6-14	-	C	c/g	missense_variant	-	-
6	70435075	Igkv6-14	-	T	t/a	missense_variant	-	-
6	70435076	Igkv6-14	rs585648463	G	g/a	missense_variant	-	-
6	70435090	Igkv6-14	rs36448253	A	C	missense_variant	-	-
6	70435121	Igkv6-14	rs582908016	G	g/c	missense_variant	-	-
6	70435144	Igkv6-14	rs583425260	G	T	missense_variant	-	-
6	70435145	Igkv6-14	rs587134093	C	T	missense_variant	-	-
6	70435151	Igkv6-14	rs38721400	G	C	missense_variant	-	-
6	70435188	Igkv6-14	rs585089490	G	g/c	missense_variant	-	-
6	70435430	Igkv6-14	rs586305052	G	g/a	missense_variant	-	-
6	70457523	Igkv6-13	-	G	C	missense_variant	-	-
6	70457535	Igkv6-13	-	C	c/t	missense_variant	-	-
6	70457538	Igkv6-13	-	C	c/t	missense_variant	-	-
6	70457541	Igkv6-13	rs578653635	G	T	missense_variant	-	-
6	70457556	Igkv6-13	rs582329106	T	C	missense_variant	-	-
6	70457561	Igkv6-13	-	C	c/g	missense_variant	-	-
6	70457624	Igkv6-13	-	T	t/a	missense_variant	-	-
6	70457639	Igkv6-13	rs36338785	G	c	missense_variant	-	-
6	70457651	Igkv6-13	rs582456774	A	g	missense_variant	-	-
6	70457691	Igkv6-13	rs583102481	C	c/t	missense_variant	-	-
6	70457693	Igkv6-13	-	G	A	missense_variant	-	-
6	70457694	Igkv6-13	rs586800745	C	T	missense_variant	-	-
6	70457696	Igkv6-13	rs583481532	G	g/t	missense_variant	-	-
6	70457723	Igkv6-13	rs586718504	G	g/c	missense_variant	-	-
6	70457737	Igkv6-13	-	G	g/c	missense_variant	-	-
6	70518265	Igkv3-12	rs38680390	C	T	missense_variant	-	-
6	70518647	Igkv3-12	rs36525200	G	A	missense_variant	-	-
6	70518711	Igkv3-12	rs36800577	T	G	missense_variant	-	-
6	70572932	Igkv3-10	rs583239931	A	g	missense_variant	-	-
6	70572984	Igkv3-10	-	G	a	missense_variant	-	-
6	70573091	Igkv3-10	-	C	c/a	missense_variant	-	-
6	70573092	Igkv3-10	rs584882519	T	t/a	missense_variant	-	-
6	70573095	Igkv3-10	-	C	c/g	missense_variant	-	-
6	70573097	Igkv3-10	-	T	t/g	missense_variant	-	-
6	70573102	Igkv3-10	-	C	c/a	missense_variant	-	-
6	70573118	Igkv3-10	-	C	a	missense_variant	-	-
6	70573119	Igkv3-10	-	C	g	missense_variant	-	-
6	70573134	Igkv3-10	-	G	a	missense_variant	-	-
6	70573209	Igkv3-10	-	A	T	missense_variant	-	-
6	70573219	Igkv3-10	-	T	A	missense_variant	-	-
6	70573224	Igkv3-10	-	A	T	missense_variant	-	-
6	70588201	Igkv3-9	rs578555491	C	A	missense_variant	-	-
6	70588638	Igkv3-9	-	C	a	missense_variant	-	-
6	70588639	Igkv3-9	rs36608205	G	a	missense_variant	-	-
6	70588642	Igkv3-9	-	C	g	missense_variant	-	-
6	70588644	Igkv3-9	-	T	g	missense_variant	-	-
6	70588649	Igkv3-9	-	C	a	missense_variant	-	-
6	70588665	Igkv3-9	-	C	a	missense_variant	-	-
6	70588666	Igkv3-9	-	C	g	missense_variant	-	-
6	70588681	Igkv3-9	-	G	a	missense_variant	-	-
6	70607895	Igkv3-7	rs226196220	A	a/g	missense_variant	-	-
6	70671804	Igkv3-4	rs256440857	A	c	missense_variant	-	-
6	70672131	Igkv3-4	-	G	g/a	missense_variant	-	-
6	70672149	Igkv3-4	rs251097792	A	a/g	missense_variant	-	-
6	70672157	Igkv3-4	rs236918066	C	c/g	missense_variant	-	-
6	70672163	Igkv3-4	-	G	g/a	missense_variant	-	-
6	70672166	Igkv3-4	-	G	g/a	missense_variant	-	-
6	70672172	Igkv3-4	rs587473947	G	g/t	missense_variant	-	-
6	70672182	Igkv3-4	-	G	g/a	missense_variant	-	-
6	70672238	Igkv3-4	-	G	g/c	missense_variant	-	-
6	70672239	Igkv3-4	-	C	c/g	missense_variant	-	-
6	70672242	Igkv3-4	-	C	c/t	missense_variant	-	-
6	70672356	Igkv3-4	rs579217459	A	a/t	missense_variant	-	-
6	70672366	Igkv3-4	-	T	t/g	missense_variant	-	-
6	70672371	Igkv3-4	rs582568685	A	c/t	missense_variant	-	-
6	70686955	Igkv3-3	-	G	a	missense_variant	-	-
6	70687225	Igkv3-3	-	G	a	missense_variant	-	-
6	70687231	Igkv3-3	-	C	a	missense_variant	-	-
6	70687354	Igkv3-3	-	T	t/a	missense_variant	-	-
6	70687377	Igkv3-3	rs228982455	C	c/a	missense_variant	-	-
6	70687396	Igkv3-3	-	C	A	missense_variant	-	-
6	70687419	Igkv3-3	rs584102153	A	a/g	missense_variant	-	-
6	70687426	Igkv3-3	-	C	c/a	missense_variant	-	-
6	70698475	Igkv3-2	rs583713144	A	C	missense_variant	-	-
6	70698782	Igkv3-2	rs586332446	C	c/t	missense_variant	-	-
6	70698822	Igkv3-2	rs580960328	G	g/t	missense_variant	-	-
6	70698824	Igkv3-2	-	C	c/t	missense_variant	-	-
6	70698841	Igkv3-2	-	G	g/c	missense_variant	-	-
6	70698858	Igkv3-2	-	T	t/a	missense_variant	-	-
6	70698859	Igkv3-2	rs225102713	A	T	missense_variant	-	-
6	70698869	Igkv3-2	-	T	C	missense_variant	-	-
6	70698876	Igkv3-2	rs246069628	T	t/a	missense_variant	-	-
6	70698880	Igkv3-2	-	A	a/c	missense_variant	-	-
6	70698887	Igkv3-2	rs258370733	T	a	missense_variant	-	-
6	70698898	Igkv3-2	-	C	c/g	missense_variant	-	-
6	70698899	Igkv3-2	-	C	c/g	missense_variant	-	-
6	70698911	Igkv3-2	-	C	c/a	missense_variant	-	-
6	70698929	Igkv3-2	-	C	A	missense_variant	-	-
6	70698938	Igkv3-2	-	A	T	missense_variant	-	-
6	70698941	Igkv3-2	rs583554856	A	T	missense_variant	-	-
6	70698944	Igkv3-2	rs583263001	G	A	missense_variant	-	-
6	70698959	Igkv3-2	rs585089782	C	A	missense_variant	-	-
6	70698986	Igkv3-2	-	C	c/g	missense_variant	-	-
6	70698992	Igkv3-2	-	T	t/g	missense_variant	-	-
6	70698995	Igkv3-2	-	G	g/c	missense_variant	-	-
6	70698998	Igkv3-2	-	T	t/c	missense_variant	-	-
6	70699012	Igkv3-2	rs580584474	A	a/g	missense_variant	-	-
6	70699033	Igkv3-2	rs584186986	A	a/g	missense_variant	-	-
6	70699034	Igkv3-2	-	T	t/a	missense_variant	-	-
6	70699035	Igkv3-2	-	G	g/c	missense_variant	-	-
6	70699040	Igkv3-2	-	T	t/a	missense_variant	-	-
6	70699046	Igkv3-2	-	A	a/t	missense_variant	-	-
6	70699047	Igkv3-2	-	G	g/t	missense_variant	-	-
6	70703892	Igkv3-1	-	C	c/t	missense_variant	-	-
6	70703932	Igkv3-1	rs239155722	A	a/t	missense_variant	-	-
6	70703934	Igkv3-1	rs264432043	C	c/t	missense_variant	-	-
6	70703951	Igkv3-1	rs584079558	G	a/c	missense_variant	-	-
6	70703992	Igkv3-1	rs581581225	G	C	missense_variant	-	-
6	70704008	Igkv3-1	-	C	c/g	missense_variant	-	-
6	70704009	Igkv3-1	-	C	c/g	missense_variant	-	-
6	70704021	Igkv3-1	-	C	c/a	missense_variant	-	-
6	70704039	Igkv3-1	rs36621519	C	g/a	missense_variant	-	-
6	70704048	Igkv3-1	-	A	a/t	missense_variant	-	-
6	70704050	Igkv3-1	rs585361923	G	g/c	missense_variant	-	-
6	70704069	Igkv3-1	-	C	c/a	missense_variant	-	-
6	70704096	Igkv3-1	-	C	c/g	missense_variant	-	-
6	70844760	Eif2ak3	rs262061785	T	C	missense_variant	-	-
6	70844967	Eif2ak3	rs248511738	C	A	missense_variant	-	-
6	70881714	Eif2ak3	-	A	a/c	missense_variant	-	-
6	70893040	Eif2ak3	rs37318214	T	A	missense_variant	-	-
6	70913526	Tex37	rs220148940	G	A	missense_variant	-	-
6	70913592	Tex37	rs39092623	C	T	missense_variant	-	-
6	70960842	Foxi3	rs253371914	A	G	missense_variant	-	-
6	71131651	Thnsl2	rs219005484	G	C	missense_variant	-	-
6	71139890	Thnsl2	rs37750172	A	G	missense_variant	-	-
6	71239580	Smyd1	rs240138432	T	C	missense_variant	-	-
6	71300518	Gm1070	rs257678750	C	A	missense_variant	-	-
6	71312704	Smyd1	rs259161145	G	A	missense_variant	-	-
6	71326236	Cd8b1	rs30638944	A	C	missense_variant	-	-
6	71334114	Cd8b1	rs30644993	A	G	missense_variant	-	-
6	71373602	Cd8a	rs236425752	G	T	missense_variant	-	-
6	71509550	Rnf103	rs30674898	C	A	missense_variant	-	-
6	71509626	Rnf103	rs30667118	A	T	missense_variant	-	-
6	71872834	Immt	rs30689180	G	A	missense_variant	-	-
6	72348618	0610030E20Rik	rs584773064	C	G	missense_variant	-	-
6	72360588	Rnf181	-	T	t/a	missense_variant	-	-
6	72369341	Vamp5	rs30736283	C	T	missense_variant	-	-
6	72426436	Ggcx	rs30750749	G	A	missense_variant	-	-
6	72514004	Sh2d6	rs258215581	G	A	missense_variant	-	-
6	72520593	Sh2d6	rs229054787	A	G	missense_variant	-	-
6	72605980	Retsat	rs37330726	A	C	missense_variant	-	-
6	72616398	Tgoln1	rs225051940	T	C	missense_variant	-	-
6	72616401	Tgoln1	rs243039654	T	A	missense_variant	-	-
6	73024835	Dnah6	rs233309414	T	G	missense_variant	-	-
6	73053677	Dnah6	rs37055216	C	T	missense_variant	-	-
6	73089701	Dnah6	rs37520161	C	T	missense_variant	-	-
6	73208624	Dnah6	rs253112785	G	A	missense_variant	-	-
6	73271100	Suclg1	rs226805944	C	A	missense_variant	-	-
6	76496413	Gm9008	-	A	g	missense_variant	-	-
6	76496785	Gm9008	-	G	c	missense_variant	-	-
6	76497547	Gm9008	-	T	c	missense_variant	-	-
6	78371232	Reg3b	rs38251653	A	G	missense_variant	-	-
6	78371868	Reg3b	rs38503672	C	T	missense_variant	-	-
6	78372852	Reg3b	rs254392876	A	G	missense_variant	-	-
6	78377139	Reg3d	rs36654604	T	C	missense_variant	-	-
6	78377234	Reg3d	rs37069373	T	G	missense_variant	-	-
6	78381158	Reg3a	rs37258065	T	C	missense_variant	-	-
6	78381906	Reg3a	rs263161107	T	C	missense_variant	-	-
6	78382263	Reg3a	rs37132649	G	A	missense_variant	-	-
6	79818260	Gm20594	rs245209771	G	C	missense_variant	-	-
6	79818295	Gm20594	rs585731497	A	C	missense_variant	-	-
6	81925810	Gcfc2	rs265436553	C	T	missense_variant	-	-
6	81925877	Gcfc2	rs46947067	G	A	missense_variant	-	-
6	81925882	Gcfc2	rs51547188	G	C	missense_variant	-	-
6	81933729	Gcfc2	rs254912990	A	G	missense_variant	-	-
6	81958058	Gcfc2	rs4226016	G	A	missense_variant	-	-
6	82739595	Hk2	-	G	T	missense_variant	-	-
6	82917621	Sema4f	-	T	G	missense_variant	-	-
6	82956548	M1ap	-	A	C	missense_variant	-	-
6	83026241	M1ap	-	A	C	missense_variant	-	-
6	83029909	M1ap	-	G	A	missense_variant	-	-
6	83031279	Dok1	-	G	A	missense_variant	-	-
6	83031400	Dok1	-	T	A	missense_variant	-	-
6	83031526	Dok1	-	G	T	missense_variant	-	-
6	83032257	Dok1	-	G	T	missense_variant	-	-
6	83032867	Dok1	-	A	G	missense_variant	-	-
6	83037495	Loxl3	-	G	C	missense_variant	-	-
6	83048579	Loxl3	rs51080121	C	T	missense_variant	-	-
6	83049241	Loxl3	rs227164004	A	G	missense_variant	-	-
6	83049586	Loxl3	rs238556217	A	G	missense_variant	-	-
6	83053827	Htra2	rs254638249	G	A	missense_variant	-	-
6	83053833	Htra2	rs16807406	T	C	missense_variant	-	-
6	83054248	Htra2	rs219769091	T	C	missense_variant	-	-
6	83060279	Dqx1	rs47701135	A	G	missense_variant	-	-
6	83102119	Ccdc142	rs216658796	A	G	missense_variant	-	-
6	83102189	Ccdc142	rs47715595	G	A	missense_variant	-	-
6	83102633	Ccdc142	rs50794406	G	A	missense_variant	-	-
6	83108099	Ccdc142	rs245590256	T	A	missense_variant	-	-
6	83109149	Mrpl53	-	T	t/g	missense_variant	-	-
6	83109572	Mrpl53	rs244363111	A	C	missense_variant	-	-
6	83109615	Mrpl53	rs265522876	C	T	missense_variant	-	-
6	83119295	Wbp1	rs240026271	T	C	missense_variant	-	-
6	83119631	Wbp1	rs30989225	A	G	missense_variant	-	-
6	83122306	Ino80b	rs226366777	C	G	missense_variant	-	-
6	83136039	Rtkn	rs49485472	T	C	missense_variant	-	-
6	83148290	Rtkn	rs256390169	G	A	missense_variant	-	-
6	83151299	Rtkn	rs213476912	C	G	missense_variant	-	-
6	83151312	Rtkn	rs30176184	C	T	missense_variant	-	-
6	83162826	1700003E16Rik	rs254971075	A	C	missense_variant	-	-
6	83191303	Dctn1	rs49965561	C	T	missense_variant	-	-
6	83224698	Slc4a5	rs238296374	G	A	missense_variant	-	-
6	83262493	Slc4a5	rs6352586	T	C	missense_variant	-	-
6	83285926	Slc4a5	rs216172144	G	A	missense_variant	-	-
6	83297369	Slc4a5	rs52193676	A	G	missense_variant	-	-
6	83299504	Slc4a5	rs237458228	G	A	missense_variant	-	-
6	83303431	Slc4a5	rs49114135	G	C	missense_variant	-	-
6	83490470	Dguok	rs38060901	G	T	missense_variant	-	-
6	83496720	Dguok	rs13472545	T	G	missense_variant	-	-
6	83561762	Stambp	rs36318839	G	A	missense_variant	-	-
6	83646918	Clec4f	rs36508858	G	A	missense_variant	-	-
6	83652635	Clec4f	rs256837995	A	C	missense_variant	-	-
6	83652664	Clec4f	rs38634542	C	G	missense_variant	-	-
6	83652907	Clec4f	rs254404082	T	C	missense_variant	-	-
6	83653264	Clec4f	rs38343391	A	G	missense_variant	-	-
6	83654698	Clec4f	rs215747059	T	C	missense_variant	-	-
6	83654729	Clec4f	rs234078004	C	A	missense_variant	-	-
6	83655117	Clec4f	rs38371284	A	G	missense_variant	-	-
6	83675623	Cd207	rs38204954	T	C	missense_variant	-	-
6	83675642	Cd207	rs252016760	C	T	missense_variant	-	-
6	83675779	Cd207	rs37324943	C	T	missense_variant	-	-
6	83677595	Cd207	rs255191917	A	G	missense_variant	-	-
6	83711499	Vax2	rs221255041	A	T	missense_variant	-	-
6	83737763	Vax2	rs216717466	T	G	missense_variant	-	-
6	83763059	Ankrd53	rs218998700	A	G	missense_variant	-	-
6	83765789	Ankrd53	rs37014328	A	G	missense_variant	-	-
6	83768178	Ankrd53	rs38420903	G	A	missense_variant	-	-
6	83981686	Zfml	rs47896673	A	G	missense_variant	-	-
6	84008952	Dysf	rs233855134	A	G	missense_variant	-	-
6	84019536	Dysf	rs213995118	G	T	missense_variant	-	-
6	84067515	Dysf	rs52060262	C	T	missense_variant	-	-
6	84072638	Dysf	rs45692502	C	G	missense_variant	-	-
6	84100244	Dysf	rs232843081	T	C	missense_variant	-	-
6	84100272	Dysf	rs263143061	C	G	missense_variant	-	-
6	84137346	Dysf	rs48756283	A	G	missense_variant	-	-
6	84140663	Dysf	rs51856682	A	G	missense_variant	-	-
6	85136923	Spr	rs29927292	T	C	missense_variant	-	-
6	85348368	Rab11fip5	rs249851373	C	A	missense_variant	-	-
6	85587985	Alms1	rs47128167	C	T	missense_variant	-	-
6	85621698	Alms1	rs50985642	C	G	missense_variant	-	-
6	85622299	Alms1	rs51807607	A	G	missense_variant	-	-
6	85624700	Alms1	rs48198474	G	A	missense_variant	-	-
6	85628042	Alms1	rs48110347	T	C	missense_variant	-	-
6	85628501	Alms1	rs250419058	C	T	missense_variant	-	-
6	85677763	Alms1	-	C	t	missense_variant	-	-
6	85677836	Alms1	-	G	c	missense_variant	~	-
6	85678289	Alms1	-	G	t	missense_variant	-	-
6	85678384	Alms1	-	C	T	missense_variant	-	-
6	85678550	Alms1	-	A	C	missense_variant	-	-
6	85678626	Alms1	-	C	A	missense_variant	-	-
6	85678669	Alms1	rs584940851	C	T	missense_variant	-	-
6	85696603	Alms1	-	G	A	missense_variant	-	-
6	85696636	Alms1	-	C	c/t	missense_variant	-	-
6	85696654	Alms1	-	T	G	missense_variant	-	-
6	85696732	Alms1	-	G	g/a	missense_variant	-	-
6	85707190	Gm4477	-	A	g	missense_variant	~	-
6	85707793	Gm4477	-	G	g/a	missense_variant	~	-
6	85761715	Cml3	-	G	g/a	missense_variant	~	-
6	85809102	Gm11128	-	G	g/a	missense_variant	~	-
6	85817786	Cml5	rs262625933	A	G	missense_variant	-	-
6	85830477	Nat8	rs36487964	A	G	missense_variant	-	-
6	85910321	Cml1	rs36329533	C	T	missense_variant	-	-
6	85933261	Nat8b	rs582987109	G	A	missense_variant	-	-
6	85933263	Nat8b	rs585987122	A	C	missense_variant	-	-
6	85949723	Dusp11	rs218288519	T	G	missense_variant	-	-
6	85953432	Dusp11	rs218030374	A	C	missense_variant	-	-
6	86271983	Tgfa	rs36803849	T	C	missense_variant	-	-
6	86272006	Tgfa	rs256136362	A	G	missense_variant	-	-
6	86447415	C87436	rs220912652	G	A	missense_variant	-	-
6	86628591	Asprv1	rs37163690	T	A	missense_variant	-	-
6	86676121	Snrnp27	rs36473520	C	T	missense_variant	-	-
6	86757827	Anxa4	rs36628199	T	C	missense_variant	-	-
6	86956285	Aak1	rs37022039	C	G	missense_variant	-	-
6	87009944	Nfu1	rs36338602	T	C	missense_variant	-	-
6	87053232	Gfpt1	rs254283956	T	C	missense_variant	-	-
6	87111317	D6Ertd527e	rs579671704	T	C	missense_variant	-	-
6	87111347	D6Ertd527e	rs233965899	A	G	missense_variant	-	-
6	87349130	Gkn1	rs38330080	T	C	missense_variant	-	-
6	87373402	Gkn2	rs36765103	C	G	missense_variant	-	-
6	87377388	Gkn2	rs229382965	G	A	missense_variant	-	-
6	87387091	Gkn3	rs38576685	C	T	missense_variant	-	-
6	87641956	Aplf	rs264325710	A	G	missense_variant	-	-
6	87646104	Aplf	rs218525649	A	G	missense_variant	-	-
6	87646186	Aplf	rs212677028	G	T	missense_variant	-	-
6	87646273	Aplf	rs262407527	C	T	missense_variant	-	-
6	87646308	Aplf	rs215522195	T	C	missense_variant	-	-
6	87653731	Aplf	rs243583325	C	T	missense_variant	-	-
6	87653764	Aplf	rs261845296	C	T	missense_variant	-	-
6	87653877	Aplf	rs251429895	T	C	missense_variant	-	-
6	87658522	Aplf	rs265109280	C	T	missense_variant	-	-
6	87658549	Aplf	rs226381425	C	T	missense_variant	-	-
6	87663826	Aplf	rs260786665	G	A	missense_variant	-	-
6	87672010	Aplf	rs223855088	G	A	missense_variant	-	-
6	87731154	Efcc1	rs38827504	G	A	missense_variant	-	-
6	87731311	Efcc1	rs256149016	G	C	missense_variant	-	-
6	87731421	Efcc1	rs215223371	G	A	missense_variant	-	-
6	87751776	Efcc1	rs38179829	G	T	missense_variant	-	-
6	87754737	Efcc1	rs37289935	A	G	missense_variant	-	-
6	87754815	Efcc1	rs224604800	T	G	missense_variant	-	-
6	87779137	Gp9	rs218218163	G	T	missense_variant	-	-
6	87779435	Gp9	rs253404330	C	A	missense_variant	-	-
6	87844067	Cnbp	-	C	c/t	missense_variant	-	-
6	87845161	Cnbp	-	C	c/t	missense_variant	-	-
6	87845212	Cnbp	-	C	c/g	missense_variant	-	-
6	87845686	Cnbp	-	G	g/c	missense_variant	-	-
6	87845700	Cnbp	-	C	c/t	missense_variant	-	-
6	87914548	Hmces	rs253448016	G	C	missense_variant	-	-
6	87936103	Hmces	rs223831228	A	G	missense_variant	-	-
6	88005140	Gm5577	rs254712225	A	G	missense_variant	-	-
6	88222880	Dnajb8	rs259574141	C	T	missense_variant	-	-
6	88223046	Dnajb8	rs37420827	G	A	missense_variant	-	-
6	88547862	Kbtbd12	rs37359025	G	C	missense_variant	-	-
6	88849857	Podxl2	rs239841030	G	C	missense_variant	-	-
6	88889094	Mcm2	rs234042252	T	C	missense_variant	-	-
6	89107823	4933427D06Rik	-	G	A	missense_variant	-	-
6	89107836	4933427D06Rik	rs230817746	G	A	missense_variant	-	-
6	89212266	Gm839	rs30931917	T	C	missense_variant	-	-
6	89212515	Gm839	rs30931921	G	T	missense_variant	-	-
6	89357534	Plxna1	rs258594658	C	A	missense_variant	-	-
6	89567612	Chchd6	rs262376001	T	C	missense_variant	-	-
6	89574406	Chchd6	rs13474058	C	T	missense_variant	-	-
6	89574422	Chchd6	rs30961882	G	T	missense_variant	-	-
6	89672181	Txnrd3	rs30965946	T	A	missense_variant	-	-
6	89714700	Vmn1r40	rs254205987	A	G	missense_variant	-	-
6	89747157	Vmn1r41	rs583810682	G	C	missense_variant	-	-
6	89747288	Vmn1r41	-	G	a	missense_variant	~	-
6	89747376	Vmn1r41	rs583065541	T	A	missense_variant	~	-
6	89844796	Vmn1r42	rs243832053	A	C	missense_variant	-	-
6	89844806	Vmn1r42	rs256932912	T	C	missense_variant	-	-
6	89844904	Vmn1r42	rs259481113	T	A	missense_variant	-	-
6	89845399	Vmn1r42	rs234658153	G	C	missense_variant	-	-
6	89845566	Vmn1r42	rs234636668	G	A	missense_variant	-	-
6	89869640	Vmn1r43	rs239693434	G	C	missense_variant	-	-
6	89869898	Vmn1r43	rs255412007	G	A	missense_variant	-	-
6	89870001	Vmn1r43	rs263414894	C	T	missense_variant	-	-
6	89870346	Vmn1r43	rs244536437	G	A	missense_variant	-	-
6	89870432	Vmn1r43	rs231281082	T	G	missense_variant	-	-
6	89894090	Vmn1r44	rs30970207	T	G	missense_variant	-	-
6	89933056	Vmn1r45	-	G	g/a	missense_variant	-	-
6	89933398	Vmn1r45	-	T	t/c	missense_variant	-	-
6	89933401	Vmn1r45	-	C	c/g	missense_variant	-	-
6	89933417	Vmn1r45	-	A	a/c	missense_variant	-	-
6	89933418	Vmn1r45	-	A	a/c	missense_variant	-	-
6	89933449	Vmn1r45	rs30973331	C	c/a	missense_variant	-	-
6	89933467	Vmn1r45	-	G	g/a	missense_variant	-	-
6	89933486	Vmn1r45	-	C	c/a	missense_variant	-	-
6	89933586	Vmn1r45	rs30973333	C	c/t	missense_variant	-	-
6	89933709	Vmn1r45	-	C	c/t	missense_variant	-	-
6	89933796	Vmn1r45	-	G	g/a	missense_variant	-	-
6	89933805	Vmn1r45	rs586645723	A	a/g	missense_variant	-	-
6	89933815	Vmn1r45	rs580776241	C	c/t	missense_variant	-	-
6	89933849	Vmn1r45	-	G	g/c	missense_variant	-	-
6	89933862	Vmn1r45	-	A	a/g	missense_variant	-	-
6	89933874	Vmn1r45	-	C	c/g	missense_variant	-	-
6	89976189	Vmn1r46	rs222715769	T	C	missense_variant	-	-
6	89976223	Vmn1r46	rs30972967	T	C	missense_variant	-	-
6	89976318	Vmn1r46	rs585702254	C	G	missense_variant	-	-
6	89976355	Vmn1r46	rs30972969	T	G	missense_variant	-	-
6	89976624	Vmn1r46	rs30972971	T	A	missense_variant	-	-
6	89976838	Vmn1r46	rs30973875	A	C	missense_variant	-	-
6	89976850	Vmn1r46	rs583703442	T	C	missense_variant	-	-
6	90022240	Vmn1r47	rs584873187	G	T	missense_variant	-	-
6	90022243	Vmn1r47	rs579135345	A	C	missense_variant	-	-
6	90022246	Vmn1r47	rs582309710	G	A	missense_variant	-	-
6	90022360	Vmn1r47	rs584633748	T	t/c	missense_variant	-	-
6	90022787	Vmn1r47	rs30817851	T	G	missense_variant	-	-
6	90022797	Vmn1r47	rs30527880	T	G	missense_variant	-	-
6	90035972	Vmn1r48	-	T	C	missense_variant	-	-
6	90036391	Vmn1r48	rs586498709	G	A	missense_variant	-	-
6	90036483	Vmn1r48	-	C	t	missense_variant	~	-
6	90036486	Vmn1r48	-	T	g	missense_variant	~	-
6	90036489	Vmn1r48	-	C	a	missense_variant	~	-
6	90072288	Vmn1r49	rs231934824	G	g/a	missense_variant	-	-
6	90072430	Vmn1r49	-	T	t/c	missense_variant	-	-
6	90072439	Vmn1r49	-	T	t/c	missense_variant	-	-
6	90072552	Vmn1r49	rs252902734	A	G	missense_variant	-	-
6	90072631	Vmn1r49	-	G	g/t	missense_variant	-	-
6	90072794	Vmn1r49	-	C	c/t	missense_variant	-	-
6	90072885	Vmn1r49	-	G	g/a	missense_variant	-	-
6	90073004	Vmn1r49	-	G	g/t	missense_variant	-	-
6	90107428	Vmn1r50	-	A	G	missense_variant	-	-
6	90107552	Vmn1r50	-	G	g/a	missense_variant	-	-
6	90107675	Vmn1r50	-	G	g/t	missense_variant	-	-
6	90108001	Vmn1r50	-	C	c/t	missense_variant	-	-
6	90108028	Vmn1r50	-	A	a/t	missense_variant	-	-
6	90129558	Vmn1r51	-	G	g/a	missense_variant	-	-
6	90129719	Vmn1r51	-	G	g/a	missense_variant	-	-
6	90129852	Vmn1r51	-	T	t/c	missense_variant	-	-
6	90178939	Vmn1r52	-	T	t/c	missense_variant	-	-
6	90179065	Vmn1r52	-	A	a/g	missense_variant	~	-
6	90179283	Vmn1r52	-	G	A	missense_variant	-	-
6	90203040	V1ra8	-	T	c	missense_variant	-	-
6	90203166	V1ra8	-	A	a/g	missense_variant	~	-
6	90223756	Vmn1r53	-	T	G	missense_variant	-	-
6	90224065	Vmn1r53	-	G	T	missense_variant	-	-
6	90269109	Vmn1r54	-	A	a/g	missense_variant	-	-
6	90269245	Vmn1r54	-	A	C	missense_variant	-	-
6	90269299	Vmn1r54	-	C	T	missense_variant	-	-
6	90269303	Vmn1r54	-	G	g/a	missense_variant	-	-
6	90269338	Vmn1r54	-	G	g/a	missense_variant	-	-
6	90269449	Vmn1r54	-	A	G	missense_variant	-	-
6	90269526	Vmn1r54	-	G	g/c	missense_variant	-	-
6	90270050	Vmn1r54	-	G	C	missense_variant	-	-
6	90309186	Chst13	rs262491317	T	G	missense_variant	-	-
6	90378927	Zxdc	rs50624700	G	A	missense_variant	-	-
6	90398887	Zxdc	rs247702121	G	A	missense_variant	-	-
6	90412172	Ccdc37	rs263213783	G	A	missense_variant	-	-
6	90466829	Klf15	rs228078878	A	C	missense_variant	-	-
6	90467057	Klf15	rs217257784	A	G	missense_variant	-	-
6	90562719	Aldh1l1	rs36794236	T	G	missense_variant	-	-
6	90569915	Aldh1l1	rs36884257	G	A	missense_variant	-	-
6	90596888	Aldh1l1	rs37064932	G	A	missense_variant	-	-
6	90598295	Aldh1l1	rs36602348	G	A	missense_variant	-	-
6	90612140	Slc41a3	rs30840550	A	G	missense_variant	-	-
6	91021414	Nup210	rs37267002	C	T	missense_variant	-	-
6	91070242	Nup210	rs38743832	T	C	missense_variant	-	-
6	91074343	Nup210	rs36384638	A	G	missense_variant	-	-
6	91166491	Hdac11	rs254459188	C	T	missense_variant	-	-
6	91167841	Hdac11	rs229962278	G	A	missense_variant	-	-
6	91168823	Hdac11	rs36678924	C	T	missense_variant	-	-
6	91172289	Hdac11	rs36679998	T	G	missense_variant	-	-
6	91250941	Fbln2	rs238050035	G	A	missense_variant	-	-
6	91256411	Fbln2	rs36307511	G	C	missense_variant	-	-
6	91265995	Fbln2	rs47414777	A	T	missense_variant	-	-
6	91266009	Fbln2	rs46243468	T	C	missense_variant	-	-
6	91499656	Xpc	rs38239122	G	A	missense_variant	-	-
6	91499947	Xpc	rs231589443	T	C	missense_variant	-	-
6	91499972	Xpc	rs36377231	C	T	missense_variant	-	-
6	91506903	Xpc	rs226524250	T	G	missense_variant	-	-
6	91506912	Xpc	rs246797447	G	A	missense_variant	-	-
6	91508549	Xpc	rs218290351	T	C	missense_variant	-	-
6	91508551	Xpc	rs233742059	C	A	missense_variant	-	-
6	91508581	Xpc	rs245480251	T	C	missense_variant	-	-
6	91765365	Grip2	rs37137340	G	C	missense_variant	-	-
6	91782797	Grip2	rs48179562	G	T	missense_variant	-	-
6	91787767	Grip2	rs47251038	G	T	missense_variant	-	-
[truncated: 345 more rows]

## Sheet: Expressed in eye_2020
Data Set: UTHSC BXD Young Adult Eye RNA-Seq (Nov20) TPM Log2 **
Export Date: April 06, 2022
Export Time: 01:43 GMT
Search Query: position=(chr6 7.5 98)
Exported Row Number: 1901
Funding for The GeneNetwork: NIGMS (R01 GM123489, 2017-2026), NIDA (P30 DA044223, 2017-2022), NIA (R01AG043930, 2013-2018), NIAAA (U01 AA016662, U01 AA013499, U24 AA013513, U01 AA014425, 2006-2017), NIDA/NIMH/NIAAA (P20-DA 21131, 2001-2012), NCI MMHCC (U01CA105417), NCRR/BIRN (U24 RR021760)
Index	URL	Species	Group	Dataset	Record ID	Symbol	Description	ProbeTarget	PubMed_ID	Chr	Mb	Alias	Gene_ID	Homologene_ID	UniGene_ID	Strand_Probe	Probe_set_specificity	Probe_set_BLAT_score	Probe_set_BLAT_Mb_start	Probe_set_BLAT_Mb_end	QTL_Chr	QTL_Mb	Locus_at_Peak	Max_LRS	P_value_of_MAX	Mean_Expression	BXD1	BXD1_SE	BXD2	BXD2_SE	BXD5	BXD5_SE	BXD6	BXD6_SE	BXD8	BXD8_SE	BXD9	BXD9_SE	BXD11	BXD11_SE	BXD12	BXD12_SE	BXD13	BXD13_SE	BXD14	BXD14_SE	BXD15	BXD15_SE	BXD16
1	https://genenetwork.org/show_trait?trait_id=ENSMUSG00000058706&dataset=UTHSC_BXD_Young_Adult_Eye_RNAseq_TPM_Log	mouse	BXD	UTHSC_BXD_Young_Adult_Eye_RNAseq_TPM_Log	ENSMUSG00000058706	0610030E20Rik	RIKEN cDNA 0610030E20 gene		N/A	6	72.3473	1500031N04Rik, 2810411C16Rik, AI461894	68364	N/A		+			72.3473	72.3531	15	58	rsm10000000055	14.1282		4.80538	4.7805	0.321734	5.0095	0.0205061	x	x	x	x	x	x	4.7795	0.420729	4.3675	0.0742462	x	x	x	x	x	x	4.8705	0.178898	x
2	https://genenetwork.org/show_trait?trait_id=ENSMUSG00000108236&dataset=UTHSC_BXD_Young_Adult_Eye_RNAseq_TPM_Log	mouse	BXD	UTHSC_BXD_Young_Adult_Eye_RNAseq_TPM_Log	ENSMUSG00000108236	0610033M10Rik	RIKEN cDNA 0610033M10 gene		N/A	6	51.401	Not available	74093	N/A		-			51.401	51.4022	3	19.7234	rsm10000003851	10.3829		0.224508	0.3225	0.456084	0	0	x	x	x	x	x	x	0.1275	0.180312	0	0	x	x	x	x	x	x	0.7965	0.116673	x
3	https://genenetwork.org/show_trait?trait_id=ENSMUSG00000097616&dataset=UTHSC_BXD_Young_Adult_Eye_RNAseq_TPM_Log	mouse	BXD	UTHSC_BXD_Young_Adult_Eye_RNAseq_TPM_Log	ENSMUSG00000097616	1110019D14Rik	RIKEN cDNA 1110019D14 gene		N/A	6	13.8715	Not available	76311	N/A		+			13.8715	14.0444	8	102.849	rs30771728	13.7391		3.55443	3.3045	0.610233	3.999	0.0763675	x	x	x	x	x	x	3.485	0.568514	3.455	0.11738	x	x	x	x	x	x	3.527	0.185262	x
4	https://genenetwork.org/show_trait?trait_id=ENSMUSG00000029813&dataset=UTHSC_BXD_Young_Adult_Eye_RNAseq_TPM_Log	mouse	BXD	UTHSC_BXD_Young_Adult_Eye_RNAseq_TPM_Log	ENSMUSG00000029813	1600015I10Rik	diamine oxidase-like protein 1		N/A	6	48.9299	Not available		N/A		+			48.9299	48.9337	7	43.4799	rsm10000008917	7.0158		0.0265067	0.1045	0.147785	0	0	x	x	x	x	x	x	0	0	0	0	x	x	x	x	x	x	0	0	x
5	https://genenetwork.org/show_trait?trait_id=ENSMUSG00000097048&dataset=UTHSC_BXD_Young_Adult_Eye_RNAseq_TPM_Log	mouse	BXD	UTHSC_BXD_Young_Adult_Eye_RNAseq_TPM_Log	ENSMUSG00000097048	1600020E01Rik	RIKEN cDNA 1600020E01 gene		N/A	6	86.5262	Not available	72012	N/A		+			86.5262	86.5825	15	51.9101	rsm10000018543	13.1694		4.59317	4.616	0.0721249	4.5025	0.026163	x	x	x	x	x	x	4.481	0.304056	4.2495	0.304763	x	x	x	x	x	x	4.7145	0.255266	x
6	https://genenetwork.org/show_trait?trait_id=ENSMUSG00000030030&dataset=UTHSC_BXD_Young_Adult_Eye_RNAseq_TPM_Log	mouse	BXD	UTHSC_BXD_Young_Adult_Eye_RNAseq_TPM_Log	ENSMUSG00000030030	1700003E16Rik	RIKEN cDNA 1700003E16 gene		N/A	6	83.1564	AU041756	71837	N/A		+			83.1564	83.1629	19	44.1516	rsm10002113317	14.9778		4.10486	4.1105	0.150614	4.454	0.121622	x	x	x	x	x	x	3.977	0.0735391	4.1085	0.49851	x	x	x	x	x	x	4.0485	0.00777817	x
7	https://genenetwork.org/show_trait?trait_id=ENSMUSG00000101404&dataset=UTHSC_BXD_Young_Adult_Eye_RNAseq_TPM_Log	mouse	BXD	UTHSC_BXD_Young_Adult_Eye_RNAseq_TPM_Log	ENSMUSG00000101404	1700009C05Rik	RIKEN cDNA 1700009C05 gene		N/A	6	81.9005	Not available	74220	N/A		-			81.9005	81.9108	X	65.0613	rsm10000021443	6.78187		0.0258467	0	0	0	0	x	x	x	x	x	x	0	0	0	0	x	x	x	x	x	x	0	0	x
8	https://genenetwork.org/show_trait?trait_id=ENSMUSG00000029766&dataset=UTHSC_BXD_Young_Adult_Eye_RNAseq_TPM_Log	mouse	BXD	UTHSC_BXD_Young_Adult_Eye_RNAseq_TPM_Log	ENSMUSG00000029766	1700012A03Rik	RIKEN cDNA 1700012A03 gene		N/A	6	32.0502	AI429084	76382	N/A		+			32.0502	32.0589	16	97.3681	rs4221572	6.71475		0.0178933	0	0	0	0	x	x	x	x	x	x	0	0	0	0	x	x	x	x	x	x	0	0	x
9	https://genenetwork.org/show_trait?trait_id=ENSMUSG00000085470&dataset=UTHSC_BXD_Young_Adult_Eye_RNAseq_TPM_Log	mouse	BXD	UTHSC_BXD_Young_Adult_Eye_RNAseq_TPM_Log	ENSMUSG00000085470	1700012C14Rik	RIKEN cDNA 1700012C14 gene		N/A	6	30.4601	Not available	69337	N/A		+			30.4601	30.4633	2	3.19074	rsm10000002488	10.3647		0.231915	0	0	0.1065	0.150614	x	x	x	x	x	x	0.5095	0.720542	0	0	x	x	x	x	x	x	0	0	x
10	https://genenetwork.org/show_trait?trait_id=ENSMUSG00000107394&dataset=UTHSC_BXD_Young_Adult_Eye_RNAseq_TPM_Log	mouse	BXD	UTHSC_BXD_Young_Adult_Eye_RNAseq_TPM_Log	ENSMUSG00000107394	1700012J15Rik	RIKEN cDNA 1700012J15 gene		N/A	6	7.76639	Gm44217	75487	N/A		+			7.76639	7.77768	16	49.8497	rs4185116	6.06252		0.0214267	0	0	0	0	x	x	x	x	x	x	0	0	0	0	x	x	x	x	x	x	0	0	x
11	https://genenetwork.org/show_trait?trait_id=ENSMUSG00000101894&dataset=UTHSC_BXD_Young_Adult_Eye_RNAseq_TPM_Log	mouse	BXD	UTHSC_BXD_Young_Adult_Eye_RNAseq_TPM_Log	ENSMUSG00000101894	1700016P04Rik	RIKEN cDNA 1700016P04 gene		N/A	6	13.4133	Not available	69413	N/A		+			13.4133	13.416	1	3.00149	rsm10000000001	0		0	0	0	0	0	x	x	x	x	x	x	0	0	0	0	x	x	x	x	x	x	0	0	x
12	https://genenetwork.org/show_trait?trait_id=ENSMUSG00000100121&dataset=UTHSC_BXD_Young_Adult_Eye_RNAseq_TPM_Log	mouse	BXD	UTHSC_BXD_Young_Adult_Eye_RNAseq_TPM_Log	ENSMUSG00000100121	1700025N23Rik	RIKEN cDNA 1700025N23 gene		N/A	6	39.0639	Not available	69986	N/A		-			39.0639	39.0676	1	3.00149	rsm10000000001	0		0	0	0	0	0	x	x	x	x	x	x	0	0	0	0	x	x	x	x	x	x	0	0	x
13	https://genenetwork.org/show_trait?trait_id=ENSMUSG00000097716&dataset=UTHSC_BXD_Young_Adult_Eye_RNAseq_TPM_Log	mouse	BXD	UTHSC_BXD_Young_Adult_Eye_RNAseq_TPM_Log	ENSMUSG00000097716	1700026J14Rik	RIKEN cDNA 1700026J14 gene		N/A	6	48.5366	Not available	69432	N/A		-			48.5366	48.5375	6	48.4366	rs37440219	93.7706		1.30194	0.9125	1.29047	2.3335	0.347189	x	x	x	x	x	x	2.091	0.858428	0	0	x	x	x	x	x	x	2.323	0.0282843	x
14	https://genenetwork.org/show_trait?trait_id=ENSMUSG00000047046&dataset=UTHSC_BXD_Young_Adult_Eye_RNAseq_TPM_Log	mouse	BXD	UTHSC_BXD_Young_Adult_Eye_RNAseq_TPM_Log	ENSMUSG00000047046	1700031F10Rik	RIKEN cDNA 1700031F10 gene		N/A	6	88.2226	Not available	73317	N/A		-			88.2226	88.2257	1	3.00149	rsm10000000001	0		0	0	0	0	0	x	x	x	x	x	x	0	0	0	0	x	x	x	x	x	x	0	0	x
15	https://genenetwork.org/show_trait?trait_id=ENSMUSG00000107406&dataset=UTHSC_BXD_Young_Adult_Eye_RNAseq_TPM_Log	mouse	BXD	UTHSC_BXD_Young_Adult_Eye_RNAseq_TPM_Log	ENSMUSG00000107406	1700040L08Rik	RIKEN cDNA 1700040L08 gene		N/A	6	71.5432	Gm44195	73294	N/A		-			71.5432	71.5441	7	134.109	rsm10000010144	12.1951		0.231609	0.9575	0.0657609	0.2245	0.317491	x	x	x	x	x	x	0	0	0.3215	0.45467	x	x	x	x	x	x	0	0	x
16	https://genenetwork.org/show_trait?trait_id=ENSMUSG00000107341&dataset=UTHSC_BXD_Young_Adult_Eye_RNAseq_TPM_Log	mouse	BXD	UTHSC_BXD_Young_Adult_Eye_RNAseq_TPM_Log	ENSMUSG00000107341	1700065J11Rik	RIKEN cDNA 1700065J11 gene		N/A	6	35.3308	Not available	73409	N/A		+			35.3308	35.3368	6	95.5167	rsm10000007313	16.994		0.35128	0.929	1.3138	0.6025	0.424971	x	x	x	x	x	x	1.4705	0.16617	0.828	1.17097	x	x	x	x	x	x	0.927	1.31098	x
17	https://genenetwork.org/show_trait?trait_id=ENSMUSG00000107408&dataset=UTHSC_BXD_Young_Adult_Eye_RNAseq_TPM_Log	mouse	BXD	UTHSC_BXD_Young_Adult_Eye_RNAseq_TPM_Log	ENSMUSG00000107408	1700065L07Rik	RIKEN cDNA 1700065L07 gene		N/A	6	73.437	Not available	73408	N/A		-			73.437	73.471	13	13.7646	rsm10000015607	8.61924		0.0377627	0	0	0	0	x	x	x	x	x	x	0	0	0	0	x	x	x	x	x	x	0	0	x
18	https://genenetwork.org/show_trait?trait_id=ENSMUSG00000029883&dataset=UTHSC_BXD_Young_Adult_Eye_RNAseq_TPM_Log	mouse	BXD	UTHSC_BXD_Young_Adult_Eye_RNAseq_TPM_Log	ENSMUSG00000029883	1700074P13Rik	RIKEN cDNA 1700074P13 gene		N/A	6	40.9204	AV047902, Tryx5	73481	N/A		-			40.9204	40.9406	15	84.1878	rsm10000018805	2.68611		0.00233333	0	0	0	0	x	x	x	x	x	x	0	0	0	0	x	x	x	x	x	x	0	0	x
19	https://genenetwork.org/show_trait?trait_id=ENSMUSG00000107895&dataset=UTHSC_BXD_Young_Adult_Eye_RNAseq_TPM_Log	mouse	BXD	UTHSC_BXD_Young_Adult_Eye_RNAseq_TPM_Log	ENSMUSG00000107895	1700094M24Rik	RIKEN cDNA 1700094M24 gene		N/A	6	52.4925	Not available	74304	N/A		+			52.4925	52.5001	4	63.02	rs27906064	11.1897		0.082784	0	0	0.738	1.04369	x	x	x	x	x	x	0	0	0	0	x	x	x	x	x	x	0	0	x
20	https://genenetwork.org/show_trait?trait_id=ENSMUSG00000084861&dataset=UTHSC_BXD_Young_Adult_Eye_RNAseq_TPM_Log	mouse	BXD	UTHSC_BXD_Young_Adult_Eye_RNAseq_TPM_Log	ENSMUSG00000084861	1700095J07Rik	RIKEN cDNA 1700095J07 gene		N/A	6	30.3046	Not available	73574	N/A		+			30.3046	30.3318	8	7.88523	rs33166255	9.00389		0.0730307	0.135	0.190919	0.2465	0.348604	x	x	x	x	x	x	0	0	0	0	x	x	x	x	x	x	0	0	x
21	https://genenetwork.org/show_trait?trait_id=ENSMUSG00000108194&dataset=UTHSC_BXD_Young_Adult_Eye_RNAseq_TPM_Log	mouse	BXD	UTHSC_BXD_Young_Adult_Eye_RNAseq_TPM_Log	ENSMUSG00000108194	1700097M23Rik	RIKEN cDNA 1700097M23 gene		N/A	6	81.8938	Not available	73561	N/A		-			81.8938	81.8953	6	129.594	rsm10000007925	14.273		0.030144	0	0	0	0	x	x	x	x	x	x	0	0	0	0	x	x	x	x	x	x	0	0	x
22	https://genenetwork.org/show_trait?trait_id=ENSMUSG00000029837&dataset=UTHSC_BXD_Young_Adult_Eye_RNAseq_TPM_Log	mouse	BXD	UTHSC_BXD_Young_Adult_Eye_RNAseq_TPM_Log	ENSMUSG00000029837	1700111E14Rik	RIKEN cDNA 1700111E14 gene		N/A	6	36.937	Not available	73585	N/A		+			36.937	36.9858	1	3.00149	rsm10000000001	0		0	0	0	0	0	x	x	x	x	x	x	0	0	0	0	x	x	x	x	x	x	0	0	x
23	https://genenetwork.org/show_trait?trait_id=ENSMUSG00000072878&dataset=UTHSC_BXD_Young_Adult_Eye_RNAseq_TPM_Log	mouse	BXD	UTHSC_BXD_Young_Adult_Eye_RNAseq_TPM_Log	ENSMUSG00000072878	1700123L14Rik	RIKEN cDNA 1700123L14 gene		N/A	6	96.1645	Npap60, Nup50	78482	N/A		-			96.1645	96.1662	1	3.00149	rsm10000000001	0		0	0	0	0	0	x	x	x	x	x	x	0	0	0	0	x	x	x	x	x	x	0	0	x
24	https://genenetwork.org/show_trait?trait_id=ENSMUSG00000099354&dataset=UTHSC_BXD_Young_Adult_Eye_RNAseq_TPM_Log	mouse	BXD	UTHSC_BXD_Young_Adult_Eye_RNAseq_TPM_Log	ENSMUSG00000099354	1700124L16Rik	RIKEN cDNA 1700124L16 gene		N/A	6	83.7618	Not available	67934	N/A		-			83.7618	83.7629	14	33.0317	rsm10000017133	13.4809		2.78516	3.043	0.497803	2.658	0.140007	x	x	x	x	x	x	1.9285	1.22542	2.135	1.13703	x	x	x	x	x	x	2.8735	0.177484	x
25	https://genenetwork.org/show_trait?trait_id=ENSMUSG00000094808&dataset=UTHSC_BXD_Young_Adult_Eye_RNAseq_TPM_Log	mouse	BXD	UTHSC_BXD_Young_Adult_Eye_RNAseq_TPM_Log	ENSMUSG00000094808	1810009J06Rik	RIKEN cDNA 1810009J06 gene		N/A	6	40.9648	Not available	73626	N/A		+			40.9648	40.9684	10	110.403	rs48923609	3.87659		0.00517333	0	0	0	0	x	x	x	x	x	x	0	0	0	0	x	x	x	x	x	x	0	0	x
26	https://genenetwork.org/show_trait?trait_id=ENSMUSG00000089997&dataset=UTHSC_BXD_Young_Adult_Eye_RNAseq_TPM_Log	mouse	BXD	UTHSC_BXD_Young_Adult_Eye_RNAseq_TPM_Log	ENSMUSG00000089997	1810020O05Rik	Riken cDNA 1810020O05 gene		N/A	6	87.6756	Not available	613264	N/A		-			87.6756	87.6908	5	54.8082	rsm10000006199	9.29914		0.381737	0.2275	0.321734	0.4855	0.460327	x	x	x	x	x	x	0.863	1.22047	0	0	x	x	x	x	x	x	0	0	x
27	https://genenetwork.org/show_trait?trait_id=ENSMUSG00000100680&dataset=UTHSC_BXD_Young_Adult_Eye_RNAseq_TPM_Log	mouse	BXD	UTHSC_BXD_Young_Adult_Eye_RNAseq_TPM_Log	ENSMUSG00000100680	1810044D09Rik	RIKEN cDNA 1810044D09 gene		N/A	6	91.441	Not available	69798	N/A		+			91.441	91.4418	11	6.08492	rsm10000012935	8.8048		3.61868	2.3305	2.48265	3.751	0.138593	x	x	x	x	x	x	3.3555	0.560736	3.3995	0.341533	x	x	x	x	x	x	3.8415	0.86762	x
28	https://genenetwork.org/show_trait?trait_id=ENSMUSG00000073155&dataset=UTHSC_BXD_Young_Adult_Eye_RNAseq_TPM_Log	mouse	BXD	UTHSC_BXD_Young_Adult_Eye_RNAseq_TPM_Log	ENSMUSG00000073155	1810058I24Rik	RIKEN cDNA 1810058I24 gene		N/A	6	35.2527	AI414869, AI848234	67705	N/A		+			35.2527	35.2635	10	115.872	rsm10000012774	10.157		5.17793	5.2125	0.293449	5.2445	0.0898026	x	x	x	x	x	x	5.073	0.209304	5.1255	0.127986	x	x	x	x	x	x	5.073	0.339411	x
29	https://genenetwork.org/show_trait?trait_id=ENSMUSG00000101268&dataset=UTHSC_BXD_Young_Adult_Eye_RNAseq_TPM_Log	mouse	BXD	UTHSC_BXD_Young_Adult_Eye_RNAseq_TPM_Log	ENSMUSG00000101268	2010310C07Rik	RIKEN cDNA 2010310C07 gene		N/A	6	42.3707	Not available	72131	N/A		+			42.3707	42.3812	4	58.512	rsm10000004882	10.1094		0.119969	0	0	0.135	0.190919	x	x	x	x	x	x	0.17	0.240416	0	0	x	x	x	x	x	x	0.329	0.465276	x
30	https://genenetwork.org/show_trait?trait_id=ENSMUSG00000029882&dataset=UTHSC_BXD_Young_Adult_Eye_RNAseq_TPM_Log	mouse	BXD	UTHSC_BXD_Young_Adult_Eye_RNAseq_TPM_Log	ENSMUSG00000029882	2210010C04Rik	RIKEN cDNA 2210010C04 gene		N/A	6	41.0303	AV072249	67373	N/A		-			41.0303	41.0355	10	89.5934	rsm10000012537	9.36994		0.00337333	0	0	0	0	x	x	x	x	x	x	0.035	0.0494975	0	0	x	x	x	x	x	x	0	0	x
31	https://genenetwork.org/show_trait?trait_id=ENSMUSG00000087380&dataset=UTHSC_BXD_Young_Adult_Eye_RNAseq_TPM_Log	mouse	BXD	UTHSC_BXD_Young_Adult_Eye_RNAseq_TPM_Log	ENSMUSG00000087380	2210408F21Rik	RIKEN cDNA 2210408F21 gene		N/A	6	31.2204	Not available	73652	N/A		+			31.2204	31.3374	X	101.46	rsm10000021614	12.4438		4.10337	4.3455	0.340118	4.23	0.162635	x	x	x	x	x	x	4.001	0.168291	4.3635	0.201525	x	x	x	x	x	x	3.913	0.339411	x
32	https://genenetwork.org/show_trait?trait_id=ENSMUSG00000101655&dataset=UTHSC_BXD_Young_Adult_Eye_RNAseq_TPM_Log	mouse	BXD	UTHSC_BXD_Young_Adult_Eye_RNAseq_TPM_Log	ENSMUSG00000101655	2310040G24Rik	RIKEN cDNA 2310040G24 gene		N/A	6	86.4834	Not available	381792	N/A		-			86.4834	86.4882	1	192.746	rsm10000002464	17.0921		3.74262	4.644	0.250316	3.4155	0.188798	x	x	x	x	x	x	3.479	0.510531	4.4905	0.211425	x	x	x	x	x	x	2.622	0.217789	x
33	https://genenetwork.org/show_trait?trait_id=ENSMUSG00000100291&dataset=UTHSC_BXD_Young_Adult_Eye_RNAseq_TPM_Log	mouse	BXD	UTHSC_BXD_Young_Adult_Eye_RNAseq_TPM_Log	ENSMUSG00000100291	2310069B03Rik	RIKEN cDNA 2310069B03 gene		N/A	6	82.8779	Not available	69652	N/A		-			82.8779	82.8819	1	37.6751	rsm10000004274	12.662		0.717268	1.2575	0.320319	0.486	0.485075	x	x	x	x	x	x	0.7035	0.678115	1.094	0.175362	x	x	x	x	x	x	0	0	x
34	https://genenetwork.org/show_trait?trait_id=ENSMUSG00000052419&dataset=UTHSC_BXD_Young_Adult_Eye_RNAseq_TPM_Log	mouse	BXD	UTHSC_BXD_Young_Adult_Eye_RNAseq_TPM_Log	ENSMUSG00000052419	2610001J05Rik	RIKEN cDNA 2610001J05 gene		N/A	6	13.8677	C79299	66520	N/A		-			13.8677	13.8715	14	19.748	rsm10000017082	14.0392		4.34211	4.276	0.127279	4.142	0.270115	x	x	x	x	x	x	4.124	0.356382	4.189	0.183848	x	x	x	x	x	x	4.1795	0.136472	x
35	https://genenetwork.org/show_trait?trait_id=ENSMUSG00000107479&dataset=UTHSC_BXD_Young_Adult_Eye_RNAseq_TPM_Log	mouse	BXD	UTHSC_BXD_Young_Adult_Eye_RNAseq_TPM_Log	ENSMUSG00000107479	2610300M13Rik	RIKEN cDNA 2610300M13 gene		N/A	6	66.4519	Gm44029	72484	N/A		-			66.4519	66.4657	4	50.7371	rsm10000004843	12.0521		0.531227	0.6615	0.450427	0.4215	0.262337	x	x	x	x	x	x	1.134	0.114551	0.0985	0.1393	x	x	x	x	x	x	0	0	x
36	https://genenetwork.org/show_trait?trait_id=ENSMUSG00000100164&dataset=UTHSC_BXD_Young_Adult_Eye_RNAseq_TPM_Log	mouse	BXD	UTHSC_BXD_Young_Adult_Eye_RNAseq_TPM_Log	ENSMUSG00000100164	2610306M01Rik	RIKEN cDNA 2610306M01 gene		N/A	6	86.8484	Not available	67170	N/A		-			86.8484	86.8494	14	26.765	rsm10000017128	14.483		4.47563	4.2675	0.280721	4.097	0.128693	x	x	x	x	x	x	4.21	0.685894	4.257	0.410122	x	x	x	x	x	x	4.533	0.124451	x
37	https://genenetwork.org/show_trait?trait_id=ENSMUSG00000107481&dataset=UTHSC_BXD_Young_Adult_Eye_RNAseq_TPM_Log	mouse	BXD	UTHSC_BXD_Young_Adult_Eye_RNAseq_TPM_Log	ENSMUSG00000107481	4833403J16Rik	RIKEN cDNA 4833403J16 gene		N/A	6	48.7553	BB168546	73903	N/A		+			48.7553	48.7564	9	80.0583	rsm10000114572	10.8786		0.389059	0.8335	0.314663	0.2865	0.218496	x	x	x	x	x	x	0.1995	0.282136	0.1865	0.263751	x	x	x	x	x	x	0	0	x
38	https://genenetwork.org/show_trait?trait_id=ENSMUSG00000029828&dataset=UTHSC_BXD_Young_Adult_Eye_RNAseq_TPM_Log	mouse	BXD	UTHSC_BXD_Young_Adult_Eye_RNAseq_TPM_Log	ENSMUSG00000029828	4921507P07Rik	RIKEN cDNA 4921507P07 gene		N/A	6	50.5733	TISP74	70821	N/A		-			50.5733	50.5966	3	119.722	rs13477369	9.506		0.858219	0.6935	0.258094	0.678	0.179605	x	x	x	x	x	x	1.0115	0.495682	0.508	0.718421	x	x	x	x	x	x	0.6495	0.0318198	x
39	https://genenetwork.org/show_trait?trait_id=ENSMUSG00000108060&dataset=UTHSC_BXD_Young_Adult_Eye_RNAseq_TPM_Log	mouse	BXD	UTHSC_BXD_Young_Adult_Eye_RNAseq_TPM_Log	ENSMUSG00000108060	4921529L05Rik	RIKEN cDNA 4921529L05 gene		N/A	6	53.9787	4930590G02Rik	320178	N/A		+			53.9787	54.018	3	146.063	rsm10000004567	13.1636		0.04898	0	0	0	0	x	x	x	x	x	x	0	0	0	0	x	x	x	x	x	x	0	0	x
40	https://genenetwork.org/show_trait?trait_id=ENSMUSG00000107397&dataset=UTHSC_BXD_Young_Adult_Eye_RNAseq_TPM_Log	mouse	BXD	UTHSC_BXD_Young_Adult_Eye_RNAseq_TPM_Log	ENSMUSG00000107397	4930402H05Rik	RIKEN cDNA 4930402H05 gene		N/A	6	91.2072	Not available	78794	N/A		-			91.2072	91.21	3	129.038	rs30548532	7.49045		0.00462	0	0	0	0	x	x	x	x	x	x	0	0	0	0	x	x	x	x	x	x	0	0	x
41	https://genenetwork.org/show_trait?trait_id=ENSMUSG00000085321&dataset=UTHSC_BXD_Young_Adult_Eye_RNAseq_TPM_Log	mouse	BXD	UTHSC_BXD_Young_Adult_Eye_RNAseq_TPM_Log	ENSMUSG00000085321	4930412F09Rik	RIKEN cDNA 4930412F09 gene		N/A	6	30.8969	Not available	102633576	N/A		+			30.8969	30.9435	12	98.8	rsm10000000035	7.51628		0.0143467	0	0	0	0	x	x	x	x	x	x	0	0	0	0	x	x	x	x	x	x	0	0	x
42	https://genenetwork.org/show_trait?trait_id=ENSMUSG00000087317&dataset=UTHSC_BXD_Young_Adult_Eye_RNAseq_TPM_Log	mouse	BXD	UTHSC_BXD_Young_Adult_Eye_RNAseq_TPM_Log	ENSMUSG00000087317	4930466I24Rik	RIKEN cDNA 4930466I24 gene		N/A	6	92.0124	Not available	75816	N/A		-			92.0124	92.0161	1	3.00149	rsm10000000001	0		0	0	0	0	0	x	x	x	x	x	x	0	0	0	0	x	x	x	x	x	x	0	0	x
43	https://genenetwork.org/show_trait?trait_id=ENSMUSG00000097693&dataset=UTHSC_BXD_Young_Adult_Eye_RNAseq_TPM_Log	mouse	BXD	UTHSC_BXD_Young_Adult_Eye_RNAseq_TPM_Log	ENSMUSG00000097693	4930471M09Rik	RIKEN cDNA 4930471M09 gene		N/A	6	91.4283	4930427C17Rik	75787	N/A		-			91.4283	91.4409	7	3.16492	rsm10000008539	12.4768		0.209076	0	0	0.3265	0.132229	x	x	x	x	x	x	0.3285	0.168999	0.183	0.258801	x	x	x	x	x	x	0.254	0.35921	x
44	https://genenetwork.org/show_trait?trait_id=ENSMUSG00000107926&dataset=UTHSC_BXD_Young_Adult_Eye_RNAseq_TPM_Log	mouse	BXD	UTHSC_BXD_Young_Adult_Eye_RNAseq_TPM_Log	ENSMUSG00000107926	4930504D19Rik	RIKEN cDNA 4930504D19 gene		N/A	6	84.5359	Not available	78017	N/A		+			84.5359	84.5363	1	3.00149	rsm10000000001	0		0	0	0	0	0	x	x	x	x	x	x	0	0	0	0	x	x	x	x	x	x	0	0	x
45	https://genenetwork.org/show_trait?trait_id=ENSMUSG00000108187&dataset=UTHSC_BXD_Young_Adult_Eye_RNAseq_TPM_Log	mouse	BXD	UTHSC_BXD_Young_Adult_Eye_RNAseq_TPM_Log	ENSMUSG00000108187	4930511E03Rik	RIKEN cDNA 4930511E03 gene		N/A	6	94.9438	Not available	78773	N/A		+			94.9438	94.9515	6	92.6025	rs30474679	19.5137		1.14948	1.223	0.079196	0.872	0.5671	x	x	x	x	x	x	2.0345	0.0233345	1.5405	0.504167	x	x	x	x	x	x	2.2975	0.0912168	x
46	https://genenetwork.org/show_trait?trait_id=ENSMUSG00000107622&dataset=UTHSC_BXD_Young_Adult_Eye_RNAseq_TPM_Log	mouse	BXD	UTHSC_BXD_Young_Adult_Eye_RNAseq_TPM_Log	ENSMUSG00000107622	4930512J16Rik	RIKEN cDNA 4930512J16 gene		N/A	6	89.2695	Gm44205	75131	N/A		-			89.2695	89.2857	6	90.0177	rs30973783	22.4284		0.451909	0.0805	0.113844	0.4885	0.136472	x	x	x	x	x	x	0	0	0.674	0.95318	x	x	x	x	x	x	0.2045	0.289207	x
47	https://genenetwork.org/show_trait?trait_id=ENSMUSG00000104819&dataset=UTHSC_BXD_Young_Adult_Eye_RNAseq_TPM_Log	mouse	BXD	UTHSC_BXD_Young_Adult_Eye_RNAseq_TPM_Log	ENSMUSG00000104819	4930515G16Rik	RIKEN cDNA 4930515G16 gene		N/A	6	67.5652	Not available	75070	N/A		-			67.5652	67.5664	10	119.145	rsm10000012815	3.97863		0.00499333	0	0	0	0	x	x	x	x	x	x	0	0	0	0	x	x	x	x	x	x	0	0	x
48	https://genenetwork.org/show_trait?trait_id=ENSMUSG00000108784&dataset=UTHSC_BXD_Young_Adult_Eye_RNAseq_TPM_Log	mouse	BXD	UTHSC_BXD_Young_Adult_Eye_RNAseq_TPM_Log	ENSMUSG00000108784	4930517G19Rik	RIKEN cDNA 4930517G19 gene		N/A	6	91.6899	Not available	74727	N/A		-			91.6899	91.6916	1	3.00149	rsm10000000001	0		0	0	0	0	0	x	x	x	x	x	x	0	0	0	0	x	x	x	x	x	x	0	0	x
49	https://genenetwork.org/show_trait?trait_id=ENSMUSG00000107217&dataset=UTHSC_BXD_Young_Adult_Eye_RNAseq_TPM_Log	mouse	BXD	UTHSC_BXD_Young_Adult_Eye_RNAseq_TPM_Log	ENSMUSG00000107217	4930524B17Rik	RIKEN cDNA 4930524B17 gene		N/A	6	19.2479	Not available	74725	N/A		-			19.2479	19.2788	16	64.5168	rsm10000019392	12.6405		0.0388667	0	0	0	0	x	x	x	x	x	x	0	0	0	0	x	x	x	x	x	x	0	0	x
50	https://genenetwork.org/show_trait?trait_id=ENSMUSG00000107012&dataset=UTHSC_BXD_Young_Adult_Eye_RNAseq_TPM_Log	mouse	BXD	UTHSC_BXD_Young_Adult_Eye_RNAseq_TPM_Log	ENSMUSG00000107012	4930528J11Rik	RIKEN cDNA 4930528J11 gene		N/A	6	29.912	AA517636	75224	N/A		-			29.912	29.9156	6	30.9225	rs13478690	26.2562		0.398032	0.0595	0.0841457	0.089	0.0721249	x	x	x	x	x	x	0.797	0.196576	0.3765	0.16617	x	x	x	x	x	x	0.3935	0.556493	x
51	https://genenetwork.org/show_trait?trait_id=ENSMUSG00000093535&dataset=UTHSC_BXD_Young_Adult_Eye_RNAseq_TPM_Log	mouse	BXD	UTHSC_BXD_Young_Adult_Eye_RNAseq_TPM_Log	ENSMUSG00000093535	4930533I22Rik	RIKEN cDNA 4930533I22 gene		N/A	6	57.4767	Not available	434018	N/A		+			57.4767	57.4977	5	73.8258	rsm10000006402	5.46314		0.00103333	0	0	0	0	x	x	x	x	x	x	0	0	0	0	x	x	x	x	x	x	0	0	x
52	https://genenetwork.org/show_trait?trait_id=ENSMUSG00000036463&dataset=UTHSC_BXD_Young_Adult_Eye_RNAseq_TPM_Log	mouse	BXD	UTHSC_BXD_Young_Adult_Eye_RNAseq_TPM_Log	ENSMUSG00000036463	4930544G11Rik	RIKEN cDNA 4930544G11 gene		N/A	6	65.9526	Not available	67653	N/A		+			65.9526	65.954	7	16.454	rsm10000008579	5.67728		0.00260667	0	0	0	0	x	x	x	x	x	x	0	0	0	0	x	x	x	x	x	x	0	0	x
53	https://genenetwork.org/show_trait?trait_id=ENSMUSG00000106791&dataset=UTHSC_BXD_Young_Adult_Eye_RNAseq_TPM_Log	mouse	BXD	UTHSC_BXD_Young_Adult_Eye_RNAseq_TPM_Log	ENSMUSG00000106791	4930553P18Rik	RIKEN cDNA 4930553P18 gene		N/A	6	86.0044	Not available	75355	N/A		+			86.0044	86.0094	9	96.4024	rsm10000011708	10.978		1.8566	1.6975	0.150614	2.264	0.591141	x	x	x	x	x	x	2.1285	0.262337	1.933	0.210718	x	x	x	x	x	x	2.136	0.543058	x
54	https://genenetwork.org/show_trait?trait_id=ENSMUSG00000107656&dataset=UTHSC_BXD_Young_Adult_Eye_RNAseq_TPM_Log	mouse	BXD	UTHSC_BXD_Young_Adult_Eye_RNAseq_TPM_Log	ENSMUSG00000107656	4930563H07Rik	RIKEN cDNA 4930563H07 gene		N/A	6	48.9866	Not available	75347	N/A		-			48.9866	48.9996	X	47.5092	rsm10000021354	3.63976		0.00558	0	0	0	0	x	x	x	x	x	x	0	0	0	0	x	x	x	x	x	x	0	0	x
55	https://genenetwork.org/show_trait?trait_id=ENSMUSG00000034063&dataset=UTHSC_BXD_Young_Adult_Eye_RNAseq_TPM_Log	mouse	BXD	UTHSC_BXD_Young_Adult_Eye_RNAseq_TPM_Log	ENSMUSG00000034063	4930590J08Rik	RIKEN cDNA 4930590J08 gene		N/A	6	91.9028	Gm1071	381798	N/A		+			91.9028	91.9507	12	3.2	rsm10000000002	11.2986		2.5256	2.668	0.0438406	2.643	0.0636396	x	x	x	x	x	x	2.562	0.178191	1.999	0.330926	x	x	x	x	x	x	2.5215	0.0601041	x
56	https://genenetwork.org/show_trait?trait_id=ENSMUSG00000053442&dataset=UTHSC_BXD_Young_Adult_Eye_RNAseq_TPM_Log	mouse	BXD	UTHSC_BXD_Young_Adult_Eye_RNAseq_TPM_Log	ENSMUSG00000053442	4930597O21Rik	RIKEN cDNA 4930597O21 gene		N/A	6	66.8947	Not available	75373	N/A		-			66.8947	66.8965	10	28.3934	rs38597300	12.6686		0.14958	0.224	0.316784	0	0	x	x	x	x	x	x	0.2125	0.30052	0	0	x	x	x	x	x	x	0.197	0.2786	x
57	https://genenetwork.org/show_trait?trait_id=ENSMUSG00000073144&dataset=UTHSC_BXD_Young_Adult_Eye_RNAseq_TPM_Log	mouse	BXD	UTHSC_BXD_Young_Adult_Eye_RNAseq_TPM_Log	ENSMUSG00000073144	4930599N23Rik	RIKEN cDNA 4930599N23 gene		N/A	6	39.1185	Not available	75379	N/A		+			39.1185	39.1483	3	32.5763	rsm10000003901	11.3643		3.52873	3.094	0.0947523	3.894	0.0820244	x	x	x	x	x	x	3.743	0.0636396	2.881	0.145664	x	x	x	x	x	x	3.491	0.169706	x
58	https://genenetwork.org/show_trait?trait_id=ENSMUSG00000056197&dataset=UTHSC_BXD_Young_Adult_Eye_RNAseq_TPM_Log	mouse	BXD	UTHSC_BXD_Young_Adult_Eye_RNAseq_TPM_Log	ENSMUSG00000056197	4931417E11Rik	RIKEN cDNA 4931417E11 gene		N/A	6	73.4686	Not available	66740	N/A		-			73.4686	73.4697	1	3.00149	rsm10000000001	0		0	0	0	0	0	x	x	x	x	x	x	0	0	0	0	x	x	x	x	x	x	0	0	x
59	https://genenetwork.org/show_trait?trait_id=ENSMUSG00000108227&dataset=UTHSC_BXD_Young_Adult_Eye_RNAseq_TPM_Log	mouse	BXD	UTHSC_BXD_Young_Adult_Eye_RNAseq_TPM_Log	ENSMUSG00000108227	4933412L11Rik	RIKEN cDNA 4933412L11 gene		N/A	6	87.9931	Not available	74078	N/A		-			87.9931	87.9942	1	3.00149	rsm10000000001	0		0	0	0	0	0	x	x	x	x	x	x	0	0	0	0	x	x	x	x	x	x	0	0	x
60	https://genenetwork.org/show_trait?trait_id=ENSMUSG00000055403&dataset=UTHSC_BXD_Young_Adult_Eye_RNAseq_TPM_Log	mouse	BXD	UTHSC_BXD_Young_Adult_Eye_RNAseq_TPM_Log	ENSMUSG00000055403	4933427D06Rik	RIKEN cDNA 4933427D06 gene		N/A	6	88.9507	Not available	232217	N/A		+			88.9507	89.11	6	88.5777	rs31001079	60.1148		0.641627	0.5695	0.119501	1.197	0.141421	x	x	x	x	x	x	0.1245	0.17607	0.1155	0.163342	x	x	x	x	x	x	0.846	0.95318	x
61	https://genenetwork.org/show_trait?trait_id=ENSMUSG00000108709&dataset=UTHSC_BXD_Young_Adult_Eye_RNAseq_TPM_Log	mouse	BXD	UTHSC_BXD_Young_Adult_Eye_RNAseq_TPM_Log	ENSMUSG00000108709	4933431G14Rik	RIKEN cDNA 4933431G14 gene		N/A	6	72.1202	4930565C19Rik	71265	N/A		-			72.1202	72.1232	1	3.00149	rsm10000000001	0		0	0	0	0	0	x	x	x	x	x	x	0	0	0	0	x	x	x	x	x	x	0	0	x
62	https://genenetwork.org/show_trait?trait_id=ENSMUSG00000107830&dataset=UTHSC_BXD_Young_Adult_Eye_RNAseq_TPM_Log	mouse	BXD	UTHSC_BXD_Young_Adult_Eye_RNAseq_TPM_Log	ENSMUSG00000107830	4933439N06Rik	RIKEN cDNA 4933439N06 gene		N/A	6	75.5721	Not available	71299	N/A		-			75.5721	75.5735	1	3.00149	rsm10000000001	0		0	0	0	0	0	x	x	x	x	x	x	0	0	0	0	x	x	x	x	x	x	0	0	x
63	https://genenetwork.org/show_trait?trait_id=ENSMUSG00000104030&dataset=UTHSC_BXD_Young_Adult_Eye_RNAseq_TPM_Log	mouse	BXD	UTHSC_BXD_Young_Adult_Eye_RNAseq_TPM_Log	ENSMUSG00000104030	5330406M23Rik	RIKEN cDNA 5330406M23 gene		N/A	6	31.1088	Not available	76671	N/A		-			31.1088	31.1109	1	3.00149	rsm10000000001	0		0	0	0	0	0	x	x	x	x	x	x	0	0	0	0	x	x	x	x	x	x	0	0	x
64	https://genenetwork.org/show_trait?trait_id=ENSMUSG00000106855&dataset=UTHSC_BXD_Young_Adult_Eye_RNAseq_TPM_Log	mouse	BXD	UTHSC_BXD_Young_Adult_Eye_RNAseq_TPM_Log	ENSMUSG00000106855	5330437M03Rik	RIKEN cDNA 5330437M03 gene		N/A	6	21.6813	Not available	320746	N/A		+			21.6813	21.6854	1	3.00149	rsm10000000001	0		0	0	0	0	0	x	x	x	x	x	x	0	0	0	0	x	x	x	x	x	x	0	0	x
65	https://genenetwork.org/show_trait?trait_id=ENSMUSG00000085776&dataset=UTHSC_BXD_Young_Adult_Eye_RNAseq_TPM_Log	mouse	BXD	UTHSC_BXD_Young_Adult_Eye_RNAseq_TPM_Log	ENSMUSG00000085776	5430402O13Rik	RIKEN cDNA 5430402O13 gene		N/A	6	50.5666	3110047M22Rik	73183	N/A		+			50.5666	50.5949	19	47.4357	rsm10002113332	21.88		3.39572	2.8535	0.348604	3.8925	0.0233345	x	x	x	x	x	x	3.0155	0.294864	3.153	0.00989949	x	x	x	x	x	x	3.638	0.0919239	x
66	https://genenetwork.org/show_trait?trait_id=ENSMUSG00000108780&dataset=UTHSC_BXD_Young_Adult_Eye_RNAseq_TPM_Log	mouse	BXD	UTHSC_BXD_Young_Adult_Eye_RNAseq_TPM_Log	ENSMUSG00000108780	5430434F05Rik	RIKEN cDNA 5430434F05 gene		N/A	6	83.4174	Not available	78095	N/A		-			83.4174	83.421	1	3.00149	rsm10000000001	0		0	0	0	0	0	x	x	x	x	x	x	0	0	0	0	x	x	x	x	x	x	0	0	x
67	https://genenetwork.org/show_trait?trait_id=ENSMUSG00000056468&dataset=UTHSC_BXD_Young_Adult_Eye_RNAseq_TPM_Log	mouse	BXD	UTHSC_BXD_Young_Adult_Eye_RNAseq_TPM_Log	ENSMUSG00000056468	5730596B20Rik	RIKEN cDNA 5730596B20 gene		N/A	6	52.1775	Not available	77580	N/A		+			52.1775	52.1809	1	3.00149	rsm10000000001	0		0	0	0	0	0	x	x	x	x	x	x	0	0	0	0	x	x	x	x	x	x	0	0	x
68	https://genenetwork.org/show_trait?trait_id=ENSMUSG00000103586&dataset=UTHSC_BXD_Young_Adult_Eye_RNAseq_TPM_Log	mouse	BXD	UTHSC_BXD_Young_Adult_Eye_RNAseq_TPM_Log	ENSMUSG00000103586	5830405F06Rik	RIKEN cDNA 5830405F06 gene		N/A	6	41.0559	Not available		N/A		+			41.0559	41.0631	16	90.3329	rsm10000019680	7.35034		0.007096	0	0	0	0	x	x	x	x	x	x	0	0	0	0	x	x	x	x	x	x	0	0	x
69	https://genenetwork.org/show_trait?trait_id=ENSMUSG00000108077&dataset=UTHSC_BXD_Young_Adult_Eye_RNAseq_TPM_Log	mouse	BXD	UTHSC_BXD_Young_Adult_Eye_RNAseq_TPM_Log	ENSMUSG00000108077	6330415B21Rik	RIKEN cDNA 6330415B21 gene		N/A	6	77.3803	Not available	70753	N/A		-			77.3803	77.3825	1	3.00149	rsm10000000001	0		0	0	0	0	0	x	x	x	x	x	x	0	0	0	0	x	x	x	x	x	x	0	0	x
70	https://genenetwork.org/show_trait?trait_id=ENSMUSG00000107414&dataset=UTHSC_BXD_Young_Adult_Eye_RNAseq_TPM_Log	mouse	BXD	UTHSC_BXD_Young_Adult_Eye_RNAseq_TPM_Log	ENSMUSG00000107414	6330419E04Rik	RIKEN cDNA 6330419E04 gene		N/A	6	45.3061	Not available	70763	N/A		+			45.3061	45.3074	1	3.00149	rsm10000000001	0		0	0	0	0	0	x	x	x	x	x	x	0	0	0	0	x	x	x	x	x	x	0	0	x
71	https://genenetwork.org/show_trait?trait_id=ENSMUSG00000108228&dataset=UTHSC_BXD_Young_Adult_Eye_RNAseq_TPM_Log	mouse	BXD	UTHSC_BXD_Young_Adult_Eye_RNAseq_TPM_Log	ENSMUSG00000108228	6430584L05Rik	RIKEN cDNA 6430584L05 gene		N/A	6	55.3969	6430584L05	330324	N/A		+			55.3969	55.4123	6	57.11	rs30910255	21.7321		0.242461	0.3835	0.542351	0.0835	0.118087	x	x	x	x	x	x	0.6325	0.211425	0.435	0.155563	x	x	x	x	x	x	0.18	0.254558	x
72	https://genenetwork.org/show_trait?trait_id=ENSMUSG00000043340&dataset=UTHSC_BXD_Young_Adult_Eye_RNAseq_TPM_Log	mouse	BXD	UTHSC_BXD_Young_Adult_Eye_RNAseq_TPM_Log	ENSMUSG00000043340	6530409C15Rik	RIKEN cDNA 6530409C15 gene		N/A	6	28.2156	Not available	76224	N/A		+			28.2156	28.2609	X	108.749	rsm10000021643	10.1184		2.04179	2.5245	0.410829	2.545	0.0905097	x	x	x	x	x	x	2.1605	0.221324	1.522	0.31537	x	x	x	x	x	x	1.763	0.00424264	x
73	https://genenetwork.org/show_trait?trait_id=ENSMUSG00000085058&dataset=UTHSC_BXD_Young_Adult_Eye_RNAseq_TPM_Log	mouse	BXD	UTHSC_BXD_Young_Adult_Eye_RNAseq_TPM_Log	ENSMUSG00000085058	8030453O22Rik	RIKEN cDNA 8030453O22 gene		N/A	6	39.5275	Not available	77209	N/A		+			39.5275	39.5445	1	3.00149	rsm10000000001	0		0	0	0	0	0	x	x	x	x	x	x	0	0	0	0	x	x	x	x	x	x	0	0	x
74	https://genenetwork.org/show_trait?trait_id=ENSMUSG00000073067&dataset=UTHSC_BXD_Young_Adult_Eye_RNAseq_TPM_Log	mouse	BXD	UTHSC_BXD_Young_Adult_Eye_RNAseq_TPM_Log	ENSMUSG00000073067	9130019P16Rik	RIKEN cDNA 9130019P16 gene		N/A	6	54.2697	6430501H15Rik	100042056	N/A		-			54.2697	54.4302	5	75.8474	rs3722245	12.8287		0.559877	0.168	0.181019	0.733	0.140007	x	x	x	x	x	x	0.3685	0.0233345	0.6245	0.146371	x	x	x	x	x	x	0.396	0.277186	x
75	https://genenetwork.org/show_trait?trait_id=ENSMUSG00000108356&dataset=UTHSC_BXD_Young_Adult_Eye_RNAseq_TPM_Log	mouse	BXD	UTHSC_BXD_Young_Adult_Eye_RNAseq_TPM_Log	ENSMUSG00000108356	9130221F21Rik	RIKEN cDNA 9130221F21 gene		N/A	6	72.0139	9130221F21	330350	N/A		-			72.0139	72.0425	6	71.0682	rsm10000007240	62.8184		0.312457	0	0	0.89	0.350725	x	x	x	x	x	x	0.7455	0.747412	0	0	x	x	x	x	x	x	0.7635	0.0799031	x
76	https://genenetwork.org/show_trait?trait_id=ENSMUSG00000108242&dataset=UTHSC_BXD_Young_Adult_Eye_RNAseq_TPM_Log	mouse	BXD	UTHSC_BXD_Young_Adult_Eye_RNAseq_TPM_Log	ENSMUSG00000108242	9330118I20Rik	RIKEN cDNA 9330118I20 gene		N/A	6	63.2485	Not available	77508	N/A		-			63.2485	63.2576	4	50.7371	rsm10000004843	11.9168		0.377671	0.3835	0.217082	0.5155	0.0247487	x	x	x	x	x	x	0.6195	0.105359	0.39	0.271529	x	x	x	x	x	x	0.1785	0.178898	x
77	https://genenetwork.org/show_trait?trait_id=ENSMUSG00000073154&dataset=UTHSC_BXD_Young_Adult_Eye_RNAseq_TPM_Log	mouse	BXD	UTHSC_BXD_Young_Adult_Eye_RNAseq_TPM_Log	ENSMUSG00000073154	9330158H04Rik	RIKEN cDNA 9330158H04 gene		N/A	6	36.2096	Not available	319472	N/A		-			36.2096	36.3902	7	101.657	rsm10000098602	11.0038		0.639481	0.8225	0.197283	0.8595	0.033234	x	x	x	x	x	x	0.519	0.0905097	0.401	0.0523259	x	x	x	x	x	x	0.8325	0.284964	x
78	https://genenetwork.org/show_trait?trait_id=ENSMUSG00000107709&dataset=UTHSC_BXD_Young_Adult_Eye_RNAseq_TPM_Log	mouse	BXD	UTHSC_BXD_Young_Adult_Eye_RNAseq_TPM_Log	ENSMUSG00000107709	9430018G01Rik	RIKEN cDNA 9430018G01 gene		N/A	6	43.468	Not available	319812	N/A		+			43.468	43.4743	1	3.00149	rsm10000000001	0		0	0	0	0	0	x	x	x	x	x	x	0	0	0	0	x	x	x	x	x	x	0	0	x
79	https://genenetwork.org/show_trait?trait_id=ENSMUSG00000107780&dataset=UTHSC_BXD_Young_Adult_Eye_RNAseq_TPM_Log	mouse	BXD	UTHSC_BXD_Young_Adult_Eye_RNAseq_TPM_Log	ENSMUSG00000107780	9530013L04Rik	RIKEN cDNA 9530013L04 gene		N/A	6	87.3216	Not available	77408	N/A		-			87.3216	87.3223	1	3.00149	rsm10000000001	0		0	0	0	0	0	x	x	x	x	x	x	0	0	0	0	x	x	x	x	x	x	0	0	x
80	https://genenetwork.org/show_trait?trait_id=ENSMUSG00000102373&dataset=UTHSC_BXD_Young_Adult_Eye_RNAseq_TPM_Log	mouse	BXD	UTHSC_BXD_Young_Adult_Eye_RNAseq_TPM_Log	ENSMUSG00000102373	9530018H14Rik	RIKEN cDNA 9530018H14 gene		N/A	6	52.2562	lncRNAHIT	77395	N/A		-			52.2562	52.2575	1	3.00149	rsm10000000001	0		0	0	0	0	0	x	x	x	x	x	x	0	0	0	0	x	x	x	x	x	x	0	0	x
81	https://genenetwork.org/show_trait?trait_id=ENSMUSG00000097462&dataset=UTHSC_BXD_Young_Adult_Eye_RNAseq_TPM_Log	mouse	BXD	UTHSC_BXD_Young_Adult_Eye_RNAseq_TPM_Log	ENSMUSG00000097462	9530026P05Rik	RIKEN cDNA 9530026P05 gene		N/A	6	92.9403	B430306B02	330385	N/A		+			92.9403	93.273	2	160.769	rs13476878	9.09174		2.54838	2.8635	0.25668	2.7765	0.129401	x	x	x	x	x	x	2.6915	0.184555	2.057	0.527502	x	x	x	x	x	x	2.591	0.149907	x
82	https://genenetwork.org/show_trait?trait_id=ENSMUSG00000087670&dataset=UTHSC_BXD_Young_Adult_Eye_RNAseq_TPM_Log	mouse	BXD	UTHSC_BXD_Young_Adult_Eye_RNAseq_TPM_Log	ENSMUSG00000087670	9530036M11Rik	RIKEN cDNA 9530036M11 gene		N/A	6	54.1469	Not available	78616	N/A		-			54.1469	54.1509	1	3.00149	rsm10000000001	0		0	0	0	0	0	x	x	x	x	x	x	0	0	0	0	x	x	x	x	x	x	0	0	x
83	https://genenetwork.org/show_trait?trait_id=ENSMUSG00000108120&dataset=UTHSC_BXD_Young_Adult_Eye_RNAseq_TPM_Log	mouse	BXD	UTHSC_BXD_Young_Adult_Eye_RNAseq_TPM_Log	ENSMUSG00000108120	9930120I10Rik	RIKEN cDNA 9930120I10 gene		N/A	6	87.8055	Not available	77746	N/A		-			87.8055	87.8063	1	3.00149	rsm10000000001	0		0	0	0	0	0	x	x	x	x	x	x	0	0	0	0	x	x	x	x	x	x	0	0	x
84	https://genenetwork.org/show_trait?trait_id=ENSMUSG00000097603&dataset=UTHSC_BXD_Young_Adult_Eye_RNAseq_TPM_Log	mouse	BXD	UTHSC_BXD_Young_Adult_Eye_RNAseq_TPM_Log	ENSMUSG00000097603	A430010J10Rik	RIKEN cDNA A430010J10 gene		N/A	6	67.1157	Not available	319665	N/A		+			67.1157	67.1684	15	58	rsm10000000055	10.2082		1.4919	1.516	0.113137	1.811	0.0226274	x	x	x	x	x	x	1.2915	0.409415	0.6785	0.0898026	x	x	x	x	x	x	1.794	0.263044	x
85	https://genenetwork.org/show_trait?trait_id=ENSMUSG00000087305&dataset=UTHSC_BXD_Young_Adult_Eye_RNAseq_TPM_Log	mouse	BXD	UTHSC_BXD_Young_Adult_Eye_RNAseq_TPM_Log	ENSMUSG00000087305	A430035B10Rik	RIKEN cDNA A430035B10 gene		N/A	6	8.48879	2810488G03Rik	320312	N/A		-			8.48879	8.51043	1	3.00149	rsm10000000001	0		0	0	0	0	0	x	x	x	x	x	x	0	0	0	0	x	x	x	x	x	x	0	0	x
86	https://genenetwork.org/show_trait?trait_id=ENSMUSG00000085589&dataset=UTHSC_BXD_Young_Adult_Eye_RNAseq_TPM_Log	mouse	BXD	UTHSC_BXD_Young_Adult_Eye_RNAseq_TPM_Log	ENSMUSG00000085589	A430078I02Rik	RIKEN cDNA A430078I02 gene		N/A	6	86.4703	T25621	320486	N/A		-			86.4703	86.4808	6	90.0177	rs30973783	22.5256		0.750837	0.02	0.0282843	1.647	0.373352	x	x	x	x	x	x	0.709	0.206475	0.5075	0.362746	x	x	x	x	x	x	1.273	0.066468	x
87	https://genenetwork.org/show_trait?trait_id=ENSMUSG00000046764&dataset=UTHSC_BXD_Young_Adult_Eye_RNAseq_TPM_Log	mouse	BXD	UTHSC_BXD_Young_Adult_Eye_RNAseq_TPM_Log	ENSMUSG00000046764	A530053G22Rik	RIKEN cDNA A530053G22 gene		N/A	6	60.279	Not available	208079	N/A		-			60.279	60.4037	1	192.746	rsm10000002464	16.5556		0.342973	1.249	0.165463	0.079	0.111723	x	x	x	x	x	x	0.158	0.0551543	0.2725	0.385373	x	x	x	x	x	x	0.063	0.0890955	x
88	https://genenetwork.org/show_trait?trait_id=ENSMUSG00000097924&dataset=UTHSC_BXD_Young_Adult_Eye_RNAseq_TPM_Log	mouse	BXD	UTHSC_BXD_Young_Adult_Eye_RNAseq_TPM_Log	ENSMUSG00000097924	A730020E08Rik	RIKEN cDNA A730020E08 gene		N/A	6	61.1723	Not available	100504262	N/A		-			61.1723	61.1808	19	42.7843	rsm10002113312	9.38449		2.59458	2.5515	0.719128	2.892	0.147078	x	x	x	x	x	x	2.569	0.528916	2.301	0.496389	x	x	x	x	x	x	2.655	0.110309	x
89	https://genenetwork.org/show_trait?trait_id=ENSMUSG00000048636&dataset=UTHSC_BXD_Young_Adult_Eye_RNAseq_TPM_Log	mouse	BXD	UTHSC_BXD_Young_Adult_Eye_RNAseq_TPM_Log	ENSMUSG00000048636	A730049H05Rik	RIKEN cDNA A730049H05 gene		N/A	6	92.8165	8430417A20Rik	74516	N/A		+			92.8165	92.8472	1	3.00149	rsm10000000001	0		0	0	0	0	0	x	x	x	x	x	x	0	0	0	0	x	x	x	x	x	x	0	0	x
90	https://genenetwork.org/show_trait?trait_id=ENSMUSG00000052241&dataset=UTHSC_BXD_Young_Adult_Eye_RNAseq_TPM_Log	mouse	BXD	UTHSC_BXD_Young_Adult_Eye_RNAseq_TPM_Log	ENSMUSG00000052241	A930035D04Rik	RIKEN cDNA A930035D04 gene		N/A	6	47.4538	Not available	320946	N/A		-			47.4538	47.4543	1	3.00149	rsm10000000001	0		0	0	0	0	0	x	x	x	x	x	x	0	0	0	0	x	x	x	x	x	x	0	0	x
91	https://genenetwork.org/show_trait?trait_id=ENSMUSG00000107948&dataset=UTHSC_BXD_Young_Adult_Eye_RNAseq_TPM_Log	mouse	BXD	UTHSC_BXD_Young_Adult_Eye_RNAseq_TPM_Log	ENSMUSG00000107948	AA545190	EST AA545190		N/A	6	10.9716	Not available	57866	N/A		-			10.9716	10.9796	X	7.94758	rsm10000000017	12.216		0.0542173	0	0	0	0	x	x	x	x	x	x	0	0	0	0	x	x	x	x	x	x	0.5705	0.806809	x
92	https://genenetwork.org/show_trait?trait_id=ENSMUSG00000057230&dataset=UTHSC_BXD_Young_Adult_Eye_RNAseq_TPM_Log	mouse	BXD	UTHSC_BXD_Young_Adult_Eye_RNAseq_TPM_Log	ENSMUSG00000057230	Aak1	AP2 associated kinase 1		N/A	6	86.8495	5530400K14Rik, 9630042K20, AU067724, AU067726, BC028270, C79663, D6Ertd245e, R75501, mKIAA1048	269774	N/A		+			86.8495	87.0032	15	60.0387	rs47695923	10.3467		5.82876	5.7305	0.0190919	6.263	0.0353553	x	x	x	x	x	x	6.064	0.0381838	5.5735	0.238295	x	x	x	x	x	x	5.976	0.0622254	x
93	https://genenetwork.org/show_trait?trait_id=ENSMUSG00000029695&dataset=UTHSC_BXD_Young_Adult_Eye_RNAseq_TPM_Log	mouse	BXD	UTHSC_BXD_Young_Adult_Eye_RNAseq_TPM_Log	ENSMUSG00000029695	Aass	aminoadipate-semialdehyde synthase		N/A	6	23.0722	LKR, LKR/SDH, LOR, LOR/SDH, Lorsdh, SDH	30956	N/A		-			23.0722	23.133	8	61.2374	rs51307684	10.6188		3.22652	3.119	0.131522	3.281	0.196576	x	x	x	x	x	x	3.421	0.199404	3.063	0.250316	x	x	x	x	x	x	3.2705	0.183141	x
94	https://genenetwork.org/show_trait?trait_id=ENSMUSG00000029802&dataset=UTHSC_BXD_Young_Adult_Eye_RNAseq_TPM_Log	mouse	BXD	UTHSC_BXD_Young_Adult_Eye_RNAseq_TPM_Log	ENSMUSG00000029802	Abcg2	ATP binding cassette subfamily G member 2 (Junior blood group)		N/A	6	58.5845	ABC15, ABCP, AI428558, BCRP, Bcrp1, MXR, MXR1	26357	N/A		+			58.5845	58.6957	10	84.5705	rsm10000012473	14.2219		3.27556	3.083	0.360624	3.2595	0.0502046	x	x	x	x	x	x	3.3365	0.0346482	3.0965	0.24678	x	x	x	x	x	x	3.174	0.0608112	x
95	https://genenetwork.org/show_trait?trait_id=ENSMUSG00000030083&dataset=UTHSC_BXD_Young_Adult_Eye_RNAseq_TPM_Log	mouse	BXD	UTHSC_BXD_Young_Adult_Eye_RNAseq_TPM_Log	ENSMUSG00000030083	Abtb1	ankyrin repeat and BTB (POZ) domain containing 1		N/A	6	88.8359	AI847549, BC003234, BPOZ, EF1ABP	80283	N/A		-			88.8359	88.842	10	92.681	rsm10000012621	15.3209		5.12204	4.927	0.0707107	5.008	0.00565685	x	x	x	x	x	x	5.144	0.192333	4.739	0.142836	x	x	x	x	x	x	5.203	0.124451	x
96	https://genenetwork.org/show_trait?trait_id=ENSMUSG00000117101&dataset=UTHSC_BXD_Young_Adult_Eye_RNAseq_TPM_Log	mouse	BXD	UTHSC_BXD_Young_Adult_Eye_RNAseq_TPM_Log	ENSMUSG00000117101	AC122464.1	predicted gene 8950		N/A	6	23.1634	Not available		N/A		-			23.1634	23.1641	1	3.00149	rsm10000000001	0		0	0	0	0	0	x	x	x	x	x	x	0	0	0	0	x	x	x	x	x	x	0	0	x
97	https://genenetwork.org/show_trait?trait_id=ENSMUSG00000117306&dataset=UTHSC_BXD_Young_Adult_Eye_RNAseq_TPM_Log	mouse	BXD	UTHSC_BXD_Young_Adult_Eye_RNAseq_TPM_Log	ENSMUSG00000117306	AC122464.2	predicted gene 8945		N/A	6	23.1559	Not available		N/A		-			23.1559	23.1566	1	3.00149	rsm10000000001	0		0	0	0	0	0	x	x	x	x	x	x	0	0	0	0	x	x	x	x	x	x	0	0	x
98	https://genenetwork.org/show_trait?trait_id=ENSMUSG00000103833&dataset=UTHSC_BXD_Young_Adult_Eye_RNAseq_TPM_Log	mouse	BXD	UTHSC_BXD_Young_Adult_Eye_RNAseq_TPM_Log	ENSMUSG00000103833	AC153851.1	predicted gene 49885		N/A	6	41.0816	Not available		N/A		+			41.0816	41.092	1	75.0107	rsm10000005581	9.66816		0.006404	0	0	0	0	x	x	x	x	x	x	0	0	0	0	x	x	x	x	x	x	0	0	x
99	https://genenetwork.org/show_trait?trait_id=ENSMUSG00000108584&dataset=UTHSC_BXD_Young_Adult_Eye_RNAseq_TPM_Log	mouse	BXD	UTHSC_BXD_Young_Adult_Eye_RNAseq_TPM_Log	ENSMUSG00000108584	AC161456.1	predicted gene 45216		N/A	6	91.5224	Not available		N/A		+			91.5224	91.5324	4	124.386	rs27553983	11.3576		3.70052	3.6135	0.347189	4.4825	0.0883884	x	x	x	x	x	x	3.572	0.0452548	3.373	0.0848528	x	x	x	x	x	x	4.5755	0.317491	x
100	https://genenetwork.org/show_trait?trait_id=ENSMUSG00000059430&dataset=UTHSC_BXD_Young_Adult_Eye_RNAseq_TPM_Log	mouse	BXD	UTHSC_BXD_Young_Adult_Eye_RNAseq_TPM_Log	ENSMUSG00000059430	Actg2	actin, gamma 2, smooth muscle, enteric		N/A	6	83.5129	ACTA3, Act4, Act4, SMGA	11468	N/A		-			83.5129	83.5363	17	45.3115	D17Mit49	12.2075		2.83769	2.757	0.247487	2.8215	0.601748	x	x	x	x	x	x	2.043	0.714178	2.807	0.752362	x	x	x	x	x	x	2.381	0.653367	x
101	https://genenetwork.org/show_trait?trait_id=ENSMUSG00000030022&dataset=UTHSC_BXD_Young_Adult_Eye_RNAseq_TPM_Log	mouse	BXD	UTHSC_BXD_Young_Adult_Eye_RNAseq_TPM_Log	ENSMUSG00000030022	Adamts9	a disintegrin-like and metallopeptidase (reprolysin type) with thrombospondin type 1 motif, 9		N/A	6	92.7727	1810011L16Rik, 8430403M15Rik, AW743315, E030027K14Rik, Gsfund3, Mhdaund3, Mhdaund4, UND3, UND4	101401	N/A		-			92.7727	92.9435	6	89.0106	rs3142215	13.2379		1.00059	1.1885	0.194454	1.1725	0.10253	x	x	x	x	x	x	1.028	0.0480833	1.1935	0.116673	x	x	x	x	x	x	1.163	0.229103	x
102	https://genenetwork.org/show_trait?trait_id=ENSMUSG00000046947&dataset=UTHSC_BXD_Young_Adult_Eye_RNAseq_TPM_Log	mouse	BXD	UTHSC_BXD_Young_Adult_Eye_RNAseq_TPM_Log	ENSMUSG00000046947	Adck2	aarF domain containing kinase 2		N/A	6	39.5739	AA408112, BB006057	57869	N/A		+			39.5739	39.5888	11	90.5778	rsm10000144032	10.286		4.63217	4.779	0.0523259	4.77	0.0961665	x	x	x	x	x	x	4.681	0.0848528	4.546	0.147078	x	x	x	x	x	x	4.5965	0.111016	x
103	https://genenetwork.org/show_trait?trait_id=ENSMUSG00000029778&dataset=UTHSC_BXD_Young_Adult_Eye_RNAseq_TPM_Log	mouse	BXD	UTHSC_BXD_Young_Adult_Eye_RNAseq_TPM_Log	ENSMUSG00000029778	Adcyap1r1	adenylate cyclase activating polypeptide 1 receptor 1		N/A	6	55.452	2900024I10Rik, AI846590, PAC1, PAC1R, PACAP1R	11517	N/A		+			55.452	55.5015	6	55.166	rs30024863	31.1132		2.97901	3.0885	0.224153	3.0965	0.00636396	x	x	x	x	x	x	3.3455	0.0756604	2.4185	0.408001	x	x	x	x	x	x	2.7405	0.215668	x
104	https://genenetwork.org/show_trait?trait_id=ENSMUSG00000030000&dataset=UTHSC_BXD_Young_Adult_Eye_RNAseq_TPM_Log	mouse	BXD	UTHSC_BXD_Young_Adult_Eye_RNAseq_TPM_Log	ENSMUSG00000030000	Add2	adducin 2 (beta)		N/A	6	86.0287	2900072M03Rik, add97	11519	N/A		+			86.0287	86.1244	12	10.0374	rs29130001	8.55271		4.8149	4.6795	0.0997021	5.0325	0.0445477	x	x	x	x	x	x	5.0255	0.123744	4.479	0.149907	x	x	x	x	x	x	4.8535	0.0275772	x
105	https://genenetwork.org/show_trait?trait_id=ENSMUSG00000038836&dataset=UTHSC_BXD_Young_Adult_Eye_RNAseq_TPM_Log	mouse	BXD	UTHSC_BXD_Young_Adult_Eye_RNAseq_TPM_Log	ENSMUSG00000038836	Agbl3	ATP/GTP binding protein-like 3		N/A	6	34.7804	2900053G10Rik, 4930431N21Rik, 6530406M24Rik, CCP3	76223	N/A		+			34.7804	34.8595	19	38.1698	rsm10002113208	17.1276		3.52395	3.303	0.285671	3.7085	0.0445477	x	x	x	x	x	x	3.5555	0.270822	3.127	0.270115	x	x	x	x	x	x	3.584	0.0692965	x
106	https://genenetwork.org/show_trait?trait_id=ENSMUSG00000029916&dataset=UTHSC_BXD_Young_Adult_Eye_RNAseq_TPM_Log	mouse	BXD	UTHSC_BXD_Young_Adult_Eye_RNAseq_TPM_Log	ENSMUSG00000029916	Agk	acylglycerol kinase		N/A	6	40.3252	2610037M15Rik, 6720408I04Rik, AI465370, Mulk	69923	N/A		+			40.3252	40.3968	15	60.0387	rs47695923	16.1961		2.78276	2.691	0.0268701	2.88	0.019799	x	x	x	x	x	x	2.829	0.121622	2.5775	0.026163	x	x	x	x	x	x	2.821	0.166877	x
107	https://genenetwork.org/show_trait?trait_id=ENSMUSG00000029772&dataset=UTHSC_BXD_Young_Adult_Eye_RNAseq_TPM_Log	mouse	BXD	UTHSC_BXD_Young_Adult_Eye_RNAseq_TPM_Log	ENSMUSG00000029772	Ahcyl2	S-adenosylhomocysteine hydrolase-like 2		N/A	6	29.768	4631427C17Rik, AI227036, Adohcyase3, mKIAA0828	74340	N/A		+			29.768	29.9123	2	160.117	rs261392005	18.1733		4.15212	4.199	0.0311127	4.531	0.0381838	x	x	x	x	x	x	4.2815	0.180312	3.8635	0.317491	x	x	x	x	x	x	4.074	0.00848528	x
108	https://genenetwork.org/show_trait?trait_id=ENSMUSG00000053297&dataset=UTHSC_BXD_Young_Adult_Eye_RNAseq_TPM_Log	mouse	BXD	UTHSC_BXD_Young_Adult_Eye_RNAseq_TPM_Log	ENSMUSG00000053297	AI854703	expressed sequence AI854703		N/A	6	48.6268	AI182503, D630044C04	243373	N/A		+			48.6268	48.6337	6	48.4366	rs37440219	23.8366		3.24127	2.8425	0.236881	3.172	0.066468	x	x	x	x	x	x	3.0365	0.238295	3.0825	0.289207	x	x	x	x	x	x	2.9565	0.546594	x
109	https://genenetwork.org/show_trait?trait_id=ENSMUSG00000061758&dataset=UTHSC_BXD_Young_Adult_Eye_RNAseq_TPM_Log	mouse	BXD	UTHSC_BXD_Young_Adult_Eye_RNAseq_TPM_Log	ENSMUSG00000061758	Akr1b10	aldo-keto reductase family 1, member B10 (aldose reductase)		N/A	6	34.3842	2310005E10Rik, Akr1b16	67861	N/A		+			34.3842	34.3969	13	52.7581	rsm10000158794	9.22846		4.14556	3.824	0.264458	3.9405	0.11243	x	x	x	x	x	x	4.2275	0.00070711	4.5315	0.316077	x	x	x	x	x	x	4.1855	0.00212132	x
110	https://genenetwork.org/show_trait?trait_id=ENSMUSG00000001642&dataset=UTHSC_BXD_Young_Adult_Eye_RNAseq_TPM_Log	mouse	BXD	UTHSC_BXD_Young_Adult_Eye_RNAseq_TPM_Log	ENSMUSG00000001642	Akr1b3	aldo-keto reductase family 1, member B3 (aldose reductase)		N/A	6	34.3024	ALR2, AR, Ahr1, Ahr1, Akr1b1, Aldor1, Aldr1	11677	N/A		-			34.3024	34.3175	1	3.00149	rsm10000000001	0		0	0	0	0	0	x	x	x	x	x	x	0	0	0	0	x	x	x	x	x	x	0	0	x
111	https://genenetwork.org/show_trait?trait_id=ENSMUSG00000052131&dataset=UTHSC_BXD_Young_Adult_Eye_RNAseq_TPM_Log	mouse	BXD	UTHSC_BXD_Young_Adult_Eye_RNAseq_TPM_Log	ENSMUSG00000052131	Akr1b7	aldo-keto reductase family 1, member B7		N/A	6	34.4123	AR, Avdp, MVDP	11997	N/A		+			34.4123	34.4231	11	90.6651	rsm10000144052	17.0968		5.528	5.2915	0.672459	5.288	0.974393	x	x	x	x	x	x	5.153	0.0367696	5.9165	0.053033	x	x	x	x	x	x	5.7025	0.184555	x
112	https://genenetwork.org/show_trait?trait_id=ENSMUSG00000029762&dataset=UTHSC_BXD_Young_Adult_Eye_RNAseq_TPM_Log	mouse	BXD	UTHSC_BXD_Young_Adult_Eye_RNAseq_TPM_Log	ENSMUSG00000029762	Akr1b8	aldo-keto reductase family 1, member B8		N/A	6	34.3541	FR1, Fgfrp, Fgrp	14187	N/A		+			34.3541	34.3685	19	50.2733	rsm10000211354	8.82709		2.96203	3.065	0.376181	2.894	0.353553	x	x	x	x	x	x	2.592	0.118794	2.615	0.13435	x	x	x	x	x	x	2.374	0.14425	x
113	https://genenetwork.org/show_trait?trait_id=ENSMUSG00000038641&dataset=UTHSC_BXD_Young_Adult_Eye_RNAseq_TPM_Log	mouse	BXD	UTHSC_BXD_Young_Adult_Eye_RNAseq_TPM_Log	ENSMUSG00000038641	Akr1d1	aldo-keto reductase family 1, member D1		N/A	6	37.5302	Not available	208665	N/A		+			37.5302	37.5688	13	55.9399	rsm10000015903	8.11112		0.09652	0	0	0.258	0.166877	x	x	x	x	x	x	0.053	0.0749533	0.025	0.0353553	x	x	x	x	x	x	0.252	0.356382	x
114	https://genenetwork.org/show_trait?trait_id=ENSMUSG00000030088&dataset=UTHSC_BXD_Young_Adult_Eye_RNAseq_TPM_Log	mouse	BXD	UTHSC_BXD_Young_Adult_Eye_RNAseq_TPM_Log	ENSMUSG00000030088	Aldh1l1	aldehyde dehydrogenase 1 family, member L1		N/A	6	90.4864	1810048F20Rik, FDH, Fthfd, Neut2	107747	N/A		+			90.4864	90.6002	6	28.0493	rsm10000070712	11.5484		3.97345	3.8965	0.231224	3.748	0.14425	x	x	x	x	x	x	4.2215	0.0700036	3.4695	0.105359	x	x	x	x	x	x	4.1345	0.212839	x
115	https://genenetwork.org/show_trait?trait_id=ENSMUSG00000063810&dataset=UTHSC_BXD_Young_Adult_Eye_RNAseq_TPM_Log	mouse	BXD	UTHSC_BXD_Young_Adult_Eye_RNAseq_TPM_Log	ENSMUSG00000063810	Alms1	ALMS1, centrosome and basal body associated		N/A	6	85.5875	bbb	236266	N/A		+			85.5875	85.7028	12	9.74845	rs29178345	10.8572		2.86387	2.752	0.0919239	3.3565	0.0643467	x	x	x	x	x	x	3.1055	0.0459619	2.71	0.219203	x	x	x	x	x	x	2.8485	0.00070711	x
116	https://genenetwork.org/show_trait?trait_id=ENSMUSG00000090256&dataset=UTHSC_BXD_Young_Adult_Eye_RNAseq_TPM_Log	mouse	BXD	UTHSC_BXD_Young_Adult_Eye_RNAseq_TPM_Log	ENSMUSG00000090256	Alms1-ps1	ALMS1, centrosome and basal body associated, pseudogene 1		N/A	6	85.7219	EG665134, Gm4475, Gm7510	100043493	N/A		+			85.7219	85.7565	6	80.2863	rs13478852	23.8709		1.7573	1.65	0.207889	2.169	0.404465	x	x	x	x	x	x	1.402	0.441235	1.0725	0.938331	x	x	x	x	x	x	2.108	0.22486	x
117	https://genenetwork.org/show_trait?trait_id=ENSMUSG00000090098&dataset=UTHSC_BXD_Young_Adult_Eye_RNAseq_TPM_Log	mouse	BXD	UTHSC_BXD_Young_Adult_Eye_RNAseq_TPM_Log	ENSMUSG00000090098	Alms1-ps2	ALMS1, centrosome and basal body associated, pseudogene 2		N/A	6	85.7744	Alms1, Gm6413	623273	N/A		+			85.7744	85.8041	12	10.4368	rs29215185	22.6725		1.62848	0.7435	0.207182	2.119	0.0933381	x	x	x	x	x	x	1.6285	0.0954594	0.815	1.06632	x	x	x	x	x	x	0.9775	0.101116	x
118	https://genenetwork.org/show_trait?trait_id=ENSMUSG00000105114&dataset=UTHSC_BXD_Young_Adult_Eye_RNAseq_TPM_Log	mouse	BXD	UTHSC_BXD_Young_Adult_Eye_RNAseq_TPM_Log	ENSMUSG00000105114	Amd-ps5	S-adenosylmethionine decarboxylase, pseudogene 5		N/A	6	70.327	EG667840	667840	N/A		+			70.327	70.328	1	3.00149	rsm10000000001	0		0	0	0	0	0	x	x	x	x	x	x	0	0	0	0	x	x	x	x	x	x	0	0	x
119	https://genenetwork.org/show_trait?trait_id=ENSMUSG00000014747&dataset=UTHSC_BXD_Young_Adult_Eye_RNAseq_TPM_Log	mouse	BXD	UTHSC_BXD_Young_Adult_Eye_RNAseq_TPM_Log	ENSMUSG00000014747	Ankrd53	ankyrin repeat domain 53		N/A	6	83.7626	4930564N15Rik	75305	N/A		+			83.7626	83.7683	3	40.0313	rsm10000003951	8.1229		3.98138	3.9355	0.174655	4.5125	0.381131	x	x	x	x	x	x	4.098	0.00989949	3.6565	0.0997021	x	x	x	x	x	x	4.155	0.0692965	x
120	https://genenetwork.org/show_trait?trait_id=ENSMUSG00000029517&dataset=UTHSC_BXD_Young_Adult_Eye_RNAseq_TPM_Log	mouse	BXD	UTHSC_BXD_Young_Adult_Eye_RNAseq_TPM_Log	ENSMUSG00000029517	Ankrd7	ankyrin repeat domain 7		N/A	6	18.8663	4930532L20Rik, AV278427	75196	N/A		+			18.8663	18.8796	5	27.9324	rsm10000006015	8.34808		1.26455	0	0	1.2295	0.248194	x	x	x	x	x	x	1.57	0.226274	1.1725	0.368403	x	x	x	x	x	x	1.1075	1.56624	x
121	https://genenetwork.org/show_trait?trait_id=ENSMUSG00000033420&dataset=UTHSC_BXD_Young_Adult_Eye_RNAseq_TPM_Log	mouse	BXD	UTHSC_BXD_Young_Adult_Eye_RNAseq_TPM_Log	ENSMUSG00000033420	Antxr1	anthrax toxin receptor 1		N/A	6	87.1339	2310008J16Rik, 2810405N18Rik, Antrx1, Tem8	69538	N/A		-			87.1339	87.3358	7	35.6791	rsm10000008735	9.46821		5.39844	5.4135	0.144957	5.685	0.285671	x	x	x	x	x	x	5.4145	0.130815	5.418	0.019799	x	x	x	x	x	x	5.576	0.0721249	x
122	https://genenetwork.org/show_trait?trait_id=ENSMUSG00000029994&dataset=UTHSC_BXD_Young_Adult_Eye_RNAseq_TPM_Log	mouse	BXD	UTHSC_BXD_Young_Adult_Eye_RNAseq_TPM_Log	ENSMUSG00000029994	Anxa4	annexin A4		N/A	6	86.7368	AI265406, AIV, AW106930, Anx4, Xanx4	11746	N/A		-			86.7368	86.7936	6	88.5777	rs31001079	42.4606		4.61359	4.7375	0.00353553	4.3785	0.147785	x	x	x	x	x	x	4.9385	0.168999	4.5565	0.0190919	x	x	x	x	x	x	4.3995	0.1393	x
123	https://genenetwork.org/show_trait?trait_id=ENSMUSG00000029811&dataset=UTHSC_BXD_Young_Adult_Eye_RNAseq_TPM_Log	mouse	BXD	UTHSC_BXD_Young_Adult_Eye_RNAseq_TPM_Log	ENSMUSG00000029811	Aoc1	amine oxidase, copper-containing 1		N/A	6	48.8729	1600012D06Rik, Abp1, DAO	76507	N/A		+			48.8729	48.9092	5	52.8908	rsm10000006188	7.30365		0.044484	0	0	0.0425	0.0601041	x	x	x	x	x	x	0	0	0.022	0.0311127	x	x	x	x	x	x	0	0	x
124	https://genenetwork.org/show_trait?trait_id=ENSMUSG00000030051&dataset=UTHSC_BXD_Young_Adult_Eye_RNAseq_TPM_Log	mouse	BXD	UTHSC_BXD_Young_Adult_Eye_RNAseq_TPM_Log	ENSMUSG00000030051	Aplf	aprataxin and PNKP like factor		N/A	6	87.6284	2010301N04Rik, AI452191	72103	N/A		-			87.6284	87.6722	6	104.698	rsm10000007385	16.0411		2.86764	3.0025	0.178898	2.9745	0.207182	x	x	x	x	x	x	2.6335	0.0869741	2.6035	0.0417193	x	x	x	x	x	x	2.705	0.295571	x
125	https://genenetwork.org/show_trait?trait_id=ENSMUSG00000004655&dataset=UTHSC_BXD_Young_Adult_Eye_RNAseq_TPM_Log	mouse	BXD	UTHSC_BXD_Young_Adult_Eye_RNAseq_TPM_Log	ENSMUSG00000004655	Aqp1	aquaporin 1		N/A	6	55.3364	CHIP28	11826	N/A		+			55.3364	55.3486	1	167.196	rsm10000002056	15.287		8.31158	8.7415	0.0304056	8.3155	0.101116	x	x	x	x	x	x	8.363	0.0636396	8.4165	0.11243	x	x	x	x	x	x	8.119	0.277186	x
126	https://genenetwork.org/show_trait?trait_id=ENSMUSG00000020440&dataset=UTHSC_BXD_Young_Adult_Eye_RNAseq_TPM_Log	mouse	BXD	UTHSC_BXD_Young_Adult_Eye_RNAseq_TPM_Log	ENSMUSG00000020440	Arf5	ADP-ribosylation factor 5		N/A	6	28.4236	Not available	11844	N/A		+			28.4236	28.4266	1	3.00149	rsm10000000001	0		0	0	0	0	0	x	x	x	x	x	x	0	0	0	0	x	x	x	x	x	x	0	0	x
127	https://genenetwork.org/show_trait?trait_id=ENSMUSG00000030047&dataset=UTHSC_BXD_Young_Adult_Eye_RNAseq_TPM_Log	mouse	BXD	UTHSC_BXD_Young_Adult_Eye_RNAseq_TPM_Log	ENSMUSG00000030047	Arhgap25	Rho GTPase activating protein 25		N/A	6	87.4585	A130039I20Rik	232201	N/A		-			87.4585	87.5333	6	48.8534	rsm10000007142	17.7538		2.04528	2.208	0.173948	1.66	0.0707107	x	x	x	x	x	x	2.157	0.0919239	2.215	0.0961665	x	x	x	x	x	x	2.317	0.0523259	x
128	https://genenetwork.org/show_trait?trait_id=ENSMUSG00000033542&dataset=UTHSC_BXD_Young_Adult_Eye_RNAseq_TPM_Log	mouse	BXD	UTHSC_BXD_Young_Adult_Eye_RNAseq_TPM_Log	ENSMUSG00000033542	Arhgef5	Rho guanine nucleotide exchange factor (GEF) 5		N/A	6	43.2656	2210412D05Rik, AA717842, AW495314, Tim1	54324	N/A		+			43.2656	43.2893	11	64.4327	rsm10000013848	11.5511		3.87578	3.826	0.380423	4.0205	0.32739	x	x	x	x	x	x	3.975	0.019799	3.7775	0.0657609	x	x	x	x	x	x	4.245	0.176777	x
129	https://genenetwork.org/show_trait?trait_id=ENSMUSG00000035199&dataset=UTHSC_BXD_Young_Adult_Eye_RNAseq_TPM_Log	mouse	BXD	UTHSC_BXD_Young_Adult_Eye_RNAseq_TPM_Log	ENSMUSG00000035199	Arl6ip5	ADP-ribosylation factor-like 6 interacting protein 5		N/A	6	97.2107	5930404D22Rik, AV001879, Aip5, Gtrap318, addiscin	65106	N/A		+			97.2107	97.2333	4	131.999	rs31971961	15.5518		7.68347	7.655	0.121622	7.7085	0.0162635	x	x	x	x	x	x	7.709	0.0919239	7.6255	0.133643	x	x	x	x	x	x	7.636	0.0494975	x
130	https://genenetwork.org/show_trait?trait_id=ENSMUSG00000029685&dataset=UTHSC_BXD_Young_Adult_Eye_RNAseq_TPM_Log	mouse	BXD	UTHSC_BXD_Young_Adult_Eye_RNAseq_TPM_Log	ENSMUSG00000029685	Asb15	ankyrin repeat and SOCS box-containing 15		N/A	6	24.5281	4930400E23Rik, Asb15	78910	N/A		+			24.5281	24.5732	1	192.746	rsm10000002464	22.1886		1.79763	2.704	0.0961665	2.053	0.200818	x	x	x	x	x	x	2.0255	0.945402	2.2825	0.21991	x	x	x	x	x	x	0.764	0.0749533	x
131	https://genenetwork.org/show_trait?trait_id=ENSMUSG00000029752&dataset=UTHSC_BXD_Young_Adult_Eye_RNAseq_TPM_Log	mouse	BXD	UTHSC_BXD_Young_Adult_Eye_RNAseq_TPM_Log	ENSMUSG00000029752	Asns	asparagine synthetase		N/A	6	7.67517	Not available	27053	N/A		-			7.67517	7.69325	1	173.532	rsm10000002177	72.0349		4.89867	4.9185	0.0502046	4.254	0.13435	x	x	x	x	x	x	4.439	0.0905097	4.5465	0.181726	x	x	x	x	x	x	5.225	0.135764	x
132	https://genenetwork.org/show_trait?trait_id=ENSMUSG00000033508&dataset=UTHSC_BXD_Young_Adult_Eye_RNAseq_TPM_Log	mouse	BXD	UTHSC_BXD_Young_Adult_Eye_RNAseq_TPM_Log	ENSMUSG00000033508	Asprv1	aspartic peptidase, retroviral-like 1		N/A	6	86.6282	2300003P22Rik, AA986851, SASP, SASPase, Taps	67855	N/A		+			86.6282	86.6297	19	27.6533	rsm10002112805	14.4063		10.3076	9.901	0.0707107	9.504	0.586899	x	x	x	x	x	x	9.9955	0.217082	9.838	0.210718	x	x	x	x	x	x	10.295	0.0721249	x
133	https://genenetwork.org/show_trait?trait_id=ENSMUSG00000010796&dataset=UTHSC_BXD_Young_Adult_Eye_RNAseq_TPM_Log	mouse	BXD	UTHSC_BXD_Young_Adult_Eye_RNAseq_TPM_Log	ENSMUSG00000010796	Asz1	ankyrin repeat, SAM and basic leucine zipper domain containing 1		N/A	6	18.051	4933400N19Rik, Gasz, ORF3	74068	N/A		-			18.051	18.1091	X	93.8255	rsm10000021598	13.4319		0.0395507	0	0	0.085	0.0494975	x	x	x	x	x	x	0.077	0.108894	0	0	x	x	x	x	x	x	0	0	x
134	https://genenetwork.org/show_trait?trait_id=ENSMUSG00000073043&dataset=UTHSC_BXD_Young_Adult_Eye_RNAseq_TPM_Log	mouse	BXD	UTHSC_BXD_Young_Adult_Eye_RNAseq_TPM_Log	ENSMUSG00000073043	Atoh1	atonal bHLH transcription factor 1		N/A	6	64.7291	Hath1, MATH1, Math1, bHLHa14	11921	N/A		+			64.7291	64.7312	7	144.205	rsm10000010216	4.94208		0.00232667	0	0	0	0	x	x	x	x	x	x	0	0	0	0	x	x	x	x	x	x	0	0	x
135	https://genenetwork.org/show_trait?trait_id=ENSMUSG00000037621&dataset=UTHSC_BXD_Young_Adult_Eye_RNAseq_TPM_Log	mouse	BXD	UTHSC_BXD_Young_Adult_Eye_RNAseq_TPM_Log	ENSMUSG00000037621	Atoh8	atonal bHLH transcription factor 8		N/A	6	72.2062	4933425C05Rik, Hath6, Math6, bHLHa21, okadin	71093	N/A		-			72.2062	72.2356	11	59.0197	rs49363487	13.2171		2.94345	3.0685	0.238295	3.0825	0.144957	x	x	x	x	x	x	2.6495	0.0502046	3.0265	0.0487904	x	x	x	x	x	x	2.893	0.0339411	x
136	https://genenetwork.org/show_trait?trait_id=ENSMUSG00000038600&dataset=UTHSC_BXD_Young_Adult_Eye_RNAseq_TPM_Log	mouse	BXD	UTHSC_BXD_Young_Adult_Eye_RNAseq_TPM_Log	ENSMUSG00000038600	Atp6v0a4	ATPase, H+ transporting, lysosomal V0 subunit A4		N/A	6	38.0485	Atp6n1b, a4	140494	N/A		-			38.0485	38.1246	3	10.4066	rsm10000003696	12.311		0.847344	0.9205	0.053033	0.943	0.230517	x	x	x	x	x	x	0.769	0.438406	0.768	0.164049	x	x	x	x	x	x	0.5655	0.355675	x
137	https://genenetwork.org/show_trait?trait_id=ENSMUSG00000080242&dataset=UTHSC_BXD_Young_Adult_Eye_RNAseq_TPM_Log	mouse	BXD	UTHSC_BXD_Young_Adult_Eye_RNAseq_TPM_Log	ENSMUSG00000080242	Atp6v0c-ps2	ATPase, H+ transporting, lysosomal V0 subunit C, pseudogene 2		N/A	6	37.8061	Atp6crs2, Atp6c3, Atp6lps2, Atp6v0crs2, Atplrs2, Gm15487, MGPLlambda13	100039636	N/A		+			37.8061	37.8066	17	22.8792	rs32170136	193.263		6.46719	8.737	0.0353553	2.966	0.53033	x	x	x	x	x	x	3.3135	0.101116	2.909	0.178191	x	x	x	x	x	x	2.839	0.364867	x
138	https://genenetwork.org/show_trait?trait_id=ENSMUSG00000039347&dataset=UTHSC_BXD_Young_Adult_Eye_RNAseq_TPM_Log	mouse	BXD	UTHSC_BXD_Young_Adult_Eye_RNAseq_TPM_Log	ENSMUSG00000039347	Atp6v0e2	ATPase, H+ transporting, lysosomal V0 subunit E2		N/A	6	48.5376	0610006O14Rik, NM9.2	76252	N/A		+			48.5376	48.5418	6	48.4429	rsm10000007138	40.8901		8.22238	8.0495	0.0827315	8.1755	0.0813173	x	x	x	x	x	x	8.148	0.260215	8.1635	0.0205061	x	x	x	x	x	x	8.131	0.00565685	x
139	https://genenetwork.org/show_trait?trait_id=ENSMUSG00000006269&dataset=UTHSC_BXD_Young_Adult_Eye_RNAseq_TPM_Log	mouse	BXD	UTHSC_BXD_Young_Adult_Eye_RNAseq_TPM_Log	ENSMUSG00000006269	Atp6v1b1	ATPase, H+ transporting, lysosomal V1 subunit B1		N/A	6	83.743	AW208839, Atp6b1, D630003L15, D630030L16Rik, D630039P21Rik, Vpp3, Vpp3	110935	N/A		+			83.743	83.7589	17	45.3115	D17Mit49	16.5358		0.603564	0.669	0.0834386	0.9035	0.33729	x	x	x	x	x	x	1.102	0.00565685	0.2685	0.331633	x	x	x	x	x	x	0.7205	0.033234	x
140	https://genenetwork.org/show_trait?trait_id=ENSMUSG00000004285&dataset=UTHSC_BXD_Young_Adult_Eye_RNAseq_TPM_Log	mouse	BXD	UTHSC_BXD_Young_Adult_Eye_RNAseq_TPM_Log	ENSMUSG00000004285	Atp6v1f	ATPase, H+ transporting, lysosomal V1 subunit F		N/A	6	29.4677	1110004G16Rik	66144	N/A		+			29.4677	29.4705	7	105.552	rs31799039	9.23129		7.15938	6.88	0.179605	6.946	0.0169706	x	x	x	x	x	x	6.8855	0.32739	6.756	0.0113137	x	x	x	x	x	x	7.1035	0.0615183	x
141	https://genenetwork.org/show_trait?trait_id=ENSMUSG00000090685&dataset=UTHSC_BXD_Young_Adult_Eye_RNAseq_TPM_Log	mouse	BXD	UTHSC_BXD_Young_Adult_Eye_RNAseq_TPM_Log	ENSMUSG00000090685	Atp6v1fnb	Atp6v1f neighbor		N/A	6	29.4714	EG668210, Gm9047	668210	N/A		+			29.4714	29.4735	17	69.962	rsm10000019839	13.7005		0.246791	0	0	0.529	0.748119	x	x	x	x	x	x	0	0	0.673	0.951766	x	x	x	x	x	x	0.399	0.564271	x
142	https://genenetwork.org/show_trait?trait_id=ENSMUSG00000068328&dataset=UTHSC_BXD_Young_Adult_Eye_RNAseq_TPM_Log	mouse	BXD	UTHSC_BXD_Young_Adult_Eye_RNAseq_TPM_Log	ENSMUSG00000068328	Aup1	ancient ubiquitous protein 1		N/A	6	83.0545	AA589454	11993	N/A		+			83.0545	83.0578	14	26.765	rsm10000017128	20.0529		6.0984	6.0245	0.0318198	5.986	0.128693	x	x	x	x	x	x	5.9595	0.0487904	5.9335	0.0318198	x	x	x	x	x	x	6.0795	0.0219203	x
143	https://genenetwork.org/show_trait?trait_id=ENSMUSG00000029787&dataset=UTHSC_BXD_Young_Adult_Eye_RNAseq_TPM_Log	mouse	BXD	UTHSC_BXD_Young_Adult_Eye_RNAseq_TPM_Log	ENSMUSG00000029787	Avl9	AVL9 cell migration associated		N/A	6	56.7149	5830411G16Rik, D730049P16Rik, mKIAA0241	78937	N/A		+			56.7149	56.7619	19	61.1547	rsm10000212642	10.0912		4.50359	4.349	0.00565685	4.948	0.0806102	x	x	x	x	x	x	4.8125	0.0968736	4.277	0.260215	x	x	x	x	x	x	4.5095	0.033234	x
144	https://genenetwork.org/show_trait?trait_id=ENSMUSG00000068180&dataset=UTHSC_BXD_Young_Adult_Eye_RNAseq_TPM_Log	mouse	BXD	UTHSC_BXD_Young_Adult_Eye_RNAseq_TPM_Log	ENSMUSG00000068180	AY512915	cDNA sequence AY512915		N/A	6	95.2557	Not available	414067	N/A		-			95.2557	95.334	19	16.3961	rsm10000209192	14.7675		0.0068	0	0	0	0	x	x	x	x	x	x	0	0	0	0	x	x	x	x	x	x	0	0	x
145	https://genenetwork.org/show_trait?trait_id=ENSMUSG00000108042&dataset=UTHSC_BXD_Young_Adult_Eye_RNAseq_TPM_Log	mouse	BXD	UTHSC_BXD_Young_Adult_Eye_RNAseq_TPM_Log	ENSMUSG00000108042	B130021K23Rik	RIKEN cDNA B130021K23 gene		N/A	6	87.8303	Not available	319672	N/A		-			87.8303	87.8329	1	3.00149	rsm10000000001	0		0	0	0	0	0	x	x	x	x	x	x	0	0	0	0	x	x	x	x	x	x	0	0	x
146	https://genenetwork.org/show_trait?trait_id=ENSMUSG00000107729&dataset=UTHSC_BXD_Young_Adult_Eye_RNAseq_TPM_Log	mouse	BXD	UTHSC_BXD_Young_Adult_Eye_RNAseq_TPM_Log	ENSMUSG00000107729	B230112I24Rik	RIKEN cDNA B230112I24 gene		N/A	6	45.0736	Not available	77984	N/A		+			45.0736	45.0748	1	3.00149	rsm10000000001	0		0	0	0	0	0	x	x	x	x	x	x	0	0	0	0	x	x	x	x	x	x	0	0	x
147	https://genenetwork.org/show_trait?trait_id=ENSMUSG00000051844&dataset=UTHSC_BXD_Young_Adult_Eye_RNAseq_TPM_Log	mouse	BXD	UTHSC_BXD_Young_Adult_Eye_RNAseq_TPM_Log	ENSMUSG00000051844	B230319C09Rik	RIKEN cDNA B230319C09 gene		N/A	6	83.4418	Not available	320775	N/A		+			83.4418	83.4483	1	3.00149	rsm10000000001	0		0	0	0	0	0	x	x	x	x	x	x	0	0	0	0	x	x	x	x	x	x	0	0	x
148	https://genenetwork.org/show_trait?trait_id=ENSMUSG00000092323&dataset=UTHSC_BXD_Young_Adult_Eye_RNAseq_TPM_Log	mouse	BXD	UTHSC_BXD_Young_Adult_Eye_RNAseq_TPM_Log	ENSMUSG00000092323	BB365896	expressed sequence BB365896		N/A	6	58.9657	Not available	102638623	N/A		+			58.9657	59.0021	1	3.00149	rsm10000000001	0		0	0	0	0	0	x	x	x	x	x	x	0	0	0	0	x	x	x	x	x	x	0	0	x
149	https://genenetwork.org/show_trait?trait_id=ENSMUSG00000049694&dataset=UTHSC_BXD_Young_Adult_Eye_RNAseq_TPM_Log	mouse	BXD	UTHSC_BXD_Young_Adult_Eye_RNAseq_TPM_Log	ENSMUSG00000049694	BC048671	cDNA sequence BC048671		N/A	6	90.3012	Not available	243535	N/A		+			90.3012	90.3054	9	41.2328	rsm10000010999	10.3994		0.0132067	0	0	0	0	x	x	x	x	x	x	0	0	0	0	x	x	x	x	x	x	0	0	x
150	https://genenetwork.org/show_trait?trait_id=ENSMUSG00000106873&dataset=UTHSC_BXD_Young_Adult_Eye_RNAseq_TPM_Log	mouse	BXD	UTHSC_BXD_Young_Adult_Eye_RNAseq_TPM_Log	ENSMUSG00000106873	BC049739	cDNA sequence BC049739		N/A	6	32.7516	Not available	407791	N/A		-			32.7516	32.7523	11	14.7389	rsm10000013020	7.36027		0.024928	0.4335	0.613062	0	0	x	x	x	x	x	x	0	0	0	0	x	x	x	x	x	x	0.1025	0.144957	x
151	https://genenetwork.org/show_trait?trait_id=ENSMUSG00000030046&dataset=UTHSC_BXD_Young_Adult_Eye_RNAseq_TPM_Log	mouse	BXD	UTHSC_BXD_Young_Adult_Eye_RNAseq_TPM_Log	ENSMUSG00000030046	Bmp10	bone morphogenetic protein 10		N/A	6	87.429	b2b2711Clo	12154	N/A		+			87.429	87.4377	X	3.69035	rsm10000021272	7.21351		0.0269333	0	0	0	0	x	x	x	x	x	x	0	0	0	0	x	x	x	x	x	x	0	0	x
152	https://genenetwork.org/show_trait?trait_id=ENSMUSG00000042742&dataset=UTHSC_BXD_Young_Adult_Eye_RNAseq_TPM_Log	mouse	BXD	UTHSC_BXD_Young_Adult_Eye_RNAseq_TPM_Log	ENSMUSG00000042742	Bmt2	base methyltransferase of 25S rRNA 2		N/A	6	13.6257	AI666701, B630005N14Rik	101148	N/A		-			13.6257	13.678	14	36.8637	rsm10000017180	13.6869		4.79225	4.777	0.0183848	5.0035	0.00919239	x	x	x	x	x	x	4.965	0.374767	4.464	0.123037	x	x	x	x	x	x	4.69	0.108894	x
153	https://genenetwork.org/show_trait?trait_id=ENSMUSG00000045160&dataset=UTHSC_BXD_Young_Adult_Eye_RNAseq_TPM_Log	mouse	BXD	UTHSC_BXD_Young_Adult_Eye_RNAseq_TPM_Log	ENSMUSG00000045160	Bola3	bolA-like 3 (E. coli)		N/A	6	83.3491	1810056O20Rik	78653	N/A		+			83.3491	83.3601	X	93.8255	rsm10000021598	10.9919		4.76681	4.732	0.138593	4.4405	0.0219203	x	x	x	x	x	x	4.597	0.340825	4.9475	0.1492	x	x	x	x	x	x	4.824	0.0183848	x
154	https://genenetwork.org/show_trait?trait_id=ENSMUSG00000038871&dataset=UTHSC_BXD_Young_Adult_Eye_RNAseq_TPM_Log	mouse	BXD	UTHSC_BXD_Young_Adult_Eye_RNAseq_TPM_Log	ENSMUSG00000038871	Bpgm	2,3-bisphosphoglycerate mutase		N/A	6	34.4762	AI323730, AL022789, C86192	12183	N/A		+			34.4762	34.5056	6	34.4959	rsm10000007093	27.2085		5.81873	5.9915	0.0940452	5.8795	0.0997021	x	x	x	x	x	x	5.7025	0.217082	5.757	0.00424264	x	x	x	x	x	x	5.807	0.291328	x
155	https://genenetwork.org/show_trait?trait_id=ENSMUSG00000002413&dataset=UTHSC_BXD_Young_Adult_Eye_RNAseq_TPM_Log	mouse	BXD	UTHSC_BXD_Young_Adult_Eye_RNAseq_TPM_Log	ENSMUSG00000002413	Braf	Braf transforming gene		N/A	6	39.6032	9930012E13Rik, AA120551, AA387315, AA473386, Braf, Braf2, Braf2, C230098H17, C87398, D6Ertd631e	109880	N/A		-			39.6032	39.7255	12	9.74845	rs29178345	9.59683		4.89236	4.777	0.0466691	5.3435	0.0205061	x	x	x	x	x	x	5.0805	0.0374767	4.6425	0.232638	x	x	x	x	x	x	5.005	0.0820244	x
156	https://genenetwork.org/show_trait?trait_id=ENSMUSG00000108181&dataset=UTHSC_BXD_Young_Adult_Eye_RNAseq_TPM_Log	mouse	BXD	UTHSC_BXD_Young_Adult_Eye_RNAseq_TPM_Log	ENSMUSG00000108181	C030015A19Rik	RIKEN cDNA C030015A19 gene		N/A	6	90.3868	Not available	77418	N/A		+			90.3868	90.3894	1	3.00149	rsm10000000001	0		0	0	0	0	0	x	x	x	x	x	x	0	0	0	0	x	x	x	x	x	x	0	0	x
157	https://genenetwork.org/show_trait?trait_id=ENSMUSG00000029917&dataset=UTHSC_BXD_Young_Adult_Eye_RNAseq_TPM_Log	mouse	BXD	UTHSC_BXD_Young_Adult_Eye_RNAseq_TPM_Log	ENSMUSG00000029917	C130060K24Rik	pyroglutamylated RFamide peptide receptor like		N/A	6	65.3811	Not available		N/A		+			65.3811	65.4582	4	40.7316	rs27816773	7.6368		0.163381	0.252	0.0777818	0.252	0.237588	x	x	x	x	x	x	0.1145	0.0289914	0.0225	0.0318198	x	x	x	x	x	x	0.0835	0.0615183	x
158	https://genenetwork.org/show_trait?trait_id=ENSMUSG00000106775&dataset=UTHSC_BXD_Young_Adult_Eye_RNAseq_TPM_Log	mouse	BXD	UTHSC_BXD_Young_Adult_Eye_RNAseq_TPM_Log	ENSMUSG00000106775	C130093G08Rik	RIKEN cDNA C130093G08 gene		N/A	6	23.2511	Not available	320032	N/A		+			23.2511	23.2534	12	3.2	rsm10000000002	15.6239		2.46503	2.5685	0.27365	2.673	0.212132	x	x	x	x	x	x	2.686	0.0890955	2.1	0.202233	x	x	x	x	x	x	2.103	0.0466691	x
159	https://genenetwork.org/show_trait?trait_id=ENSMUSG00000042460&dataset=UTHSC_BXD_Young_Adult_Eye_RNAseq_TPM_Log	mouse	BXD	UTHSC_BXD_Young_Adult_Eye_RNAseq_TPM_Log	ENSMUSG00000042460	C1galt1	core 1 synthase, glycoprotein-N-acetylgalactosamine 3-beta-galactosyltransferase, 1		N/A	6	7.84484	2210410E06Rik, AV284120, Tsynthase	94192	N/A		+			7.84484	7.87569	10	89.8848	rsm10000012551	15.7686		3.40849	3.217	0.227688	3.6435	0.00494975	x	x	x	x	x	x	3.5185	0.154856	3.3215	0.243952	x	x	x	x	x	x	3.275	0.313955	x
160	https://genenetwork.org/show_trait?trait_id=ENSMUSG00000107667&dataset=UTHSC_BXD_Young_Adult_Eye_RNAseq_TPM_Log	mouse	BXD	UTHSC_BXD_Young_Adult_Eye_RNAseq_TPM_Log	ENSMUSG00000107667	C530044C16Rik	RIKEN cDNA C530044C16 gene		N/A	6	50.7761	Not available	319981	N/A		+			50.7761	50.815	13	38.1529	rsm10000015777	12.9427		0.785913	0.3395	0.480125	0.451	0.0608112	x	x	x	x	x	x	0.4555	0.644174	0.146	0.206475	x	x	x	x	x	x	0.7935	0.350018	x
161	https://genenetwork.org/show_trait?trait_id=ENSMUSG00000046679&dataset=UTHSC_BXD_Young_Adult_Eye_RNAseq_TPM_Log	mouse	BXD	UTHSC_BXD_Young_Adult_Eye_RNAseq_TPM_Log	ENSMUSG00000046679	C87436	expressed sequence C87436		N/A	6	86.4384	Not available	232196	N/A		+			86.4384	86.4735	6	82.5	rsm10000000070	18.884		4.14968	4.01	0.16122	4.3845	0.0714178	x	x	x	x	x	x	4.266	0.00282843	3.8605	0.0700036	x	x	x	x	x	x	4.299	0.0480833	x
162	https://genenetwork.org/show_trait?trait_id=ENSMUSG00000017978&dataset=UTHSC_BXD_Young_Adult_Eye_RNAseq_TPM_Log	mouse	BXD	UTHSC_BXD_Young_Adult_Eye_RNAseq_TPM_Log	ENSMUSG00000017978	Cadps2	Ca2+-dependent activator protein for secretion 2		N/A	6	23.2628	A230044C21Rik, Caps2, Caps2, Cpd2	320405	N/A		-			23.2628	23.8394	2	142.435	rsm10000003420	16.0903		2.37289	2.427	0.00565685	2.301	0.130108	x	x	x	x	x	x	2.4065	0.0304056	2.3045	0.0120208	x	x	x	x	x	x	2.182	0.168291	x
163	https://genenetwork.org/show_trait?trait_id=ENSMUSG00000029761&dataset=UTHSC_BXD_Young_Adult_Eye_RNAseq_TPM_Log	mouse	BXD	UTHSC_BXD_Young_Adult_Eye_RNAseq_TPM_Log	ENSMUSG00000029761	Cald1	caldesmon 1		N/A	6	34.5985	4833423D12Rik, AI195384, AV071549, AW536160, C920027I18Rik	109624	N/A		+			34.5985	34.7755	17	76.4192	rsm10000019921	9.82702		4.80703	4.838	0.108894	5.1215	0.0954594	x	x	x	x	x	x	4.954	0.152735	4.6575	0.16617	x	x	x	x	x	x	4.793	0.0551543	x
164	https://genenetwork.org/show_trait?trait_id=ENSMUSG00000029767&dataset=UTHSC_BXD_Young_Adult_Eye_RNAseq_TPM_Log	mouse	BXD	UTHSC_BXD_Young_Adult_Eye_RNAseq_TPM_Log	ENSMUSG00000029767	Calu	calumenin		N/A	6	29.3481	9530075H20Rik	12321	N/A		+			29.3481	29.3771	6	51.6385	rsm10000007184	11.1544		7.04292	7.096	0.00141421	7.2065	0.0714178	x	x	x	x	x	x	7.2315	0.0544472	7.127	0.0480833	x	x	x	x	x	x	6.991	0.0636396	x
165	https://genenetwork.org/show_trait?trait_id=ENSMUSG00000056737&dataset=UTHSC_BXD_Young_Adult_Eye_RNAseq_TPM_Log	mouse	BXD	UTHSC_BXD_Young_Adult_Eye_RNAseq_TPM_Log	ENSMUSG00000056737	Capg	capping protein (actin filament), gelsolin-like		N/A	6	72.5444	gCap39, mbh1	12332	N/A		+			72.5444	72.563	5	66.5843	rsm10000006341	14.675		7.0265	6.541	0.132936	6.743	0.186676	x	x	x	x	x	x	7.0825	0.101116	6.904	0.120208	x	x	x	x	x	x	7.227	0.0579828	x
166	https://genenetwork.org/show_trait?trait_id=ENSMUSG00000015733&dataset=UTHSC_BXD_Young_Adult_Eye_RNAseq_TPM_Log	mouse	BXD	UTHSC_BXD_Young_Adult_Eye_RNAseq_TPM_Log	ENSMUSG00000015733	Capza2	capping protein (actin filament) muscle Z-line, alpha 2		N/A	6	17.6362	1110053K06Rik, AW208808, Cappa2	12343	N/A		+			17.6362	17.667	6	17.9721	rsm10000070482	30.8866		6.3909	6.3065	0.053033	6.4695	0.0756604	x	x	x	x	x	x	6.558	0.0183848	6.416	0.159806	x	x	x	x	x	x	6.27	0.0296985	x
167	https://genenetwork.org/show_trait?trait_id=ENSMUSG00000029863&dataset=UTHSC_BXD_Young_Adult_Eye_RNAseq_TPM_Log	mouse	BXD	UTHSC_BXD_Young_Adult_Eye_RNAseq_TPM_Log	ENSMUSG00000029863	Casp2	caspase 2		N/A	6	42.265	CASP2, ICH1, NEDD2, Nedd2	12366	N/A		+			42.265	42.2825	9	114.714	rsm10000011955	13.4603		3.88768	3.9785	0.00353553	4.076	0.193747	x	x	x	x	x	x	3.923	0.200818	3.6155	0.210011	x	x	x	x	x	x	3.9985	0.0205061	x
168	https://genenetwork.org/show_trait?trait_id=ENSMUSG00000007655&dataset=UTHSC_BXD_Young_Adult_Eye_RNAseq_TPM_Log	mouse	BXD	UTHSC_BXD_Young_Adult_Eye_RNAseq_TPM_Log	ENSMUSG00000007655	Cav1	caveolin 1, caveolae protein		N/A	6	17.3063	Cav, Cav1	12389	N/A		+			17.3063	17.3415	1	3.00149	rsm10000000001	0		0	0	0	0	0	x	x	x	x	x	x	0	0	0	0	x	x	x	x	x	x	0	0	x
169	https://genenetwork.org/show_trait?trait_id=ENSMUSG00000000058&dataset=UTHSC_BXD_Young_Adult_Eye_RNAseq_TPM_Log	mouse	BXD	UTHSC_BXD_Young_Adult_Eye_RNAseq_TPM_Log	ENSMUSG00000000058	Cav2	caveolin 2		N/A	6	17.2812	AI447843	12390	N/A		+			17.2812	17.2891	1	3.00149	rsm10000000001	0		0	0	0	0	0	x	x	x	x	x	x	0	0	0	0	x	x	x	x	x	x	0	0	x
170	https://genenetwork.org/show_trait?trait_id=ENSMUSG00000029836&dataset=UTHSC_BXD_Young_Adult_Eye_RNAseq_TPM_Log	mouse	BXD	UTHSC_BXD_Young_Adult_Eye_RNAseq_TPM_Log	ENSMUSG00000029836	Cbx3	chromobox 3		N/A	6	51.4704	HP1g, M32	12417	N/A		+			51.4704	51.4837	12	9.74845	rs29178345	12.352		5.71221	5.62	0.243245	5.9325	0.0657609	x	x	x	x	x	x	5.968	0.079196	5.758	0.22486	x	x	x	x	x	x	5.6115	0.0247487	x
171	https://genenetwork.org/show_trait?trait_id=ENSMUSG00000050786&dataset=UTHSC_BXD_Young_Adult_Eye_RNAseq_TPM_Log	mouse	BXD	UTHSC_BXD_Young_Adult_Eye_RNAseq_TPM_Log	ENSMUSG00000050786	Ccdc126	coiled-coil domain containing 126		N/A	6	49.3193	6330407D12Rik, AA675040, AI465320, AL022711	57895	N/A		+			49.3193	49.3416	6	51.6385	rsm10000007184	21.9433		7.75346	7.467	0.0367696	7.8375	0.0954594	x	x	x	x	x	x	7.7065	0.22981	7.8675	0.205768	x	x	x	x	x	x	7.5085	0.0940452	x
172	https://genenetwork.org/show_trait?trait_id=ENSMUSG00000029769&dataset=UTHSC_BXD_Young_Adult_Eye_RNAseq_TPM_Log	mouse	BXD	UTHSC_BXD_Young_Adult_Eye_RNAseq_TPM_Log	ENSMUSG00000029769	Ccdc136	coiled-coil domain containing 136		N/A	6	29.3963	4921511K06Rik, BC006583	232664	N/A		+			29.3963	29.427	5	29.5375	rs29818570	13.0646		7.35333	7.156	0.113137	7.8025	0.0162635	x	x	x	x	x	x	7.588	0.175362	7.0875	0.345775	x	x	x	x	x	x	7.472	0.00141421	x
173	https://genenetwork.org/show_trait?trait_id=ENSMUSG00000107499&dataset=UTHSC_BXD_Young_Adult_Eye_RNAseq_TPM_Log	mouse	BXD	UTHSC_BXD_Young_Adult_Eye_RNAseq_TPM_Log	ENSMUSG00000107499	Ccdc142	coiled-coil domain containing 142		N/A	6	83.1016	A230058J24Rik	243510	N/A		+			83.1016	83.1084	4	122.844	rsm10000528819	4.386		0.00241333	0	0	0	0	x	x	x	x	x	x	0	0	0	0	x	x	x	x	x	x	0	0	x
174	https://genenetwork.org/show_trait?trait_id=ENSMUSG00000087578&dataset=UTHSC_BXD_Young_Adult_Eye_RNAseq_TPM_Log	mouse	BXD	UTHSC_BXD_Young_Adult_Eye_RNAseq_TPM_Log	ENSMUSG00000087578	Ccdc142os	coiled-coil domain containing 142, opposite strand		N/A	6	83.1066	Gm15605	102635447	N/A		-			83.1066	83.1091	1	3.00149	rsm10000000001	0		0	0	0	0	0	x	x	x	x	x	x	0	0	0	0	x	x	x	x	x	x	0	0	x
175	https://genenetwork.org/show_trait?trait_id=ENSMUSG00000034083&dataset=UTHSC_BXD_Young_Adult_Eye_RNAseq_TPM_Log	mouse	BXD	UTHSC_BXD_Young_Adult_Eye_RNAseq_TPM_Log	ENSMUSG00000034083	Ccdc174	coiled-coil domain containing 174		N/A	6	91.8781	C130022K22Rik	232236	N/A		+			91.8781	91.8998	5	29.0522	rsm10000006018	15.8705		3.62923	3.6535	0.0572756	3.971	0.101823	x	x	x	x	x	x	3.69	0.244659	3.611	0.00141421	x	x	x	x	x	x	3.57	0.154149	x
176	https://genenetwork.org/show_trait?trait_id=ENSMUSG00000039578&dataset=UTHSC_BXD_Young_Adult_Eye_RNAseq_TPM_Log	mouse	BXD	UTHSC_BXD_Young_Adult_Eye_RNAseq_TPM_Log	ENSMUSG00000039578	Ccser1	coiled-coil serine rich 1		N/A	6	61.1803	6230405M12Rik, C130092O11Rik, Fam190a	232035	N/A		+			61.1803	62.3829	8	117.545	rs13480011	12.2296		3.52171	3.4835	0.120915	3.834	0.0183848	x	x	x	x	x	x	3.3245	0.161927	3.3725	0.0219203	x	x	x	x	x	x	3.53	0.127279	x
177	https://genenetwork.org/show_trait?trait_id=ENSMUSG00000030007&dataset=UTHSC_BXD_Young_Adult_Eye_RNAseq_TPM_Log	mouse	BXD	UTHSC_BXD_Young_Adult_Eye_RNAseq_TPM_Log	ENSMUSG00000030007	Cct7	chaperonin containing Tcp1, subunit 7 (eta)		N/A	6	85.4515	AA408524, AL022769, Ccth, Cctz	12468	N/A		+			85.4515	85.4685	14	21.4106	rs30767507	16.8407		6.37579	6.3045	0.0162635	6.305	0.0608112	x	x	x	x	x	x	6.351	0.00848528	6.3815	0.0318198	x	x	x	x	x	x	6.3985	0.0473761	x
178	https://genenetwork.org/show_trait?trait_id=ENSMUSG00000034783&dataset=UTHSC_BXD_Young_Adult_Eye_RNAseq_TPM_Log	mouse	BXD	UTHSC_BXD_Young_Adult_Eye_RNAseq_TPM_Log	ENSMUSG00000034783	Cd207	CD207 antigen		N/A	6	83.6712	Not available	246278	N/A		-			83.6712	83.6779	2	75.0748	rsm10000290688	12.9087		2.03321	1.5375	0.994899	1.7315	0.156271	x	x	x	x	x	x	2.269	0.124451	1.54	0.236174	x	x	x	x	x	x	2.98	0.387495	x
179	https://genenetwork.org/show_trait?trait_id=ENSMUSG00000053977&dataset=UTHSC_BXD_Young_Adult_Eye_RNAseq_TPM_Log	mouse	BXD	UTHSC_BXD_Young_Adult_Eye_RNAseq_TPM_Log	ENSMUSG00000053977	Cd8a	CD8 antigen, alpha chain		N/A	6	71.3734	BB154331, Ly2, Ly35, LyB, Lyt2	12525	N/A		+			71.3734	71.3792	18	29.1623	rsm10000020323	17.0222		0.160017	0	0	0.1255	0.0190919	x	x	x	x	x	x	0.0985	0.1393	0	0	x	x	x	x	x	x	0.2665	0.320319	x
180	https://genenetwork.org/show_trait?trait_id=ENSMUSG00000053044&dataset=UTHSC_BXD_Young_Adult_Eye_RNAseq_TPM_Log	mouse	BXD	UTHSC_BXD_Young_Adult_Eye_RNAseq_TPM_Log	ENSMUSG00000053044	Cd8b1	CD8 antigen, beta chain 1		N/A	6	71.3228	Cd8b, Ly3, LyC, Lyt3	12526	N/A		+			71.3228	71.3375	1	177.555	rsm10000022401	12.8209		0.139296	0	0	0.1605	0.226981	x	x	x	x	x	x	0	0	0	0	x	x	x	x	x	x	0.292	0.41295	x
181	https://genenetwork.org/show_trait?trait_id=ENSMUSG00000029790&dataset=UTHSC_BXD_Young_Adult_Eye_RNAseq_TPM_Log	mouse	BXD	UTHSC_BXD_Young_Adult_Eye_RNAseq_TPM_Log	ENSMUSG00000029790	Cep41	centrosomal protein 41		N/A	6	30.6535	1700017E11Rik, 2810431D15Rik, Tsga14	83922	N/A		-			30.6535	30.6937	19	52.0754	rsm10002113711	16.3238		3.59297	3.402	0.295571	3.9855	0.00636396	x	x	x	x	x	x	3.7335	0.111016	3.5635	0.0629325	x	x	x	x	x	x	3.6735	0.200111	x
182	https://genenetwork.org/show_trait?trait_id=ENSMUSG00000048794&dataset=UTHSC_BXD_Young_Adult_Eye_RNAseq_TPM_Log	mouse	BXD	UTHSC_BXD_Young_Adult_Eye_RNAseq_TPM_Log	ENSMUSG00000048794	Cfap100	cilia and flagella associated protein 100		N/A	6	90.4035	AW048498, C030041G11Rik, C230069K22Rik, Ccdc37	243538	N/A		-			90.4035	90.4288	14	59.6073	rsm10000017489	9.71171		2.84237	3.2035	0.164756	2.6445	0.306177	x	x	x	x	x	x	2.99	0.270115	2.997	0.203647	x	x	x	x	x	x	2.7015	0.0318198	x
183	https://genenetwork.org/show_trait?trait_id=ENSMUSG00000041301&dataset=UTHSC_BXD_Young_Adult_Eye_RNAseq_TPM_Log	mouse	BXD	UTHSC_BXD_Young_Adult_Eye_RNAseq_TPM_Log	ENSMUSG00000041301	Cftr	cystic fibrosis transmembrane conductance regulator		N/A	6	18.1707	AW495489, Abcc7	12638	N/A		+			18.1707	18.3228	10	55.1015	rs29313453	13.7004		0.674915	0.6365	0.276479	0.928	0.291328	x	x	x	x	x	x	0.5055	0.299106	0.978	0.0367696	x	x	x	x	x	x	0.969	0.0820244	x
184	https://genenetwork.org/show_trait?trait_id=ENSMUSG00000053768&dataset=UTHSC_BXD_Young_Adult_Eye_RNAseq_TPM_Log	mouse	BXD	UTHSC_BXD_Young_Adult_Eye_RNAseq_TPM_Log	ENSMUSG00000053768	Chchd3	coiled-coil-helix-coiled-coil-helix domain containing 3		N/A	6	32.791	0610041L09Rik, 1700039J09Rik, AW558177, Micos19	66075	N/A		-			32.791	33.0603	1	192.746	rsm10000002464	17.3878		6.77186	7.042	0.110309	6.559	0.0381838	x	x	x	x	x	x	6.8605	0.362746	7.2035	0.0784888	x	x	x	x	x	x	6.6395	0.0586899	x
185	https://genenetwork.org/show_trait?trait_id=ENSMUSG00000034203&dataset=UTHSC_BXD_Young_Adult_Eye_RNAseq_TPM_Log	mouse	BXD	UTHSC_BXD_Young_Adult_Eye_RNAseq_TPM_Log	ENSMUSG00000034203	Chchd4	coiled-coil-helix-coiled-coil-helix domain containing 4		N/A	6	91.4622	2410012P20Rik, 2810014D17Rik, AI838740	72170	N/A		-			91.4622	91.4735	1	194.673	rsm10000002487	14.0311		3.82115	3.812	0.0692965	3.629	0.0282843	x	x	x	x	x	x	3.8525	0.0572756	3.7845	0.132229	x	x	x	x	x	x	3.799	0.086267	x
186	https://genenetwork.org/show_trait?trait_id=ENSMUSG00000030086&dataset=UTHSC_BXD_Young_Adult_Eye_RNAseq_TPM_Log	mouse	BXD	UTHSC_BXD_Young_Adult_Eye_RNAseq_TPM_Log	ENSMUSG00000030086	Chchd6	coiled-coil-helix-coiled-coil-helix domain containing 6		N/A	6	89.3831	0710001P09Rik, 1700021B03Rik, Micos25	66098	N/A		-			89.3831	89.5957	3	149.181	rsm10000004606	14.6032		4.86601	4.3495	0.0318198	4.7365	0.00919239	x	x	x	x	x	x	4.685	0.230517	4.6245	0.113844	x	x	x	x	x	x	5.036	0.110309	x
187	https://genenetwork.org/show_trait?trait_id=ENSMUSG00000053119&dataset=UTHSC_BXD_Young_Adult_Eye_RNAseq_TPM_Log	mouse	BXD	UTHSC_BXD_Young_Adult_Eye_RNAseq_TPM_Log	ENSMUSG00000053119	Chmp3	charged multivesicular body protein 3		N/A	6	71.5438	25.1, 4921505F14Rik, 9130011K15Rik, CGI49, D6Ertd286e, NEDF, Vps24	66700	N/A		+			71.5438	71.5826	2	10.4245	rsm10000002517	12.8288		6.69391	6.5775	0.170413	6.6995	0.0756604	x	x	x	x	x	x	6.8405	0.129401	6.599	0.132936	x	x	x	x	x	x	6.707	0.0848528	x
188	https://genenetwork.org/show_trait?trait_id=ENSMUSG00000004633&dataset=UTHSC_BXD_Young_Adult_Eye_RNAseq_TPM_Log	mouse	BXD	UTHSC_BXD_Young_Adult_Eye_RNAseq_TPM_Log	ENSMUSG00000004633	Chn2	chimerin 2		N/A	6	54.0396	1700026N20Rik, 4930557O16Rik, ARHGAP3, Bch	69993	N/A		+			54.0396	54.3018	8	17.1466	rsm10000010248	13.049		2.30526	2.1595	0.135057	2.0805	0.245366	x	x	x	x	x	x	2.359	0.176777	2.16	0.0480833	x	x	x	x	x	x	1.8005	0.0968736	x
189	https://genenetwork.org/show_trait?trait_id=ENSMUSG00000045613&dataset=UTHSC_BXD_Young_Adult_Eye_RNAseq_TPM_Log	mouse	BXD	UTHSC_BXD_Young_Adult_Eye_RNAseq_TPM_Log	ENSMUSG00000045613	Chrm2	cholinergic receptor, muscarinic 2, cardiac		N/A	6	36.3881	AChRM2, Chrm2, M2	243764	N/A		+			36.3881	36.5284	2	155.235	rs27310903	14.2981		2.56762	2.479	0.470933	3.1405	0.119501	x	x	x	x	x	x	2.8875	0.0360624	2.029	0.725492	x	x	x	x	x	x	2.2745	0.135057	x
190	https://genenetwork.org/show_trait?trait_id=ENSMUSG00000056643&dataset=UTHSC_BXD_Young_Adult_Eye_RNAseq_TPM_Log	mouse	BXD	UTHSC_BXD_Young_Adult_Eye_RNAseq_TPM_Log	ENSMUSG00000056643	Chst13	carbohydrate sulfotransferase 13		N/A	6	90.3083	1110067M19Rik, C4ST3	71797	N/A		-			90.3083	90.3252	X	152.296	rsm10000021817	12.2628		0.111511	0	0	0.3445	0.368403	x	x	x	x	x	x	0.1275	0.180312	0	0	x	x	x	x	x	x	0	0	x
191	https://genenetwork.org/show_trait?trait_id=ENSMUSG00000029862&dataset=UTHSC_BXD_Young_Adult_Eye_RNAseq_TPM_Log	mouse	BXD	UTHSC_BXD_Young_Adult_Eye_RNAseq_TPM_Log	ENSMUSG00000029862	Clcn1	chloride channel, voltage-sensitive 1		N/A	6	42.2867	Clc1, Clc1, SMCC1, adr, mto, myotonia, nmf355	12723	N/A		+			42.2867	42.3158	1	192.746	rsm10000002464	21.3551		4.03607	4.6145	0.0827315	3.7625	0.106773	x	x	x	x	x	x	4.2975	0.72337	4.8665	0.0346482	x	x	x	x	x	x	3.329	0.137179	x
192	https://genenetwork.org/show_trait?trait_id=ENSMUSG00000079598&dataset=UTHSC_BXD_Young_Adult_Eye_RNAseq_TPM_Log	mouse	BXD	UTHSC_BXD_Young_Adult_Eye_RNAseq_TPM_Log	ENSMUSG00000079598	Clec2l	C-type lectin domain family 2, member L		N/A	6	38.6631	AI414054, AW122724, Gm1064	665180	N/A		+			38.6631	38.6809	2	11.7859	rs13476350	12.4867		5.73029	5.488	0.330926	5.7495	0.013435	x	x	x	x	x	x	5.776	0.0155564	4.9365	0.412243	x	x	x	x	x	x	5.7545	0.072832	x
193	https://genenetwork.org/show_trait?trait_id=ENSMUSG00000014542&dataset=UTHSC_BXD_Young_Adult_Eye_RNAseq_TPM_Log	mouse	BXD	UTHSC_BXD_Young_Adult_Eye_RNAseq_TPM_Log	ENSMUSG00000014542	Clec4f	C-type lectin domain family 4, member f		N/A	6	83.6445	Clecsf13, D18063, KUCR_MOUSE, Kclr	51811	N/A		-			83.6445	83.6562	1	190.759	rsm10000002416	9.45591		0.0629347	0.065	0.0919239	0.1315	0.185969	x	x	x	x	x	x	0.2135	0.301935	0.1345	0.190212	x	x	x	x	x	x	0	0	x
194	https://genenetwork.org/show_trait?trait_id=ENSMUSG00000029915&dataset=UTHSC_BXD_Young_Adult_Eye_RNAseq_TPM_Log	mouse	BXD	UTHSC_BXD_Young_Adult_Eye_RNAseq_TPM_Log	ENSMUSG00000029915	Clec5a	C-type lectin domain family 5, member a		N/A	6	40.5749	Clecsf5, Ly100, MDL1, Mdl1	23845	N/A		-			40.5749	40.5858	9	106.701	rs30085441	12.2004		0.738473	1.3365	0.383959	0.6085	0.502753	x	x	x	x	x	x	0.661	0.480833	0.526	0.182434	x	x	x	x	x	x	0.381	0.059397	x
195	https://genenetwork.org/show_trait?trait_id=ENSMUSG00000030057&dataset=UTHSC_BXD_Young_Adult_Eye_RNAseq_TPM_Log	mouse	BXD	UTHSC_BXD_Young_Adult_Eye_RNAseq_TPM_Log	ENSMUSG00000030057	Cnbp	cellular nucleic acid binding protein		N/A	6	87.8426	AA408710, Cnbp1, Znf9	12785	N/A		-			87.8426	87.8511	17	69.962	rsm10000019839	11.118		8.53577	8.542	0.0325269	8.5455	0.00636396	x	x	x	x	x	x	8.6135	0.0148492	8.4605	0.0855599	x	x	x	x	x	x	8.4745	0.118087	x
196	https://genenetwork.org/show_trait?trait_id=ENSMUSG00000038784&dataset=UTHSC_BXD_Young_Adult_Eye_RNAseq_TPM_Log	mouse	BXD	UTHSC_BXD_Young_Adult_Eye_RNAseq_TPM_Log	ENSMUSG00000038784	Cnot4	CCR4-NOT transcription complex, subunit 4		N/A	6	35.0221	Not4, Not4h, Not4hp	53621	N/A		-			35.0221	35.1337	13	16.083	rsm10000015613	13.5896		4.27172	4.088	0.155563	4.4435	0.0629325	x	x	x	x	x	x	4.467	0.106066	4.2685	0.130815	x	x	x	x	x	x	4.2765	0.122329	x
197	https://genenetwork.org/show_trait?trait_id=ENSMUSG00000039419&dataset=UTHSC_BXD_Young_Adult_Eye_RNAseq_TPM_Log	mouse	BXD	UTHSC_BXD_Young_Adult_Eye_RNAseq_TPM_Log	ENSMUSG00000039419	Cntnap2	contactin associated protein-like 2		N/A	6	45.0594	5430425M22Rik, Caspr2, mKIAA0868	66797	N/A		+			45.0594	47.3042	5	53.5745	rsm10000006190	38.4387		4.86313	4.4825	0.0799031	5.1485	0.0841457	x	x	x	x	x	x	4.7255	0.120915	4.3785	0.0813173	x	x	x	x	x	x	4.628	0.135764	x
198	https://genenetwork.org/show_trait?trait_id=ENSMUSG00000068794&dataset=UTHSC_BXD_Young_Adult_Eye_RNAseq_TPM_Log	mouse	BXD	UTHSC_BXD_Young_Adult_Eye_RNAseq_TPM_Log	ENSMUSG00000068794	Col28a1	collagen, type XXVIII, alpha 1		N/A	6	7.99781	Col28, Gm466	213945	N/A		-			7.99781	8.19262	6	6.23394	rs30450019	29.6077		0.876573	1.3425	0.382545	0.8145	0.464569	x	x	x	x	x	x	0.7105	0.556493	0.786	0.294156	x	x	x	x	x	x	0.5925	0.195869	x
199	https://genenetwork.org/show_trait?trait_id=ENSMUSG00000030058&dataset=UTHSC_BXD_Young_Adult_Eye_RNAseq_TPM_Log	mouse	BXD	UTHSC_BXD_Young_Adult_Eye_RNAseq_TPM_Log	ENSMUSG00000030058	Copg1	coatomer protein complex, subunit gamma 1		N/A	6	87.8878	AU019265, BC056168, Copg, D6Ertd71e, D6Wsu16e	54161	N/A		+			87.8878	87.9136	2	157.353	rs27323024	12.178		5.14239	5.1475	0.164756	5.3875	0.0487904	x	x	x	x	x	x	5.391	0.059397	5.0515	0.0275772	x	x	x	x	x	x	4.9995	0.0247487	x
200	https://genenetwork.org/show_trait?trait_id=ENSMUSG00000025607&dataset=UTHSC_BXD_Young_Adult_Eye_RNAseq_TPM_Log	mouse	BXD	UTHSC_BXD_Young_Adult_Eye_RNAseq_TPM_Log	ENSMUSG00000025607	Copg2	coatomer protein complex, subunit gamma 2		N/A	6	30.7476	AW227625, gamma2COP	54160	N/A		-			30.7476	30.8968	10	76.7128	rs13480657	13.2484		7.11342	7.086	0.00424264	7.1245	0.0431335	x	x	x	x	x	x	7.296	0.154149	7.1015	0.180312	x	x	x	x	x	x	7.0465	0.033234	x
201	https://genenetwork.org/show_trait?trait_id=ENSMUSG00000054446&dataset=UTHSC_BXD_Young_Adult_Eye_RNAseq_TPM_Log	mouse	BXD	UTHSC_BXD_Young_Adult_Eye_RNAseq_TPM_Log	ENSMUSG00000054446	Cpa1	carboxypeptidase A1, pancreatic		N/A	6	30.6392	0910001L12Rik, Cpa	109697	N/A		+			30.6392	30.6454	4	141.437	rsm10000005550	8.50764		0.0368307	0	0	0	0	x	x	x	x	x	x	0	0	0	0	x	x	x	x	x	x	0	0	x
202	https://genenetwork.org/show_trait?trait_id=ENSMUSG00000071553&dataset=UTHSC_BXD_Young_Adult_Eye_RNAseq_TPM_Log	mouse	BXD	UTHSC_BXD_Young_Adult_Eye_RNAseq_TPM_Log	ENSMUSG00000071553	Cpa2	carboxypeptidase A2, pancreatic		N/A	6	30.5416	Not available	232680	N/A		+			30.5416	30.5645	9	115.525	rs37026233	14.0654		3.20411	3.0735	0.321734	3.5385	0.267993	x	x	x	x	x	x	3.1075	0.072832	2.713	0.291328	x	x	x	x	x	x	3.582	0.207889	x
203	https://genenetwork.org/show_trait?trait_id=ENSMUSG00000039070&dataset=UTHSC_BXD_Young_Adult_Eye_RNAseq_TPM_Log	mouse	BXD	UTHSC_BXD_Young_Adult_Eye_RNAseq_TPM_Log	ENSMUSG00000039070	Cpa4	carboxypeptidase A4		N/A	6	30.5684	1110019K20Rik, AV009555	71791	N/A		+			30.5684	30.5924	4	154.914	rsm10000005693	10.4524		0.279604	0.27	0.381838	0.222	0.313955	x	x	x	x	x	x	0.0555	0.0784888	0.269	0.165463	x	x	x	x	x	x	0.1335	0.188798	x
204	https://genenetwork.org/show_trait?trait_id=ENSMUSG00000029788&dataset=UTHSC_BXD_Young_Adult_Eye_RNAseq_TPM_Log	mouse	BXD	UTHSC_BXD_Young_Adult_Eye_RNAseq_TPM_Log	ENSMUSG00000029788	Cpa5	carboxypeptidase A5		N/A	6	30.611	4930430M09Rik	74649	N/A		+			30.611	30.6317	16	57.4295	rsm10000019322	13.4688		0.083384	0	0	0	0	x	x	x	x	x	x	0.284	0.401637	0	0	x	x	x	x	x	x	0.026	0.0367696	x
205	https://genenetwork.org/show_trait?trait_id=ENSMUSG00000062980&dataset=UTHSC_BXD_Young_Adult_Eye_RNAseq_TPM_Log	mouse	BXD	UTHSC_BXD_Young_Adult_Eye_RNAseq_TPM_Log	ENSMUSG00000062980	Cped1	cadherin-like and PC-esterase domain containing 1		N/A	6	21.9859	6720481P07, A430107O13Rik, AI552584	214642	N/A		+			21.9859	22.2564	19	23.8425	rsm10000021034	13.3355		3.41456	3.8915	0.0247487	3.274	0.595384	x	x	x	x	x	x	3.668	0.255973	3.673	0.00848528	x	x	x	x	x	x	2.9245	0.270822	x
206	https://genenetwork.org/show_trait?trait_id=ENSMUSG00000052955&dataset=UTHSC_BXD_Young_Adult_Eye_RNAseq_TPM_Log	mouse	BXD	UTHSC_BXD_Young_Adult_Eye_RNAseq_TPM_Log	ENSMUSG00000052955	Cpvl	carboxypeptidase, vitellogenic-like		N/A	6	53.8733	4933436L16Rik, HVLP	71287	N/A		-			53.8733	53.9787	4	55.6119	rs27789011	16.7277		1.09393	1.1455	0.654074	0.6245	0.0487904	x	x	x	x	x	x	1.245	0.253144	1.0865	0.719128	x	x	x	x	x	x	0.9725	0.0431335	x
207	https://genenetwork.org/show_trait?trait_id=ENSMUSG00000038648&dataset=UTHSC_BXD_Young_Adult_Eye_RNAseq_TPM_Log	mouse	BXD	UTHSC_BXD_Young_Adult_Eye_RNAseq_TPM_Log	ENSMUSG00000038648	Creb3l2	cAMP responsive element binding protein 3-like 2		N/A	6	37.3273	BBF2H7, C530025K05Rik, SCIRR69	208647	N/A		-			37.3273	37.4421	2	156.631	rs47359238	18.3751		5.06934	5.122	0.121622	5.37	0.0268701	x	x	x	x	x	x	5.38	0.152735	4.9585	0.267993	x	x	x	x	x	x	4.7615	0.092631	x
208	https://genenetwork.org/show_trait?trait_id=ENSMUSG00000053007&dataset=UTHSC_BXD_Young_Adult_Eye_RNAseq_TPM_Log	mouse	BXD	UTHSC_BXD_Young_Adult_Eye_RNAseq_TPM_Log	ENSMUSG00000053007	Creb5	cAMP responsive element binding protein 5		N/A	6	53.2873	9430076C15Rik, CREBPa, Crebpa, D430026C09Rik	231991	N/A		+			53.2873	53.7004	2	122.467	rsm10000030726	14.0367		0.816299	0.795	0.277186	0.9925	0.163342	x	x	x	x	x	x	0.658	0.159806	0.844	0.175362	x	x	x	x	x	x	0.6435	0.335876	x
209	https://genenetwork.org/show_trait?trait_id=ENSMUSG00000003476&dataset=UTHSC_BXD_Young_Adult_Eye_RNAseq_TPM_Log	mouse	BXD	UTHSC_BXD_Young_Adult_Eye_RNAseq_TPM_Log	ENSMUSG00000003476	Crhr2	corticotropin releasing hormone receptor 2		N/A	6	55.09	CRFR2, CRFR2alpha, CRFR2beta, Crfr2	12922	N/A		-			55.09	55.133	14	22.0581	rsm10000017113	15.5149		3.27709	3.6985	0.0799031	3.1285	0.160513	x	x	x	x	x	x	3.4585	0.430628	3.7525	0.167584	x	x	x	x	x	x	2.85	0.0523259	x
210	https://genenetwork.org/show_trait?trait_id=ENSMUSG00000063063&dataset=UTHSC_BXD_Young_Adult_Eye_RNAseq_TPM_Log	mouse	BXD	UTHSC_BXD_Young_Adult_Eye_RNAseq_TPM_Log	ENSMUSG00000063063	Ctnna2	catenin (cadherin associated protein), alpha 2		N/A	6	76.8816	AI481747, Catna, Catna2, cdf, chp	12386	N/A		-			76.8816	77.9797	1	169.256	rsm10000020901	16.7233		5.38501	5.1005	0.0176777	5.5485	0.0473761	x	x	x	x	x	x	5.3795	0.156271	5.2265	0.263751	x	x	x	x	x	x	5.6325	0.0360624	x
211	https://genenetwork.org/show_trait?trait_id=ENSMUSG00000000416&dataset=UTHSC_BXD_Young_Adult_Eye_RNAseq_TPM_Log	mouse	BXD	UTHSC_BXD_Young_Adult_Eye_RNAseq_TPM_Log	ENSMUSG00000000416	Cttnbp2	cortactin binding protein 2		N/A	6	18.3665	3010022N24Rik, 4732477G22Rik, 6430526E05, 9130022E09Rik, AU040881, Cortbp2, ORF4, mKIAA1758	30785	N/A		-			18.3665	18.5148	8	17.0291	rsm10000010245	10.2478		4.27172	3.99	0.0636396	4.735	0.0565685	x	x	x	x	x	x	4.2085	0.306177	3.8355	0.347189	x	x	x	x	x	x	4.393	0.00141421	x
212	https://genenetwork.org/show_trait?trait_id=ENSMUSG00000029686&dataset=UTHSC_BXD_Young_Adult_Eye_RNAseq_TPM_Log	mouse	BXD	UTHSC_BXD_Young_Adult_Eye_RNAseq_TPM_Log	ENSMUSG00000029686	Cul1	cullin 1		N/A	6	47.4534	Cul1	26965	N/A		+			47.4534	47.5261	18	70.0551	rsm10000020623	9.90691		7.34733	7.303	0.0777818	7.5555	0.0106066	x	x	x	x	x	x	7.4655	0.161927	7.287	0.16122	x	x	x	x	x	x	7.3095	0.0388909	x
213	https://genenetwork.org/show_trait?trait_id=ENSMUSG00000063694&dataset=UTHSC_BXD_Young_Adult_Eye_RNAseq_TPM_Log	mouse	BXD	UTHSC_BXD_Young_Adult_Eye_RNAseq_TPM_Log	ENSMUSG00000063694	Cycs	cytochrome c, somatic		N/A	6	50.5626	Not available	13063	N/A		-			50.5626	50.5665	1	192.746	rsm10000002464	19.2334		6.13302	6.6705	0.180312	5.7715	0.0558614	x	x	x	x	x	x	6.031	0.499217	6.7455	0.033234	x	x	x	x	x	x	5.7225	0.105359	x
214	https://genenetwork.org/show_trait?trait_id=ENSMUSG00000063415&dataset=UTHSC_BXD_Young_Adult_Eye_RNAseq_TPM_Log	mouse	BXD	UTHSC_BXD_Young_Adult_Eye_RNAseq_TPM_Log	ENSMUSG00000063415	Cyp26b1	cytochrome P450, family 26, subfamily b, polypeptide 1		N/A	6	84.5714	CP26, P450RAI2	232174	N/A		-			84.5714	84.5939	13	22.3417	rsm10000015688	14.4011		4.74564	5.0855	0.183141	4.795	1.06349	x	x	x	x	x	x	5.9035	0.358503	3.334	0.346482	x	x	x	x	x	x	5.1895	0.157685	x
215	https://genenetwork.org/show_trait?trait_id=ENSMUSG00000046806&dataset=UTHSC_BXD_Young_Adult_Eye_RNAseq_TPM_Log	mouse	BXD	UTHSC_BXD_Young_Adult_Eye_RNAseq_TPM_Log	ENSMUSG00000046806	Cyren	cell cycle regulator of NHEJ		N/A	6	34.8718	3110062M04Rik, AL023049, Mri	78412	N/A		-			34.8718	34.8781	2	133.679	rsm10000033343	12.0178		1.9454	1.294	0.0636396	1.571	0.0282843	x	x	x	x	x	x	1.8545	0.395273	1.352	0.292742	x	x	x	x	x	x	1.9035	0.341533	x
216	https://genenetwork.org/show_trait?trait_id=ENSMUSG00000107610&dataset=UTHSC_BXD_Young_Adult_Eye_RNAseq_TPM_Log	mouse	BXD	UTHSC_BXD_Young_Adult_Eye_RNAseq_TPM_Log	ENSMUSG00000107610	D530018E20Rik	RIKEN cDNA D530018E20 gene		N/A	6	72.895	Not available	109360	N/A		-			72.895	72.8959	1	3.00149	rsm10000000001	0		0	0	0	0	0	x	x	x	x	x	x	0	0	0	0	x	x	x	x	x	x	0	0	x
217	https://genenetwork.org/show_trait?trait_id=ENSMUSG00000063455&dataset=UTHSC_BXD_Young_Adult_Eye_RNAseq_TPM_Log	mouse	BXD	UTHSC_BXD_Young_Adult_Eye_RNAseq_TPM_Log	ENSMUSG00000063455	D630045J12Rik	RIKEN cDNA D630045J12 gene		N/A	6	38.1232	Kiaa1549, mKIAA1549	330286	N/A		-			38.1232	38.254	X	112.032	rsm10000021648	14.4164		3.90363	3.7405	0.205768	4.417	0.172534	x	x	x	x	x	x	3.961	0.195161	3.8735	0.17607	x	x	x	x	x	x	4.044	0.0608112	x
218	https://genenetwork.org/show_trait?trait_id=ENSMUSG00000090891&dataset=UTHSC_BXD_Young_Adult_Eye_RNAseq_TPM_Log	mouse	BXD	UTHSC_BXD_Young_Adult_Eye_RNAseq_TPM_Log	ENSMUSG00000090891	D6Ertd527e	DNA segment, Chr 6, ERATO Doi 527, expressed		N/A	6	87.1047	AU043841	52372	N/A		+			87.1047	87.113	6	76.142	rsm10000007294	8.65602		0.857411	0.762	0.398808	0.5145	0.348604	x	x	x	x	x	x	1.0335	0.173241	0.975	0.545886	x	x	x	x	x	x	1.3265	0.109602	x
219	https://genenetwork.org/show_trait?trait_id=ENSMUSG00000085171&dataset=UTHSC_BXD_Young_Adult_Eye_RNAseq_TPM_Log	mouse	BXD	UTHSC_BXD_Young_Adult_Eye_RNAseq_TPM_Log	ENSMUSG00000085171	D830026I12Rik	RIKEN cDNA D830026I12 gene		N/A	6	17.1978	Not available	319682	N/A		+			17.1978	17.2102	6	16.7833	rsm10000007042	83.2403		0.701753	1.215	0.487904	1.141	0.267286	x	x	x	x	x	x	0.4765	0.673873	0.625	0.367696	x	x	x	x	x	x	0.605	0.855599	x
220	https://genenetwork.org/show_trait?trait_id=ENSMUSG00000031865&dataset=UTHSC_BXD_Young_Adult_Eye_RNAseq_TPM_Log	mouse	BXD	UTHSC_BXD_Young_Adult_Eye_RNAseq_TPM_Log	ENSMUSG00000031865	Dctn1	dynactin 1		N/A	6	83.1659	AL022633, DAP150, DP150, Glued, p150, p150glued, p150<glued>	13191	N/A		+			83.1659	83.2001	13	16.083	rsm10000015613	9.27652		8.26123	8.2895	0.033234	8.381	0.0339411	x	x	x	x	x	x	8.348	0.0622254	8.156	0.0424264	x	x	x	x	x	x	8.227	0.0692965	x
221	https://genenetwork.org/show_trait?trait_id=ENSMUSG00000038456&dataset=UTHSC_BXD_Young_Adult_Eye_RNAseq_TPM_Log	mouse	BXD	UTHSC_BXD_Young_Adult_Eye_RNAseq_TPM_Log	ENSMUSG00000038456	Dennd2a	DENN/MADD domain containing 2A		N/A	6	39.4624	B930096L08Rik, C130031G22, mKIAA1277	209773	N/A		-			39.4624	39.5579	2	150.659	rs27352250	17.2584		3.94011	3.9015	0.195869	4.1995	0.026163	x	x	x	x	x	x	3.9175	0.0219203	3.749	0.18809	x	x	x	x	x	x	3.843	0.21496	x
222	https://genenetwork.org/show_trait?trait_id=ENSMUSG00000038665&dataset=UTHSC_BXD_Young_Adult_Eye_RNAseq_TPM_Log	mouse	BXD	UTHSC_BXD_Young_Adult_Eye_RNAseq_TPM_Log	ENSMUSG00000038665	Dgki	diacylglycerol kinase, iota		N/A	6	36.846	6430604M11Rik, C130010K08Rik	320127	N/A		-			36.846	37.3002	1	43.007	rsm10000044312	9.74685		2.99603	2.9985	0.473054	3.4335	0.105359	x	x	x	x	x	x	2.5645	0.194454	2.8285	0.433456	x	x	x	x	x	x	2.846	0.193747	x
223	https://genenetwork.org/show_trait?trait_id=ENSMUSG00000014554&dataset=UTHSC_BXD_Young_Adult_Eye_RNAseq_TPM_Log	mouse	BXD	UTHSC_BXD_Young_Adult_Eye_RNAseq_TPM_Log	ENSMUSG00000014554	Dguok	deoxyguanosine kinase		N/A	6	83.4802	dGK, dGK1, dGK2, dGK3	27369	N/A		-			83.4802	83.507	8	111.635	rsm10000010630	12.7475		5.16442	5.0385	0.0799031	5.4195	0.0784888	x	x	x	x	x	x	5.0605	0.0898026	5.0875	0.253851	x	x	x	x	x	x	5.334	0.0325269	x
224	https://genenetwork.org/show_trait?trait_id=ENSMUSG00000052861&dataset=UTHSC_BXD_Young_Adult_Eye_RNAseq_TPM_Log	mouse	BXD	UTHSC_BXD_Young_Adult_Eye_RNAseq_TPM_Log	ENSMUSG00000052861	Dnah6	dynein, axonemal, heavy chain 6		N/A	6	73.0176	9830168K20, A730004I20Rik, Dnahc6, mKIAA1697, mdhc6	330355	N/A		-			73.0176	73.2217	4	140.925	UNC8365581	12.7142		0.903765	0.7955	0.184555	1.1465	0.111016	x	x	x	x	x	x	0.7755	0.40093	0.948	0.145664	x	x	x	x	x	x	1.2045	0.0685894	x
225	https://genenetwork.org/show_trait?trait_id=ENSMUSG00000048206&dataset=UTHSC_BXD_Young_Adult_Eye_RNAseq_TPM_Log	mouse	BXD	UTHSC_BXD_Young_Adult_Eye_RNAseq_TPM_Log	ENSMUSG00000048206	Dnajb8	DnaJ heat shock protein family (Hsp40) member B8		N/A	6	88.2223	1700016F14Rik, 1700031F10Rik, AI326313, mDj6	56691	N/A		+			88.2223	88.2544	4	121.044	rsm10000528816	10.7865		1.43129	1.2415	0.720542	1.3145	0.133643	x	x	x	x	x	x	1.541	0.086267	1.055	1.34492	x	x	x	x	x	x	1.019	0.0438406	x
226	https://genenetwork.org/show_trait?trait_id=ENSMUSG00000068335&dataset=UTHSC_BXD_Young_Adult_Eye_RNAseq_TPM_Log	mouse	BXD	UTHSC_BXD_Young_Adult_Eye_RNAseq_TPM_Log	ENSMUSG00000068335	Dok1	docking protein 1		N/A	6	83.0309	AW557123, p62DOK	13448	N/A		-			83.0309	83.0335	18	28.2967	rs13483269	10.7171		2.71468	2.948	0.172534	2.7755	0.108187	x	x	x	x	x	x	2.4595	0.649831	2.2895	0.106773	x	x	x	x	x	x	2.8015	0.0176777	x
227	https://genenetwork.org/show_trait?trait_id=ENSMUSG00000068536&dataset=UTHSC_BXD_Young_Adult_Eye_RNAseq_TPM_Log	mouse	BXD	UTHSC_BXD_Young_Adult_Eye_RNAseq_TPM_Log	ENSMUSG00000068536	Doxl2	diamine oxidase-like protein 2		N/A	6	48.975	Not available	243376	N/A		+			48.975	48.9787	1	3.00149	rsm10000000001	0		0	0	0	0	0	x	x	x	x	x	x	0	0	0	0	x	x	x	x	x	x	0	0	x
228	https://genenetwork.org/show_trait?trait_id=ENSMUSG00000009145&dataset=UTHSC_BXD_Young_Adult_Eye_RNAseq_TPM_Log	mouse	BXD	UTHSC_BXD_Young_Adult_Eye_RNAseq_TPM_Log	ENSMUSG00000009145	Dqx1	DEAQ RNA-dependent ATPase		N/A	6	83.0578	2310066E11Rik	93838	N/A		+			83.0578	83.0673	16	87.3847	rsm10000019642	11.6284		4.14619	3.817	0.0777818	4.4275	0.205768	x	x	x	x	x	x	4.199	0.347897	3.708	0.363453	x	x	x	x	x	x	4.3335	0.275065	x
229	https://genenetwork.org/show_trait?trait_id=ENSMUSG00000030002&dataset=UTHSC_BXD_Young_Adult_Eye_RNAseq_TPM_Log	mouse	BXD	UTHSC_BXD_Young_Adult_Eye_RNAseq_TPM_Log	ENSMUSG00000030002	Dusp11	dual specificity phosphatase 11 (RNA/RNP complex 1-interacting)		N/A	6	85.9423	2010300F21Rik, AI481497	72102	N/A		-			85.9423	85.9617	15	60.0387	rs47695923	9.05594		6.55791	6.406	0.066468	6.9755	0.0289914	x	x	x	x	x	x	6.5685	0.178898	6.2575	0.0742462	x	x	x	x	x	x	6.765	0.0438406	x
230	https://genenetwork.org/show_trait?trait_id=ENSMUSG00000033788&dataset=UTHSC_BXD_Young_Adult_Eye_RNAseq_TPM_Log	mouse	BXD	UTHSC_BXD_Young_Adult_Eye_RNAseq_TPM_Log	ENSMUSG00000033788	Dysf	dysferlin		N/A	6	84.0086	2310004N10Rik, AI604795, D6Pas3	26903	N/A		+			84.0086	84.2111	1	192.746	rsm10000002464	16.7081		2.64605	3.283	0.0325269	2.385	0.25173	x	x	x	x	x	x	2.7865	0.522552	3.366	0.00565685	x	x	x	x	x	x	2.207	0.0989949	x
231	https://genenetwork.org/show_trait?trait_id=ENSMUSG00000071332&dataset=UTHSC_BXD_Young_Adult_Eye_RNAseq_TPM_Log	mouse	BXD	UTHSC_BXD_Young_Adult_Eye_RNAseq_TPM_Log	ENSMUSG00000071332	E230015B07Rik	RIKEN cDNA E230015B07 gene		N/A	6	87.6724	Not available	320001	N/A		+			87.6724	87.681	2	55.0968	rsm10000028993	10.6688		0.0680373	0	0	0	0	x	x	x	x	x	x	0	0	0	0	x	x	x	x	x	x	0	0	x
232	https://genenetwork.org/show_trait?trait_id=ENSMUSG00000087231&dataset=UTHSC_BXD_Young_Adult_Eye_RNAseq_TPM_Log	mouse	BXD	UTHSC_BXD_Young_Adult_Eye_RNAseq_TPM_Log	ENSMUSG00000087231	E230016M11Rik	RIKEN cDNA E230016M11 gene		N/A	6	67.0366	Not available	320172	N/A		+			67.0366	67.0807	5	54.5938	rsm10000006198	10.8181		4.7719	4.3465	0.159099	5.1045	0.154856	x	x	x	x	x	x	4.855	0.0933381	4.231	0.432749	x	x	x	x	x	x	4.8515	0.0671751	x
233	https://genenetwork.org/show_trait?trait_id=ENSMUSG00000037172&dataset=UTHSC_BXD_Young_Adult_Eye_RNAseq_TPM_Log	mouse	BXD	UTHSC_BXD_Young_Adult_Eye_RNAseq_TPM_Log	ENSMUSG00000037172	E330009J07Rik	RIKEN cDNA E330009J07 gene		N/A	6	40.4014	AI841796, DENND11, Lchn, mKIAA1147	243780	N/A		-			40.4014	40.4361	12	9.74845	rs29178345	10.9725		3.97613	3.8525	0.150614	4.2755	0.111016	x	x	x	x	x	x	4.188	0.137179	3.417	0.115966	x	x	x	x	x	x	4.08	0.135764	x
234	https://genenetwork.org/show_trait?trait_id=ENSMUSG00000033216&dataset=UTHSC_BXD_Young_Adult_Eye_RNAseq_TPM_Log	mouse	BXD	UTHSC_BXD_Young_Adult_Eye_RNAseq_TPM_Log	ENSMUSG00000033216	Eefsec	eukaryotic elongation factor, selenocysteine-tRNA-specific		N/A	6	88.2573	Selb, mSelB, sec	65967	N/A		-			88.2573	88.4465	12	9.74845	rs29178345	16.9701		4.6391	4.602	0.0890955	4.738	0.0410122	x	x	x	x	x	x	4.608	0.0947523	4.2795	0.374059	x	x	x	x	x	x	4.753	0.234759	x
235	https://genenetwork.org/show_trait?trait_id=ENSMUSG00000068263&dataset=UTHSC_BXD_Young_Adult_Eye_RNAseq_TPM_Log	mouse	BXD	UTHSC_BXD_Young_Adult_Eye_RNAseq_TPM_Log	ENSMUSG00000068263	Efcc1	EF hand and coiled-coil domain containing 1		N/A	6	87.7309	Ccdc48	58229	N/A		+			87.7309	87.7559	14	25.4473	rsm10000017126	12.343		1.20478	1.8305	0.0827315	1.1785	0.345775	x	x	x	x	x	x	1.384	0.0735391	1.717	0.152735	x	x	x	x	x	x	1.148	0.115966	x
236	https://genenetwork.org/show_trait?trait_id=ENSMUSG00000071341&dataset=UTHSC_BXD_Young_Adult_Eye_RNAseq_TPM_Log	mouse	BXD	UTHSC_BXD_Young_Adult_Eye_RNAseq_TPM_Log	ENSMUSG00000071341	Egr4	early growth response 4		N/A	6	85.5111	NGF1C, NGFIC, NGFIC, pAT133	13656	N/A		-			85.5111	85.5136	13	53.2653	rsm10000015884	12.7368		0.714617	1.8955	0.072832	0.8225	0.0388909	x	x	x	x	x	x	0.3365	0.475883	0.18	0.254558	x	x	x	x	x	x	0.9805	0.596091	x
237	https://genenetwork.org/show_trait?trait_id=ENSMUSG00000031668&dataset=UTHSC_BXD_Young_Adult_Eye_RNAseq_TPM_Log	mouse	BXD	UTHSC_BXD_Young_Adult_Eye_RNAseq_TPM_Log	ENSMUSG00000031668	Eif2ak3	eukaryotic translation initiation factor 2 alpha kinase 3		N/A	6	70.8445	Pek, Perk	13666	N/A		+			70.8445	70.9052	15	60.0387	rs47695923	9.76782		4.66391	4.323	0.137179	4.9065	0.0417193	x	x	x	x	x	x	4.7145	0.21991	4.545	0.137179	x	x	x	x	x	x	4.5135	0.212839	x
238	https://genenetwork.org/show_trait?trait_id=ENSMUSG00000106885&dataset=UTHSC_BXD_Young_Adult_Eye_RNAseq_TPM_Log	mouse	BXD	UTHSC_BXD_Young_Adult_Eye_RNAseq_TPM_Log	ENSMUSG00000106885	Eif3s6-ps4	eukaryotic translation initiation factor 3, subunit 6, pseudogene 4		N/A	6	19.3172	Int6ps4	16345	N/A		-			19.3172	19.3194	18	18.7362	rsm10000020270	9.1247		0.0120733	0	0	0	0	x	x	x	x	x	x	0	0	0	0	x	x	x	x	x	x	0	0	x
239	https://genenetwork.org/show_trait?trait_id=ENSMUSG00000056698&dataset=UTHSC_BXD_Young_Adult_Eye_RNAseq_TPM_Log	mouse	BXD	UTHSC_BXD_Young_Adult_Eye_RNAseq_TPM_Log	ENSMUSG00000056698	Elmod3	ELMO/CED-12 domain containing 3		N/A	6	72.5659	AI844780, C330008I15Rik, RBM29, Rbed1	232089	N/A		-			72.5659	72.5984	6	80.2863	rs13478852	15.9337		5.12762	4.9945	0.235467	5.3165	0.0827315	x	x	x	x	x	x	5.132	0.236174	4.968	0.135764	x	x	x	x	x	x	5.2825	0.0700036	x
240	https://genenetwork.org/show_trait?trait_id=ENSMUSG00000033726&dataset=UTHSC_BXD_Young_Adult_Eye_RNAseq_TPM_Log	mouse	BXD	UTHSC_BXD_Young_Adult_Eye_RNAseq_TPM_Log	ENSMUSG00000033726	Emx1	empty spiracles homeobox 1		N/A	6	85.1874	Not available	13796	N/A		+			85.1874	85.2045	15	93.3404	rsm10000018976	15.4747		0.786037	0.9895	0.659731	0.8975	0.159099	x	x	x	x	x	x	0.4015	0.371231	1.098	0.622254	x	x	x	x	x	x	0.5585	0.365574	x
241	https://genenetwork.org/show_trait?trait_id=ENSMUSG00000035245&dataset=UTHSC_BXD_Young_Adult_Eye_RNAseq_TPM_Log	mouse	BXD	UTHSC_BXD_Young_Adult_Eye_RNAseq_TPM_Log	ENSMUSG00000035245	Eogt	EGF domain-specific O-linked N-acetylglucosamine (GlcNAc) transferase		N/A	6	97.11	A130022J15Rik, AI447490, AW214473, AW259391, Aer61	101351	N/A		-			97.11	97.1492	19	52.5578	rs30371958	12.4221		4.85279	4.7025	0.0346482	5.111	0.113137	x	x	x	x	x	x	4.8965	0.0388909	4.4305	0.156271	x	x	x	x	x	x	5.1065	0.0403051	x
242	https://genenetwork.org/show_trait?trait_id=ENSMUSG00000029859&dataset=UTHSC_BXD_Young_Adult_Eye_RNAseq_TPM_Log	mouse	BXD	UTHSC_BXD_Young_Adult_Eye_RNAseq_TPM_Log	ENSMUSG00000029859	Epha1	Eph receptor A1		N/A	6	42.3585	5730453L17Rik, AL033318, Eph, Esk	13835	N/A		-			42.3585	42.3733	5	67.2403	rsm10000006352	11.2075		4.4315	4.4085	0.0162635	4.274	0.33234	x	x	x	x	x	x	4.589	0.137179	4.1665	0.0912168	x	x	x	x	x	x	4.7065	0.0784888	x
243	https://genenetwork.org/show_trait?trait_id=ENSMUSG00000029869&dataset=UTHSC_BXD_Young_Adult_Eye_RNAseq_TPM_Log	mouse	BXD	UTHSC_BXD_Young_Adult_Eye_RNAseq_TPM_Log	ENSMUSG00000029869	Ephb6	Eph receptor B6		N/A	6	41.6055	Cekl, Mep	13848	N/A		+			41.6055	41.6205	13	67.7785	rsm10000016051	15.954		4.71637	4.7125	0.170413	4.572	0.0890955	x	x	x	x	x	x	4.869	0.195161	4.076	0.377595	x	x	x	x	x	x	4.719	0.233345	x
244	https://genenetwork.org/show_trait?trait_id=ENSMUSG00000035104&dataset=UTHSC_BXD_Young_Adult_Eye_RNAseq_TPM_Log	mouse	BXD	UTHSC_BXD_Young_Adult_Eye_RNAseq_TPM_Log	ENSMUSG00000035104	Eva1a	eva-1 homolog A (C. elegans)		N/A	6	82.041	BC014699, Fam176a, Tmem166	232146	N/A		+			82.041	82.0931	5	64.6538	rsm10000006302	12.704		3.8314	4.077	0.162635	3.666	0.0268701	x	x	x	x	x	x	3.666	0.601041	2.9975	0.0516188	x	x	x	x	x	x	3.7685	0.113844	x
245	https://genenetwork.org/show_trait?trait_id=ENSMUSG00000005503&dataset=UTHSC_BXD_Young_Adult_Eye_RNAseq_TPM_Log	mouse	BXD	UTHSC_BXD_Young_Adult_Eye_RNAseq_TPM_Log	ENSMUSG00000005503	Evx1	even-skipped homeobox 1		N/A	6	52.3135	Evx1	14028	N/A		+			52.3135	52.3184	X	3.69035	rsm10000021272	10.5896		0.00193333	0	0	0	0	x	x	x	x	x	x	0	0	0	0	x	x	x	x	x	x	0	0	x
246	https://genenetwork.org/show_trait?trait_id=ENSMUSG00000086126&dataset=UTHSC_BXD_Young_Adult_Eye_RNAseq_TPM_Log	mouse	BXD	UTHSC_BXD_Young_Adult_Eye_RNAseq_TPM_Log	ENSMUSG00000086126	Evx1os	even skipped homeotic gene 1, opposite strand		N/A	6	52.3084	5730457N03Rik, Evx1as	70593	N/A		-			52.3084	52.3148	7	134.827	rs32302795	8.06839		0.00260667	0	0	0	0	x	x	x	x	x	x	0	0	0.024	0.0339411	x	x	x	x	x	x	0	0	x
247	https://genenetwork.org/show_trait?trait_id=ENSMUSG00000029763&dataset=UTHSC_BXD_Young_Adult_Eye_RNAseq_TPM_Log	mouse	BXD	UTHSC_BXD_Young_Adult_Eye_RNAseq_TPM_Log	ENSMUSG00000029763	Exoc4	exocyst complex component 4		N/A	6	33.2491	C78892, Sec8, Sec8l1	20336	N/A		+			33.2491	33.974	8	75.0511	rsm10000010330	13.0264		4.2959	4.297	0.206475	4.2685	0.0742462	x	x	x	x	x	x	4.5165	0.0982878	4.417	0.0777818	x	x	x	x	x	x	4.1955	0.072832	x
248	https://genenetwork.org/show_trait?trait_id=ENSMUSG00000033769&dataset=UTHSC_BXD_Young_Adult_Eye_RNAseq_TPM_Log	mouse	BXD	UTHSC_BXD_Young_Adult_Eye_RNAseq_TPM_Log	ENSMUSG00000033769	Exoc6b	exocyst complex component 6B		N/A	6	84.6185	4930569O18Rik, G430127E12Rik, Sec15b, Sec15l2, mKIAA0919	75914	N/A		-			84.6185	85.0695	2	157.353	rs27323024	12.4207		3.46768	3.3895	0.270822	3.717	0.0268701	x	x	x	x	x	x	3.648	0.13435	3.4	0.111723	x	x	x	x	x	x	3.306	0.219203	x
249	https://genenetwork.org/show_trait?trait_id=ENSMUSG00000029687&dataset=UTHSC_BXD_Young_Adult_Eye_RNAseq_TPM_Log	mouse	BXD	UTHSC_BXD_Young_Adult_Eye_RNAseq_TPM_Log	ENSMUSG00000029687	Ezh2	enhancer of zeste 2 polycomb repressive complex 2 subunit		N/A	6	47.5301	Enx1, Enx1h, KMT6, mKIAA4065	14056	N/A		-			47.5301	47.5953	19	42.7843	rsm10002113312	14.4816		3.92651	3.7415	0.212839	4.0875	0.135057	x	x	x	x	x	x	4.037	0.239002	3.6135	0.24678	x	x	x	x	x	x	3.8995	0.159099	x
250	https://genenetwork.org/show_trait?trait_id=ENSMUSG00000054422&dataset=UTHSC_BXD_Young_Adult_Eye_RNAseq_TPM_Log	mouse	BXD	UTHSC_BXD_Young_Adult_Eye_RNAseq_TPM_Log	ENSMUSG00000054422	Fabp1	fatty acid binding protein 1, liver		N/A	6	71.1998	Fabpl, LFABP	14080	N/A		+			71.1998	71.205	1	30.7011	rsm10000000352	8.41607		0.110787	0	0	0	0	x	x	x	x	x	x	0	0	0	0	x	x	x	x	x	x	0	0	x
251	https://genenetwork.org/show_trait?trait_id=ENSMUSG00000029861&dataset=UTHSC_BXD_Young_Adult_Eye_RNAseq_TPM_Log	mouse	BXD	UTHSC_BXD_Young_Adult_Eye_RNAseq_TPM_Log	ENSMUSG00000029861	Fam131b	family with sequence similarity 131, member B		N/A	6	42.3153	6330503C03Rik, 6530406I18Rik, AV277466	76156	N/A		-			42.3153	42.3246	2	10.4245	rsm10000002517	19.9378		4.0674	3.7625	0.123744	4.1205	0.212839	x	x	x	x	x	x	4.179	0.400222	3.3975	0.369817	x	x	x	x	x	x	3.755	0.115966	x
252	https://genenetwork.org/show_trait?trait_id=ENSMUSG00000057497&dataset=UTHSC_BXD_Young_Adult_Eye_RNAseq_TPM_Log	mouse	BXD	UTHSC_BXD_Young_Adult_Eye_RNAseq_TPM_Log	ENSMUSG00000057497	Fam136a	family with sequence similarity 136, member A		N/A	6	86.3656	2010309E21Rik, AW124904, Hyccin	66488	N/A		+			86.3656	86.3701	2	114.32	rsm10000305305	10.0145		4.91764	4.9025	0.211425	4.9155	0.108187	x	x	x	x	x	x	4.784	0.149907	4.899	0.0325269	x	x	x	x	x	x	4.962	0.176777	x
253	https://genenetwork.org/show_trait?trait_id=ENSMUSG00000037709&dataset=UTHSC_BXD_Young_Adult_Eye_RNAseq_TPM_Log	mouse	BXD	UTHSC_BXD_Young_Adult_Eye_RNAseq_TPM_Log	ENSMUSG00000037709	Fam13a	family with sequence similarity 13, member A		N/A	6	58.9321	AI462012, D430015B01Rik, FAM13A1, Precm1	58909	N/A		-			58.9321	59.0245	16	97.3681	rs4221572	12.6857		3.83472	4.0505	0.00353553	4.146	0.192333	x	x	x	x	x	x	3.9275	0.269408	3.7365	0.415072	x	x	x	x	x	x	3.6765	0.0586899	x
254	https://genenetwork.org/show_trait?trait_id=ENSMUSG00000047420&dataset=UTHSC_BXD_Young_Adult_Eye_RNAseq_TPM_Log	mouse	BXD	UTHSC_BXD_Young_Adult_Eye_RNAseq_TPM_Log	ENSMUSG00000047420	Fam180a	family with sequence similarity 180, member A		N/A	6	35.3127	B230314O19	208164	N/A		-			35.3127	35.3261	4	37.862	rsm10000004790	14.7066		1.96629	2.1795	0.600334	2.3125	0.225567	x	x	x	x	x	x	1.64	1.25582	2.1185	0.284964	x	x	x	x	x	x	1.158	0.565685	x
255	https://genenetwork.org/show_trait?trait_id=ENSMUSG00000059187&dataset=UTHSC_BXD_Young_Adult_Eye_RNAseq_TPM_Log	mouse	BXD	UTHSC_BXD_Young_Adult_Eye_RNAseq_TPM_Log	ENSMUSG00000059187	Fam19a1	TAFA chemokine like family member 1		N/A	6	96.1132	Not available		N/A		+			96.1132	96.6572	6	99.5905	UNC060308920	21.0711		2.10169	1.9175	0.0572756	2.4375	0.123744	x	x	x	x	x	x	1.433	0.468105	1.757	0.452548	x	x	x	x	x	x	2.0145	0.475883	x
256	https://genenetwork.org/show_trait?trait_id=ENSMUSG00000046500&dataset=UTHSC_BXD_Young_Adult_Eye_RNAseq_TPM_Log	mouse	BXD	UTHSC_BXD_Young_Adult_Eye_RNAseq_TPM_Log	ENSMUSG00000046500	Fam19a4	TAFA chemokine like family member 4		N/A	6	96.8312	Not available		N/A		-			96.8312	97.0604	6	99.0197	rsm10000073562	21.8151		1.83361	1.5745	0.187383	1.936	0.124451	x	x	x	x	x	x	1.6725	0.159099	1.2225	0.0459619	x	x	x	x	x	x	1.449	0.118794	x
257	https://genenetwork.org/show_trait?trait_id=ENSMUSG00000047115&dataset=UTHSC_BXD_Young_Adult_Eye_RNAseq_TPM_Log	mouse	BXD	UTHSC_BXD_Young_Adult_Eye_RNAseq_TPM_Log	ENSMUSG00000047115	Fam221a	family with sequence similarity 221, member A		N/A	6	49.3677	D330028D13Rik	231946	N/A		+			49.3677	49.3905	6	51.3517	rsm10000007183	43.7623		2.61011	2.013	0.632153	2.811	0.244659	x	x	x	x	x	x	2.5	0.296985	2.096	0.18809	x	x	x	x	x	x	2.778	0.0466691	x
258	https://genenetwork.org/show_trait?trait_id=ENSMUSG00000029672&dataset=UTHSC_BXD_Young_Adult_Eye_RNAseq_TPM_Log	mouse	BXD	UTHSC_BXD_Young_Adult_Eye_RNAseq_TPM_Log	ENSMUSG00000029672	Fam3c	family with sequence similarity 3, member C		N/A	6	22.3065	D6Wsu176e, Ilei	27999	N/A		-			22.3065	22.3562	15	96.1691	rsm10000019050	10.5773		7.52122	7.523	0.0254558	7.626	0.168291	x	x	x	x	x	x	7.785	0.14425	7.648	0.166877	x	x	x	x	x	x	7.381	0.0438406	x
259	https://genenetwork.org/show_trait?trait_id=ENSMUSG00000039742&dataset=UTHSC_BXD_Young_Adult_Eye_RNAseq_TPM_Log	mouse	BXD	UTHSC_BXD_Young_Adult_Eye_RNAseq_TPM_Log	ENSMUSG00000039742	Fam71f1	family with sequence similarity 71, member F1		N/A	6	29.3191	GARIL1, Gm764, NYDSP18	330277	N/A		+			29.3191	29.336	6	116.943	rsm10000007787	11.132		0.145836	0.34	0.0438406	0.1915	0.270822	x	x	x	x	x	x	0.089	0.125865	0	0	x	x	x	x	x	x	0	0	x
260	https://genenetwork.org/show_trait?trait_id=ENSMUSG00000079652&dataset=UTHSC_BXD_Young_Adult_Eye_RNAseq_TPM_Log	mouse	BXD	UTHSC_BXD_Young_Adult_Eye_RNAseq_TPM_Log	ENSMUSG00000079652	Fam71f2	family with sequence similarity 71, member F2		N/A	6	29.2796	AI507611, GARI	245884	N/A		+			29.2796	29.2907	5	35.6799	rsm10000006042	10.0724		2.43929	2.392	0.066468	3.062	0.128693	x	x	x	x	x	x	2.814	0.131522	2.425	0.0608112	x	x	x	x	x	x	1.9615	0.11243	x
261	https://genenetwork.org/show_trait?trait_id=ENSMUSG00000064080&dataset=UTHSC_BXD_Young_Adult_Eye_RNAseq_TPM_Log	mouse	BXD	UTHSC_BXD_Young_Adult_Eye_RNAseq_TPM_Log	ENSMUSG00000064080	Fbln2	fibulin 2		N/A	6	91.2125	5730577E14Rik, FIBL2	14115	N/A		+			91.2125	91.2725	19	23.8425	rsm10000021034	13.5558		3.58073	4.303	0.234759	3.6485	0.0346482	x	x	x	x	x	x	3.3775	0.194454	4.2535	0.0318198	x	x	x	x	x	x	2.737	0.329512	x
262	https://genenetwork.org/show_trait?trait_id=ENSMUSG00000047013&dataset=UTHSC_BXD_Young_Adult_Eye_RNAseq_TPM_Log	mouse	BXD	UTHSC_BXD_Young_Adult_Eye_RNAseq_TPM_Log	ENSMUSG00000047013	Fbxo41	F-box protein 41		N/A	6	85.4696	9630017H13, D6Ertd538e	330369	N/A		-			85.4696	85.503	2	8.31486	rsm10000002512	17.3628		3.40509	3.266	0.10748	3.4755	0.187383	x	x	x	x	x	x	3.808	0.0353553	2.9815	0.252437	x	x	x	x	x	x	2.9955	0.197283	x
263	https://genenetwork.org/show_trait?trait_id=ENSMUSG00000029697&dataset=UTHSC_BXD_Young_Adult_Eye_RNAseq_TPM_Log	mouse	BXD	UTHSC_BXD_Young_Adult_Eye_RNAseq_TPM_Log	ENSMUSG00000029697	Fezf1	Fez family zinc finger 1		N/A	6	23.245	3110069A13Rik, Fez, Zfp312like, fezlike	73191	N/A		-			23.245	23.2484	3	9.67167	rsm10000003690	9.6629		0.925555	1.2075	0.555079	1.3475	0.226981	x	x	x	x	x	x	0.5055	0.235467	0.5735	0.48154	x	x	x	x	x	x	0.9655	0.269408	x
264	https://genenetwork.org/show_trait?trait_id=ENSMUSG00000034037&dataset=UTHSC_BXD_Young_Adult_Eye_RNAseq_TPM_Log	mouse	BXD	UTHSC_BXD_Young_Adult_Eye_RNAseq_TPM_Log	ENSMUSG00000034037	Fgd5	FYVE, RhoGEF and PH domain containing 5		N/A	6	91.9789	C330025N11Rik, ZFYVE23, mFLJ00274	232237	N/A		+			91.9789	92.076	1	192.746	rsm10000002464	12.7826		2.8275	3.0935	0.415072	2.6985	0.21991	x	x	x	x	x	x	2.4195	0.277893	3.39	0.0848528	x	x	x	x	x	x	2.701	0.247487	x
265	https://genenetwork.org/show_trait?trait_id=ENSMUSG00000030001&dataset=UTHSC_BXD_Young_Adult_Eye_RNAseq_TPM_Log	mouse	BXD	UTHSC_BXD_Young_Adult_Eye_RNAseq_TPM_Log	ENSMUSG00000030001	Figla	folliculogenesis specific basic helix-loop-helix		N/A	6	86.0162	FIGalpha, bHLHc8	26910	N/A		+			86.0162	86.021	6	82.5	rsm10000000070	28.8198		1.79217	2.396	0.538815	1.344	0.179605	x	x	x	x	x	x	1.4055	0.802566	1.876	0.581242	x	x	x	x	x	x	0.9835	0.4278	x
266	https://genenetwork.org/show_trait?trait_id=ENSMUSG00000038074&dataset=UTHSC_BXD_Young_Adult_Eye_RNAseq_TPM_Log	mouse	BXD	UTHSC_BXD_Young_Adult_Eye_RNAseq_TPM_Log	ENSMUSG00000038074	Fkbp14	FK506 binding protein 14		N/A	6	54.5776	BC029109, FKBP14, FKBP22	231997	N/A		-			54.5776	54.5973	2	149.666	rs6206791	12.8048		4.34748	4.254	0.0226274	4.798	0.0367696	x	x	x	x	x	x	4.5115	0.0572756	4.1135	0.140714	x	x	x	x	x	x	4.298	0.172534	x
267	https://genenetwork.org/show_trait?trait_id=ENSMUSG00000029781&dataset=UTHSC_BXD_Young_Adult_Eye_RNAseq_TPM_Log	mouse	BXD	UTHSC_BXD_Young_Adult_Eye_RNAseq_TPM_Log	ENSMUSG00000029781	Fkbp9	FK506 binding protein 9		N/A	6	56.8321	1810014L23, AW549641, FKBP63, FKBP9, FKBP60, FKBP63, FKBP65RS	27055	N/A		+			56.8321	56.8794	10	111.562	rsm10000012736	10.2812		6.33126	6.4715	0.033234	6.4895	0.122329	x	x	x	x	x	x	6.5965	0.00353553	6.4355	0.0855599	x	x	x	x	x	x	6.1845	0.259508	x
268	https://genenetwork.org/show_trait?trait_id=ENSMUSG00000068699&dataset=UTHSC_BXD_Young_Adult_Eye_RNAseq_TPM_Log	mouse	BXD	UTHSC_BXD_Young_Adult_Eye_RNAseq_TPM_Log	ENSMUSG00000068699	Flnc	filamin C, gamma		N/A	6	29.4333	1110055E19Rik, ABP280, ABPL, Fln2	68794	N/A		+			29.4333	29.4619	1	192.746	rsm10000002464	26.0252		4.60314	5.607	0.219203	4.227	0.156978	x	x	x	x	x	x	4.8635	0.608819	5.9935	0.27365	x	x	x	x	x	x	3.351	0.168291	x
269	https://genenetwork.org/show_trait?trait_id=ENSMUSG00000019689&dataset=UTHSC_BXD_Young_Adult_Eye_RNAseq_TPM_Log	mouse	BXD	UTHSC_BXD_Young_Adult_Eye_RNAseq_TPM_Log	ENSMUSG00000019689	Fmc1	formation of mitochondrial complex V assembly factor 1		N/A	6	38.5335	1110001J03Rik	66117	N/A		+			38.5335	38.5394	11	97.0376	rsm10000014420	9.5873		5.82288	5.9945	0.150614	5.397	0.0636396	x	x	x	x	x	x	5.5675	0.344361	5.6855	0.135057	x	x	x	x	x	x	5.9505	0.381131	x
270	https://genenetwork.org/show_trait?trait_id=ENSMUSG00000055874&dataset=UTHSC_BXD_Young_Adult_Eye_RNAseq_TPM_Log	mouse	BXD	UTHSC_BXD_Young_Adult_Eye_RNAseq_TPM_Log	ENSMUSG00000055874	Foxi3	forkhead box I3		N/A	6	70.9565	Not available	232077	N/A		+			70.9565	70.9611	16	13.6621	rsm10001919616	13.5867		2.26051	2.9625	0.132229	2.1795	0.290621	x	x	x	x	x	x	1.6965	0.675287	1.954	0.598212	x	x	x	x	x	x	2.514	0.784889	x
271	https://genenetwork.org/show_trait?trait_id=ENSMUSG00000029563&dataset=UTHSC_BXD_Young_Adult_Eye_RNAseq_TPM_Log	mouse	BXD	UTHSC_BXD_Young_Adult_Eye_RNAseq_TPM_Log	ENSMUSG00000029563	Foxp2	forkhead box P2		N/A	6	14.9013	2810043D05Rik, AI449000, CAG16, D0Kist7	114142	N/A		+			14.9013	15.442	10	86.1934	rsm10000012499	13.6013		1.6928	1.8355	0.133643	1.771	0.00565685	x	x	x	x	x	x	1.7895	0.0431335	1.8165	0.159099	x	x	x	x	x	x	1.5625	0.277893	x
272	https://genenetwork.org/show_trait?trait_id=ENSMUSG00000030064&dataset=UTHSC_BXD_Young_Adult_Eye_RNAseq_TPM_Log	mouse	BXD	UTHSC_BXD_Young_Adult_Eye_RNAseq_TPM_Log	ENSMUSG00000030064	Frmd4b	FERM domain containing 4B		N/A	6	97.2869	6030440G05Rik, C87375, GOBLIN, GRSP1, R74720	232288	N/A		-			97.2869	97.6175	6	125.82	UNC060413004	11.8135		5.47668	5.1965	0.181726	5.9705	0.0120208	x	x	x	x	x	x	5.288	0.103238	5.4165	0.0388909	x	x	x	x	x	x	5.454	0.0692965	x
273	https://genenetwork.org/show_trait?trait_id=ENSMUSG00000029707&dataset=UTHSC_BXD_Young_Adult_Eye_RNAseq_TPM_Log	mouse	BXD	UTHSC_BXD_Young_Adult_Eye_RNAseq_TPM_Log	ENSMUSG00000029707	Fscn3	fascin actin-bundling protein 3		N/A	6	28.4278	Not available	56223	N/A		+			28.4278	28.4386	2	116.216	rsm10000305311	8.39454		0.13924	0	0	0	0	x	x	x	x	x	x	0.036	0.0509117	0	0	x	x	x	x	x	x	0.09	0.127279	x
274	https://genenetwork.org/show_trait?trait_id=ENSMUSG00000091313&dataset=UTHSC_BXD_Young_Adult_Eye_RNAseq_TPM_Log	mouse	BXD	UTHSC_BXD_Young_Adult_Eye_RNAseq_TPM_Log	ENSMUSG00000091313	Fth-ps2	ferritin heavy chain, pseudogene 2		N/A	6	39.6534	Fthrs2	14321	N/A		-			39.6534	39.654	1	3.00149	rsm10000000001	0		0	0	0	0	0	x	x	x	x	x	x	0	0	0	0	x	x	x	x	x	x	0	0	x
275	https://genenetwork.org/show_trait?trait_id=ENSMUSG00000107993&dataset=UTHSC_BXD_Young_Adult_Eye_RNAseq_TPM_Log	mouse	BXD	UTHSC_BXD_Young_Adult_Eye_RNAseq_TPM_Log	ENSMUSG00000107993	G930045G22Rik	RIKEN cDNA G930045G22 gene		N/A	6	50.8467	Not available	619298	N/A		-			50.8467	50.8781	3	144.101	rsm10000004544	14.8136		0.435855	0.479	0.677408	0.5395	0.762968	x	x	x	x	x	x	0.6135	0.688015	0	0	x	x	x	x	x	x	0.392	0.554372	x
276	https://genenetwork.org/show_trait?trait_id=ENSMUSG00000036390&dataset=UTHSC_BXD_Young_Adult_Eye_RNAseq_TPM_Log	mouse	BXD	UTHSC_BXD_Young_Adult_Eye_RNAseq_TPM_Log	ENSMUSG00000036390	Gadd45a	growth arrest and DNA-damage-inducible 45 alpha		N/A	6	67.0351	AA545191, Ddit1, GADD45	13197	N/A		-			67.0351	67.0375	10	88.6497	rs49983431	15.3302		5.10336	4.859	0.379009	4.749	0.0226274	x	x	x	x	x	x	4.8835	0.316077	4.6275	0.0289914	x	x	x	x	x	x	5.3945	0.222739	x
277	https://genenetwork.org/show_trait?trait_id=ENSMUSG00000029777&dataset=UTHSC_BXD_Young_Adult_Eye_RNAseq_TPM_Log	mouse	BXD	UTHSC_BXD_Young_Adult_Eye_RNAseq_TPM_Log	ENSMUSG00000029777	Gars	glycyl-tRNA synthetase		N/A	6	55.038	GENA202, Gena201, Nmf249, Sgrp23	353172	N/A		+			55.038	55.0795	1	173.532	rsm10000002177	30.4788		6.7607	6.7715	0.0827315	6.592	0.0480833	x	x	x	x	x	x	6.7985	0.0869741	6.7965	0.0318198	x	x	x	x	x	x	6.896	0.0339411	x
278	https://genenetwork.org/show_trait?trait_id=ENSMUSG00000015053&dataset=UTHSC_BXD_Young_Adult_Eye_RNAseq_TPM_Log	mouse	BXD	UTHSC_BXD_Young_Adult_Eye_RNAseq_TPM_Log	ENSMUSG00000015053	Gata2	GATA binding protein 2		N/A	6	88.1939	Gata2	14461	N/A		+			88.1939	88.207	1	192.746	rsm10000002464	16.099		1.83906	1.8655	0.416486	1.4435	0.132229	x	x	x	x	x	x	1.547	0.346482	1.778	0.229103	x	x	x	x	x	x	1.721	0.309713	x
279	https://genenetwork.org/show_trait?trait_id=ENSMUSG00000029708&dataset=UTHSC_BXD_Young_Adult_Eye_RNAseq_TPM_Log	mouse	BXD	UTHSC_BXD_Young_Adult_Eye_RNAseq_TPM_Log	ENSMUSG00000029708	Gcc1	golgi coiled coil 1		N/A	6	28.4161	4932417P04Rik	74375	N/A		-			28.4161	28.4284	10	67.782	rsm10000012336	12.4889		4.48847	4.4845	0.0671751	4.68	0.0692965	x	x	x	x	x	x	4.434	0.127279	4.2475	0.0459619	x	x	x	x	x	x	4.547	0.0650538	x
280	https://genenetwork.org/show_trait?trait_id=ENSMUSG00000035125&dataset=UTHSC_BXD_Young_Adult_Eye_RNAseq_TPM_Log	mouse	BXD	UTHSC_BXD_Young_Adult_Eye_RNAseq_TPM_Log	ENSMUSG00000035125	Gcfc2	GC-rich sequence DNA binding factor 2		N/A	6	81.9237	A130099G21, AW146020, GCF2, Tcf9	330361	N/A		+			81.9237	81.9599	1	40.9601	rsm10000044304	12.0964		3.2404	2.9825	0.255266	3.3615	0.053033	x	x	x	x	x	x	3.3925	0.118087	3.284	0.219203	x	x	x	x	x	x	3.1565	0.0162635	x
281	https://genenetwork.org/show_trait?trait_id=ENSMUSG00000029992&dataset=UTHSC_BXD_Young_Adult_Eye_RNAseq_TPM_Log	mouse	BXD	UTHSC_BXD_Young_Adult_Eye_RNAseq_TPM_Log	ENSMUSG00000029992	Gfpt1	glutamine fructose-6-phosphate transaminase 1		N/A	6	87.0428	2810423A18Rik, AI324119, AI449986, GFA, GFAT, GFAT1, GFAT1m, Gfpt	14583	N/A		+			87.0428	87.0922	12	105.28	rs33207452	13.8446		5.85979	5.6785	0.0586899	6.0735	0.238295	x	x	x	x	x	x	5.914	0.0579828	5.719	0.155563	x	x	x	x	x	x	5.8555	0.0700036	x
282	https://genenetwork.org/show_trait?trait_id=ENSMUSG00000002797&dataset=UTHSC_BXD_Young_Adult_Eye_RNAseq_TPM_Log	mouse	BXD	UTHSC_BXD_Young_Adult_Eye_RNAseq_TPM_Log	ENSMUSG00000002797	Ggct	gamma-glutamyl cyclotransferase		N/A	6	54.9826	A030007L17Rik, AA673177, Gctg, Ggc	110175	N/A		-			54.9826	54.993	6	53.9421	rsm10000007206	14.7234		2.64565	2.705	0.258801	2.887	0.0820244	x	x	x	x	x	x	2.6485	0.126572	2.5875	0.113844	x	x	x	x	x	x	2.655	0.195161	x
283	https://genenetwork.org/show_trait?trait_id=ENSMUSG00000053460&dataset=UTHSC_BXD_Young_Adult_Eye_RNAseq_TPM_Log	mouse	BXD	UTHSC_BXD_Young_Adult_Eye_RNAseq_TPM_Log	ENSMUSG00000053460	Ggcx	gamma-glutamyl carboxylase		N/A	6	72.4143	Not available	56316	N/A		+			72.4143	72.4307	6	76.5166	rsm10000007296	13.8288		5.39719	5.3325	0.287792	5.8955	0.0572756	x	x	x	x	x	x	5.42	0.0692965	5.309	0.0339411	x	x	x	x	x	x	5.532	0.145664	x
284	https://genenetwork.org/show_trait?trait_id=ENSMUSG00000004654&dataset=UTHSC_BXD_Young_Adult_Eye_RNAseq_TPM_Log	mouse	BXD	UTHSC_BXD_Young_Adult_Eye_RNAseq_TPM_Log	ENSMUSG00000004654	Ghrhr	growth hormone releasing hormone receptor		N/A	6	55.3763	Ghrfr, lit, little	14602	N/A		+			55.3763	55.3885	15	102.472	rsm10000019161	10.1362		0.0374267	0	0	0.1135	0.160513	x	x	x	x	x	x	0	0	0	0	x	x	x	x	x	x	0	0	x
285	https://genenetwork.org/show_trait?trait_id=ENSMUSG00000090019&dataset=UTHSC_BXD_Young_Adult_Eye_RNAseq_TPM_Log	mouse	BXD	UTHSC_BXD_Young_Adult_Eye_RNAseq_TPM_Log	ENSMUSG00000090019	Gimap1	GTPase, IMAP family member 1		N/A	6	48.7391	IAP38, Imap38, imap	16205	N/A		+			48.7391	48.7438	1	3.00149	rsm10000000001	0		0	0	0	0	0	x	x	x	x	x	x	0	0	0	0	x	x	x	x	x	x	0	0	x
286	https://genenetwork.org/show_trait?trait_id=ENSMUSG00000044867&dataset=UTHSC_BXD_Young_Adult_Eye_RNAseq_TPM_Log	mouse	BXD	UTHSC_BXD_Young_Adult_Eye_RNAseq_TPM_Log	ENSMUSG00000044867	Gimap1os	GTPase, IMAP family member 1, opposite strand		N/A	6	48.7383	Gm3345	100041450	N/A		-			48.7383	48.7414	1	3.00149	rsm10000000001	0		0	0	0	0	0	x	x	x	x	x	x	0	0	0	0	x	x	x	x	x	x	0	0	x
287	https://genenetwork.org/show_trait?trait_id=ENSMUSG00000039264&dataset=UTHSC_BXD_Young_Adult_Eye_RNAseq_TPM_Log	mouse	BXD	UTHSC_BXD_Young_Adult_Eye_RNAseq_TPM_Log	ENSMUSG00000039264	Gimap3	GTPase, IMAP family member 3		N/A	6	48.7645	2010110D23Rik, Gimap5, Ian4	83408	N/A		-			48.7645	48.7709	11	107.935	rsm10000014565	11.0237		0.63622	0.3255	0.226981	0.7145	0.405172	x	x	x	x	x	x	0.7795	0.504167	0.5775	0.178898	x	x	x	x	x	x	0.3105	0.439113	x
288	https://genenetwork.org/show_trait?trait_id=ENSMUSG00000054435&dataset=UTHSC_BXD_Young_Adult_Eye_RNAseq_TPM_Log	mouse	BXD	UTHSC_BXD_Young_Adult_Eye_RNAseq_TPM_Log	ENSMUSG00000054435	Gimap4	GTPase, IMAP family member 4		N/A	6	48.6845	AU019574, E430007K16Rik, Ian1, Ian1, Imap4	107526	N/A		+			48.6845	48.6921	6	23.663	rsm10000007060	12.263		2.77993	3.215	0.427092	2.4955	0.266579	x	x	x	x	x	x	3.0815	0.485782	3.56	0.31537	x	x	x	x	x	x	2.1375	0.262337	x
289	https://genenetwork.org/show_trait?trait_id=ENSMUSG00000043505&dataset=UTHSC_BXD_Young_Adult_Eye_RNAseq_TPM_Log	mouse	BXD	UTHSC_BXD_Young_Adult_Eye_RNAseq_TPM_Log	ENSMUSG00000043505	Gimap5	GTPase, IMAP family member 5		N/A	6	48.7462	D630024P16, E230026N22Rik	317757	N/A		+			48.7462	48.7542	12	52.8101	rs13481455	12.6232		0.431953	0.2955	0.4179	0.2045	0.19304	x	x	x	x	x	x	0.766	0.309713	0.083	0.11738	x	x	x	x	x	x	0.184	0.260215	x
290	https://genenetwork.org/show_trait?trait_id=ENSMUSG00000047867&dataset=UTHSC_BXD_Young_Adult_Eye_RNAseq_TPM_Log	mouse	BXD	UTHSC_BXD_Young_Adult_Eye_RNAseq_TPM_Log	ENSMUSG00000047867	Gimap6	GTPase, IMAP family member 6		N/A	6	48.7016	4833419H03Rik, Ian6, mFLJ00102	231931	N/A		-			48.7016	48.7082	1	192.746	rsm10000002464	16.5985		2.55908	3.2525	0.00353553	1.906	0.0410122	x	x	x	x	x	x	2.6835	0.0714178	2.9695	0.120915	x	x	x	x	x	x	1.731	0.111723	x
291	https://genenetwork.org/show_trait?trait_id=ENSMUSG00000043931&dataset=UTHSC_BXD_Young_Adult_Eye_RNAseq_TPM_Log	mouse	BXD	UTHSC_BXD_Young_Adult_Eye_RNAseq_TPM_Log	ENSMUSG00000043931	Gimap7	GTPase, IMAP family member 7		N/A	6	48.7186	IAN7, Ian3	231932	N/A		+			48.7186	48.7246	1	3.00149	rsm10000000001	0		0	0	0	0	0	x	x	x	x	x	x	0	0	0	0	x	x	x	x	x	x	0	0	x
292	https://genenetwork.org/show_trait?trait_id=ENSMUSG00000064262&dataset=UTHSC_BXD_Young_Adult_Eye_RNAseq_TPM_Log	mouse	BXD	UTHSC_BXD_Young_Adult_Eye_RNAseq_TPM_Log	ENSMUSG00000064262	Gimap8	GTPase, IMAP family member 8		N/A	6	48.6472	Gm457, IAN9, IMAP8	243374	N/A		+			48.6472	48.6609	7	134.886	rsm10000010152	14.2168		1.87406	1.7945	0.514067	1.4935	0.569221	x	x	x	x	x	x	1.7865	0.569221	2.0845	0.637103	x	x	x	x	x	x	1.635	0.154149	x
293	https://genenetwork.org/show_trait?trait_id=ENSMUSG00000051124&dataset=UTHSC_BXD_Young_Adult_Eye_RNAseq_TPM_Log	mouse	BXD	UTHSC_BXD_Young_Adult_Eye_RNAseq_TPM_Log	ENSMUSG00000051124	Gimap9	GTPase, IMAP family member 9		N/A	6	48.6761	A630002K24, BB145400, IAN7	317758	N/A		+			48.6761	48.6791	X	12.9187	rsm10000021303	10.8915		2.3112	2.3205	0.0106066	2.4145	0.238295	x	x	x	x	x	x	2.4245	0.784181	1.926	1.34916	x	x	x	x	x	x	2.422	0.438406	x
294	https://genenetwork.org/show_trait?trait_id=ENSMUSG00000030050&dataset=UTHSC_BXD_Young_Adult_Eye_RNAseq_TPM_Log	mouse	BXD	UTHSC_BXD_Young_Adult_Eye_RNAseq_TPM_Log	ENSMUSG00000030050	Gkn1	gastrokine 1		N/A	6	87.3457	2200002K21Rik, AMP18, BRICD1, Fov	66283	N/A		-			87.3457	87.3509	4	62.9756	rs3722114	19.7875		1.74876	1.656	0.380423	2.0725	0.126572	x	x	x	x	x	x	2.057	0.947523	1.1845	0.207182	x	x	x	x	x	x	2.056	0.0466691	x
295	https://genenetwork.org/show_trait?trait_id=ENSMUSG00000030049&dataset=UTHSC_BXD_Young_Adult_Eye_RNAseq_TPM_Log	mouse	BXD	UTHSC_BXD_Young_Adult_Eye_RNAseq_TPM_Log	ENSMUSG00000030049	Gkn2	gastrokine 2		N/A	6	87.3734	1810036H07Rik, Bricd1b	66284	N/A		+			87.3734	87.3795	7	117.533	rs50585811	5.73358		0.006004	0	0	0	0	x	x	x	x	x	x	0	0	0	0	x	x	x	x	x	x	0	0	x
296	https://genenetwork.org/show_trait?trait_id=ENSMUSG00000030048&dataset=UTHSC_BXD_Young_Adult_Eye_RNAseq_TPM_Log	mouse	BXD	UTHSC_BXD_Young_Adult_Eye_RNAseq_TPM_Log	ENSMUSG00000030048	Gkn3	gastrokine 3		N/A	6	87.3833	1190003M12Rik	68888	N/A		-			87.3833	87.3889	17	35.0214	UNCHS044198	14.1608		2.12694	1.7215	0.844993	2.009	0.330926	x	x	x	x	x	x	2.4615	0.549422	2.2125	0.597505	x	x	x	x	x	x	1.164	0.0480833	x
297	https://genenetwork.org/show_trait?trait_id=ENSMUSG00000029638&dataset=UTHSC_BXD_Young_Adult_Eye_RNAseq_TPM_Log	mouse	BXD	UTHSC_BXD_Young_Adult_Eye_RNAseq_TPM_Log	ENSMUSG00000029638	Glcci1	glucocorticoid induced transcript 1		N/A	6	8.5096	2310047L21Rik, A130036A18Rik, Fam117c, Gig18, Tssn1	170772	N/A		+			8.5096	8.59755	1	3.00149	rsm10000000001	0		0	0	0	0	0	x	x	x	x	x	x	0	0	0	0	x	x	x	x	x	x	0	0	x
298	https://genenetwork.org/show_trait?trait_id=ENSMUSG00000108080&dataset=UTHSC_BXD_Young_Adult_Eye_RNAseq_TPM_Log	mouse	BXD	UTHSC_BXD_Young_Adult_Eye_RNAseq_TPM_Log	ENSMUSG00000108080	Gm10209	predicted gene 10209		N/A	6	56.7976	Not available	100038736	N/A		+			56.7976	56.7992	2	116.216	rsm10000305311	16.7548		0.838036	0.632	0.893783	0.9105	0.839336	x	x	x	x	x	x	1.257	0.407293	0.5255	0.743169	x	x	x	x	x	x	0.992	0.19799	x
299	https://genenetwork.org/show_trait?trait_id=ENSMUSG00000068181&dataset=UTHSC_BXD_Young_Adult_Eye_RNAseq_TPM_Log	mouse	BXD	UTHSC_BXD_Young_Adult_Eye_RNAseq_TPM_Log	ENSMUSG00000068181	Gm10234	predicted gene 10234		N/A	6	95.3221	Not available		N/A		+			95.3221	95.3222	1	3.00149	rsm10000000001	0		0	0	0	0	0	x	x	x	x	x	x	0	0	0	0	x	x	x	x	x	x	0	0	x
300	https://genenetwork.org/show_trait?trait_id=ENSMUSG00000068537&dataset=UTHSC_BXD_Young_Adult_Eye_RNAseq_TPM_Log	mouse	BXD	UTHSC_BXD_Young_Adult_Eye_RNAseq_TPM_Log	ENSMUSG00000068537	Gm10242	predicted gene 10242		N/A	6	48.9398	Not available	100040589	N/A		-			48.9398	48.9401	1	3.00149	rsm10000000001	0		0	0	0	0	0	x	x	x	x	x	x	0	0	0	0	x	x	x	x	x	x	0	0	x
301	https://genenetwork.org/show_trait?trait_id=ENSMUSG00000095526&dataset=UTHSC_BXD_Young_Adult_Eye_RNAseq_TPM_Log	mouse	BXD	UTHSC_BXD_Young_Adult_Eye_RNAseq_TPM_Log	ENSMUSG00000095526	Gm10243	predicted gene 10243		N/A	6	48.5235	Not available	100302576	N/A		+			48.5235	48.5239	1	3.00149	rsm10000000001	0		0	0	0	0	0	x	x	x	x	x	x	0	0	0	0	x	x	x	x	x	x	0	0	x
302	https://genenetwork.org/show_trait?trait_id=ENSMUSG00000068601&dataset=UTHSC_BXD_Young_Adult_Eye_RNAseq_TPM_Log	mouse	BXD	UTHSC_BXD_Young_Adult_Eye_RNAseq_TPM_Log	ENSMUSG00000068601	Gm10244	predicted gene 10244		N/A	6	39.4199	Anmkrn1	621427	N/A		+			39.4199	39.4213	2	78.1003	rs13476589	14.4878		2.20588	1.4435	0.675287	2.2	0.707107	x	x	x	x	x	x	2.3495	0.406586	1.9055	0.144957	x	x	x	x	x	x	3.085	0.0876812	x
303	https://genenetwork.org/show_trait?trait_id=ENSMUSG00000071517&dataset=UTHSC_BXD_Young_Adult_Eye_RNAseq_TPM_Log	mouse	BXD	UTHSC_BXD_Young_Adult_Eye_RNAseq_TPM_Log	ENSMUSG00000071517	Gm10334	predicted gene 10334		N/A	6	41.4422	Not available	100040233	N/A		-			41.4422	41.4461	10	111.138	rsm10000012727	2.83415		0.00268667	0	0	0	0	x	x	x	x	x	x	0	0	0	0	x	x	x	x	x	x	0	0	x
304	https://genenetwork.org/show_trait?trait_id=ENSMUSG00000072477&dataset=UTHSC_BXD_Young_Adult_Eye_RNAseq_TPM_Log	mouse	BXD	UTHSC_BXD_Young_Adult_Eye_RNAseq_TPM_Log	ENSMUSG00000072477	Gm10360	predicted gene 10360		N/A	6	70.4242	Not available		N/A		+			70.4242	70.4244	1	3.00149	rsm10000000001	0		0	0	0	0	0	x	x	x	x	x	x	0	0	0	0	x	x	x	x	x	x	0	0	x
305	https://genenetwork.org/show_trait?trait_id=ENSMUSG00000072940&dataset=UTHSC_BXD_Young_Adult_Eye_RNAseq_TPM_Log	mouse	BXD	UTHSC_BXD_Young_Adult_Eye_RNAseq_TPM_Log	ENSMUSG00000072940	Gm10443	predicted pseudogene 10443		N/A	6	86.334	Not available	100043527	N/A		+			86.334	86.3342	10	120.593	rsm10000012845	12.0886		2.95181	2.8785	0.123744	2.415	0.680237	x	x	x	x	x	x	2.6205	0.617304	2.944	1.14976	x	x	x	x	x	x	3.4165	1.08399	x
306	https://genenetwork.org/show_trait?trait_id=ENSMUSG00000072950&dataset=UTHSC_BXD_Young_Adult_Eye_RNAseq_TPM_Log	mouse	BXD	UTHSC_BXD_Young_Adult_Eye_RNAseq_TPM_Log	ENSMUSG00000072950	Gm10444	predicted pseudogene 10444		N/A	6	85.1405	Not available	102635901	N/A		+			85.1405	85.1436	2	168.424	rs27280985	12.3016		0.26318	0	0	0	0	x	x	x	x	x	x	0	0	0	0	x	x	x	x	x	x	0	0	x
307	https://genenetwork.org/show_trait?trait_id=ENSMUSG00000107797&dataset=UTHSC_BXD_Young_Adult_Eye_RNAseq_TPM_Log	mouse	BXD	UTHSC_BXD_Young_Adult_Eye_RNAseq_TPM_Log	ENSMUSG00000107797	Gm10445	predicted gene 10445		N/A	6	84.4129	Not available	100038556	N/A		-			84.4129	84.4238	X	48.4866	rsm10000021358	3.35796		0.00370667	0	0	0	0	x	x	x	x	x	x	0	0	0	0	x	x	x	x	x	x	0	0	x
308	https://genenetwork.org/show_trait?trait_id=ENSMUSG00000073018&dataset=UTHSC_BXD_Young_Adult_Eye_RNAseq_TPM_Log	mouse	BXD	UTHSC_BXD_Young_Adult_Eye_RNAseq_TPM_Log	ENSMUSG00000073018	Gm1070	predicted gene 1070		N/A	6	71.2938	Not available	381785	N/A		+			71.2938	71.3029	1	3.00149	rsm10000000001	0		0	0	0	0	0	x	x	x	x	x	x	0	0	0	0	x	x	x	x	x	x	0	0	x
309	https://genenetwork.org/show_trait?trait_id=ENSMUSG00000079230&dataset=UTHSC_BXD_Young_Adult_Eye_RNAseq_TPM_Log	mouse	BXD	UTHSC_BXD_Young_Adult_Eye_RNAseq_TPM_Log	ENSMUSG00000079230	Gm11065	predicted gene 11065		N/A	6	70.2952	Not available		N/A		+			70.2952	70.2954	1	3.00149	rsm10000000001	0		0	0	0	0	0	x	x	x	x	x	x	0	0	0	0	x	x	x	x	x	x	0	0	x
310	https://genenetwork.org/show_trait?trait_id=ENSMUSG00000081564&dataset=UTHSC_BXD_Young_Adult_Eye_RNAseq_TPM_Log	mouse	BXD	UTHSC_BXD_Young_Adult_Eye_RNAseq_TPM_Log	ENSMUSG00000081564	Gm13717	predicted gene 13717		N/A	6	29.7508	Not available	102633026	N/A		+			29.7508	29.7511	1	3.00149	rsm10000000001	0		0	0	0	0	0	x	x	x	x	x	x	0	0	0	0	x	x	x	x	x	x	0	0	x
311	https://genenetwork.org/show_trait?trait_id=ENSMUSG00000082036&dataset=UTHSC_BXD_Young_Adult_Eye_RNAseq_TPM_Log	mouse	BXD	UTHSC_BXD_Young_Adult_Eye_RNAseq_TPM_Log	ENSMUSG00000082036	Gm13724	predicted gene 13724		N/A	6	29.961	Not available	100416933	N/A		+			29.961	29.9621	9	105.695	rs48245550	15.8008		0.287173	0.5925	0.144957	0.114	0.16122	x	x	x	x	x	x	0.537	0.759433	0.1685	0.238295	x	x	x	x	x	x	0.0555	0.0784888	x
312	https://genenetwork.org/show_trait?trait_id=ENSMUSG00000083961&dataset=UTHSC_BXD_Young_Adult_Eye_RNAseq_TPM_Log	mouse	BXD	UTHSC_BXD_Young_Adult_Eye_RNAseq_TPM_Log	ENSMUSG00000083961	Gm13725	predicted gene 13725		N/A	6	29.9636	Not available		N/A		+			29.9636	29.9639	19	42.1426	rsm10002113306	8.97457		0.23848	1.456	2.05909	0	0	x	x	x	x	x	x	0.51	0.721249	0	0	x	x	x	x	x	x	0	0	x
313	https://genenetwork.org/show_trait?trait_id=ENSMUSG00000086854&dataset=UTHSC_BXD_Young_Adult_Eye_RNAseq_TPM_Log	mouse	BXD	UTHSC_BXD_Young_Adult_Eye_RNAseq_TPM_Log	ENSMUSG00000086854	Gm13781	predicted gene 13781		N/A	6	30.5732	Not available	105242615	N/A		-			30.5732	30.576	1	3.00149	rsm10000000001	0		0	0	0	0	0	x	x	x	x	x	x	0	0	0	0	x	x	x	x	x	x	0	0	x
314	https://genenetwork.org/show_trait?trait_id=ENSMUSG00000086542&dataset=UTHSC_BXD_Young_Adult_Eye_RNAseq_TPM_Log	mouse	BXD	UTHSC_BXD_Young_Adult_Eye_RNAseq_TPM_Log	ENSMUSG00000086542	Gm13782	predicted gene 13782		N/A	6	30.6739	Not available	102633925	N/A		+			30.6739	30.6823	1	3.00149	rsm10000000001	0		0	0	0	0	0	x	x	x	x	x	x	0	0	0	0	x	x	x	x	x	x	0	0	x
315	https://genenetwork.org/show_trait?trait_id=ENSMUSG00000087312&dataset=UTHSC_BXD_Young_Adult_Eye_RNAseq_TPM_Log	mouse	BXD	UTHSC_BXD_Young_Adult_Eye_RNAseq_TPM_Log	ENSMUSG00000087312	Gm13833	predicted gene 13833		N/A	6	31.1028	Not available		N/A		+			31.1028	31.1046	1	3.00149	rsm10000000001	0		0	0	0	0	0	x	x	x	x	x	x	0	0	0	0	x	x	x	x	x	x	0	0	x
316	https://genenetwork.org/show_trait?trait_id=ENSMUSG00000086922&dataset=UTHSC_BXD_Young_Adult_Eye_RNAseq_TPM_Log	mouse	BXD	UTHSC_BXD_Young_Adult_Eye_RNAseq_TPM_Log	ENSMUSG00000086922	Gm13835	predicted gene 13835		N/A	6	31.142	Not available	100038973	N/A		-			31.142	31.1427	1	3.00149	rsm10000000001	0		0	0	0	0	0	x	x	x	x	x	x	0	0	0	0	x	x	x	x	x	x	0	0	x
317	https://genenetwork.org/show_trait?trait_id=ENSMUSG00000086855&dataset=UTHSC_BXD_Young_Adult_Eye_RNAseq_TPM_Log	mouse	BXD	UTHSC_BXD_Young_Adult_Eye_RNAseq_TPM_Log	ENSMUSG00000086855	Gm13844	predicted gene 13844		N/A	6	31.3729	Not available		N/A		+			31.3729	31.3839	1	3.00149	rsm10000000001	0		0	0	0	0	0	x	x	x	x	x	x	0	0	0	0	x	x	x	x	x	x	0	0	x
318	https://genenetwork.org/show_trait?trait_id=ENSMUSG00000084973&dataset=UTHSC_BXD_Young_Adult_Eye_RNAseq_TPM_Log	mouse	BXD	UTHSC_BXD_Young_Adult_Eye_RNAseq_TPM_Log	ENSMUSG00000084973	Gm13848	predicted gene 13848		N/A	6	31.6582	Not available	434003	N/A		-			31.6582	31.6661	1	3.00149	rsm10000000001	0		0	0	0	0	0	x	x	x	x	x	x	0	0	0	0	x	x	x	x	x	x	0	0	x
319	https://genenetwork.org/show_trait?trait_id=ENSMUSG00000087379&dataset=UTHSC_BXD_Young_Adult_Eye_RNAseq_TPM_Log	mouse	BXD	UTHSC_BXD_Young_Adult_Eye_RNAseq_TPM_Log	ENSMUSG00000087379	Gm13849	predicted gene 13849		N/A	6	31.7867	Not available		N/A		+			31.7867	31.9223	13	65.8976	rsm10000016002	32.6908		4.49064	4.6325	0.672459	5.8715	0.463155	x	x	x	x	x	x	5.8335	0.106773	4.4955	0.95813	x	x	x	x	x	x	2.603	2.06617	x
320	https://genenetwork.org/show_trait?trait_id=ENSMUSG00000085616&dataset=UTHSC_BXD_Young_Adult_Eye_RNAseq_TPM_Log	mouse	BXD	UTHSC_BXD_Young_Adult_Eye_RNAseq_TPM_Log	ENSMUSG00000085616	Gm13850	predicted gene 13850		N/A	6	32.1121	Not available	105242623	N/A		+			32.1121	32.1132	1	3.00149	rsm10000000001	0		0	0	0	0	0	x	x	x	x	x	x	0	0	0	0	x	x	x	x	x	x	0	0	x
321	https://genenetwork.org/show_trait?trait_id=ENSMUSG00000084386&dataset=UTHSC_BXD_Young_Adult_Eye_RNAseq_TPM_Log	mouse	BXD	UTHSC_BXD_Young_Adult_Eye_RNAseq_TPM_Log	ENSMUSG00000084386	Gm13852	predicted gene 13852		N/A	6	32.6101	Not available		N/A		+			32.6101	32.6104	10	110.403	rs48923609	3.87659		0.00598667	0	0	0	0	x	x	x	x	x	x	0	0	0	0	x	x	x	x	x	x	0	0	x
322	https://genenetwork.org/show_trait?trait_id=ENSMUSG00000087441&dataset=UTHSC_BXD_Young_Adult_Eye_RNAseq_TPM_Log	mouse	BXD	UTHSC_BXD_Young_Adult_Eye_RNAseq_TPM_Log	ENSMUSG00000087441	Gm13853	predicted gene 13853		N/A	6	33.985	Not available	102634837	N/A		-			33.985	33.9924	10	111.138	rsm10000012727	8.34268		0.0284907	0	0	0.3075	0.434871	x	x	x	x	x	x	0	0	0	0	x	x	x	x	x	x	0	0	x
323	https://genenetwork.org/show_trait?trait_id=ENSMUSG00000083728&dataset=UTHSC_BXD_Young_Adult_Eye_RNAseq_TPM_Log	mouse	BXD	UTHSC_BXD_Young_Adult_Eye_RNAseq_TPM_Log	ENSMUSG00000083728	Gm13854	predicted gene 13854		N/A	6	33.3751	Not available	100416262	N/A		-			33.3751	33.3774	1	3.00149	rsm10000000001	0		0	0	0	0	0	x	x	x	x	x	x	0	0	0	0	x	x	x	x	x	x	0	0	x
324	https://genenetwork.org/show_trait?trait_id=ENSMUSG00000087613&dataset=UTHSC_BXD_Young_Adult_Eye_RNAseq_TPM_Log	mouse	BXD	UTHSC_BXD_Young_Adult_Eye_RNAseq_TPM_Log	ENSMUSG00000087613	Gm13855	predicted gene 13855		N/A	6	34.1792	Not available	105242626	N/A		+			34.1792	34.1864	X	20.2961	rsm10000021316	6.46396		0.0369067	0	0	0.11	0.155563	x	x	x	x	x	x	0	0	0.483	0.683065	x	x	x	x	x	x	0	0	x
325	https://genenetwork.org/show_trait?trait_id=ENSMUSG00000087356&dataset=UTHSC_BXD_Young_Adult_Eye_RNAseq_TPM_Log	mouse	BXD	UTHSC_BXD_Young_Adult_Eye_RNAseq_TPM_Log	ENSMUSG00000087356	Gm13856	predicted gene 13856		N/A	6	34.1519	Not available	100534641	N/A		+			34.1519	34.1742	14	36.8637	rsm10000017180	16.0155		1.39446	1.452	0.00282843	1.165	0.246073	x	x	x	x	x	x	1.775	0.735391	1.6205	0.0643467	x	x	x	x	x	x	1.3515	0.142128	x
326	https://genenetwork.org/show_trait?trait_id=ENSMUSG00000084965&dataset=UTHSC_BXD_Young_Adult_Eye_RNAseq_TPM_Log	mouse	BXD	UTHSC_BXD_Young_Adult_Eye_RNAseq_TPM_Log	ENSMUSG00000084965	Gm13857	predicted gene 13857		N/A	6	34.4194	Not available	102635489	N/A		-			34.4194	34.4454	19	12.0095	rsm10000208852	10.3662		0.0212893	0.019	0.0268701	0	0	x	x	x	x	x	x	0	0	0	0	x	x	x	x	x	x	0.1285	0.181726	x
327	https://genenetwork.org/show_trait?trait_id=ENSMUSG00000081196&dataset=UTHSC_BXD_Young_Adult_Eye_RNAseq_TPM_Log	mouse	BXD	UTHSC_BXD_Young_Adult_Eye_RNAseq_TPM_Log	ENSMUSG00000081196	Gm13858	predicted gene 13858		N/A	6	34.3795	Not available	664942	N/A		-			34.3795	34.3804	1	3.00149	rsm10000000001	0		0	0	0	0	0	x	x	x	x	x	x	0	0	0	0	x	x	x	x	x	x	0	0	x
328	https://genenetwork.org/show_trait?trait_id=ENSMUSG00000081991&dataset=UTHSC_BXD_Young_Adult_Eye_RNAseq_TPM_Log	mouse	BXD	UTHSC_BXD_Young_Adult_Eye_RNAseq_TPM_Log	ENSMUSG00000081991	Gm13859	predicted gene 13859		N/A	6	34.3737	Not available	100416263	N/A		-			34.3737	34.3808	10	92.681	rsm10000012621	8.61627		0.189497	0	0	0.1365	0.19304	x	x	x	x	x	x	0	0	0.3255	0.460327	x	x	x	x	x	x	0.1665	0.235467	x
329	https://genenetwork.org/show_trait?trait_id=ENSMUSG00000085187&dataset=UTHSC_BXD_Young_Adult_Eye_RNAseq_TPM_Log	mouse	BXD	UTHSC_BXD_Young_Adult_Eye_RNAseq_TPM_Log	ENSMUSG00000085187	Gm13860	predicted gene 13860		N/A	6	34.5336	Not available		N/A		+			34.5336	34.5414	8	74.9652	rs32795379	4.99353		0.0107307	0	0	0	0	x	x	x	x	x	x	0	0	0	0	x	x	x	x	x	x	0	0	x
330	https://genenetwork.org/show_trait?trait_id=ENSMUSG00000085382&dataset=UTHSC_BXD_Young_Adult_Eye_RNAseq_TPM_Log	mouse	BXD	UTHSC_BXD_Young_Adult_Eye_RNAseq_TPM_Log	ENSMUSG00000085382	Gm13861	predicted gene 13861		N/A	6	34.6514	Not available	100039184	N/A		-			34.6514	34.6539	1	3.00149	rsm10000000001	0		0	0	0	0	0	x	x	x	x	x	x	0	0	0	0	x	x	x	x	x	x	0	0	x
331	https://genenetwork.org/show_trait?trait_id=ENSMUSG00000082118&dataset=UTHSC_BXD_Young_Adult_Eye_RNAseq_TPM_Log	mouse	BXD	UTHSC_BXD_Young_Adult_Eye_RNAseq_TPM_Log	ENSMUSG00000082118	Gm13862	predicted gene 13862		N/A	6	34.8106	Not available		N/A		-			34.8106	34.8108	1	3.00149	rsm10000000001	0		0	0	0	0	0	x	x	x	x	x	x	0	0	0	0	x	x	x	x	x	x	0	0	x
332	https://genenetwork.org/show_trait?trait_id=ENSMUSG00000082446&dataset=UTHSC_BXD_Young_Adult_Eye_RNAseq_TPM_Log	mouse	BXD	UTHSC_BXD_Young_Adult_Eye_RNAseq_TPM_Log	ENSMUSG00000082446	Gm13863	predicted gene 13863		N/A	6	34.8202	Not available		N/A		-			34.8202	34.8209	1	3.00149	rsm10000000001	0		0	0	0	0	0	x	x	x	x	x	x	0	0	0	0	x	x	x	x	x	x	0	0	x
333	https://genenetwork.org/show_trait?trait_id=ENSMUSG00000082920&dataset=UTHSC_BXD_Young_Adult_Eye_RNAseq_TPM_Log	mouse	BXD	UTHSC_BXD_Young_Adult_Eye_RNAseq_TPM_Log	ENSMUSG00000082920	Gm13864	predicted gene 13864		N/A	6	34.7867	Not available	100384877	N/A		+			34.7867	34.7875	1	3.00149	rsm10000000001	0		0	0	0	0	0	x	x	x	x	x	x	0	0	0	0	x	x	x	x	x	x	0	0	x
334	https://genenetwork.org/show_trait?trait_id=ENSMUSG00000086409&dataset=UTHSC_BXD_Young_Adult_Eye_RNAseq_TPM_Log	mouse	BXD	UTHSC_BXD_Young_Adult_Eye_RNAseq_TPM_Log	ENSMUSG00000086409	Gm13898	predicted gene 13898		N/A	6	17.7106	Not available	100417251	N/A		-			17.7106	17.7112	1	3.00149	rsm10000000001	0		0	0	0	0	0	x	x	x	x	x	x	0	0	0	0	x	x	x	x	x	x	0	0	x
335	https://genenetwork.org/show_trait?trait_id=ENSMUSG00000081077&dataset=UTHSC_BXD_Young_Adult_Eye_RNAseq_TPM_Log	mouse	BXD	UTHSC_BXD_Young_Adult_Eye_RNAseq_TPM_Log	ENSMUSG00000081077	Gm13899	predicted gene 13899		N/A	6	17.7117	Not available	100418218	N/A		-			17.7117	17.7129	1	3.00149	rsm10000000001	0		0	0	0	0	0	x	x	x	x	x	x	0	0	0	0	x	x	x	x	x	x	0	0	x
336	https://genenetwork.org/show_trait?trait_id=ENSMUSG00000082217&dataset=UTHSC_BXD_Young_Adult_Eye_RNAseq_TPM_Log	mouse	BXD	UTHSC_BXD_Young_Adult_Eye_RNAseq_TPM_Log	ENSMUSG00000082217	Gm1401	predicted gene 1401		N/A	6	33.2473	Not available	102634733	N/A		-			33.2473	33.2481	1	3.00149	rsm10000000001	0		0	0	0	0	0	x	x	x	x	x	x	0	0	0	0	x	x	x	x	x	x	0	0	x
337	https://genenetwork.org/show_trait?trait_id=ENSMUSG00000083221&dataset=UTHSC_BXD_Young_Adult_Eye_RNAseq_TPM_Log	mouse	BXD	UTHSC_BXD_Young_Adult_Eye_RNAseq_TPM_Log	ENSMUSG00000083221	Gm14528	predicted gene 14528		N/A	6	30.7199	Not available		N/A		+			30.7199	30.7201	1	3.00149	rsm10000000001	0		0	0	0	0	0	x	x	x	x	x	x	0	0	0	0	x	x	x	x	x	x	0	0	x
338	https://genenetwork.org/show_trait?trait_id=ENSMUSG00000086931&dataset=UTHSC_BXD_Young_Adult_Eye_RNAseq_TPM_Log	mouse	BXD	UTHSC_BXD_Young_Adult_Eye_RNAseq_TPM_Log	ENSMUSG00000086931	Gm14532	predicted gene 14532		N/A	6	31.3567	Not available	102633651	N/A		+			31.3567	31.3724	12	99.6684	rs29197824	11.248		3.33747	3.7165	0.369817	3.9325	0.488611	x	x	x	x	x	x	4.1505	0.665387	4.1225	0.716299	x	x	x	x	x	x	4.133	0.0777818	x
339	https://genenetwork.org/show_trait?trait_id=ENSMUSG00000085847&dataset=UTHSC_BXD_Young_Adult_Eye_RNAseq_TPM_Log	mouse	BXD	UTHSC_BXD_Young_Adult_Eye_RNAseq_TPM_Log	ENSMUSG00000085847	Gm14540	predicted gene 14540		N/A	6	33.0385	Not available		N/A		+			33.0385	33.0432	1	3.00149	rsm10000000001	0		0	0	0	0	0	x	x	x	x	x	x	0	0	0	0	x	x	x	x	x	x	0	0	x
340	https://genenetwork.org/show_trait?trait_id=ENSMUSG00000086762&dataset=UTHSC_BXD_Young_Adult_Eye_RNAseq_TPM_Log	mouse	BXD	UTHSC_BXD_Young_Adult_Eye_RNAseq_TPM_Log	ENSMUSG00000086762	Gm14546	predicted gene 14546		N/A	6	34.2903	Not available	105242627	N/A		+			34.2903	34.3242	18	82.264	rsm10000020753	10.5232		1.01674	0.3015	0.426385	0.668	0.298399	x	x	x	x	x	x	1.0505	0.242538	1.4455	0.351432	x	x	x	x	x	x	0.9915	0.28355	x
341	https://genenetwork.org/show_trait?trait_id=ENSMUSG00000086834&dataset=UTHSC_BXD_Young_Adult_Eye_RNAseq_TPM_Log	mouse	BXD	UTHSC_BXD_Young_Adult_Eye_RNAseq_TPM_Log	ENSMUSG00000086834	Gm14547	predicted gene 14547		N/A	6	34.7272	Not available		N/A		-			34.7272	34.7354	1	3.00149	rsm10000000001	0		0	0	0	0	0	x	x	x	x	x	x	0	0	0	0	x	x	x	x	x	x	0	0	x
342	https://genenetwork.org/show_trait?trait_id=ENSMUSG00000085624&dataset=UTHSC_BXD_Young_Adult_Eye_RNAseq_TPM_Log	mouse	BXD	UTHSC_BXD_Young_Adult_Eye_RNAseq_TPM_Log	ENSMUSG00000085624	Gm14573	predicted gene 14573		N/A	6	91.1587	Not available		N/A		-			91.1587	91.1593	1	3.00149	rsm10000000001	0		0	0	0	0	0	x	x	x	x	x	x	0	0	0	0	x	x	x	x	x	x	0	0	x
343	https://genenetwork.org/show_trait?trait_id=ENSMUSG00000087626&dataset=UTHSC_BXD_Young_Adult_Eye_RNAseq_TPM_Log	mouse	BXD	UTHSC_BXD_Young_Adult_Eye_RNAseq_TPM_Log	ENSMUSG00000087626	Gm15050	predicted gene 15050		N/A	6	52.1729	Not available	100504154	N/A		+			52.1729	52.1741	1	3.00149	rsm10000000001	0		0	0	0	0	0	x	x	x	x	x	x	0	0	0	0	x	x	x	x	x	x	0	0	x
344	https://genenetwork.org/show_trait?trait_id=ENSMUSG00000084282&dataset=UTHSC_BXD_Young_Adult_Eye_RNAseq_TPM_Log	mouse	BXD	UTHSC_BXD_Young_Adult_Eye_RNAseq_TPM_Log	ENSMUSG00000084282	Gm15054	predicted gene 15054		N/A	6	52.3575	Not available		N/A		-			52.3575	52.3578	1	3.00149	rsm10000000001	0		0	0	0	0	0	x	x	x	x	x	x	0	0	0	0	x	x	x	x	x	x	0	0	x
345	https://genenetwork.org/show_trait?trait_id=ENSMUSG00000072999&dataset=UTHSC_BXD_Young_Adult_Eye_RNAseq_TPM_Log	mouse	BXD	UTHSC_BXD_Young_Adult_Eye_RNAseq_TPM_Log	ENSMUSG00000072999	Gm15401	predicted gene 15401		N/A	6	72.6293	Not available	100038714	N/A		+			72.6293	72.6377	1	3.00149	rsm10000000001	0		0	0	0	0	0	x	x	x	x	x	x	0	0	0	0	x	x	x	x	x	x	0	0	x
346	https://genenetwork.org/show_trait?trait_id=ENSMUSG00000079524&dataset=UTHSC_BXD_Young_Adult_Eye_RNAseq_TPM_Log	mouse	BXD	UTHSC_BXD_Young_Adult_Eye_RNAseq_TPM_Log	ENSMUSG00000079524	Gm15402	predicted gene 15402		N/A	6	72.6992	Not available		N/A		+			72.6992	72.7051	1	3.00149	rsm10000000001	0		0	0	0	0	0	x	x	x	x	x	x	0	0	0	0	x	x	x	x	x	x	0	0	x
347	https://genenetwork.org/show_trait?trait_id=ENSMUSG00000084772&dataset=UTHSC_BXD_Young_Adult_Eye_RNAseq_TPM_Log	mouse	BXD	UTHSC_BXD_Young_Adult_Eye_RNAseq_TPM_Log	ENSMUSG00000084772	Gm15473	predicted gene 15473		N/A	6	17.0588	Not available	100504308	N/A		-			17.0588	17.065	10	96.4217	rsm10000012684	14.1299		0.504651	0.245	0.346482	0.731	0.203647	x	x	x	x	x	x	0	0	0.1655	0.234052	x	x	x	x	x	x	0.197	0.2786	x
348	https://genenetwork.org/show_trait?trait_id=ENSMUSG00000087001&dataset=UTHSC_BXD_Young_Adult_Eye_RNAseq_TPM_Log	mouse	BXD	UTHSC_BXD_Young_Adult_Eye_RNAseq_TPM_Log	ENSMUSG00000087001	Gm15475	predicted gene 15475		N/A	6	84.0938	Not available		N/A		-			84.0938	84.107	1	3.00149	rsm10000000001	0		0	0	0	0	0	x	x	x	x	x	x	0	0	0	0	x	x	x	x	x	x	0	0	x
349	https://genenetwork.org/show_trait?trait_id=ENSMUSG00000082115&dataset=UTHSC_BXD_Young_Adult_Eye_RNAseq_TPM_Log	mouse	BXD	UTHSC_BXD_Young_Adult_Eye_RNAseq_TPM_Log	ENSMUSG00000082115	Gm15490	predicted gene 15490		N/A	6	65.7579	EG667160	667160	N/A		+			65.7579	65.7583	5	58.416	rsm10000006230	6.60857		0.0179467	0	0	0	0	x	x	x	x	x	x	0.316	0.446891	0	0	x	x	x	x	x	x	0	0	x
350	https://genenetwork.org/show_trait?trait_id=ENSMUSG00000080205&dataset=UTHSC_BXD_Young_Adult_Eye_RNAseq_TPM_Log	mouse	BXD	UTHSC_BXD_Young_Adult_Eye_RNAseq_TPM_Log	ENSMUSG00000080205	Gm15526	predicted gene 15526		N/A	6	54.1775	EG666305	108169144	N/A		-			54.1775	54.1777	1	3.00149	rsm10000000001	0		0	0	0	0	0	x	x	x	x	x	x	0	0	0	0	x	x	x	x	x	x	0	0	x
351	https://genenetwork.org/show_trait?trait_id=ENSMUSG00000086946&dataset=UTHSC_BXD_Young_Adult_Eye_RNAseq_TPM_Log	mouse	BXD	UTHSC_BXD_Young_Adult_Eye_RNAseq_TPM_Log	ENSMUSG00000086946	Gm15527	predicted gene 15527		N/A	6	54.2457	Not available	100502661	N/A		-			54.2457	54.2791	1	3.00149	rsm10000000001	0		0	0	0	0	0	x	x	x	x	x	x	0	0	0	0	x	x	x	x	x	x	0	0	x
352	https://genenetwork.org/show_trait?trait_id=ENSMUSG00000083620&dataset=UTHSC_BXD_Young_Adult_Eye_RNAseq_TPM_Log	mouse	BXD	UTHSC_BXD_Young_Adult_Eye_RNAseq_TPM_Log	ENSMUSG00000083620	Gm15529	predicted gene 15529		N/A	6	12.8574	EG667735	667735	N/A		+			12.8574	12.8584	10	110.403	rs48923609	3.87659		0.00490667	0	0	0	0	x	x	x	x	x	x	0	0	0	0	x	x	x	x	x	x	0	0	x
353	https://genenetwork.org/show_trait?trait_id=ENSMUSG00000083086&dataset=UTHSC_BXD_Young_Adult_Eye_RNAseq_TPM_Log	mouse	BXD	UTHSC_BXD_Young_Adult_Eye_RNAseq_TPM_Log	ENSMUSG00000083086	Gm15531	predicted gene 15531		N/A	6	97.8903	Not available	100043692	N/A		-			97.8903	97.8905	1	3.00149	rsm10000000001	0		0	0	0	0	0	x	x	x	x	x	x	0	0	0	0	x	x	x	x	x	x	0	0	x
354	https://genenetwork.org/show_trait?trait_id=ENSMUSG00000086176&dataset=UTHSC_BXD_Young_Adult_Eye_RNAseq_TPM_Log	mouse	BXD	UTHSC_BXD_Young_Adult_Eye_RNAseq_TPM_Log	ENSMUSG00000086176	Gm15534	predicted gene 15534		N/A	6	64.9909	Not available	667115	N/A		+			64.9909	64.9915	1	3.00149	rsm10000000001	0		0	0	0	0	0	x	x	x	x	x	x	0	0	0	0	x	x	x	x	x	x	0	0	x
355	https://genenetwork.org/show_trait?trait_id=ENSMUSG00000084325&dataset=UTHSC_BXD_Young_Adult_Eye_RNAseq_TPM_Log	mouse	BXD	UTHSC_BXD_Young_Adult_Eye_RNAseq_TPM_Log	ENSMUSG00000084325	Gm15550	predicted gene 15550		N/A	6	43.3738	EG665747	665747	N/A		+			43.3738	43.3756	1	3.00149	rsm10000000001	0		0	0	0	0	0	x	x	x	x	x	x	0	0	0	0	x	x	x	x	x	x	0	0	x
356	https://genenetwork.org/show_trait?trait_id=ENSMUSG00000081872&dataset=UTHSC_BXD_Young_Adult_Eye_RNAseq_TPM_Log	mouse	BXD	UTHSC_BXD_Young_Adult_Eye_RNAseq_TPM_Log	ENSMUSG00000081872	Gm15572	predicted gene 15572		N/A	6	52.8431	Not available	102636113	N/A		-			52.8431	52.8437	1	3.00149	rsm10000000001	0		0	0	0	0	0	x	x	x	x	x	x	0	0	0	0	x	x	x	x	x	x	0	0	x
357	https://genenetwork.org/show_trait?trait_id=ENSMUSG00000080759&dataset=UTHSC_BXD_Young_Adult_Eye_RNAseq_TPM_Log	mouse	BXD	UTHSC_BXD_Young_Adult_Eye_RNAseq_TPM_Log	ENSMUSG00000080759	Gm15573	predicted gene 15573		N/A	6	53.0459	EG666259	108169143	N/A		+			53.0459	53.0464	1	3.00149	rsm10000000001	0		0	0	0	0	0	x	x	x	x	x	x	0	0	0	0	x	x	x	x	x	x	0	0	x
358	https://genenetwork.org/show_trait?trait_id=ENSMUSG00000085264&dataset=UTHSC_BXD_Young_Adult_Eye_RNAseq_TPM_Log	mouse	BXD	UTHSC_BXD_Young_Adult_Eye_RNAseq_TPM_Log	ENSMUSG00000085264	Gm15581	predicted gene 15581		N/A	6	17.2068	Not available	102631779	N/A		-			17.2068	17.3856	1	6.44181	rsm10000000079	12.1212		0.475629	0.4905	0.198697	0.3855	0.293449	x	x	x	x	x	x	0.3235	0.304763	0.3185	0.00777817	x	x	x	x	x	x	0.406	0.00424264	x
359	https://genenetwork.org/show_trait?trait_id=ENSMUSG00000087389&dataset=UTHSC_BXD_Young_Adult_Eye_RNAseq_TPM_Log	mouse	BXD	UTHSC_BXD_Young_Adult_Eye_RNAseq_TPM_Log	ENSMUSG00000087389	Gm15592	predicted gene 15592		N/A	6	18.2701	Not available		N/A		-			18.2701	18.289	1	3.00149	rsm10000000001	0		0	0	0	0	0	x	x	x	x	x	x	0	0	0	0	x	x	x	x	x	x	0	0	x
360	https://genenetwork.org/show_trait?trait_id=ENSMUSG00000084203&dataset=UTHSC_BXD_Young_Adult_Eye_RNAseq_TPM_Log	mouse	BXD	UTHSC_BXD_Young_Adult_Eye_RNAseq_TPM_Log	ENSMUSG00000084203	Gm15593	predicted gene 15593		N/A	6	18.1447	EG386426	386426	N/A		+			18.1447	18.1457	1	3.00149	rsm10000000001	0		0	0	0	0	0	x	x	x	x	x	x	0	0	0	0	x	x	x	x	x	x	0	0	x
361	https://genenetwork.org/show_trait?trait_id=ENSMUSG00000084947&dataset=UTHSC_BXD_Young_Adult_Eye_RNAseq_TPM_Log	mouse	BXD	UTHSC_BXD_Young_Adult_Eye_RNAseq_TPM_Log	ENSMUSG00000084947	Gm15594	predicted gene 15594		N/A	6	18.4247	Not available		N/A		+			18.4247	18.4279	1	3.00149	rsm10000000001	0		0	0	0	0	0	x	x	x	x	x	x	0	0	0	0	x	x	x	x	x	x	0	0	x
362	https://genenetwork.org/show_trait?trait_id=ENSMUSG00000080767&dataset=UTHSC_BXD_Young_Adult_Eye_RNAseq_TPM_Log	mouse	BXD	UTHSC_BXD_Young_Adult_Eye_RNAseq_TPM_Log	ENSMUSG00000080767	Gm15595	predicted gene 15595		N/A	6	18.2943	Not available	100417564	N/A		+			18.2943	18.2952	1	3.00149	rsm10000000001	0		0	0	0	0	0	x	x	x	x	x	x	0	0	0	0	x	x	x	x	x	x	0	0	x
363	https://genenetwork.org/show_trait?trait_id=ENSMUSG00000082289&dataset=UTHSC_BXD_Young_Adult_Eye_RNAseq_TPM_Log	mouse	BXD	UTHSC_BXD_Young_Adult_Eye_RNAseq_TPM_Log	ENSMUSG00000082289	Gm15596	predicted gene 15596		N/A	6	18.1563	EG636450	636450	N/A		-			18.1563	18.1571	1	6.11417	rsm10000000073	10.3603		0.0817533	0	0	0	0	x	x	x	x	x	x	0	0	0	0	x	x	x	x	x	x	0	0	x
364	https://genenetwork.org/show_trait?trait_id=ENSMUSG00000085828&dataset=UTHSC_BXD_Young_Adult_Eye_RNAseq_TPM_Log	mouse	BXD	UTHSC_BXD_Young_Adult_Eye_RNAseq_TPM_Log	ENSMUSG00000085828	Gm15612	predicted gene 15612		N/A	6	88.8429	Not available	100038356	N/A		+			88.8429	88.8473	1	3.00149	rsm10000000001	0		0	0	0	0	0	x	x	x	x	x	x	0	0	0	0	x	x	x	x	x	x	0	0	x
365	https://genenetwork.org/show_trait?trait_id=ENSMUSG00000085782&dataset=UTHSC_BXD_Young_Adult_Eye_RNAseq_TPM_Log	mouse	BXD	UTHSC_BXD_Young_Adult_Eye_RNAseq_TPM_Log	ENSMUSG00000085782	Gm15624	predicted gene 15624		N/A	6	83.1662	Not available	102635553	N/A		-			83.1662	83.1728	1	3.00149	rsm10000000001	0		0	0	0	0	0	x	x	x	x	x	x	0	0	0	0	x	x	x	x	x	x	0	0	x
366	https://genenetwork.org/show_trait?trait_id=ENSMUSG00000084154&dataset=UTHSC_BXD_Young_Adult_Eye_RNAseq_TPM_Log	mouse	BXD	UTHSC_BXD_Young_Adult_Eye_RNAseq_TPM_Log	ENSMUSG00000084154	Gm15644	predicted gene 15644		N/A	6	67.0125	Not available	100042837	N/A		+			67.0125	67.0129	1	3.00149	rsm10000000001	0		0	0	0	0	0	x	x	x	x	x	x	0	0	0	0	x	x	x	x	x	x	0	0	x
367	https://genenetwork.org/show_trait?trait_id=ENSMUSG00000081670&dataset=UTHSC_BXD_Young_Adult_Eye_RNAseq_TPM_Log	mouse	BXD	UTHSC_BXD_Young_Adult_Eye_RNAseq_TPM_Log	ENSMUSG00000081670	Gm15697	predicted gene 15697		N/A	6	38.5423	EG621228	621228	N/A		-			38.5423	38.5461	7	134.834	rs31593094	17.1663		1.34194	0.988	0.618011	1.316	0.5671	x	x	x	x	x	x	1.5285	0.724784	1.2775	0.451841	x	x	x	x	x	x	1.2095	0.181726	x
368	https://genenetwork.org/show_trait?trait_id=ENSMUSG00000079462&dataset=UTHSC_BXD_Young_Adult_Eye_RNAseq_TPM_Log	mouse	BXD	UTHSC_BXD_Young_Adult_Eye_RNAseq_TPM_Log	ENSMUSG00000079462	Gm15737	predicted gene 15737		N/A	6	92.8694	Not available	102633179	N/A		+			92.8694	92.8844	1	3.00149	rsm10000000001	0		0	0	0	0	0	x	x	x	x	x	x	0	0	0	0	x	x	x	x	x	x	0	0	x
369	https://genenetwork.org/show_trait?trait_id=ENSMUSG00000089781&dataset=UTHSC_BXD_Young_Adult_Eye_RNAseq_TPM_Log	mouse	BXD	UTHSC_BXD_Young_Adult_Eye_RNAseq_TPM_Log	ENSMUSG00000089781	Gm15756	predicted gene 15756		N/A	6	90.5967	Not available	100502864	N/A		-			90.5967	90.5999	1	3.00149	rsm10000000001	0		0	0	0	0	0	x	x	x	x	x	x	0	0	0	0	x	x	x	x	x	x	0	0	x
370	https://genenetwork.org/show_trait?trait_id=ENSMUSG00000087136&dataset=UTHSC_BXD_Young_Adult_Eye_RNAseq_TPM_Log	mouse	BXD	UTHSC_BXD_Young_Adult_Eye_RNAseq_TPM_Log	ENSMUSG00000087136	Gm15864	predicted gene 15864		N/A	6	82.0505	Not available		N/A		-			82.0505	82.0526	1	3.00149	rsm10000000001	0		0	0	0	0	0	x	x	x	x	x	x	0	0	0	0	x	x	x	x	x	x	0	0	x
371	https://genenetwork.org/show_trait?trait_id=ENSMUSG00000107724&dataset=UTHSC_BXD_Young_Adult_Eye_RNAseq_TPM_Log	mouse	BXD	UTHSC_BXD_Young_Adult_Eye_RNAseq_TPM_Log	ENSMUSG00000107724	Gm16042	predicted gene 16042		N/A	6	8.59574	Not available	100044855	N/A		-			8.59574	8.59699	1	3.00149	rsm10000000001	0		0	0	0	0	0	x	x	x	x	x	x	0	0	0	0	x	x	x	x	x	x	0	0	x
372	https://genenetwork.org/show_trait?trait_id=ENSMUSG00000090151&dataset=UTHSC_BXD_Young_Adult_Eye_RNAseq_TPM_Log	mouse	BXD	UTHSC_BXD_Young_Adult_Eye_RNAseq_TPM_Log	ENSMUSG00000090151	Gm16043	predicted gene 16043		N/A	6	8.42001	Not available		N/A		-			8.42001	8.44346	1	3.00149	rsm10000000001	0		0	0	0	0	0	x	x	x	x	x	x	0	0	0	0	x	x	x	x	x	x	0	0	x
373	https://genenetwork.org/show_trait?trait_id=ENSMUSG00000089890&dataset=UTHSC_BXD_Young_Adult_Eye_RNAseq_TPM_Log	mouse	BXD	UTHSC_BXD_Young_Adult_Eye_RNAseq_TPM_Log	ENSMUSG00000089890	Gm16055	predicted gene 16055		N/A	6	8.35406	Not available	100504206	N/A		-			8.35406	8.36414	1	3.00149	rsm10000000001	0		0	0	0	0	0	x	x	x	x	x	x	0	0	0	0	x	x	x	x	x	x	0	0	x
374	https://genenetwork.org/show_trait?trait_id=ENSMUSG00000083794&dataset=UTHSC_BXD_Young_Adult_Eye_RNAseq_TPM_Log	mouse	BXD	UTHSC_BXD_Young_Adult_Eye_RNAseq_TPM_Log	ENSMUSG00000083794	Gm16123	predicted gene 16123		N/A	6	12.5655	Hspd111p	100417506	N/A		+			12.5655	12.5672	1	3.00149	rsm10000000001	0		0	0	0	0	0	x	x	x	x	x	x	0	0	0	0	x	x	x	x	x	x	0	0	x
375	https://genenetwork.org/show_trait?trait_id=ENSMUSG00000086582&dataset=UTHSC_BXD_Young_Adult_Eye_RNAseq_TPM_Log	mouse	BXD	UTHSC_BXD_Young_Adult_Eye_RNAseq_TPM_Log	ENSMUSG00000086582	Gm16272	predicted gene 16272		N/A	6	39.5841	Not available		N/A		-			39.5841	39.5928	15	84.1878	rsm10000018805	5.12703		0.0102507	0	0	0	0	x	x	x	x	x	x	0	0	0	0	x	x	x	x	x	x	0	0	x
376	https://genenetwork.org/show_trait?trait_id=ENSMUSG00000108175&dataset=UTHSC_BXD_Young_Adult_Eye_RNAseq_TPM_Log	mouse	BXD	UTHSC_BXD_Young_Adult_Eye_RNAseq_TPM_Log	ENSMUSG00000108175	Gm16499	predicted gene 16499		N/A	6	53.8187	Gm43938	100049166	N/A		+			53.8187	53.8682	8	118.381	gnf08.119.598	14.3857		1.02905	0.9645	0.309006	1.171	0.0523259	x	x	x	x	x	x	1.4285	0.198697	0.455	0.196576	x	x	x	x	x	x	0.7835	0.50841	x
377	https://genenetwork.org/show_trait?trait_id=ENSMUSG00000108255&dataset=UTHSC_BXD_Young_Adult_Eye_RNAseq_TPM_Log	mouse	BXD	UTHSC_BXD_Young_Adult_Eye_RNAseq_TPM_Log	ENSMUSG00000108255	Gm16499	predicted gene 16499		N/A	6	53.82	Gm43938	100049166	N/A		+			53.82	53.8222	1	3.00149	rsm10000000001	0		0	0	0	0	0	x	x	x	x	x	x	0	0	0	0	x	x	x	x	x	x	0	0	x
378	https://genenetwork.org/show_trait?trait_id=ENSMUSG00000089905&dataset=UTHSC_BXD_Young_Adult_Eye_RNAseq_TPM_Log	mouse	BXD	UTHSC_BXD_Young_Adult_Eye_RNAseq_TPM_Log	ENSMUSG00000089905	Gm16563	predicted gene 16563		N/A	6	38.3963	Not available		N/A		+			38.3963	38.3967	1	3.00149	rsm10000000001	0		0	0	0	0	0	x	x	x	x	x	x	0	0	0	0	x	x	x	x	x	x	0	0	x
379	https://genenetwork.org/show_trait?trait_id=ENSMUSG00000097434&dataset=UTHSC_BXD_Young_Adult_Eye_RNAseq_TPM_Log	mouse	BXD	UTHSC_BXD_Young_Adult_Eye_RNAseq_TPM_Log	ENSMUSG00000097434	Gm16630	predicted gene 16630		N/A	6	48.1309	Not available	100503622	N/A		-			48.1309	48.1593	6	48.0223	rsm10000007135	33.6757		0.659545	0.5355	0.195869	0.698	0.33234	x	x	x	x	x	x	0.377	0.533158	0.867	0.578413	x	x	x	x	x	x	0.4115	0.181726	x
380	https://genenetwork.org/show_trait?trait_id=ENSMUSG00000085689&dataset=UTHSC_BXD_Young_Adult_Eye_RNAseq_TPM_Log	mouse	BXD	UTHSC_BXD_Young_Adult_Eye_RNAseq_TPM_Log	ENSMUSG00000085689	Gm16838	predicted gene 16838		N/A	6	65.7685	Not available	102640237	N/A		-			65.7685	65.7792	16	27.0381	rsm10000019200	8.79668		0.852267	0.233	0.329512	0.937	0.178191	x	x	x	x	x	x	0.7815	1.10521	0.3485	0.492853	x	x	x	x	x	x	0.619	0.875398	x
381	https://genenetwork.org/show_trait?trait_id=ENSMUSG00000090293&dataset=UTHSC_BXD_Young_Adult_Eye_RNAseq_TPM_Log	mouse	BXD	UTHSC_BXD_Young_Adult_Eye_RNAseq_TPM_Log	ENSMUSG00000090293	Gm17034	predicted gene 17034		N/A	6	82.7643	Not available		N/A		+			82.7643	82.7673	1	3.00149	rsm10000000001	0		0	0	0	0	0	x	x	x	x	x	x	0	0	0	0	x	x	x	x	x	x	0	0	x
382	https://genenetwork.org/show_trait?trait_id=ENSMUSG00000090624&dataset=UTHSC_BXD_Young_Adult_Eye_RNAseq_TPM_Log	mouse	BXD	UTHSC_BXD_Young_Adult_Eye_RNAseq_TPM_Log	ENSMUSG00000090624	Gm17060	predicted gene 17060		N/A	6	49.4241	Not available	100416089	N/A		-			49.4241	49.4249	1	3.00149	rsm10000000001	0		0	0	0	0	0	x	x	x	x	x	x	0	0	0	0	x	x	x	x	x	x	0	0	x
383	https://genenetwork.org/show_trait?trait_id=ENSMUSG00000090939&dataset=UTHSC_BXD_Young_Adult_Eye_RNAseq_TPM_Log	mouse	BXD	UTHSC_BXD_Young_Adult_Eye_RNAseq_TPM_Log	ENSMUSG00000090939	Gm17147	predicted gene 17147		N/A	6	65.1286	Not available	102632836	N/A		+			65.1286	65.129	1	3.00149	rsm10000000001	0		0	0	0	0	0	x	x	x	x	x	x	0	0	0	0	x	x	x	x	x	x	0	0	x
384	https://genenetwork.org/show_trait?trait_id=ENSMUSG00000090692&dataset=UTHSC_BXD_Young_Adult_Eye_RNAseq_TPM_Log	mouse	BXD	UTHSC_BXD_Young_Adult_Eye_RNAseq_TPM_Log	ENSMUSG00000090692	Gm17172	predicted gene 17172		N/A	6	29.3228	Not available		N/A		-			29.3228	29.3232	1	3.00149	rsm10000000001	0		0	0	0	0	0	x	x	x	x	x	x	0	0	0	0	x	x	x	x	x	x	0	0	x
385	https://genenetwork.org/show_trait?trait_id=ENSMUSG00000091008&dataset=UTHSC_BXD_Young_Adult_Eye_RNAseq_TPM_Log	mouse	BXD	UTHSC_BXD_Young_Adult_Eye_RNAseq_TPM_Log	ENSMUSG00000091008	Gm17472	predicted gene 17472		N/A	6	42.9807	Not available		N/A		+			42.9807	42.9811	1	3.00149	rsm10000000001	0		0	0	0	0	0	x	x	x	x	x	x	0	0	0	0	x	x	x	x	x	x	0	0	x
386	https://genenetwork.org/show_trait?trait_id=ENSMUSG00000098130&dataset=UTHSC_BXD_Young_Adult_Eye_RNAseq_TPM_Log	mouse	BXD	UTHSC_BXD_Young_Adult_Eye_RNAseq_TPM_Log	ENSMUSG00000098130	Gm17797	predicted gene 17797		N/A	6	92.5618	Not available	100151689	N/A		+			92.5618	92.5628	1	3.00149	rsm10000000001	0		0	0	0	0	0	x	x	x	x	x	x	0	0	0	0	x	x	x	x	x	x	0	0	x
387	https://genenetwork.org/show_trait?trait_id=ENSMUSG00000107934&dataset=UTHSC_BXD_Young_Adult_Eye_RNAseq_TPM_Log	mouse	BXD	UTHSC_BXD_Young_Adult_Eye_RNAseq_TPM_Log	ENSMUSG00000107934	Gm17822	predicted gene 17822		N/A	6	95.2402	Not available	100328567	N/A		-			95.2402	95.2406	1	3.00149	rsm10000000001	0		0	0	0	0	0	x	x	x	x	x	x	0	0	0	0	x	x	x	x	x	x	0	0	x
388	https://genenetwork.org/show_trait?trait_id=ENSMUSG00000108681&dataset=UTHSC_BXD_Young_Adult_Eye_RNAseq_TPM_Log	mouse	BXD	UTHSC_BXD_Young_Adult_Eye_RNAseq_TPM_Log	ENSMUSG00000108681	Gm17825	predicted gene 17825		N/A	6	71.8692	Not available	100384878	N/A		-			71.8692	71.87	1	3.00149	rsm10000000001	0		0	0	0	0	0	x	x	x	x	x	x	0	0	0	0	x	x	x	x	x	x	0	0	x
389	https://genenetwork.org/show_trait?trait_id=ENSMUSG00000107574&dataset=UTHSC_BXD_Young_Adult_Eye_RNAseq_TPM_Log	mouse	BXD	UTHSC_BXD_Young_Adult_Eye_RNAseq_TPM_Log	ENSMUSG00000107574	Gm17834	predicted gene 17834		N/A	6	48.819	Not available	100415951	N/A		+			48.819	48.8205	4	153.231	rsm10000005660	6.75804		0.00686	0	0	0	0	x	x	x	x	x	x	0	0	0	0	x	x	x	x	x	x	0	0	x
390	https://genenetwork.org/show_trait?trait_id=ENSMUSG00000107664&dataset=UTHSC_BXD_Young_Adult_Eye_RNAseq_TPM_Log	mouse	BXD	UTHSC_BXD_Young_Adult_Eye_RNAseq_TPM_Log	ENSMUSG00000107664	Gm18007	predicted gene 18007		N/A	6	49.858	Not available	100416264	N/A		-			49.858	49.8588	1	3.00149	rsm10000000001	0		0	0	0	0	0	x	x	x	x	x	x	0	0	0	0	x	x	x	x	x	x	0	0	x
391	https://genenetwork.org/show_trait?trait_id=ENSMUSG00000107727&dataset=UTHSC_BXD_Young_Adult_Eye_RNAseq_TPM_Log	mouse	BXD	UTHSC_BXD_Young_Adult_Eye_RNAseq_TPM_Log	ENSMUSG00000107727	Gm18010	predicted gene 18010		N/A	6	49.1728	Not available	100416268	N/A		+			49.1728	49.173	1	3.00149	rsm10000000001	0		0	0	0	0	0	x	x	x	x	x	x	0	0	0	0	x	x	x	x	x	x	0	0	x
392	https://genenetwork.org/show_trait?trait_id=ENSMUSG00000107916&dataset=UTHSC_BXD_Young_Adult_Eye_RNAseq_TPM_Log	mouse	BXD	UTHSC_BXD_Young_Adult_Eye_RNAseq_TPM_Log	ENSMUSG00000107916	Gm18011	predicted gene 18011		N/A	6	49.2867	Not available	100416269	N/A		+			49.2867	49.2873	1	3.00149	rsm10000000001	0		0	0	0	0	0	x	x	x	x	x	x	0	0	0	0	x	x	x	x	x	x	0	0	x
393	https://genenetwork.org/show_trait?trait_id=ENSMUSG00000108110&dataset=UTHSC_BXD_Young_Adult_Eye_RNAseq_TPM_Log	mouse	BXD	UTHSC_BXD_Young_Adult_Eye_RNAseq_TPM_Log	ENSMUSG00000108110	Gm18012	predicted gene 18012		N/A	6	59.9424	Not available	100416270	N/A		+			59.9424	59.9433	X	46.7585	rsm10000021349	11.6843		0.0791147	0	0	0.1065	0.150614	x	x	x	x	x	x	0.316	0.446891	0.3045	0.430628	x	x	x	x	x	x	0.0815	0.115258	x
394	https://genenetwork.org/show_trait?trait_id=ENSMUSG00000106965&dataset=UTHSC_BXD_Young_Adult_Eye_RNAseq_TPM_Log	mouse	BXD	UTHSC_BXD_Young_Adult_Eye_RNAseq_TPM_Log	ENSMUSG00000106965	Gm18290	predicted gene 18290		N/A	6	85.9206	Not available	100416843	N/A		-			85.9206	85.9214	1	3.00149	rsm10000000001	0		0	0	0	0	0	x	x	x	x	x	x	0	0	0	0	x	x	x	x	x	x	0	0	x
395	https://genenetwork.org/show_trait?trait_id=ENSMUSG00000107223&dataset=UTHSC_BXD_Young_Adult_Eye_RNAseq_TPM_Log	mouse	BXD	UTHSC_BXD_Young_Adult_Eye_RNAseq_TPM_Log	ENSMUSG00000107223	Gm18327	predicted gene 18327		N/A	6	24.8373	Not available	100416932	N/A		+			24.8373	24.8381	1	3.00149	rsm10000000001	0		0	0	0	0	0	x	x	x	x	x	x	0	0	0	0	x	x	x	x	x	x	0	0	x
396	https://genenetwork.org/show_trait?trait_id=ENSMUSG00000107661&dataset=UTHSC_BXD_Young_Adult_Eye_RNAseq_TPM_Log	mouse	BXD	UTHSC_BXD_Young_Adult_Eye_RNAseq_TPM_Log	ENSMUSG00000107661	Gm18402	predicted gene 18402		N/A	6	72.9825	Not available	100417110	N/A		-			72.9825	72.9831	X	3.69035	rsm10000021272	3.41247		0.00878667	0	0	0	0	x	x	x	x	x	x	0	0	0	0	x	x	x	x	x	x	0	0	x
397	https://genenetwork.org/show_trait?trait_id=ENSMUSG00000107762&dataset=UTHSC_BXD_Young_Adult_Eye_RNAseq_TPM_Log	mouse	BXD	UTHSC_BXD_Young_Adult_Eye_RNAseq_TPM_Log	ENSMUSG00000107762	Gm18421	predicted gene 18421		N/A	6	10.3343	Not available	100417146	N/A		+			10.3343	10.3349	1	3.00149	rsm10000000001	0		0	0	0	0	0	x	x	x	x	x	x	0	0	0	0	x	x	x	x	x	x	0	0	x
398	https://genenetwork.org/show_trait?trait_id=ENSMUSG00000107100&dataset=UTHSC_BXD_Young_Adult_Eye_RNAseq_TPM_Log	mouse	BXD	UTHSC_BXD_Young_Adult_Eye_RNAseq_TPM_Log	ENSMUSG00000107100	Gm18482	predicted gene 18482		N/A	6	19.774	Not available	100417252	N/A		-			19.774	19.7775	11	43.2933	rsm10000013560	7.41602		0.0264667	0	0	0	0	x	x	x	x	x	x	0	0	0	0	x	x	x	x	x	x	0	0	x
399	https://genenetwork.org/show_trait?trait_id=ENSMUSG00000107725&dataset=UTHSC_BXD_Young_Adult_Eye_RNAseq_TPM_Log	mouse	BXD	UTHSC_BXD_Young_Adult_Eye_RNAseq_TPM_Log	ENSMUSG00000107725	Gm18484	predicted gene 18484		N/A	6	46.6373	Not available	100417254	N/A		-			46.6373	46.6383	1	3.00149	rsm10000000001	0		0	0	0	0	0	x	x	x	x	x	x	0	0	0	0	x	x	x	x	x	x	0	0	x
400	https://genenetwork.org/show_trait?trait_id=ENSMUSG00000108484&dataset=UTHSC_BXD_Young_Adult_Eye_RNAseq_TPM_Log	mouse	BXD	UTHSC_BXD_Young_Adult_Eye_RNAseq_TPM_Log	ENSMUSG00000108484	Gm18537	predicted gene 18537		N/A	6	83.5489	Not available	100417334	N/A		-			83.5489	83.5504	1	3.00149	rsm10000000001	0		0	0	0	0	0	x	x	x	x	x	x	0	0	0	0	x	x	x	x	x	x	0	0	x
401	https://genenetwork.org/show_trait?trait_id=ENSMUSG00000107943&dataset=UTHSC_BXD_Young_Adult_Eye_RNAseq_TPM_Log	mouse	BXD	UTHSC_BXD_Young_Adult_Eye_RNAseq_TPM_Log	ENSMUSG00000107943	Gm18538	predicted gene 18538		N/A	6	48.9564	Not available	100417335	N/A		+			48.9564	48.9568	1	3.00149	rsm10000000001	0		0	0	0	0	0	x	x	x	x	x	x	0	0	0	0	x	x	x	x	x	x	0	0	x
402	https://genenetwork.org/show_trait?trait_id=ENSMUSG00000108017&dataset=UTHSC_BXD_Young_Adult_Eye_RNAseq_TPM_Log	mouse	BXD	UTHSC_BXD_Young_Adult_Eye_RNAseq_TPM_Log	ENSMUSG00000108017	Gm18539	predicted gene 18539		N/A	6	48.9811	Not available	100417336	N/A		+			48.9811	48.9822	1	3.00149	rsm10000000001	0		0	0	0	0	0	x	x	x	x	x	x	0	0	0	0	x	x	x	x	x	x	0	0	x
403	https://genenetwork.org/show_trait?trait_id=ENSMUSG00000108007&dataset=UTHSC_BXD_Young_Adult_Eye_RNAseq_TPM_Log	mouse	BXD	UTHSC_BXD_Young_Adult_Eye_RNAseq_TPM_Log	ENSMUSG00000108007	Gm18540	predicted gene 18540		N/A	6	62.8201	Not available	100417337	N/A		+			62.8201	62.8206	1	3.00149	rsm10000000001	0		0	0	0	0	0	x	x	x	x	x	x	0	0	0	0	x	x	x	x	x	x	0	0	x
404	https://genenetwork.org/show_trait?trait_id=ENSMUSG00000107853&dataset=UTHSC_BXD_Young_Adult_Eye_RNAseq_TPM_Log	mouse	BXD	UTHSC_BXD_Young_Adult_Eye_RNAseq_TPM_Log	ENSMUSG00000107853	Gm18584	predicted gene 18584		N/A	6	47.4321	Not available	100417389	N/A		-			47.4321	47.4331	X	15.7588	rsm10000021309	10.9301		0.346649	0.057	0.0806102	0.335	0.227688	x	x	x	x	x	x	0.4115	0.163342	0.8065	0.751655	x	x	x	x	x	x	0.1265	0.178898	x
405	https://genenetwork.org/show_trait?trait_id=ENSMUSG00000107584&dataset=UTHSC_BXD_Young_Adult_Eye_RNAseq_TPM_Log	mouse	BXD	UTHSC_BXD_Young_Adult_Eye_RNAseq_TPM_Log	ENSMUSG00000107584	Gm18716	predicted gene 18716		N/A	6	65.416	Not available	100417616	N/A		+			65.416	65.4176	1	3.00149	rsm10000000001	0		0	0	0	0	0	x	x	x	x	x	x	0	0	0	0	x	x	x	x	x	x	0	0	x
406	https://genenetwork.org/show_trait?trait_id=ENSMUSG00000107740&dataset=UTHSC_BXD_Young_Adult_Eye_RNAseq_TPM_Log	mouse	BXD	UTHSC_BXD_Young_Adult_Eye_RNAseq_TPM_Log	ENSMUSG00000107740	Gm18765	predicted gene 18765		N/A	6	50.6277	Not available	100417688	N/A		-			50.6277	50.6283	6	76.5166	rsm10000007296	9.38466		0.0265267	0	0	0	0	x	x	x	x	x	x	0	0	0	0	x	x	x	x	x	x	0	0	x
407	https://genenetwork.org/show_trait?trait_id=ENSMUSG00000108098&dataset=UTHSC_BXD_Young_Adult_Eye_RNAseq_TPM_Log	mouse	BXD	UTHSC_BXD_Young_Adult_Eye_RNAseq_TPM_Log	ENSMUSG00000108098	Gm18838	predicted gene 18838		N/A	6	61.0169	Not available	100417805	N/A		-			61.0169	61.0177	1	3.00149	rsm10000000001	0		0	0	0	0	0	x	x	x	x	x	x	0	0	0	0	x	x	x	x	x	x	0	0	x
408	https://genenetwork.org/show_trait?trait_id=ENSMUSG00000107424&dataset=UTHSC_BXD_Young_Adult_Eye_RNAseq_TPM_Log	mouse	BXD	UTHSC_BXD_Young_Adult_Eye_RNAseq_TPM_Log	ENSMUSG00000107424	Gm18839	predicted gene 18839		N/A	6	64.8785	Not available	100417806	N/A		-			64.8785	64.8791	1	3.00149	rsm10000000001	0		0	0	0	0	0	x	x	x	x	x	x	0	0	0	0	x	x	x	x	x	x	0	0	x
409	https://genenetwork.org/show_trait?trait_id=ENSMUSG00000107303&dataset=UTHSC_BXD_Young_Adult_Eye_RNAseq_TPM_Log	mouse	BXD	UTHSC_BXD_Young_Adult_Eye_RNAseq_TPM_Log	ENSMUSG00000107303	Gm18861	predicted gene 18861		N/A	6	22.7594	Not available	100417850	N/A		+			22.7594	22.7606	7	140.875	rs50538240	2.90309		0.00148667	0	0	0	0	x	x	x	x	x	x	0	0	0	0	x	x	x	x	x	x	0	0	x
410	https://genenetwork.org/show_trait?trait_id=ENSMUSG00000107819&dataset=UTHSC_BXD_Young_Adult_Eye_RNAseq_TPM_Log	mouse	BXD	UTHSC_BXD_Young_Adult_Eye_RNAseq_TPM_Log	ENSMUSG00000107819	Gm18862	predicted gene 18862		N/A	6	86.3519	Not available	100417851	N/A		+			86.3519	86.353	1	189.223	rs32404005	4.81667		0.00270667	0	0	0	0	x	x	x	x	x	x	0	0	0	0	x	x	x	x	x	x	0	0	x
411	https://genenetwork.org/show_trait?trait_id=ENSMUSG00000107596&dataset=UTHSC_BXD_Young_Adult_Eye_RNAseq_TPM_Log	mouse	BXD	UTHSC_BXD_Young_Adult_Eye_RNAseq_TPM_Log	ENSMUSG00000107596	Gm18913	predicted gene 18913		N/A	6	65.4322	Not available	100417946	N/A		+			65.4322	65.4339	1	3.00149	rsm10000000001	0		0	0	0	0	0	x	x	x	x	x	x	0	0	0	0	x	x	x	x	x	x	0	0	x
412	https://genenetwork.org/show_trait?trait_id=ENSMUSG00000103797&dataset=UTHSC_BXD_Young_Adult_Eye_RNAseq_TPM_Log	mouse	BXD	UTHSC_BXD_Young_Adult_Eye_RNAseq_TPM_Log	ENSMUSG00000103797	Gm18964	predicted gene 18964		N/A	6	41.3062	Not available	100418045	N/A		-			41.3062	41.3068	1	3.00149	rsm10000000001	0		0	0	0	0	0	x	x	x	x	x	x	0	0	0	0	x	x	x	x	x	x	0	0	x
413	https://genenetwork.org/show_trait?trait_id=ENSMUSG00000104744&dataset=UTHSC_BXD_Young_Adult_Eye_RNAseq_TPM_Log	mouse	BXD	UTHSC_BXD_Young_Adult_Eye_RNAseq_TPM_Log	ENSMUSG00000104744	Gm18980	predicted gene 18980		N/A	6	67.7782	Not available	100418068	N/A		-			67.7782	67.7793	1	3.00149	rsm10000000001	0		0	0	0	0	0	x	x	x	x	x	x	0	0	0	0	x	x	x	x	x	x	0	0	x
414	https://genenetwork.org/show_trait?trait_id=ENSMUSG00000108305&dataset=UTHSC_BXD_Young_Adult_Eye_RNAseq_TPM_Log	mouse	BXD	UTHSC_BXD_Young_Adult_Eye_RNAseq_TPM_Log	ENSMUSG00000108305	Gm19078	predicted gene 19078		N/A	6	71.9189	Not available	100418220	N/A		-			71.9189	71.9198	1	3.00149	rsm10000000001	0		0	0	0	0	0	x	x	x	x	x	x	0	0	0	0	x	x	x	x	x	x	0	0	x
415	https://genenetwork.org/show_trait?trait_id=ENSMUSG00000106763&dataset=UTHSC_BXD_Young_Adult_Eye_RNAseq_TPM_Log	mouse	BXD	UTHSC_BXD_Young_Adult_Eye_RNAseq_TPM_Log	ENSMUSG00000106763	Gm19102	predicted gene 19102		N/A	6	20.9704	Not available	100418256	N/A		-			20.9704	20.971	1	3.00149	rsm10000000001	0		0	0	0	0	0	x	x	x	x	x	x	0	0	0	0	x	x	x	x	x	x	0	0	x
416	https://genenetwork.org/show_trait?trait_id=ENSMUSG00000107708&dataset=UTHSC_BXD_Young_Adult_Eye_RNAseq_TPM_Log	mouse	BXD	UTHSC_BXD_Young_Adult_Eye_RNAseq_TPM_Log	ENSMUSG00000107708	Gm19131	predicted gene 19131		N/A	6	63.045	Not available	100418306	N/A		-			63.045	63.0482	3	129.038	rs30548532	4.34602		0.00164	0	0	0	0	x	x	x	x	x	x	0	0	0	0	x	x	x	x	x	x	0	0	x
417	https://genenetwork.org/show_trait?trait_id=ENSMUSG00000107449&dataset=UTHSC_BXD_Young_Adult_Eye_RNAseq_TPM_Log	mouse	BXD	UTHSC_BXD_Young_Adult_Eye_RNAseq_TPM_Log	ENSMUSG00000107449	Gm19165	predicted gene 19165		N/A	6	59.0369	Not available	100418369	N/A		+			59.0369	59.0393	2	8.31486	rsm10000002512	4.81698		0.00356667	0	0	0	0	x	x	x	x	x	x	0	0	0	0	x	x	x	x	x	x	0	0	x
418	https://genenetwork.org/show_trait?trait_id=ENSMUSG00000107692&dataset=UTHSC_BXD_Young_Adult_Eye_RNAseq_TPM_Log	mouse	BXD	UTHSC_BXD_Young_Adult_Eye_RNAseq_TPM_Log	ENSMUSG00000107692	Gm19172	predicted gene 19172		N/A	6	48.9629	Not available	100418382	N/A		+			48.9629	48.9641	1	3.00149	rsm10000000001	0		0	0	0	0	0	x	x	x	x	x	x	0	0	0	0	x	x	x	x	x	x	0	0	x
419	https://genenetwork.org/show_trait?trait_id=ENSMUSG00000107457&dataset=UTHSC_BXD_Young_Adult_Eye_RNAseq_TPM_Log	mouse	BXD	UTHSC_BXD_Young_Adult_Eye_RNAseq_TPM_Log	ENSMUSG00000107457	Gm19173	predicted gene 19173		N/A	6	48.9952	Not available	100418383	N/A		+			48.9952	48.9977	1	3.00149	rsm10000000001	0		0	0	0	0	0	x	x	x	x	x	x	0	0	0	0	x	x	x	x	x	x	0	0	x
420	https://genenetwork.org/show_trait?trait_id=ENSMUSG00000108160&dataset=UTHSC_BXD_Young_Adult_Eye_RNAseq_TPM_Log	mouse	BXD	UTHSC_BXD_Young_Adult_Eye_RNAseq_TPM_Log	ENSMUSG00000108160	Gm19237	predicted gene 19237		N/A	6	62.5821	Not available	100418479	N/A		+			62.5821	62.5832	10	107.483	rs29327089	3.56628		0.00082	0	0	0	0	x	x	x	x	x	x	0	0	0	0	x	x	x	x	x	x	0.0615	0.0869741	x
421	https://genenetwork.org/show_trait?trait_id=ENSMUSG00000107627&dataset=UTHSC_BXD_Young_Adult_Eye_RNAseq_TPM_Log	mouse	BXD	UTHSC_BXD_Young_Adult_Eye_RNAseq_TPM_Log	ENSMUSG00000107627	Gm19244	predicted gene 19244		N/A	6	57.617	Not available	100462737	N/A		-			57.617	57.6173	1	3.00149	rsm10000000001	0		0	0	0	0	0	x	x	x	x	x	x	0	0	0	0	x	x	x	x	x	x	0	0	x
422	https://genenetwork.org/show_trait?trait_id=ENSMUSG00000108205&dataset=UTHSC_BXD_Young_Adult_Eye_RNAseq_TPM_Log	mouse	BXD	UTHSC_BXD_Young_Adult_Eye_RNAseq_TPM_Log	ENSMUSG00000108205	Gm19252	predicted gene 19252		N/A	6	14.0813	Not available	100462956	N/A		-			14.0813	14.0816	18	75.6331	rsm10000020711	10.1027		0.123584	0	0	0	0	x	x	x	x	x	x	0	0	0	0	x	x	x	x	x	x	0	0	x
423	https://genenetwork.org/show_trait?trait_id=ENSMUSG00000107758&dataset=UTHSC_BXD_Young_Adult_Eye_RNAseq_TPM_Log	mouse	BXD	UTHSC_BXD_Young_Adult_Eye_RNAseq_TPM_Log	ENSMUSG00000107758	Gm19253	predicted gene 19253		N/A	6	49.0716	Not available	100462958	N/A		+			49.0716	49.0719	6	49.5246	rsm10000007162	32.4742		1.67621	1.306	1.38734	1.275	0.602455	x	x	x	x	x	x	2.7055	0.569221	2.343	0.499217	x	x	x	x	x	x	1.992	2.27971	x
424	https://genenetwork.org/show_trait?trait_id=ENSMUSG00000107230&dataset=UTHSC_BXD_Young_Adult_Eye_RNAseq_TPM_Log	mouse	BXD	UTHSC_BXD_Young_Adult_Eye_RNAseq_TPM_Log	ENSMUSG00000107230	Gm19265	predicted gene 19265		N/A	6	85.9616	Not available	100502586	N/A		+			85.9616	86.0019	2	77.8682	rsm10002906994	17.7036		3.70599	3.6865	0.379716	3.829	0.0579828	x	x	x	x	x	x	3.6385	0.584777	3.4655	0.0982878	x	x	x	x	x	x	3.935	0.219203	x
425	https://genenetwork.org/show_trait?trait_id=ENSMUSG00000107701&dataset=UTHSC_BXD_Young_Adult_Eye_RNAseq_TPM_Log	mouse	BXD	UTHSC_BXD_Young_Adult_Eye_RNAseq_TPM_Log	ENSMUSG00000107701	Gm19287	predicted gene 19287		N/A	6	82.9528	Not available	102635339	N/A		+			82.9528	82.9531	1	3.00149	rsm10000000001	0		0	0	0	0	0	x	x	x	x	x	x	0	0	0	0	x	x	x	x	x	x	0	0	x
426	https://genenetwork.org/show_trait?trait_id=ENSMUSG00000107857&dataset=UTHSC_BXD_Young_Adult_Eye_RNAseq_TPM_Log	mouse	BXD	UTHSC_BXD_Young_Adult_Eye_RNAseq_TPM_Log	ENSMUSG00000107857	Gm19596	predicted gene 19596		N/A	6	86.1472	Not available	100503219	N/A		+			86.1472	86.1482	8	82.4222	rsm10000010402	5.75382		0.0111933	0	0	0	0	x	x	x	x	x	x	0	0	0	0	x	x	x	x	x	x	0	0	x
427	https://genenetwork.org/show_trait?trait_id=ENSMUSG00000090254&dataset=UTHSC_BXD_Young_Adult_Eye_RNAseq_TPM_Log	mouse	BXD	UTHSC_BXD_Young_Adult_Eye_RNAseq_TPM_Log	ENSMUSG00000090254	Gm1965	predicted gene 1965		N/A	6	89.141	AU018164, AU021089, AU023851, C86079	434065	N/A		+			89.141	89.1474	8	90.614	rs50813824	14.693		0.0120067	0	0	0	0	x	x	x	x	x	x	0	0	0	0	x	x	x	x	x	x	0	0	x
428	https://genenetwork.org/show_trait?trait_id=ENSMUSG00000108185&dataset=UTHSC_BXD_Young_Adult_Eye_RNAseq_TPM_Log	mouse	BXD	UTHSC_BXD_Young_Adult_Eye_RNAseq_TPM_Log	ENSMUSG00000108185	Gm19653	predicted gene 19653		N/A	6	97.4497	Not available	100503356	N/A		+			97.4497	97.4515	1	3.00149	rsm10000000001	0		0	0	0	0	0	x	x	x	x	x	x	0	0	0	0	x	x	x	x	x	x	0	0	x
429	https://genenetwork.org/show_trait?trait_id=ENSMUSG00000107775&dataset=UTHSC_BXD_Young_Adult_Eye_RNAseq_TPM_Log	mouse	BXD	UTHSC_BXD_Young_Adult_Eye_RNAseq_TPM_Log	ENSMUSG00000107775	Gm19764	predicted gene 19764		N/A	6	66.5159	Not available	100503550	N/A		+			66.5159	66.5165	1	3.00149	rsm10000000001	0		0	0	0	0	0	x	x	x	x	x	x	0	0	0	0	x	x	x	x	x	x	0	0	x
430	https://genenetwork.org/show_trait?trait_id=ENSMUSG00000107435&dataset=UTHSC_BXD_Young_Adult_Eye_RNAseq_TPM_Log	mouse	BXD	UTHSC_BXD_Young_Adult_Eye_RNAseq_TPM_Log	ENSMUSG00000107435	Gm19908	predicted gene 19908		N/A	6	94.3495	Not available	100503811	N/A		+			94.3495	94.3499	1	91.0972	rsm10000000628	5.39291		0.021324	0	0	0	0	x	x	x	x	x	x	0	0	0	0	x	x	x	x	x	x	0	0	x
431	https://genenetwork.org/show_trait?trait_id=ENSMUSG00000107700&dataset=UTHSC_BXD_Young_Adult_Eye_RNAseq_TPM_Log	mouse	BXD	UTHSC_BXD_Young_Adult_Eye_RNAseq_TPM_Log	ENSMUSG00000107700	Gm20144	predicted gene 20144		N/A	6	64.0921	Not available	102639204	N/A		+			64.0921	64.0923	1	3.00149	rsm10000000001	0		0	0	0	0	0	x	x	x	x	x	x	0	0	0	0	x	x	x	x	x	x	0	0	x
432	https://genenetwork.org/show_trait?trait_id=ENSMUSG00000107609&dataset=UTHSC_BXD_Young_Adult_Eye_RNAseq_TPM_Log	mouse	BXD	UTHSC_BXD_Young_Adult_Eye_RNAseq_TPM_Log	ENSMUSG00000107609	Gm20177	predicted gene 20177		N/A	6	65.2473	Not available	100504330	N/A		+			65.2473	65.2476	1	3.00149	rsm10000000001	0		0	0	0	0	0	x	x	x	x	x	x	0	0	0	0	x	x	x	x	x	x	0	0	x
433	https://genenetwork.org/show_trait?trait_id=ENSMUSG00000106874&dataset=UTHSC_BXD_Young_Adult_Eye_RNAseq_TPM_Log	mouse	BXD	UTHSC_BXD_Young_Adult_Eye_RNAseq_TPM_Log	ENSMUSG00000106874	Gm20186	predicted gene 20186		N/A	6	18.8459	Not available	100504344	N/A		-			18.8459	18.8482	1	167.197	rsm10000020562	11.5347		2.82477	2.374	0.47659	3.319	0.140007	x	x	x	x	x	x	3.0445	0.495682	1.6685	1.39936	x	x	x	x	x	x	2.894	0.125865	x
434	https://genenetwork.org/show_trait?trait_id=ENSMUSG00000108072&dataset=UTHSC_BXD_Young_Adult_Eye_RNAseq_TPM_Log	mouse	BXD	UTHSC_BXD_Young_Adult_Eye_RNAseq_TPM_Log	ENSMUSG00000108072	Gm20362	predicted gene 20362		N/A	6	79.032	Not available	100504701	N/A		+			79.032	79.0359	7	20.0424	rs51319463	6.51597		0.00569333	0	0	0.0965	0.136472	x	x	x	x	x	x	0	0	0	0	x	x	x	x	x	x	0	0	x
435	https://genenetwork.org/show_trait?trait_id=ENSMUSG00000108264&dataset=UTHSC_BXD_Young_Adult_Eye_RNAseq_TPM_Log	mouse	BXD	UTHSC_BXD_Young_Adult_Eye_RNAseq_TPM_Log	ENSMUSG00000108264	Gm20371	predicted gene 20371		N/A	6	80.3026	Not available	100504719	N/A		+			80.3026	80.3044	1	3.00149	rsm10000000001	0		0	0	0	0	0	x	x	x	x	x	x	0	0	0	0	x	x	x	x	x	x	0	0	x
436	https://genenetwork.org/show_trait?trait_id=ENSMUSG00000107412&dataset=UTHSC_BXD_Young_Adult_Eye_RNAseq_TPM_Log	mouse	BXD	UTHSC_BXD_Young_Adult_Eye_RNAseq_TPM_Log	ENSMUSG00000107412	Gm20383	predicted gene 20383		N/A	6	81.9843	Not available	100504740	N/A		+			81.9843	81.9924	X	3.23174	rsm10000000084	14.6824		4.74185	4.5565	0.294864	4.7515	0.368403	x	x	x	x	x	x	5.1095	0.0940452	3.806	0.958837	x	x	x	x	x	x	5.4275	0.260922	x
437	https://genenetwork.org/show_trait?trait_id=ENSMUSG00000092247&dataset=UTHSC_BXD_Young_Adult_Eye_RNAseq_TPM_Log	mouse	BXD	UTHSC_BXD_Young_Adult_Eye_RNAseq_TPM_Log	ENSMUSG00000092247	Gm20426	predicted gene 20426		N/A	6	90.1314	Not available	108169154	N/A		-			90.1314	90.2328	6	90.0177	rs30973783	49.4928		1.45479	2.565	0.475176	0.4255	0.601748	x	x	x	x	x	x	2.266	0.0367696	1.0045	1.42058	x	x	x	x	x	x	1.316	1.62069	x
438	https://genenetwork.org/show_trait?trait_id=ENSMUSG00000092394&dataset=UTHSC_BXD_Young_Adult_Eye_RNAseq_TPM_Log	mouse	BXD	UTHSC_BXD_Young_Adult_Eye_RNAseq_TPM_Log	ENSMUSG00000092394	Gm20445	predicted gene 20445		N/A	6	65.8828	Not available	102640126	N/A		+			65.8828	65.8833	1	3.00149	rsm10000000001	0		0	0	0	0	0	x	x	x	x	x	x	0	0	0	0	x	x	x	x	x	x	0	0	x
439	https://genenetwork.org/show_trait?trait_id=ENSMUSG00000092588&dataset=UTHSC_BXD_Young_Adult_Eye_RNAseq_TPM_Log	mouse	BXD	UTHSC_BXD_Young_Adult_Eye_RNAseq_TPM_Log	ENSMUSG00000092588	Gm20534	predicted gene 20534		N/A	6	90.0566	Not available		N/A		+			90.0566	90.0568	1	3.00149	rsm10000000001	0		0	0	0	0	0	x	x	x	x	x	x	0	0	0	0	x	x	x	x	x	x	0	0	x
440	https://genenetwork.org/show_trait?trait_id=ENSMUSG00000092386&dataset=UTHSC_BXD_Young_Adult_Eye_RNAseq_TPM_Log	mouse	BXD	UTHSC_BXD_Young_Adult_Eye_RNAseq_TPM_Log	ENSMUSG00000092386	Gm20536	predicted gene 20536		N/A	6	72.6098	Not available		N/A		+			72.6098	72.6162	1	3.00149	rsm10000000001	0		0	0	0	0	0	x	x	x	x	x	x	0	0	0	0	x	x	x	x	x	x	0	0	x
441	https://genenetwork.org/show_trait?trait_id=ENSMUSG00000107546&dataset=UTHSC_BXD_Young_Adult_Eye_RNAseq_TPM_Log	mouse	BXD	UTHSC_BXD_Young_Adult_Eye_RNAseq_TPM_Log	ENSMUSG00000107546	Gm20560	predicted gene 20560		N/A	6	73.012	D430001N20, Gm44031	330354	N/A		+			73.012	73.0204	11	105.988	rsm10000014549	9.71898		0.0840093	0	0	0.058	0.0820244	x	x	x	x	x	x	0.2235	0.316077	0	0	x	x	x	x	x	x	0	0	x
442	https://genenetwork.org/show_trait?trait_id=ENSMUSG00000096887&dataset=UTHSC_BXD_Young_Adult_Eye_RNAseq_TPM_Log	mouse	BXD	UTHSC_BXD_Young_Adult_Eye_RNAseq_TPM_Log	ENSMUSG00000096887	Gm20594	predicted gene 20594		N/A	6	79.8179	Mtrnr2l	100463512	N/A		+			79.8179	79.8184	1	3.00149	rsm10000000001	0		0	0	0	0	0	x	x	x	x	x	x	0	0	0	0	x	x	x	x	x	x	0	0	x
443	https://genenetwork.org/show_trait?trait_id=ENSMUSG00000093541&dataset=UTHSC_BXD_Young_Adult_Eye_RNAseq_TPM_Log	mouse	BXD	UTHSC_BXD_Young_Adult_Eye_RNAseq_TPM_Log	ENSMUSG00000093541	Gm20660	predicted gene 20660		N/A	6	57.9497	Not available		N/A		-			57.9497	57.95	10	110.403	rs48923609	3.87659		0.01596	0	0	0	0	x	x	x	x	x	x	0	0	0	0	x	x	x	x	x	x	0	0	x
444	https://genenetwork.org/show_trait?trait_id=ENSMUSG00000093741&dataset=UTHSC_BXD_Young_Adult_Eye_RNAseq_TPM_Log	mouse	BXD	UTHSC_BXD_Young_Adult_Eye_RNAseq_TPM_Log	ENSMUSG00000093741	Gm20672	predicted gene 20672		N/A	6	58.5123	Not available		N/A		+			58.5123	58.5125	1	3.00149	rsm10000000001	0		0	0	0	0	0	x	x	x	x	x	x	0	0	0	0	x	x	x	x	x	x	0	0	x
445	https://genenetwork.org/show_trait?trait_id=ENSMUSG00000093747&dataset=UTHSC_BXD_Young_Adult_Eye_RNAseq_TPM_Log	mouse	BXD	UTHSC_BXD_Young_Adult_Eye_RNAseq_TPM_Log	ENSMUSG00000093747	Gm20673	predicted gene 20673		N/A	6	58.4611	Not available		N/A		+			58.4611	58.4615	1	3.00149	rsm10000000001	0		0	0	0	0	0	x	x	x	x	x	x	0	0	0	0	x	x	x	x	x	x	0	0	x
446	https://genenetwork.org/show_trait?trait_id=ENSMUSG00000093547&dataset=UTHSC_BXD_Young_Adult_Eye_RNAseq_TPM_Log	mouse	BXD	UTHSC_BXD_Young_Adult_Eye_RNAseq_TPM_Log	ENSMUSG00000093547	Gm20674	predicted gene 20674		N/A	6	58.3941	Not available		N/A		+			58.3941	58.3944	1	3.00149	rsm10000000001	0		0	0	0	0	0	x	x	x	x	x	x	0	0	0	0	x	x	x	x	x	x	0	0	x
447	https://genenetwork.org/show_trait?trait_id=ENSMUSG00000093580&dataset=UTHSC_BXD_Young_Adult_Eye_RNAseq_TPM_Log	mouse	BXD	UTHSC_BXD_Young_Adult_Eye_RNAseq_TPM_Log	ENSMUSG00000093580	Gm20706	predicted gene 20706		N/A	6	24.1383	Not available	102634112	N/A		-			24.1383	24.1404	1	3.00149	rsm10000000001	0		0	0	0	0	0	x	x	x	x	x	x	0	0	0	0	x	x	x	x	x	x	0	0	x
448	https://genenetwork.org/show_trait?trait_id=ENSMUSG00000093708&dataset=UTHSC_BXD_Young_Adult_Eye_RNAseq_TPM_Log	mouse	BXD	UTHSC_BXD_Young_Adult_Eye_RNAseq_TPM_Log	ENSMUSG00000093708	Gm20718	predicted gene 20718		N/A	6	58.1359	Not available		N/A		+			58.1359	58.1361	12	104.629	rs33847324	9.11515		0.130797	0.7425	1.05005	0	0	x	x	x	x	x	x	0	0	0	0	x	x	x	x	x	x	0	0	x
449	https://genenetwork.org/show_trait?trait_id=ENSMUSG00000076500&dataset=UTHSC_BXD_Young_Adult_Eye_RNAseq_TPM_Log	mouse	BXD	UTHSC_BXD_Young_Adult_Eye_RNAseq_TPM_Log	ENSMUSG00000076500	Gm20730	predicted gene 20730		N/A	6	43.0815	Not available		N/A		-			43.0815	43.0821	1	3.00149	rsm10000000001	0		0	0	0	0	0	x	x	x	x	x	x	0	0	0	0	x	x	x	x	x	x	0	0	x
450	https://genenetwork.org/show_trait?trait_id=ENSMUSG00000106799&dataset=UTHSC_BXD_Young_Adult_Eye_RNAseq_TPM_Log	mouse	BXD	UTHSC_BXD_Young_Adult_Eye_RNAseq_TPM_Log	ENSMUSG00000106799	Gm20756	predicted gene 20756		N/A	6	25.9314	Not available	626904	N/A		+			25.9314	25.9772	17	68.0573	rs47022171	12.328		0.215544	0.0845	0.119501	0.232	0.328098	x	x	x	x	x	x	0	0	0	0	x	x	x	x	x	x	0.3465	0.30052	x
451	https://genenetwork.org/show_trait?trait_id=ENSMUSG00000097964&dataset=UTHSC_BXD_Young_Adult_Eye_RNAseq_TPM_Log	mouse	BXD	UTHSC_BXD_Young_Adult_Eye_RNAseq_TPM_Log	ENSMUSG00000097964	Gm21045	predicted gene 21045		N/A	6	78.0686	Not available	100534366	N/A		-			78.0686	78.0696	1	3.00149	rsm10000000001	0		0	0	0	0	0	x	x	x	x	x	x	0	0	0	0	x	x	x	x	x	x	0	0	x
452	https://genenetwork.org/show_trait?trait_id=ENSMUSG00000108660&dataset=UTHSC_BXD_Young_Adult_Eye_RNAseq_TPM_Log	mouse	BXD	UTHSC_BXD_Young_Adult_Eye_RNAseq_TPM_Log	ENSMUSG00000108660	Gm21284	predicted gene 21284		N/A	6	83.568	Not available	100861870	N/A		+			83.568	83.5881	14	26.765	rsm10000017128	11.6126		0.562133	0.3945	0.557907	0.682	0.285671	x	x	x	x	x	x	0.785	0.0820244	0.409	0.118794	x	x	x	x	x	x	0.403	0.216375	x
453	https://genenetwork.org/show_trait?trait_id=ENSMUSG00000097940&dataset=UTHSC_BXD_Young_Adult_Eye_RNAseq_TPM_Log	mouse	BXD	UTHSC_BXD_Young_Adult_Eye_RNAseq_TPM_Log	ENSMUSG00000097940	Gm21392	predicted gene 21392		N/A	6	78.4827	Not available	100862003	N/A		+			78.4827	78.4837	1	3.00149	rsm10000000001	0		0	0	0	0	0	x	x	x	x	x	x	0	0	0	0	x	x	x	x	x	x	0	0	x
454	https://genenetwork.org/show_trait?trait_id=ENSMUSG00000096158&dataset=UTHSC_BXD_Young_Adult_Eye_RNAseq_TPM_Log	mouse	BXD	UTHSC_BXD_Young_Adult_Eye_RNAseq_TPM_Log	ENSMUSG00000096158	Gm21827	predicted gene 21827		N/A	6	43.2103	Not available		N/A		+			43.2103	43.2108	10	115.789	rsm10000012768	3.79621		0.00707333	0	0	0	0	x	x	x	x	x	x	0	0	0	0	x	x	x	x	x	x	0	0	x
455	https://genenetwork.org/show_trait?trait_id=ENSMUSG00000106872&dataset=UTHSC_BXD_Young_Adult_Eye_RNAseq_TPM_Log	mouse	BXD	UTHSC_BXD_Young_Adult_Eye_RNAseq_TPM_Log	ENSMUSG00000106872	Gm2189	predicted gene 2189		N/A	6	36.6398	Not available	100039370	N/A		-			36.6398	36.6403	1	3.00149	rsm10000000001	0		0	0	0	0	0	x	x	x	x	x	x	0	0	0	0	x	x	x	x	x	x	0	0	x
456	https://genenetwork.org/show_trait?trait_id=ENSMUSG00000092888&dataset=UTHSC_BXD_Young_Adult_Eye_RNAseq_TPM_Log	mouse	BXD	UTHSC_BXD_Young_Adult_Eye_RNAseq_TPM_Log	ENSMUSG00000092888	Gm22122	predicted gene 22122		N/A	6	48.2892	Not available		N/A		+			48.2892	48.2894	X	20.2961	rsm10000021316	3.35796		0.00614	0	0	0	0	x	x	x	x	x	x	0	0	0	0	x	x	x	x	x	x	0	0	x
457	https://genenetwork.org/show_trait?trait_id=ENSMUSG00000093162&dataset=UTHSC_BXD_Young_Adult_Eye_RNAseq_TPM_Log	mouse	BXD	UTHSC_BXD_Young_Adult_Eye_RNAseq_TPM_Log	ENSMUSG00000093162	Gm22184	predicted gene 22184		N/A	6	86.5741	Not available		N/A		-			86.5741	86.5742	1	3.00149	rsm10000000001	0		0	0	0	0	0	x	x	x	x	x	x	0	0	0	0	x	x	x	x	x	x	0	0	x
458	https://genenetwork.org/show_trait?trait_id=ENSMUSG00000088721&dataset=UTHSC_BXD_Young_Adult_Eye_RNAseq_TPM_Log	mouse	BXD	UTHSC_BXD_Young_Adult_Eye_RNAseq_TPM_Log	ENSMUSG00000088721	Gm22212	predicted gene 22212		N/A	6	63.2	Not available		N/A		-			63.2	63.2001	1	3.00149	rsm10000000001	0		0	0	0	0	0	x	x	x	x	x	x	0	0	0	0	x	x	x	x	x	x	0	0	x
459	https://genenetwork.org/show_trait?trait_id=ENSMUSG00000096282&dataset=UTHSC_BXD_Young_Adult_Eye_RNAseq_TPM_Log	mouse	BXD	UTHSC_BXD_Young_Adult_Eye_RNAseq_TPM_Log	ENSMUSG00000096282	Gm22254	predicted gene 22254		N/A	6	74.5051	Not available		N/A		-			74.5051	74.5052	1	3.00149	rsm10000000001	0		0	0	0	0	0	x	x	x	x	x	x	0	0	0	0	x	x	x	x	x	x	0	0	x
460	https://genenetwork.org/show_trait?trait_id=ENSMUSG00000077196&dataset=UTHSC_BXD_Young_Adult_Eye_RNAseq_TPM_Log	mouse	BXD	UTHSC_BXD_Young_Adult_Eye_RNAseq_TPM_Log	ENSMUSG00000077196	Gm22267	predicted gene 22267		N/A	6	24.8947	Not available		N/A		-			24.8947	24.8948	1	3.00149	rsm10000000001	0		0	0	0	0	0	x	x	x	x	x	x	0	0	0	0	x	x	x	x	x	x	0	0	x
461	https://genenetwork.org/show_trait?trait_id=ENSMUSG00000084418&dataset=UTHSC_BXD_Young_Adult_Eye_RNAseq_TPM_Log	mouse	BXD	UTHSC_BXD_Young_Adult_Eye_RNAseq_TPM_Log	ENSMUSG00000084418	Gm22276	predicted gene 22276		N/A	6	7.87956	Not available		N/A		+			7.87956	7.87969	1	3.00149	rsm10000000001	0		0	0	0	0	0	x	x	x	x	x	x	0	0	0	0	x	x	x	x	x	x	0	0	x
462	https://genenetwork.org/show_trait?trait_id=ENSMUSG00000064490&dataset=UTHSC_BXD_Young_Adult_Eye_RNAseq_TPM_Log	mouse	BXD	UTHSC_BXD_Young_Adult_Eye_RNAseq_TPM_Log	ENSMUSG00000064490	Gm22283	predicted gene 22283		N/A	6	76.2001	Not available		N/A		-			76.2001	76.2003	1	3.00149	rsm10000000001	0		0	0	0	0	0	x	x	x	x	x	x	0	0	0	0	x	x	x	x	x	x	0	0	x
463	https://genenetwork.org/show_trait?trait_id=ENSMUSG00000088630&dataset=UTHSC_BXD_Young_Adult_Eye_RNAseq_TPM_Log	mouse	BXD	UTHSC_BXD_Young_Adult_Eye_RNAseq_TPM_Log	ENSMUSG00000088630	Gm22312	predicted gene 22312		N/A	6	93.5096	Not available		N/A		+			93.5096	93.5097	1	3.00149	rsm10000000001	0		0	0	0	0	0	x	x	x	x	x	x	0	0	0	0	x	x	x	x	x	x	0	0	x
464	https://genenetwork.org/show_trait?trait_id=ENSMUSG00000087777&dataset=UTHSC_BXD_Young_Adult_Eye_RNAseq_TPM_Log	mouse	BXD	UTHSC_BXD_Young_Adult_Eye_RNAseq_TPM_Log	ENSMUSG00000087777	Gm22321	predicted gene 22321		N/A	6	33.0886	Not available		N/A		-			33.0886	33.0887	1	3.00149	rsm10000000001	0		0	0	0	0	0	x	x	x	x	x	x	0	0	0	0	x	x	x	x	x	x	0	0	x
465	https://genenetwork.org/show_trait?trait_id=ENSMUSG00000065034&dataset=UTHSC_BXD_Young_Adult_Eye_RNAseq_TPM_Log	mouse	BXD	UTHSC_BXD_Young_Adult_Eye_RNAseq_TPM_Log	ENSMUSG00000065034	Gm22363	predicted gene 22363		N/A	6	42.7756	Not available		N/A		-			42.7756	42.7757	1	3.00149	rsm10000000001	0		0	0	0	0	0	x	x	x	x	x	x	0	0	0	0	x	x	x	x	x	x	0	0	x
466	https://genenetwork.org/show_trait?trait_id=ENSMUSG00000096371&dataset=UTHSC_BXD_Young_Adult_Eye_RNAseq_TPM_Log	mouse	BXD	UTHSC_BXD_Young_Adult_Eye_RNAseq_TPM_Log	ENSMUSG00000096371	Gm22367	predicted gene 22367		N/A	6	59.0993	Not available		N/A		+			59.0993	59.0994	1	3.00149	rsm10000000001	0		0	0	0	0	0	x	x	x	x	x	x	0	0	0	0	x	x	x	x	x	x	0	0	x
467	https://genenetwork.org/show_trait?trait_id=ENSMUSG00000089157&dataset=UTHSC_BXD_Young_Adult_Eye_RNAseq_TPM_Log	mouse	BXD	UTHSC_BXD_Young_Adult_Eye_RNAseq_TPM_Log	ENSMUSG00000089157	Gm22425	predicted gene 22425		N/A	6	67.7924	Not available		N/A		-			67.7924	67.7926	1	3.00149	rsm10000000001	0		0	0	0	0	0	x	x	x	x	x	x	0	0	0	0	x	x	x	x	x	x	0	0	x
468	https://genenetwork.org/show_trait?trait_id=ENSMUSG00000080465&dataset=UTHSC_BXD_Young_Adult_Eye_RNAseq_TPM_Log	mouse	BXD	UTHSC_BXD_Young_Adult_Eye_RNAseq_TPM_Log	ENSMUSG00000080465	Gm22486	predicted gene 22486		N/A	6	71.8826	Not available		N/A		-			71.8826	71.8827	1	3.00149	rsm10000000001	0		0	0	0	0	0	x	x	x	x	x	x	0	0	0	0	x	x	x	x	x	x	0	0	x
469	https://genenetwork.org/show_trait?trait_id=ENSMUSG00000077682&dataset=UTHSC_BXD_Young_Adult_Eye_RNAseq_TPM_Log	mouse	BXD	UTHSC_BXD_Young_Adult_Eye_RNAseq_TPM_Log	ENSMUSG00000077682	Gm22493	predicted gene 22493		N/A	6	56.6008	Not available		N/A		-			56.6008	56.6009	1	3.00149	rsm10000000001	0		0	0	0	0	0	x	x	x	x	x	x	0	0	0	0	x	x	x	x	x	x	0	0	x
470	https://genenetwork.org/show_trait?trait_id=ENSMUSG00000089442&dataset=UTHSC_BXD_Young_Adult_Eye_RNAseq_TPM_Log	mouse	BXD	UTHSC_BXD_Young_Adult_Eye_RNAseq_TPM_Log	ENSMUSG00000089442	Gm22529	predicted gene 22529		N/A	6	25.1999	Not available		N/A		-			25.1999	25.2001	1	3.00149	rsm10000000001	0		0	0	0	0	0	x	x	x	x	x	x	0	0	0	0	x	x	x	x	x	x	0	0	x
471	https://genenetwork.org/show_trait?trait_id=ENSMUSG00000089445&dataset=UTHSC_BXD_Young_Adult_Eye_RNAseq_TPM_Log	mouse	BXD	UTHSC_BXD_Young_Adult_Eye_RNAseq_TPM_Log	ENSMUSG00000089445	Gm22530	predicted gene 22530		N/A	6	81.8068	Not available		N/A		+			81.8068	81.8069	1	3.00149	rsm10000000001	0		0	0	0	0	0	x	x	x	x	x	x	0	0	0	0	x	x	x	x	x	x	0	0	x
472	https://genenetwork.org/show_trait?trait_id=ENSMUSG00000094183&dataset=UTHSC_BXD_Young_Adult_Eye_RNAseq_TPM_Log	mouse	BXD	UTHSC_BXD_Young_Adult_Eye_RNAseq_TPM_Log	ENSMUSG00000094183	Gm22622	predicted gene 22622		N/A	6	59.7057	Not available		N/A		-			59.7057	59.7059	6	61.6376	rs30223784	4.39725		0.0328173	0	0	0	0	x	x	x	x	x	x	0	0	0	0	x	x	x	x	x	x	0	0	x
473	https://genenetwork.org/show_trait?trait_id=ENSMUSG00000084650&dataset=UTHSC_BXD_Young_Adult_Eye_RNAseq_TPM_Log	mouse	BXD	UTHSC_BXD_Young_Adult_Eye_RNAseq_TPM_Log	ENSMUSG00000084650	Gm22718	predicted gene 22718		N/A	6	19.0468	Not available		N/A		+			19.0468	19.0472	1	3.00149	rsm10000000001	0		0	0	0	0	0	x	x	x	x	x	x	0	0	0	0	x	x	x	x	x	x	0	0	x
474	https://genenetwork.org/show_trait?trait_id=ENSMUSG00000095176&dataset=UTHSC_BXD_Young_Adult_Eye_RNAseq_TPM_Log	mouse	BXD	UTHSC_BXD_Young_Adult_Eye_RNAseq_TPM_Log	ENSMUSG00000095176	Gm22723	predicted gene 22723		N/A	6	60.0711	Not available		N/A		-			60.0711	60.0712	1	3.00149	rsm10000000001	0		0	0	0	0	0	x	x	x	x	x	x	0	0	0	0	x	x	x	x	x	x	0	0	x
475	https://genenetwork.org/show_trait?trait_id=ENSMUSG00000065702&dataset=UTHSC_BXD_Young_Adult_Eye_RNAseq_TPM_Log	mouse	BXD	UTHSC_BXD_Young_Adult_Eye_RNAseq_TPM_Log	ENSMUSG00000065702	Gm22828	predicted gene 22828		N/A	6	19.6246	Not available		N/A		+			19.6246	19.6247	1	3.00149	rsm10000000001	0		0	0	0	0	0	x	x	x	x	x	x	0	0	0	0	x	x	x	x	x	x	0	0	x
476	https://genenetwork.org/show_trait?trait_id=ENSMUSG00000089061&dataset=UTHSC_BXD_Young_Adult_Eye_RNAseq_TPM_Log	mouse	BXD	UTHSC_BXD_Young_Adult_Eye_RNAseq_TPM_Log	ENSMUSG00000089061	Gm22839	predicted gene 22839		N/A	6	46.0378	Not available		N/A		+			46.0378	46.0381	1	3.00149	rsm10000000001	0		0	0	0	0	0	x	x	x	x	x	x	0	0	0	0	x	x	x	x	x	x	0	0	x
477	https://genenetwork.org/show_trait?trait_id=ENSMUSG00000089069&dataset=UTHSC_BXD_Young_Adult_Eye_RNAseq_TPM_Log	mouse	BXD	UTHSC_BXD_Young_Adult_Eye_RNAseq_TPM_Log	ENSMUSG00000089069	Gm22840	predicted gene 22840		N/A	6	93.8906	Not available		N/A		+			93.8906	93.8907	1	3.00149	rsm10000000001	0		0	0	0	0	0	x	x	x	x	x	x	0	0	0	0	x	x	x	x	x	x	0	0	x
478	https://genenetwork.org/show_trait?trait_id=ENSMUSG00000089262&dataset=UTHSC_BXD_Young_Adult_Eye_RNAseq_TPM_Log	mouse	BXD	UTHSC_BXD_Young_Adult_Eye_RNAseq_TPM_Log	ENSMUSG00000089262	Gm22893	predicted gene 22893		N/A	6	85.1503	Not available		N/A		+			85.1503	85.1505	1	3.00149	rsm10000000001	0		0	0	0	0	0	x	x	x	x	x	x	0	0	0	0	x	x	x	x	x	x	0	0	x
479	https://genenetwork.org/show_trait?trait_id=ENSMUSG00000094527&dataset=UTHSC_BXD_Young_Adult_Eye_RNAseq_TPM_Log	mouse	BXD	UTHSC_BXD_Young_Adult_Eye_RNAseq_TPM_Log	ENSMUSG00000094527	Gm22910	predicted gene 22910		N/A	6	53.872	Not available		N/A		-			53.872	53.8721	1	189.223	rs32404005	4.54126		0.0357093	0	0	0	0	x	x	x	x	x	x	0	0	0	0	x	x	x	x	x	x	0	0	x
480	https://genenetwork.org/show_trait?trait_id=ENSMUSG00000094528&dataset=UTHSC_BXD_Young_Adult_Eye_RNAseq_TPM_Log	mouse	BXD	UTHSC_BXD_Young_Adult_Eye_RNAseq_TPM_Log	ENSMUSG00000094528	Gm22914	predicted gene 22914		N/A	6	51.6216	Not available		N/A		+			51.6216	51.6217	19	48.1282	rsm10002113345	9.80931		0.290313	0	0	0	0	x	x	x	x	x	x	0	0	0	0	x	x	x	x	x	x	0	0	x
481	https://genenetwork.org/show_trait?trait_id=ENSMUSG00000077146&dataset=UTHSC_BXD_Young_Adult_Eye_RNAseq_TPM_Log	mouse	BXD	UTHSC_BXD_Young_Adult_Eye_RNAseq_TPM_Log	ENSMUSG00000077146	Gm22939	predicted gene 22939		N/A	6	43.8872	Not available		N/A		+			43.8872	43.8873	11	80.2835	rsm10000014150	9.20674		0.0660267	0	0	0	0	x	x	x	x	x	x	0	0	0	0	x	x	x	x	x	x	0	0	x
482	https://genenetwork.org/show_trait?trait_id=ENSMUSG00000065239&dataset=UTHSC_BXD_Young_Adult_Eye_RNAseq_TPM_Log	mouse	BXD	UTHSC_BXD_Young_Adult_Eye_RNAseq_TPM_Log	ENSMUSG00000065239	Gm22971	predicted gene 22971		N/A	6	96.4694	Not available		N/A		-			96.4694	96.4695	1	3.00149	rsm10000000001	0		0	0	0	0	0	x	x	x	x	x	x	0	0	0	0	x	x	x	x	x	x	0	0	x
483	https://genenetwork.org/show_trait?trait_id=ENSMUSG00000077339&dataset=UTHSC_BXD_Young_Adult_Eye_RNAseq_TPM_Log	mouse	BXD	UTHSC_BXD_Young_Adult_Eye_RNAseq_TPM_Log	ENSMUSG00000077339	Gm23010	predicted gene 23010		N/A	6	39.0137	Not available		N/A		+			39.0137	39.0138	1	3.00149	rsm10000000001	0		0	0	0	0	0	x	x	x	x	x	x	0	0	0	0	x	x	x	x	x	x	0	0	x
484	https://genenetwork.org/show_trait?trait_id=ENSMUSG00000077334&dataset=UTHSC_BXD_Young_Adult_Eye_RNAseq_TPM_Log	mouse	BXD	UTHSC_BXD_Young_Adult_Eye_RNAseq_TPM_Log	ENSMUSG00000077334	Gm23013	predicted gene 23013		N/A	6	14.457	Not available		N/A		-			14.457	14.4572	1	3.00149	rsm10000000001	0		0	0	0	0	0	x	x	x	x	x	x	0	0	0	0	x	x	x	x	x	x	0	0	x
485	https://genenetwork.org/show_trait?trait_id=ENSMUSG00000077332&dataset=UTHSC_BXD_Young_Adult_Eye_RNAseq_TPM_Log	mouse	BXD	UTHSC_BXD_Young_Adult_Eye_RNAseq_TPM_Log	ENSMUSG00000077332	Gm23014	predicted gene 23014		N/A	6	83.8369	Not available		N/A		-			83.8369	83.8371	1	3.00149	rsm10000000001	0		0	0	0	0	0	x	x	x	x	x	x	0	0	0	0	x	x	x	x	x	x	0	0	x
486	https://genenetwork.org/show_trait?trait_id=ENSMUSG00000088627&dataset=UTHSC_BXD_Young_Adult_Eye_RNAseq_TPM_Log	mouse	BXD	UTHSC_BXD_Young_Adult_Eye_RNAseq_TPM_Log	ENSMUSG00000088627	Gm23035	predicted gene 23035		N/A	6	93.7938	Not available		N/A		+			93.7938	93.7939	1	3.00149	rsm10000000001	0		0	0	0	0	0	x	x	x	x	x	x	0	0	0	0	x	x	x	x	x	x	0	0	x
487	https://genenetwork.org/show_trait?trait_id=ENSMUSG00000095989&dataset=UTHSC_BXD_Young_Adult_Eye_RNAseq_TPM_Log	mouse	BXD	UTHSC_BXD_Young_Adult_Eye_RNAseq_TPM_Log	ENSMUSG00000095989	Gm23049	predicted gene 23049		N/A	6	29.9884	Not available		N/A		+			29.9884	29.9885	1	3.00149	rsm10000000001	0		0	0	0	0	0	x	x	x	x	x	x	0	0	0	0	x	x	x	x	x	x	0	0	x
488	https://genenetwork.org/show_trait?trait_id=ENSMUSG00000095986&dataset=UTHSC_BXD_Young_Adult_Eye_RNAseq_TPM_Log	mouse	BXD	UTHSC_BXD_Young_Adult_Eye_RNAseq_TPM_Log	ENSMUSG00000095986	Gm23053	predicted gene 23053		N/A	6	35.5245	Not available		N/A		-			35.5245	35.5246	1	3.00149	rsm10000000001	0		0	0	0	0	0	x	x	x	x	x	x	0	0	0	0	x	x	x	x	x	x	0	0	x
489	https://genenetwork.org/show_trait?trait_id=ENSMUSG00000087924&dataset=UTHSC_BXD_Young_Adult_Eye_RNAseq_TPM_Log	mouse	BXD	UTHSC_BXD_Young_Adult_Eye_RNAseq_TPM_Log	ENSMUSG00000087924	Gm23231	predicted gene 23231		N/A	6	38.1184	Not available		N/A		+			38.1184	38.1185	1	3.00149	rsm10000000001	0		0	0	0	0	0	x	x	x	x	x	x	0	0	0	0	x	x	x	x	x	x	0	0	x
490	https://genenetwork.org/show_trait?trait_id=ENSMUSG00000077246&dataset=UTHSC_BXD_Young_Adult_Eye_RNAseq_TPM_Log	mouse	BXD	UTHSC_BXD_Young_Adult_Eye_RNAseq_TPM_Log	ENSMUSG00000077246	Gm23273	predicted gene 23273		N/A	6	35.9753	Not available		N/A		+			35.9753	35.9755	1	3.00149	rsm10000000001	0		0	0	0	0	0	x	x	x	x	x	x	0	0	0	0	x	x	x	x	x	x	0	0	x
491	https://genenetwork.org/show_trait?trait_id=ENSMUSG00000065750&dataset=UTHSC_BXD_Young_Adult_Eye_RNAseq_TPM_Log	mouse	BXD	UTHSC_BXD_Young_Adult_Eye_RNAseq_TPM_Log	ENSMUSG00000065750	Gm23346	predicted gene 23346		N/A	6	70.8554	Not available		N/A		+			70.8554	70.8556	1	3.00149	rsm10000000001	0		0	0	0	0	0	x	x	x	x	x	x	0	0	0	0	x	x	x	x	x	x	0	0	x
492	https://genenetwork.org/show_trait?trait_id=ENSMUSG00000092767&dataset=UTHSC_BXD_Young_Adult_Eye_RNAseq_TPM_Log	mouse	BXD	UTHSC_BXD_Young_Adult_Eye_RNAseq_TPM_Log	ENSMUSG00000092767	Gm23364	predicted gene 23364		N/A	6	94.8237	Not available		N/A		+			94.8237	94.8238	X	166.387	rsm10000021873	11.7468		0.11744	0	0	0	0	x	x	x	x	x	x	0	0	0	0	x	x	x	x	x	x	0	0	x
493	https://genenetwork.org/show_trait?trait_id=ENSMUSG00000087808&dataset=UTHSC_BXD_Young_Adult_Eye_RNAseq_TPM_Log	mouse	BXD	UTHSC_BXD_Young_Adult_Eye_RNAseq_TPM_Log	ENSMUSG00000087808	Gm23435	predicted gene 23435		N/A	6	35.2436	Not available		N/A		+			35.2436	35.2437	1	3.00149	rsm10000000001	0		0	0	0	0	0	x	x	x	x	x	x	0	0	0	0	x	x	x	x	x	x	0	0	x
494	https://genenetwork.org/show_trait?trait_id=ENSMUSG00000077369&dataset=UTHSC_BXD_Young_Adult_Eye_RNAseq_TPM_Log	mouse	BXD	UTHSC_BXD_Young_Adult_Eye_RNAseq_TPM_Log	ENSMUSG00000077369	Gm23485	predicted gene 23485		N/A	6	71.0396	Not available		N/A		-			71.0396	71.0397	10	107.483	rs29327089	7.32019		0.0207	0	0	0	0	x	x	x	x	x	x	0	0	0	0	x	x	x	x	x	x	0	0	x
495	https://genenetwork.org/show_trait?trait_id=ENSMUSG00000065017&dataset=UTHSC_BXD_Young_Adult_Eye_RNAseq_TPM_Log	mouse	BXD	UTHSC_BXD_Young_Adult_Eye_RNAseq_TPM_Log	ENSMUSG00000065017	Gm23510	predicted gene 23510		N/A	6	97.5721	Not available		N/A		-			97.5721	97.5722	1	3.00149	rsm10000000001	0		0	0	0	0	0	x	x	x	x	x	x	0	0	0	0	x	x	x	x	x	x	0	0	x
496	https://genenetwork.org/show_trait?trait_id=ENSMUSG00000088832&dataset=UTHSC_BXD_Young_Adult_Eye_RNAseq_TPM_Log	mouse	BXD	UTHSC_BXD_Young_Adult_Eye_RNAseq_TPM_Log	ENSMUSG00000088832	Gm23543	predicted gene 23543		N/A	6	65.8642	Not available		N/A		-			65.8642	65.8643	1	3.00149	rsm10000000001	0		0	0	0	0	0	x	x	x	x	x	x	0	0	0	0	x	x	x	x	x	x	0	0	x
497	https://genenetwork.org/show_trait?trait_id=ENSMUSG00000064391&dataset=UTHSC_BXD_Young_Adult_Eye_RNAseq_TPM_Log	mouse	BXD	UTHSC_BXD_Young_Adult_Eye_RNAseq_TPM_Log	ENSMUSG00000064391	Gm23625	predicted gene 23625		N/A	6	65.9896	Not available		N/A		-			65.9896	65.9897	1	3.00149	rsm10000000001	0		0	0	0	0	0	x	x	x	x	x	x	0	0	0	0	x	x	x	x	x	x	0	0	x
498	https://genenetwork.org/show_trait?trait_id=ENSMUSG00000095722&dataset=UTHSC_BXD_Young_Adult_Eye_RNAseq_TPM_Log	mouse	BXD	UTHSC_BXD_Young_Adult_Eye_RNAseq_TPM_Log	ENSMUSG00000095722	Gm23648	predicted gene 23648		N/A	6	18.7273	Not available		N/A		+			18.7273	18.7274	X	46.7585	rsm10000021349	3.63976		0.0196533	0	0	0	0	x	x	x	x	x	x	0	0	0	0	x	x	x	x	x	x	0	0	x
499	https://genenetwork.org/show_trait?trait_id=ENSMUSG00000094641&dataset=UTHSC_BXD_Young_Adult_Eye_RNAseq_TPM_Log	mouse	BXD	UTHSC_BXD_Young_Adult_Eye_RNAseq_TPM_Log	ENSMUSG00000094641	Gm23694	predicted gene 23694		N/A	6	70.028	Not available		N/A		-			70.028	70.0281	1	3.00149	rsm10000000001	0		0	0	0	0	0	x	x	x	x	x	x	0	0	0	0	x	x	x	x	x	x	0	0	x
500	https://genenetwork.org/show_trait?trait_id=ENSMUSG00000089464&dataset=UTHSC_BXD_Young_Adult_Eye_RNAseq_TPM_Log	mouse	BXD	UTHSC_BXD_Young_Adult_Eye_RNAseq_TPM_Log	ENSMUSG00000089464	Gm23703	predicted gene 23703		N/A	6	97.7905	Not available		N/A		+			97.7905	97.7907	1	3.00149	rsm10000000001	0		0	0	0	0	0	x	x	x	x	x	x	0	0	0	0	x	x	x	x	x	x	0	0	x
501	https://genenetwork.org/show_trait?trait_id=ENSMUSG00000094980&dataset=UTHSC_BXD_Young_Adult_Eye_RNAseq_TPM_Log	mouse	BXD	UTHSC_BXD_Young_Adult_Eye_RNAseq_TPM_Log	ENSMUSG00000094980	Gm23727	predicted gene 23727		N/A	6	78.9112	Not available		N/A		+			78.9112	78.9113	1	3.00149	rsm10000000001	0		0	0	0	0	0	x	x	x	x	x	x	0	0	0	0	x	x	x	x	x	x	0	0	x
502	https://genenetwork.org/show_trait?trait_id=ENSMUSG00000088975&dataset=UTHSC_BXD_Young_Adult_Eye_RNAseq_TPM_Log	mouse	BXD	UTHSC_BXD_Young_Adult_Eye_RNAseq_TPM_Log	ENSMUSG00000088975	Gm23760	predicted gene 23760		N/A	6	14.1133	Not available		N/A		+			14.1133	14.1134	1	3.00149	rsm10000000001	0		0	0	0	0	0	x	x	x	x	x	x	0	0	0	0	x	x	x	x	x	x	0	0	x
503	https://genenetwork.org/show_trait?trait_id=ENSMUSG00000064408&dataset=UTHSC_BXD_Young_Adult_Eye_RNAseq_TPM_Log	mouse	BXD	UTHSC_BXD_Young_Adult_Eye_RNAseq_TPM_Log	ENSMUSG00000064408	Gm23924	predicted gene 23924		N/A	6	74.4518	Not available		N/A		-			74.4518	74.4519	1	3.00149	rsm10000000001	0		0	0	0	0	0	x	x	x	x	x	x	0	0	0	0	x	x	x	x	x	x	0	0	x
504	https://genenetwork.org/show_trait?trait_id=ENSMUSG00000087831&dataset=UTHSC_BXD_Young_Adult_Eye_RNAseq_TPM_Log	mouse	BXD	UTHSC_BXD_Young_Adult_Eye_RNAseq_TPM_Log	ENSMUSG00000087831	Gm23960	predicted gene 23960		N/A	6	21.0131	Not available		N/A		-			21.0131	21.0132	5	75.4611	rs13478330	2.94154		0.00544	0	0	0	0	x	x	x	x	x	x	0	0	0	0	x	x	x	x	x	x	0	0	x
505	https://genenetwork.org/show_trait?trait_id=ENSMUSG00000096079&dataset=UTHSC_BXD_Young_Adult_Eye_RNAseq_TPM_Log	mouse	BXD	UTHSC_BXD_Young_Adult_Eye_RNAseq_TPM_Log	ENSMUSG00000096079	Gm23961	predicted gene 23961		N/A	6	22.7681	Not available		N/A		-			22.7681	22.7682	1	3.00149	rsm10000000001	0		0	0	0	0	0	x	x	x	x	x	x	0	0	0	0	x	x	x	x	x	x	0	0	x
506	https://genenetwork.org/show_trait?trait_id=ENSMUSG00000087766&dataset=UTHSC_BXD_Young_Adult_Eye_RNAseq_TPM_Log	mouse	BXD	UTHSC_BXD_Young_Adult_Eye_RNAseq_TPM_Log	ENSMUSG00000087766	Gm23982	predicted gene 23982		N/A	6	42.8328	Not available		N/A		+			42.8328	42.8329	1	3.00149	rsm10000000001	0		0	0	0	0	0	x	x	x	x	x	x	0	0	0	0	x	x	x	x	x	x	0	0	x
507	https://genenetwork.org/show_trait?trait_id=ENSMUSG00000088118&dataset=UTHSC_BXD_Young_Adult_Eye_RNAseq_TPM_Log	mouse	BXD	UTHSC_BXD_Young_Adult_Eye_RNAseq_TPM_Log	ENSMUSG00000088118	Gm24059	predicted gene 24059		N/A	6	8.43935	Not available		N/A		+			8.43935	8.43966	1	3.00149	rsm10000000001	0		0	0	0	0	0	x	x	x	x	x	x	0	0	0	0	x	x	x	x	x	x	0	0	x
508	https://genenetwork.org/show_trait?trait_id=ENSMUSG00000096560&dataset=UTHSC_BXD_Young_Adult_Eye_RNAseq_TPM_Log	mouse	BXD	UTHSC_BXD_Young_Adult_Eye_RNAseq_TPM_Log	ENSMUSG00000096560	Gm24096	predicted gene 24096		N/A	6	70.1479	Not available		N/A		-			70.1479	70.148	1	3.00149	rsm10000000001	0		0	0	0	0	0	x	x	x	x	x	x	0	0	0	0	x	x	x	x	x	x	0	0	x
509	https://genenetwork.org/show_trait?trait_id=ENSMUSG00000088880&dataset=UTHSC_BXD_Young_Adult_Eye_RNAseq_TPM_Log	mouse	BXD	UTHSC_BXD_Young_Adult_Eye_RNAseq_TPM_Log	ENSMUSG00000088880	Gm24213	predicted gene 24213		N/A	6	19.3413	Not available		N/A		-			19.3413	19.3416	1	3.00149	rsm10000000001	0		0	0	0	0	0	x	x	x	x	x	x	0	0	0	0	x	x	x	x	x	x	0	0	x
510	https://genenetwork.org/show_trait?trait_id=ENSMUSG00000088885&dataset=UTHSC_BXD_Young_Adult_Eye_RNAseq_TPM_Log	mouse	BXD	UTHSC_BXD_Young_Adult_Eye_RNAseq_TPM_Log	ENSMUSG00000088885	Gm24217	predicted gene 24217		N/A	6	23.6398	Not available		N/A		-			23.6398	23.64	1	3.00149	rsm10000000001	0		0	0	0	0	0	x	x	x	x	x	x	0	0	0	0	x	x	x	x	x	x	0	0	x
511	https://genenetwork.org/show_trait?trait_id=ENSMUSG00000077501&dataset=UTHSC_BXD_Young_Adult_Eye_RNAseq_TPM_Log	mouse	BXD	UTHSC_BXD_Young_Adult_Eye_RNAseq_TPM_Log	ENSMUSG00000077501	Gm24230	predicted gene 24230		N/A	6	54.9747	Not available		N/A		+			54.9747	54.9748	8	82.4222	rsm10000010402	5.46276		0.0146	0	0	0	0	x	x	x	x	x	x	0	0	0	0	x	x	x	x	x	x	0	0	x
512	https://genenetwork.org/show_trait?trait_id=ENSMUSG00000095596&dataset=UTHSC_BXD_Young_Adult_Eye_RNAseq_TPM_Log	mouse	BXD	UTHSC_BXD_Young_Adult_Eye_RNAseq_TPM_Log	ENSMUSG00000095596	Gm24303	predicted gene 24303		N/A	6	29.1506	Not available		N/A		-			29.1506	29.1507	1	3.00149	rsm10000000001	0		0	0	0	0	0	x	x	x	x	x	x	0	0	0	0	x	x	x	x	x	x	0	0	x
513	https://genenetwork.org/show_trait?trait_id=ENSMUSG00000093085&dataset=UTHSC_BXD_Young_Adult_Eye_RNAseq_TPM_Log	mouse	BXD	UTHSC_BXD_Young_Adult_Eye_RNAseq_TPM_Log	ENSMUSG00000093085	Gm24325	predicted gene 24325		N/A	6	48.4208	Not available		N/A		+			48.4208	48.4208	2	57.8641	rsm10000290612	10.9282		4.10649	2.384	3.37149	5.0655	0.488611	x	x	x	x	x	x	4.372	0.0410122	4.443	0.22486	x	x	x	x	x	x	4.4775	0.214253	x
514	https://genenetwork.org/show_trait?trait_id=ENSMUSG00000089335&dataset=UTHSC_BXD_Young_Adult_Eye_RNAseq_TPM_Log	mouse	BXD	UTHSC_BXD_Young_Adult_Eye_RNAseq_TPM_Log	ENSMUSG00000089335	Gm24348	predicted gene 24348		N/A	6	48.9348	Not available		N/A		+			48.9348	48.9349	1	3.00149	rsm10000000001	0		0	0	0	0	0	x	x	x	x	x	x	0	0	0	0	x	x	x	x	x	x	0	0	x
515	https://genenetwork.org/show_trait?trait_id=ENSMUSG00000064792&dataset=UTHSC_BXD_Young_Adult_Eye_RNAseq_TPM_Log	mouse	BXD	UTHSC_BXD_Young_Adult_Eye_RNAseq_TPM_Log	ENSMUSG00000064792	Gm24355	predicted gene 24355		N/A	6	52.6392	Not available		N/A		-			52.6392	52.6394	1	3.00149	rsm10000000001	0		0	0	0	0	0	x	x	x	x	x	x	0	0	0	0	x	x	x	x	x	x	0	0	x
516	https://genenetwork.org/show_trait?trait_id=ENSMUSG00000093965&dataset=UTHSC_BXD_Young_Adult_Eye_RNAseq_TPM_Log	mouse	BXD	UTHSC_BXD_Young_Adult_Eye_RNAseq_TPM_Log	ENSMUSG00000093965	Gm24370	predicted gene 24370		N/A	6	73.3921	Not available		N/A		+			73.3921	73.3922	1	3.00149	rsm10000000001	0		0	0	0	0	0	x	x	x	x	x	x	0	0	0	0	x	x	x	x	x	x	0	0	x
517	https://genenetwork.org/show_trait?trait_id=ENSMUSG00000087867&dataset=UTHSC_BXD_Young_Adult_Eye_RNAseq_TPM_Log	mouse	BXD	UTHSC_BXD_Young_Adult_Eye_RNAseq_TPM_Log	ENSMUSG00000087867	Gm24443	predicted gene 24443		N/A	6	25.0788	Not available		N/A		-			25.0788	25.0789	1	3.00149	rsm10000000001	0		0	0	0	0	0	x	x	x	x	x	x	0	0	0	0	x	x	x	x	x	x	0	0	x
518	https://genenetwork.org/show_trait?trait_id=ENSMUSG00000065072&dataset=UTHSC_BXD_Young_Adult_Eye_RNAseq_TPM_Log	mouse	BXD	UTHSC_BXD_Young_Adult_Eye_RNAseq_TPM_Log	ENSMUSG00000065072	Gm24533	predicted gene 24533		N/A	6	73.1415	Not available		N/A		-			73.1415	73.1417	1	3.00149	rsm10000000001	0		0	0	0	0	0	x	x	x	x	x	x	0	0	0	0	x	x	x	x	x	x	0	0	x
519	https://genenetwork.org/show_trait?trait_id=ENSMUSG00000065078&dataset=UTHSC_BXD_Young_Adult_Eye_RNAseq_TPM_Log	mouse	BXD	UTHSC_BXD_Young_Adult_Eye_RNAseq_TPM_Log	ENSMUSG00000065078	Gm24536	predicted gene 24536		N/A	6	29.9636	Not available		N/A		+			29.9636	29.9637	17	7.86517	rsm10000019764	11.3585		0.382971	0	0	0	0	x	x	x	x	x	x	0	0	0	0	x	x	x	x	x	x	0	0	x
520	https://genenetwork.org/show_trait?trait_id=ENSMUSG00000092928&dataset=UTHSC_BXD_Young_Adult_Eye_RNAseq_TPM_Log	mouse	BXD	UTHSC_BXD_Young_Adult_Eye_RNAseq_TPM_Log	ENSMUSG00000092928	Gm24563	predicted gene 24563		N/A	6	48.0487	Not available		N/A		+			48.0487	48.0488	1	3.00149	rsm10000000001	0		0	0	0	0	0	x	x	x	x	x	x	0	0	0	0	x	x	x	x	x	x	0	0	x
521	https://genenetwork.org/show_trait?trait_id=ENSMUSG00000094510&dataset=UTHSC_BXD_Young_Adult_Eye_RNAseq_TPM_Log	mouse	BXD	UTHSC_BXD_Young_Adult_Eye_RNAseq_TPM_Log	ENSMUSG00000094510	Gm24565	predicted gene 24565		N/A	6	97.7304	Not available		N/A		+			97.7304	97.7305	1	3.00149	rsm10000000001	0		0	0	0	0	0	x	x	x	x	x	x	0	0	0	0	x	x	x	x	x	x	0	0	x
522	https://genenetwork.org/show_trait?trait_id=ENSMUSG00000088595&dataset=UTHSC_BXD_Young_Adult_Eye_RNAseq_TPM_Log	mouse	BXD	UTHSC_BXD_Young_Adult_Eye_RNAseq_TPM_Log	ENSMUSG00000088595	Gm24601	predicted gene 24601		N/A	6	94.8268	Not available		N/A		-			94.8268	94.8269	1	3.00149	rsm10000000001	0		0	0	0	0	0	x	x	x	x	x	x	0	0	0	0	x	x	x	x	x	x	0	0	x
523	https://genenetwork.org/show_trait?trait_id=ENSMUSG00000065206&dataset=UTHSC_BXD_Young_Adult_Eye_RNAseq_TPM_Log	mouse	BXD	UTHSC_BXD_Young_Adult_Eye_RNAseq_TPM_Log	ENSMUSG00000065206	Gm24611	predicted gene 24611		N/A	6	42.3377	Not available		N/A		-			42.3377	42.3378	1	3.00149	rsm10000000001	0		0	0	0	0	0	x	x	x	x	x	x	0	0	0	0	x	x	x	x	x	x	0	0	x
524	https://genenetwork.org/show_trait?trait_id=ENSMUSG00000088387&dataset=UTHSC_BXD_Young_Adult_Eye_RNAseq_TPM_Log	mouse	BXD	UTHSC_BXD_Young_Adult_Eye_RNAseq_TPM_Log	ENSMUSG00000088387	Gm24691	predicted gene 24691		N/A	6	26.4603	Not available		N/A		-			26.4603	26.4604	1	3.00149	rsm10000000001	0		0	0	0	0	0	x	x	x	x	x	x	0	0	0	0	x	x	x	x	x	x	0	0	x
525	https://genenetwork.org/show_trait?trait_id=ENSMUSG00000096087&dataset=UTHSC_BXD_Young_Adult_Eye_RNAseq_TPM_Log	mouse	BXD	UTHSC_BXD_Young_Adult_Eye_RNAseq_TPM_Log	ENSMUSG00000096087	Gm24709	predicted gene 24709		N/A	6	56.5837	Not available		N/A		-			56.5837	56.5838	1	3.00149	rsm10000000001	0		0	0	0	0	0	x	x	x	x	x	x	0	0	0	0	x	x	x	x	x	x	0	0	x
526	https://genenetwork.org/show_trait?trait_id=ENSMUSG00000093052&dataset=UTHSC_BXD_Young_Adult_Eye_RNAseq_TPM_Log	mouse	BXD	UTHSC_BXD_Young_Adult_Eye_RNAseq_TPM_Log	ENSMUSG00000093052	Gm24816	predicted gene 24816		N/A	6	90.6814	Not available		N/A		-			90.6814	90.6815	1	3.00149	rsm10000000001	0		0	0	0	0	0	x	x	x	x	x	x	0	0	0	0	x	x	x	x	x	x	0	0	x
527	https://genenetwork.org/show_trait?trait_id=ENSMUSG00000087917&dataset=UTHSC_BXD_Young_Adult_Eye_RNAseq_TPM_Log	mouse	BXD	UTHSC_BXD_Young_Adult_Eye_RNAseq_TPM_Log	ENSMUSG00000087917	Gm24911	predicted gene 24911		N/A	6	67.8044	Not available		N/A		-			67.8044	67.8045	1	3.00149	rsm10000000001	0		0	0	0	0	0	x	x	x	x	x	x	0	0	0	0	x	x	x	x	x	x	0	0	x
528	https://genenetwork.org/show_trait?trait_id=ENSMUSG00000077643&dataset=UTHSC_BXD_Young_Adult_Eye_RNAseq_TPM_Log	mouse	BXD	UTHSC_BXD_Young_Adult_Eye_RNAseq_TPM_Log	ENSMUSG00000077643	Gm24985	predicted gene 24985		N/A	6	13.1113	Not available		N/A		+			13.1113	13.1114	1	3.00149	rsm10000000001	0		0	0	0	0	0	x	x	x	x	x	x	0	0	0	0	x	x	x	x	x	x	0	0	x
529	https://genenetwork.org/show_trait?trait_id=ENSMUSG00000088031&dataset=UTHSC_BXD_Young_Adult_Eye_RNAseq_TPM_Log	mouse	BXD	UTHSC_BXD_Young_Adult_Eye_RNAseq_TPM_Log	ENSMUSG00000088031	Gm24990	predicted gene 24990		N/A	6	83.5918	Not available		N/A		-			83.5918	83.5921	1	3.00149	rsm10000000001	0		0	0	0	0	0	x	x	x	x	x	x	0	0	0	0	x	x	x	x	x	x	0	0	x
530	https://genenetwork.org/show_trait?trait_id=ENSMUSG00000093902&dataset=UTHSC_BXD_Young_Adult_Eye_RNAseq_TPM_Log	mouse	BXD	UTHSC_BXD_Young_Adult_Eye_RNAseq_TPM_Log	ENSMUSG00000093902	Gm25021	predicted gene 25021		N/A	6	17.4363	Not available		N/A		+			17.4363	17.4364	1	3.00149	rsm10000000001	0		0	0	0	0	0	x	x	x	x	x	x	0	0	0	0	x	x	x	x	x	x	0	0	x
531	https://genenetwork.org/show_trait?trait_id=ENSMUSG00000087995&dataset=UTHSC_BXD_Young_Adult_Eye_RNAseq_TPM_Log	mouse	BXD	UTHSC_BXD_Young_Adult_Eye_RNAseq_TPM_Log	ENSMUSG00000087995	Gm25054	predicted gene 25054		N/A	6	83.7213	Not available		N/A		+			83.7213	83.7214	1	3.00149	rsm10000000001	0		0	0	0	0	0	x	x	x	x	x	x	0	0	0	0	x	x	x	x	x	x	0	0	x
532	https://genenetwork.org/show_trait?trait_id=ENSMUSG00000077180&dataset=UTHSC_BXD_Young_Adult_Eye_RNAseq_TPM_Log	mouse	BXD	UTHSC_BXD_Young_Adult_Eye_RNAseq_TPM_Log	ENSMUSG00000077180	Gm25094	predicted gene 25094		N/A	6	93.3355	Not available		N/A		-			93.3355	93.3356	10	110.403	rs48923609	3.87659		0.01166	0	0	0	0	x	x	x	x	x	x	0	0	0	0	x	x	x	x	x	x	0	0	x
533	https://genenetwork.org/show_trait?trait_id=ENSMUSG00000084422&dataset=UTHSC_BXD_Young_Adult_Eye_RNAseq_TPM_Log	mouse	BXD	UTHSC_BXD_Young_Adult_Eye_RNAseq_TPM_Log	ENSMUSG00000084422	Gm25108	predicted gene 25108		N/A	6	42.2756	Not available		N/A		+			42.2756	42.2757	1	3.00149	rsm10000000001	0		0	0	0	0	0	x	x	x	x	x	x	0	0	0	0	x	x	x	x	x	x	0	0	x
534	https://genenetwork.org/show_trait?trait_id=ENSMUSG00000080336&dataset=UTHSC_BXD_Young_Adult_Eye_RNAseq_TPM_Log	mouse	BXD	UTHSC_BXD_Young_Adult_Eye_RNAseq_TPM_Log	ENSMUSG00000080336	Gm25111	predicted gene 25111		N/A	6	36.6994	Not available		N/A		+			36.6994	36.6995	1	3.00149	rsm10000000001	0		0	0	0	0	0	x	x	x	x	x	x	0	0	0	0	x	x	x	x	x	x	0	0	x
535	https://genenetwork.org/show_trait?trait_id=ENSMUSG00000089538&dataset=UTHSC_BXD_Young_Adult_Eye_RNAseq_TPM_Log	mouse	BXD	UTHSC_BXD_Young_Adult_Eye_RNAseq_TPM_Log	ENSMUSG00000089538	Gm25161	predicted gene 25161		N/A	6	46.4817	Not available		N/A		-			46.4817	46.4818	1	3.00149	rsm10000000001	0		0	0	0	0	0	x	x	x	x	x	x	0	0	0	0	x	x	x	x	x	x	0	0	x
536	https://genenetwork.org/show_trait?trait_id=ENSMUSG00000084582&dataset=UTHSC_BXD_Young_Adult_Eye_RNAseq_TPM_Log	mouse	BXD	UTHSC_BXD_Young_Adult_Eye_RNAseq_TPM_Log	ENSMUSG00000084582	Gm25178	predicted gene 25178		N/A	6	88.406	Not available		N/A		+			88.406	88.4063	1	3.00149	rsm10000000001	0		0	0	0	0	0	x	x	x	x	x	x	0	0	0	0	x	x	x	x	x	x	0	0	x
[truncated: 1,365 more rows]
[truncated: 449 more columns]

## Sheet: Summary BP changes&expressed
Genes on Chr 6 with base pair changes and are expressed in mouse eyes	number of possible DNA changes		frameshift	init codon	splice site	stop gain/loss
Sspo	55		Mdfic	5730596B20Rik	St7	Ica1
[truncated: 560 more rows]
