# Supplementary material for: Anterior chamber depth in mice is controlled by several quantitative trait loci
Source: PLoS One. 2023 Aug 25;18(8):e0286897. doi: 10.1371/journal.pone.0286897 (PMC10456175; doi:10.1371/journal.pone.0286897)
Supplement: S2 Table — (XLSX) [file pone.0286897.s004.xlsx]

## Sheet: MGI gene list
Chromosome	Start	End	cM	strand GRCm39	MGI ID	Feature Type	Symbol	Name
7	89159215	89161081	49.91	+	MGI:1916654	antisense lncRNA gene	Prss23os	protease, serine 23, opposite strand
7	96556033	96596241	52.95	-	MGI:3713275	antisense lncRNA gene	Gm15415	predicted gene 15415
7	97247556	97294319	53.55	-	MGI:1922698	antisense lncRNA gene	Rsf1os1	remodeling and spacing factor 1, opposite strand 1
7	97299217	97345828	53.57	-	MGI:3642179	antisense lncRNA gene	Rsf1os2	remodeling and spacing factor 1, opposite strand 2
7			55.69		MGI:3705309	antisense lncRNA gene	Gm15135	predicted gene 15135
7	112126179	112134890	58.78	-	MGI:2445046	antisense lncRNA gene	Parvaos	parvin, alpha, opposite strand
7	113137233	113164194	59.21	-	MGI:1916545	antisense lncRNA gene	Far1os	fatty acyl CoA reductase 1, opposite strand
7	115631214	115631785	61.42	+	MGI:1915719	antisense lncRNA gene	Sox6os	SRY (sex determining region Y)-box 6, opposite strand
7			69.25		MGI:3783118	lincRNA gene	Gm15676	predicted gene 15676
7	66853830	66872284	36.69	-	MGI:1923878	lncRNA gene	1700112J16Rik	RIKEN cDNA 1700112J16 gene
7	67434286	67453244	37.16	-	MGI:1921154	lncRNA gene	4833412C05Rik	RIKEN cDNA 4833412C05 gene
7	67916087	67926342	37.49	-	MGI:3801721	lncRNA gene	Gm16157	predicted gene 16157
7	67988416	68002949	37.54	-	MGI:3801750	lncRNA gene	Gm16158	predicted gene 16158
7	70015131	70060894	38.67	+	MGI:3604353	lncRNA gene	B130024G19Rik	RIKEN cDNA B130024G19 gene
7	72835492	72839194	41.75	+	MGI:5012268	lncRNA gene	Gm20083	predicted gene, 20083
7	72963751	73025522	41.83	-	MGI:2442718	lncRNA gene	A730056A06Rik	RIKEN cDNA A730056A06 gene
7	73189549	73208143	42.03	-	MGI:1916420	lncRNA gene	Chaserr	CHD2 adjacent suppressive regulatory RNA
7	73387677	73390772	42.24	-	MGI:2443692	lncRNA gene	A830073O21Rik	RIKEN cDNA A830073O21 gene
7	73457970	73466251	42.25	-	MGI:3708756	lncRNA gene	Gm10619	predicted gene 10619
7	74042446	74060981	43.46	+	MGI:3646746	lncRNA gene	Gm7580	predicted gene 7580
7	74958444	74981167	43.71	+	MGI:1916204	lncRNA gene	1500012K07Rik	RIKEN cDNA 1500012K07 gene
7	75418786	75431847	43.76	-	MGI:2142134	lncRNA gene	AU020206	expressed sequence AU020206
7	78230814	78367968	44.64	-	MGI:3041232	lncRNA gene	E430016F16Rik	RIKEN cDNA E430016F16 gene
7	78228578	78230786	44.64	+	MGI:3641726	lncRNA gene	Gm9885	predicted gene 9885
7	79149774	79184151	45.06	+	MGI:2142071	lncRNA gene	Mir9-3hg	Mir9-3 host gene
7	79360160	79362103	45.1	+	MGI:3696417	lncRNA gene	9330171B17Rik	RIKEN cDNA 9330171B17 gene
7	79570471	79572269	45.27	+	MGI:1918589	lncRNA gene	5430400D12Rik	RIKEN cDNA 5430400D12 gene
7	79947476	79949364	45.62	-	MGI:1917985	lncRNA gene	6330403N20Rik	RIKEN cDNA 6330403N20 gene
7	80285765	80294132	45.66	+	MGI:3802014	lncRNA gene	Gm15880	predicted gene 15880
7	81173298	81181246	45.71	+	MGI:1920242	lncRNA gene	2900076A07Rik	RIKEN cDNA 2900076A07 gene
7	80708861	80716055	45.71	+	MGI:3801726	lncRNA gene	Platr32	pluripotency associated transcript 32
7	82392576	82404852	47.3	-	MGI:1921308	lncRNA gene	4933406J10Rik	RIKEN cDNA 4933406J10 gene
7	82500807	82509057	47.35	+	MGI:1916583	lncRNA gene	1700010L04Rik	RIKEN cDNA 1700010L04 gene
7	83308783	83310171	47.43	+	MGI:1917415	lncRNA gene	2310044K18Rik	RIKEN cDNA 2310044K18 gene
7	83246256	83281049	47.43	-	MGI:4439562	lncRNA gene	Gm16638	predicted gene, 16638
7	83186018	83199802	47.43	-	MGI:3642045	lncRNA gene	Gm10610	predicted gene 10610
7	84338848	84425757	48.36	+	MGI:1919745	lncRNA gene	2610206C17Rik	RIKEN cDNA 2610206C17 gene
7	89075514	89081285	49.52	+	MGI:2141898	lncRNA gene	AI314278	expressed sequence AI314278
7	89281305	89282332	50.27	-	MGI:3642744	lncRNA gene	A230065N10Rik	RIKEN cDNA A230065N10 gene
7	89678367	89698279	50.46	+	MGI:2442580	lncRNA gene	E230029C05Rik	RIKEN cDNA E230029C05 gene
7	89774044	89779144	50.47	-	MGI:1925579	lncRNA gene	2310010J17Rik	RIKEN cDNA 2310010J17 gene
7	92389914	92390667	51.59	-	MGI:1915436	lncRNA gene	4632427E13Rik	RIKEN cDNA 4632427E13 gene
7	92701289	92730234	51.66	-	MGI:3641747	lncRNA gene	Gm9934	predicted gene 9934
7	95988690	95991171	52.57	-	MGI:3705100	lncRNA gene	Gm15412	predicted gene 15412
7	96245859	96278276	52.67	-	MGI:3705307	lncRNA gene	Gm15414	predicted gene 15414
7	96440640	96450756	52.81	-	MGI:3642665	lncRNA gene	Gm15413	predicted gene 15413
7	96461640	96466692	52.81	-	MGI:3705308	lncRNA gene	Gm15416	predicted gene 15416
7	96556033	96601093	53.12	-	MGI:3697433	lncRNA gene	C230038L03Rik	RIKEN cDNA C230038L03 gene
7	97826401	97828608	53.62	+	MGI:4439862	lncRNA gene	Gm16938	predicted gene, 16938
7	98192527	98212197	53.86	-	MGI:2442837	lncRNA gene	A630091E08Rik	RIKEN cDNA A630091E08 gene
7	98369264	98377967	53.86	-	MGI:5011841	lncRNA gene	Gm19656	predicted gene, 19656
7	99309337	99316707	54.11	+	MGI:3783079	lncRNA gene	Gm15635	predicted gene 15635
7	99429208	99430746	54.15	-	MGI:3045385	lncRNA gene	F730035P03Rik	RIKEN cDNA F730035P03 gene
7	100194955	100196994	54.36	-	MGI:3028054	lncRNA gene	D630004N19Rik	RIKEN cDNA D630004N19 gene
7	100974396	100975082	54.55	-	MGI:5141941	lncRNA gene	Gm20476	predicted gene 20476
7	101197079	101206908	54.6	+	MGI:5011950	lncRNA gene	Gm19765	predicted gene, 19765
7	101485710	101491978	54.67	+	MGI:3708759	lncRNA gene	Gm10602	predicted gene 10602
7	103964238	103974045	55.69	+	MGI:3705170	lncRNA gene	Gm15133	predicted gene 15133
7	105550775	105692544	55.98	+	MGI:5313110	lncRNA gene	Gm20663	predicted gene 20663
7	106842229	106899603	56.12	+	MGI:3645719	lncRNA gene	Platr28	pluripotency associated transcript 28
7	107223178	107224368	57.21	-	MGI:1923929	lncRNA gene	5330417H12Rik	RIKEN cDNA 5330417H12 gene
7	109037825	109044100	57.21	+	MGI:1921543	lncRNA gene	1700095J03Rik	RIKEN cDNA 1700095J03 gene
7	109597584	109605853	57.7	-	MGI:1917031	lncRNA gene	1600010M07Rik	RIKEN cDNA 1600010M07 gene
7	110365884	110368552	57.85	-	MGI:3588258	lncRNA gene	B430319F04Rik	RIKEN cDNA B430319F04 gene
7	110504192	110505058	57.92	+	MGI:3840146	lncRNA gene	Gm16336	predicted gene 16336
7	110716880	110721882	58.02	-	MGI:1922729	lncRNA gene	1700012D14Rik	RIKEN cDNA 1700012D14 gene
7	112211767	112279288	58.79	-	MGI:1916875	lncRNA gene	2310014F06Rik	RIKEN cDNA 2310014F06 gene
7	113305331	113310238	59.24	-	MGI:3645703	lncRNA gene	Gm5600	predicted gene 5600
7	113914714	114014396	59.33	-	MGI:1918295	lncRNA gene	4933406I18Rik	RIKEN cDNA 4933406I18 gene
7	114547885	114583195	60.53	+	MGI:2142163	lncRNA gene	A730082K24Rik	RIKEN cDNA A730082K24 gene
7	115680997	115692384	61.42	-	MGI:1916600	lncRNA gene	1700003G18Rik	RIKEN cDNA 1700003G18 gene
7	117843130	117844774	63.44	+	MGI:1914995	lncRNA gene	4930583K01Rik	RIKEN cDNA 4930583K01 gene
7	119225742	119241721	64.02	-	MGI:5012135	lncRNA gene	Gm19950	predicted gene, 19950
7	120272659	120276793	64.9	-	MGI:1918818	lncRNA gene	9030407P20Rik	RIKEN cDNA 9030407P20 gene
7	120464732	120474521	64.97	-	MGI:3783215	lncRNA gene	Gm15774	predicted gene 15774
7	121186609	121189059	65.07	-	MGI:1918562	lncRNA gene	4933432K03Rik	RIKEN cDNA 4933432K03 gene
7	121306298	121307236	65.07	+	MGI:1923863	lncRNA gene	1700069B07Rik	RIKEN cDNA 1700069B07 gene
7	121747511	121758552	65.48	-	MGI:3705099	lncRNA gene	Gm15489	predicted gene 15489
7	122568281	122569273	67.42	-	MGI:1921201	lncRNA gene	4930413G21Rik	RIKEN cDNA 4930413G21 gene
7	122594571	122595154	67.42	+	MGI:5012459	lncRNA gene	Gm20274	predicted gene, 20274
7	123784015	123842673	67.8	+	MGI:1925453	lncRNA gene	4930551E15Rik	RIKEN cDNA 4930551E15 gene
7	124075764	124093524	67.96	-	MGI:3705108	lncRNA gene	Gm15339	predicted gene 15339
7	124224893	124308158	68.02	-	MGI:1920326	lncRNA gene	3100003L05Rik	RIKEN cDNA 3100003L05 gene
7	124917531	124918690	68.72	+	MGI:1922457	lncRNA gene	4930533L02Rik	RIKEN cDNA 4930533L02 gene
7	124930954	124948958	68.74	-	MGI:1918458	lncRNA gene	4933440M02Rik	RIKEN cDNA 4933440M02 gene
7	124968033	124970185	68.79	+	MGI:1923111	lncRNA gene	4930571K23Rik	RIKEN cDNA 4930571K23 gene
7	126247715	126248766	69.23	-	MGI:3698051	lncRNA gene	2510046G10Rik	RIKEN cDNA 2510046G10 gene
7	126490794	126496408	69.25	+	MGI:5313097	lncRNA gene	Gm20650	predicted gene 20650
7	126367254	126375990	69.25	-	MGI:3704300	lncRNA gene	Gm9967	predicted gene 9967
7	126831590	126832302	69.4	-	MGI:3809207	lncRNA gene	Gm4532	predicted gene 4532
7	127047808	127059532	69.53	+	MGI:3590645	lncRNA gene	B130055M24Rik	RIKEN cDNA B130055M24 gene
7	127109610	127112041	69.56	-	MGI:1916610	lncRNA gene	1700008J07Rik	RIKEN cDNA 1700008J07 gene
7	127203075	127203617	69.62	-	MGI:1915482	lncRNA gene	1700120K04Rik	RIKEN cDNA 1700120K04 gene
7	127582251	127584873	69.88	+	MGI:2442200	lncRNA gene	B230325K18Rik	RIKEN cDNA B230325K18 gene
7	127601071	127604362	69.89	-	MGI:3782982	lncRNA gene	Gm15533	predicted gene 15533
7	128010692	128014065	70.18	-	MGI:3782950	lncRNA gene	Gm15503	predicted gene 15503
7	130463015	130468060	73.19	-	MGI:3645136	lncRNA gene	Gm5602	predicted gene 5602
7	130372368	130374382	73.19	-	MGI:2149837	lncRNA gene	Etos1	ectopic ossification 1
7	131755900	131757030	76.06	+	MGI:3783119	lncRNA gene	Gm15677	predicted gene 15677
7	131917393	131920020	76.29	+	MGI:3641800	lncRNA gene	Gm10584	predicted gene 10584
7	132199116	132201366	76.3	+	MGI:4439688	lncRNA gene	Gm16764	predicted gene, 16764
7	132259107	132261613	76.31	-	MGI:3783030	lncRNA gene	Gm15582	predicted gene 15582
7	132476468	132532926	76.32	-	MGI:1923933	lncRNA gene	1500002F19Rik	RIKEN cDNA 1500002F19 gene
7	132581311	132585281	76.32	-	MGI:3783160	lncRNA gene	Gm15718	predicted gene 15718
7	133829203	133832434	78.3	-	MGI:2444285	lncRNA gene	A130023I24Rik	RIKEN cDNA A130023I24 gene
7	78538025	78538121	44.83	+	MGI:3619437	miRNA gene	Mir7-2	microRNA 7-2
7	79155012	79155101	45.06	+	MGI:3619443	miRNA gene	Mir9-3	microRNA 9-3
7			45.48		MGI:3837210	miRNA gene	Mir1965	microRNA 1965
7	81179664	81179736	45.71	+	MGI:3837345	miRNA gene	Mir1839	microRNA 1839
7	95898631	95898739	52.54	+	MGI:3629686	miRNA gene	Mir708	microRNA 708
7	99201476	99201570	54.1	+	MGI:3619338	miRNA gene	Mir326	microRNA 326
7	100531513	100531616	54.45	-	MGI:4834321	miRNA gene	Mir3102	microRNA 3102
7	101124583	101124650	54.59	+	MGI:2676824	miRNA gene	Mir139	microRNA 139
7	127307659	127307734	69.68	+	MGI:3691607	miRNA gene	Mir762	microRNA 762
7	127887541	127887607	70.09	-	MGI:4834322	miRNA gene	Mir3103	microRNA 3103
7	66872292	66878216	36.71	+	MGI:1922349	protein coding gene	Lysmd4	LysM, putative peptidoglycan-binding, domain containing 4
7	66880911	67022606	36.72	-	MGI:99532	protein coding gene	Mef2a	myocyte enhancer factor 2A
7	67163158	67295016	37.05	-	MGI:1915689	protein coding gene	Lrrc28	leucine rich repeat containing 28
7	67295180	67378370	37.06	+	MGI:1914259	protein coding gene	Ttc23	tetratricopeptide repeat domain 23
7	67379909	67409490	37.12	-	MGI:2661187	protein coding gene	Synm	synemin, intermediate filament protein
7	67602575	67883416	37.27	+	MGI:96433	protein coding gene	Igf1r	insulin-like growth factor I receptor
7	67886358	67913981	37.47	-	MGI:1925694	protein coding gene	Pgpep1l	pyroglutamyl-peptidase I-like
7	67923587	68012837	37.49	+	MGI:3644026	protein coding gene	Fam169b	family with sequence similarity 169, member B
7	68386742	68398986	37.81	-	MGI:1913662	protein coding gene	Arrdc4	arrestin domain containing 4
7	70001692	70016483	38.66	-	MGI:1352452	protein coding gene	Nr2f2	nuclear receptor subfamily 2, group F, member 2
7	70998709	71001233	40.73	-	MGI:3642770	protein coding gene	Gm10295	predicted gene 10295
7	71727578	71956356	41.23	-	MGI:2685335	protein coding gene	Mctp2	multiple C2 domains, transmembrane 2
7	73076400	73191494	41.85	-	MGI:2448567	protein coding gene	Chd2	chromodomain helicase DNA binding protein 2
7	73025268	73069647	41.85	+	MGI:2679262	protein coding gene	Rgma	repulsive guidance molecule family member A
7	73390055	73426667	42.24	+	MGI:3698178	protein coding gene	Fam174b	family with sequence similarity 174, member B
7	73588867	73663438	42.27	-	MGI:106020	protein coding gene	St8sia2	ST8 alpha-N-acetyl-neuraminide alpha-2,8-sialyltransferase 2
7	73925167	74204528	42.95	-	MGI:1351867	protein coding gene	Slco3a1	solute carrier organic anion transporter family, member 3a1
7	74764642	74959010	43.62	-	MGI:1927338	protein coding gene	Sv2b	synaptic vesicle glycoprotein 2 b
7	75105282	75404357	43.76	+	MGI:2676556	protein coding gene	Akap13	A kinase (PRKA) anchor protein 13
7	75498086	75523881	43.81	+	MGI:2668031	protein coding gene	Klhl25	kelch-like 25
7	75879635	76774446	43.87	+	MGI:3646469	protein coding gene	Agbl1	ATP/GTP binding protein-like 1
7	77825711	78228865	44.01	-	MGI:97385	protein coding gene	Ntrk3	neurotrophic tyrosine kinase, receptor, type 3
7	78425089	78432837	44.8	-	MGI:1914558	protein coding gene	Mrpl46	mitochondrial ribosomal protein L46
7	78432879	78442736	44.8	+	MGI:1915244	protein coding gene	Mrps11	mitochondrial ribosomal protein S11
7	78471295	78497011	44.81	-	MGI:1923625	protein coding gene	Det1	de-etiolated homolog 1 (Arabidopsis)
7	78545675	78560957	44.83	+	MGI:1915298	protein coding gene	Aen	apoptosis enhancing nuclease
7	78563172	78570144	44.84	+	MGI:1928895	protein coding gene	Isg20	interferon-stimulated protein
7	78703231	78764847	44.88	+	MGI:99602	protein coding gene	Acan	aggrecan
7	78764850	78780766	44.9	-	MGI:1914916	protein coding gene	Hapln3	hyaluronan and proteoglycan link protein 3
7	78783516	78798808	44.9	-	MGI:102768	protein coding gene	Mfge8	milk fat globule EGF and factor V/VIII domain containing
7	78923002	79015257	44.96	+	MGI:1914344	protein coding gene	Abhd2	abhydrolase domain containing 2
7	79024618	79036796	45.0	-	MGI:97930	protein coding gene	Rlbp1	retinaldehyde binding protein 1
7	79042056	79100013	45.01	+	MGI:2384790	protein coding gene	Fanci	Fanconi anemia, complementation group I
7	79095979	79116110	45.04	-	MGI:1196389	protein coding gene	Polg	polymerase (DNA directed), gamma
7	79347846	79365468	45.09	-	MGI:1098239	protein coding gene	Kif7	kinesin family member 7
7	79309944	79347896	45.09	+	MGI:1924261	protein coding gene	Ticrr	TOPBP1-interacting checkpoint and replication regulator
7	79243111	79267405	45.09	-	MGI:1888517	protein coding gene	Rhcg	Rhesus blood group-associated C glycoprotein
7	79370912	79382652	45.11	-	MGI:1890505	protein coding gene	Plin1	perilipin 1
7	79385705	79392879	45.12	-	MGI:1338788	protein coding gene	Pex11a	peroxisomal biogenesis factor 11 alpha
7	79392911	79435698	45.13	+	MGI:3646885	protein coding gene	Wdr93	WD repeat domain 93
7	79441989	79443338	45.16	-	MGI:107785	protein coding gene	Mesp1	mesoderm posterior 1
7	79460475	79463179	45.18	+	MGI:1096325	protein coding gene	Mesp2	mesoderm posterior 2
7	79471551	79497958	45.19	-	MGI:5000466	protein coding gene	Anpep	alanyl (membrane) aminopeptidase
7	79525073	79570388	45.23	-	MGI:1337060	protein coding gene	Ap3s2	adaptor-related protein complex 3, sigma 2 subunit
7	79575107	79585012	45.27	-	MGI:1917670	protein coding gene	Arpin	actin-related protein 2/3 complex inhibitor
7	79674562	79742499	45.36	+	MGI:1921747	protein coding gene	Zfp710	zinc finger protein 710
7	79744594	79765140	45.43	-	MGI:96414	protein coding gene	Idh2	isocitrate dehydrogenase 2 (NADP+), mitochondrial
7	79836589	79876275	45.51	+	MGI:107559	protein coding gene	Sema4b	sema domain, immunoglobulin domain (Ig), transmembrane domain (TM) and short cytoplasmic domain, (semaphorin) 4B
7	79876904	79882553	45.55	-	MGI:1344418	protein coding gene	Cib1	calcium and integrin binding 1 (calmyrin)
7	79882641	79891168	45.56	+	MGI:2443429	protein coding gene	Gdpgp1	GDP-D-glucose phosphorylase 1
7	79896124	79910569	45.57	+	MGI:1920845	protein coding gene	Ttll13	tubulin tyrosine ligase-like family, member 13
7	79910963	79915122	45.58	+	MGI:1933212	protein coding gene	Ngrn	neugrin, neurite outgrowth associated
7	79919369	79941327	45.59	+	MGI:2446237	protein coding gene	Vps33b	vacuolar protein sorting 33B
7	79944198	79966007	45.62	+	MGI:1858961	protein coding gene	Prc1	protein regulator of cytokinesis 1
7	79944339	79974512	45.64	-	MGI:2444156	protein coding gene	Rccd1	RCC1 domain containing 1
7	80038942	80055188	45.65	-	MGI:97513	protein coding gene	Furin	furin (paired basic amino acid cleaving enzyme)
7	79992822	79996464	45.65	+	MGI:1915945	protein coding gene	Hddc3	HD domain containing 3
7	80236375	80338625	45.65	-	MGI:1917711	protein coding gene	Crtc3	CREB regulated transcription coactivator 3
7	80027504	80037694	45.65	-	MGI:95514	protein coding gene	Fes	feline sarcoma oncogene
7	79975040	79990748	45.65	-	MGI:2142246	protein coding gene	Unc45a	unc-45 myosin chaperone A
7	80104741	80184896	45.65	-	MGI:1328362	protein coding gene	Blm	Bloom syndrome, RecQ like helicase
7	79998845	80021123	45.65	-	MGI:2150656	protein coding gene	Man2a2	mannosidase 2, alpha 2
7	80361331	80453288	45.68	-	MGI:1352757	protein coding gene	Iqgap1	IQ motif containing GTPase activating protein 1
7	81110147	81143673	45.71	-	MGI:1100869	protein coding gene	Ap3b2	adaptor-related protein complex 3, beta 2 subunit
7	81250229	81356673	45.71	-	MGI:1347354	protein coding gene	Homer2	homer scaffolding protein 2
7	81530999	81584221	45.71	-	MGI:1352760	protein coding gene	Hdgfl3	HDGF like 3
7	80996774	81105213	45.71	-	MGI:108442	protein coding gene	Cpeb1	cytoplasmic polyadenylation element binding protein 1
7	81616401	81642047	45.71	-	MGI:1097164	protein coding gene	Bnc1	basonuclin 1
7	80863344	80984281	45.71	+	MGI:1277116	protein coding gene	Pde8a	phosphodiesterase 8A
7	80510668	80526285	45.71	+	MGI:99176	protein coding gene	Zscan2	zinc finger and SCAN domain containing 2
7	81412701	81419238	45.71	+	MGI:1914398	protein coding gene	Ramac	RNA guanine-7 methyltransferase activating subunit
7	81431930	81439226	45.71	-	MGI:1914540	protein coding gene	3110040N11Rik	RIKEN cDNA 3110040N11 gene
7	80551975	80554810	45.71	-	MGI:1915289	protein coding gene	Nmb	neuromedin B
7	80643432	80694912	45.71	+	MGI:2443541	protein coding gene	Zfp592	zinc finger protein 592
7	81184102	81216729	45.71	-	MGI:2444310	protein coding gene	Fsd2	fibronectin type III and SPRY domain containing 2
7	81508749	81534182	45.71	+	MGI:1933209	protein coding gene	Tm6sf1	transmembrane 6 superfamily member 1
7	81441822	81479179	45.71	-	MGI:1933765	protein coding gene	Btbd1	BTB (POZ) domain containing 1
7	81221014	81246584	45.71	+	MGI:2142282	protein coding gene	Whamm	WAS protein homolog associated with actin, golgi membranes and microtubules
7	80540471	80551017	45.71	-	MGI:1919218	protein coding gene	Wdr73	WD repeat domain 73
7	80992481	80994982	45.71	-	MGI:1309526	protein coding gene	Rps17	ribosomal protein S17
7	80565125	80597941	45.71	-	MGI:1929464	protein coding gene	Sec11a	SEC11 homolog A, signal peptidase complex subunit
7	81505281	81505542	45.71	-	MGI:3642884	protein coding gene	Gm10160	predicted gene 10160
7	80764547	80820164	45.71	+	MGI:3605073	protein coding gene	Slc28a1	solute carrier family 28 (sodium-coupled nucleoside transporter), member 1
7	80707348	80755360	45.71	+	MGI:2151224	protein coding gene	Alpk3	alpha-kinase 3
7	81144023	81148029	45.71	-	MGI:3510776	protein coding gene	BC048679	cDNA sequence BC048679
7	81824544	81956628	47.15	+	MGI:700011	protein coding gene	Sh3gl3	SH3-domain GRB2-like 3
7	81984902	82263658	47.18	+	MGI:3028499	protein coding gene	Adamtsl3	ADAMTS-like 3
7	82282168	82297736	47.25	-	MGI:1914618	protein coding gene	Saxo2	stabilizer of axonemal microtubules 2
7	82297822	82427060	47.25	+	MGI:2141969	protein coding gene	Efl1	elongation factor like GTPase 1
7	82516541	82520723	47.35	+	MGI:1918252	protein coding gene	Mex3b	mex3 RNA binding family member B
7	83292033	83394934	47.43	-	MGI:1270855	protein coding gene	Il16	interleukin 16
7	83234135	83274822	47.43	+	MGI:2669033	protein coding gene	Tmc3	transmembrane channel-like gene family 3
7	82797671	82828646	47.43	+	MGI:3687211	protein coding gene	A530021J07Rik	Riken cDNA A530021J07 gene
7	83281225	83291536	47.43	+	MGI:2156765	protein coding gene	Stard5	StAR-related lipid transfer (START) domain containing 5
7	83423309	83444088	47.74	-	MGI:1922806	protein coding gene	Cfap161	cilia and flagella associated protein 161
7	83529703	83533549	48.33	-	MGI:1891420	protein coding gene	Tlnrd1	talin rod domain containing 1
7	83895486	84059384	48.35	-	MGI:107188	protein coding gene	Arnt2	aryl hydrocarbon receptor nuclear translocator 2
7	83758564	83801101	48.35	-	MGI:1917428	protein coding gene	Abhd17c	abhydrolase domain containing 17C
7	83582065	83735710	48.35	-	MGI:2443629	protein coding gene	Cemip	cell migration inducing protein, hyaluronan binding
7	83533074	83549519	48.35	+	MGI:1891421	protein coding gene	Mesd	mesoderm development LRP chaperone
7	84178182	84230446	48.35	+	MGI:3780284	protein coding gene	Gm2115	predicted gene 2115
7	84234367	84255150	48.36	-	MGI:95482	protein coding gene	Fah	fumarylacetoacetate hydrolase
7	84264253	84339224	48.36	-	MGI:1929510	protein coding gene	Zfand6	zinc finger, AN1-type domain 6
7	84564989	84565936	48.38	+	MGI:3030124	protein coding gene	Olfr290	olfactory receptor 290
7	84502779	84506526	48.38	+	MGI:3030125	protein coding gene	Olfr291	olfactory receptor 291
7	84589377	84613217	48.38	-	MGI:3642776	protein coding gene	Vmn2r65	vomeronasal 2, receptor 65
7	84643853	84661228	48.39	-	MGI:3588220	protein coding gene	Vmn2r66	vomeronasal 2, receptor 66
7	84785448	84805110	48.4	-	MGI:3643129	protein coding gene	Vmn2r67	vomeronasal 2, receptor 67
7	84870726	84886912	48.4	-	MGI:3648297	protein coding gene	Vmn2r68	vomeronasal 2, receptor 68
7	85055584	85064884	48.42	-	MGI:3761311	protein coding gene	Vmn2r69	vomeronasal 2, receptor 69
7	85207911	85218296	48.43	-	MGI:3761314	protein coding gene	Vmn2r70	vomeronasal 2, receptor 70
7	85601075	85610690	48.43	-	MGI:3643877	protein coding gene	Vmn2r74	vomeronasal 2, receptor 74
7	85506755	85525146	48.43	-	MGI:3646433	protein coding gene	Vmn2r73	vomeronasal 2, receptor 73
7	85264670	85273755	48.43	+	MGI:3646472	protein coding gene	Vmn2r71	vomeronasal 2, receptor 71
7	85386992	85404189	48.43	-	MGI:3647591	protein coding gene	Vmn2r72	vomeronasal 2, receptor 72
7	86368185	86425151	48.51	-	MGI:1858193	protein coding gene	Folh1	folate hydrolase 1
7	86337549	86344592	48.51	+	MGI:3030126	protein coding gene	Olfr292	olfactory receptor 292
7	86312872	86313882	48.51	+	MGI:3030127	protein coding gene	Olfr293	olfactory receptor 293
7	86264844	86265851	48.51	-	MGI:3030128	protein coding gene	Olfr294	olfactory receptor 294
7	86234485	86235414	48.51	+	MGI:3030129	protein coding gene	Olfr295	olfactory receptor 295
7	86175967	86176899	48.51	+	MGI:3030131	protein coding gene	Olfr297	olfactory receptor 297
7	86137759	86138757	48.51	-	MGI:3030132	protein coding gene	Olfr298	olfactory receptor 298
7	86114621	86115613	48.51	+	MGI:3030133	protein coding gene	Olfr299	olfactory receptor 299
7	86053057	86062507	48.51	+	MGI:3030135	protein coding gene	Olfr301	olfactory receptor 301
7	86043704	86044743	48.51	-	MGI:3030137	protein coding gene	Olfr303	olfactory receptor 303
7	86034865	86035866	48.51	-	MGI:3030138	protein coding gene	Olfr304	olfactory receptor 304
7	86012584	86013543	48.51	-	MGI:3030139	protein coding gene	Olfr305	olfactory receptor 305
7	85984661	85985602	48.51	-	MGI:3030141	protein coding gene	Olfr307	olfactory receptor 307
7	85970232	85971158	48.51	-	MGI:3030142	protein coding gene	Olfr308	olfactory receptor 308
7	85955393	85956319	48.51	-	MGI:3030143	protein coding gene	Olfr309	olfactory receptor 309
7	85917938	85919019	48.51	-	MGI:3030144	protein coding gene	Olfr310	olfactory receptor 310
7	85874414	85895409	48.51	-	MGI:3761332	protein coding gene	Vmn2r76	vomeronasal 2, receptor 76
7	86564557	86604385	48.51	+	MGI:3761335	protein coding gene	Vmn2r78	vomeronasal 2, receptor 78
7	86444349	86461240	48.51	+	MGI:3643879	protein coding gene	Vmn2r77	vomeronasal 2, receptor 77
7	86645673	86687176	48.51	+	MGI:3646882	protein coding gene	Vmn2r79	vomeronasal 2, receptor 79
7	85797250	85820932	48.51	-	MGI:3648311	protein coding gene	Vmn2r75	vomeronasal 2, receptor 75
7	86895304	87047918	48.96	+	MGI:1354184	protein coding gene	Nox4	NADPH oxidase 4
7	87233376	87784115	49.01	+	MGI:1351342	protein coding gene	Grm5	glutamate receptor, metabotropic 5
7	87073979	87142720	49.01	-	MGI:98880	protein coding gene	Tyr	tyrosinase
7	87927293	87960096	49.11	+	MGI:109553	protein coding gene	Ctsc	cathepsin C
7	88079481	88140780	49.19	+	MGI:1919683	protein coding gene	Rab38	RAB38, member RAS oncogene family
7	89053574	89062341	49.32	+	MGI:108520	protein coding gene	Fzd4	frizzled class receptor 4
7	88788922	89053430	49.32	-	MGI:1920009	protein coding gene	Tmem135	transmembrane protein 135
7	89156991	89176395	49.9	-	MGI:1923703	protein coding gene	Prss23	protease, serine 23
7	89281600	89503567	50.27	+	MGI:1916679	protein coding gene	Me3	malic enzyme 3, NADP(+)-dependent, mitochondrial
7	89515356	89552837	50.38	-	MGI:1918134	protein coding gene	Ccdc81	coiled-coil domain containing 81
7	89567893	89590446	50.4	-	MGI:96738	protein coding gene	Hikeshi	heat shock protein nuclear import factor
7	89603862	89630184	50.42	-	MGI:95286	protein coding gene	Eed	embryonic ectoderm development
7	89779418	89858655	50.47	+	MGI:2385902	protein coding gene	Picalm	phosphatidylinositol binding clathrin assembly protein
7	89873081	89914985	50.48	-	MGI:1918255	protein coding gene	Ccdc83	coiled-coil domain containing 83
7	89951460	90059927	50.54	+	MGI:1933366	protein coding gene	Sytl2	synaptotagmin-like 2
7	90075785	90077877	50.58	+	MGI:1917304	protein coding gene	Ccdc89	coiled-coil domain containing 89
7	90099908	90106411	50.59	-	MGI:1913521	protein coding gene	Tmem126a	transmembrane protein 126A
7	90091937	90097202	50.59	+	MGI:2675296	protein coding gene	Crebzf	CREB/ATF bZIP transcription factor
7	90118041	90125203	50.6	-	MGI:1915722	protein coding gene	Tmem126b	transmembrane protein 126B
7	90125880	92098455	51.07	+	MGI:1344351	protein coding gene	Dlg2	discs large MAGUK scaffold protein 2
7	92210357	92231502	51.51	+	MGI:1913615	protein coding gene	Ccdc90b	coiled-coil domain containing 90B
7	92233391	92286351	51.52	-	MGI:1921095	protein coding gene	Ankrd42	ankyrin repeat domain 42
7	92292751	92319142	51.56	-	MGI:1919579	protein coding gene	Pcf11	PCF11 cleavage and polyadenylation factor subunit
7	92390845	92493743	51.6	+	MGI:1923235	protein coding gene	Rab30	RAB30, member RAS oncogene family
7	92524461	92583789	51.64	+	MGI:1919711	protein coding gene	Prcp	prolylcarboxypeptidase (angiotensinase C)
7	92506734	92523455	51.64	-	MGI:1921291	protein coding gene	Ddias	DNA damage-induced apoptosis suppressor
7	92729087	92730929	51.66	+	MGI:1930951	protein coding gene	Fam181b	family with sequence similarity 181, member B
7	95607422	95610820	52.18	+	MGI:3641871	protein coding gene	Gm9966	predicted gene 9966
7	95820453	96560300	52.53	+	MGI:2447063	protein coding gene	Tenm4	teneurin transmembrane protein 4
7	96600712	96713965	53.13	+	MGI:2142075	protein coding gene	Nars2	asparaginyl-tRNA synthetase 2 (mitochondrial)(putative)
7	96730958	96958158	53.39	+	MGI:1333854	protein coding gene	Gab2	growth factor receptor bound protein 2-associated protein 2
7	96958587	96981227	53.47	-	MGI:2685339	protein coding gene	Usp35	ubiquitin specific peptidase 35
7	96981534	96999420	53.47	+	MGI:3643121	protein coding gene	Kctd21	potassium channel tetramerisation domain containing 21
7	97020813	97041392	53.48	+	MGI:2141959	protein coding gene	Alg8	asparagine-linked glycosylation 8 (alpha-1,3-glucosyltransferase)
7	97049210	97057007	53.49	+	MGI:1344370	protein coding gene	Ndufc2	NADH:ubiquinone oxidoreductase subunit C2
7	97062140	97066757	53.49	-	MGI:109126	protein coding gene	Thrsp	thyroid hormone responsive
7	97100530	97108764	53.51	+	MGI:1289222	protein coding gene	Kctd14	potassium channel tetramerisation domain containing 14
7	97130163	97190602	53.52	+	MGI:1917164	protein coding gene	Ints4	integrator complex subunit 4
7	97199538	97228704	53.54	-	MGI:1913523	protein coding gene	Aamdc	adipogenesis associated Mth938 domain containing
7	97229103	97341989	53.55	+	MGI:2682305	protein coding gene	Rsf1	remodeling and spacing factor 1
7	97437748	97561588	53.57	+	MGI:1339975	protein coding gene	Pak1	p21 (RAC1) activated kinase 1
7	97770766	97827481	53.57	-	MGI:1100859	protein coding gene	Capn5	calpain 5
7	97345864	97370000	53.57	+	MGI:109638	protein coding gene	Clns1a	chloride channel, nucleotide-sensitive, 1A
7	97700267	97768731	53.57	-	MGI:104510	protein coding gene	Myo7a	myosin VIIA
7	97375586	97387454	53.57	-	MGI:1913583	protein coding gene	Aqp11	aquaporin 11
7	97370046	97372131	53.57	+	MGI:3642272	protein coding gene	Gm9990	predicted gene 9990
7	97569162	97698870	53.57	+	MGI:3606573	protein coding gene	Gdpd4	glycerophosphodiester phosphodiesterase domain containing 4
7	97792566	97794654	53.59	-	MGI:97436	protein coding gene	Omp	olfactory marker protein
7	97841622	97848682	53.63	-	MGI:3039603	protein coding gene	B3gnt6	UDP-GlcNAc:betaGal beta-1,3-N-acetylglucosaminyltransferase 6 (core 3 synthase)
7	97863015	97970415	53.65	-	MGI:1913440	protein coding gene	Acer3	alkaline ceramidase 3
7	97999875	98010535	53.66	-	MGI:2443855	protein coding gene	Tsku	tsukushi, small leucine rich proteoglycan
7	98089623	98126685	53.86	+	MGI:106030	protein coding gene	Gucy2d	guanylate cyclase 2d
7	98138515	98151038	53.86	+	MGI:93882	protein coding gene	Lrrc32	leucine rich repeat containing 32
7	98236344	98305990	53.86	-	MGI:1924203	protein coding gene	Emsy	EMSY, BRCA2-interacting transcriptional repressor
7	98352310	98367269	53.86	+	MGI:1920231	protein coding gene	Thap12	THAP domain containing 12
7	98484293	98503954	53.9	+	MGI:101948	protein coding gene	Wnt11	wingless-type MMTV integration site family, member 11
7	98535949	98790373	53.92	-	MGI:1925860	protein coding gene	Uvrag	UV radiation resistance associated gene
7	98802870	98831920	54.01	-	MGI:1915050	protein coding gene	Dgat2	diacylglycerol O-acyltransferase 2
7	98868291	98887818	54.03	-	MGI:2663253	protein coding gene	Mogat2	monoacylglycerol O-acyltransferase 2
7	98916654	98986344	54.05	+	MGI:1201690	protein coding gene	Map6	microtubule-associated protein 6
7	99127103	99132916	54.07	-	MGI:1350917	protein coding gene	Rps3	ribosomal protein S3
7	98994583	99002446	54.07	-	MGI:88283	protein coding gene	Serpinh1	serine (or cysteine) peptidase inhibitor, clade H, member 1
7	99115211	99123229	54.07	+	MGI:1919434	protein coding gene	Klhl35	kelch-like 35
7	99030621	99111084	54.07	+	MGI:2686926	protein coding gene	Gdpd5	glycerophosphodiester phosphodiesterase domain containing 5
7	99184673	99255978	54.09	+	MGI:99473	protein coding gene	Arrb1	arrestin, beta 1
7	99307011	99360547	54.11	-	MGI:1351872	protein coding gene	Slco2b1	solute carrier organic anion transporter family, member 2b1
7	99273289	99276310	54.11	-	MGI:3646425	protein coding gene	Tpbgl	trophoblast glycoprotein-like
7	99460646	99477624	54.15	-	MGI:1355305	protein coding gene	Neu3	neuraminidase 3
7	99486776	99512669	54.15	-	MGI:1913874	protein coding gene	Spcs2	signal peptidase complex subunit 2 homolog (S. cerevisiae)
7	99384352	99385302	54.15	+	MGI:3030354	protein coding gene	Olfr520	olfactory receptor 520
7	99416371	99417337	54.15	+	MGI:3030355	protein coding gene	Olfr521	olfactory receptor 521
7	99508425	99567031	54.15	+	MGI:2181647	protein coding gene	Xrra1	X-ray radiation resistance associated 1
7	99569461	99629655	54.22	-	MGI:1920257	protein coding gene	Rnf169	ring finger protein 169
7	99655611	99683935	54.29	+	MGI:1916371	protein coding gene	Chrdl2	chordin-like 2
7	99731317	99770709	54.32	-	MGI:1915217	protein coding gene	Pold3	polymerase (DNA-directed), delta 3, accessory subunit
7	99808484	99810138	54.33	+	MGI:1914414	protein coding gene	Lipt2	lipoyl(octanoyl) transferase 2 (putative)
7	99876601	99928075	54.33	+	MGI:1918224	protein coding gene	Pgm2l1	phosphoglucomutase 2-like 1
7	99825714	99834076	54.33	+	MGI:1891124	protein coding gene	Kcne3	potassium voltage-gated channel, Isk-related subfamily, gene 3
7	99934727	99968906	54.34	+	MGI:2444049	protein coding gene	P4ha3	procollagen-proline, 2-oxoglutarate 4-dioxygenase (proline 4-hydroxylase), alpha polypeptide III
7	100021440	100119359	54.35	+	MGI:2142166	protein coding gene	C2cd3	C2 calcium-dependent domain containing 3
7	99975944	100021103	54.35	-	MGI:1919840	protein coding gene	Ppme1	protein phosphatase methylesterase 1
7	100292099	100311621	54.36	-	MGI:1351469	protein coding gene	Plekhb1	pleckstrin homology domain containing, family B (evectins) member 1
7	100142544	100148836	54.36	+	MGI:109354	protein coding gene	Ucp2	uncoupling protein 2 (mitochondrial, proton carrier)
7	100256778	100290475	54.36	+	MGI:894313	protein coding gene	Rab6a	RAB6A, member RAS oncogene family
7	100122198	100135639	54.36	+	MGI:1099787	protein coding gene	Ucp3	uncoupling protein 3 (mitochondrial, proton carrier)
7	100194986	100257508	54.36	-	MGI:1289321	protein coding gene	Mrpl48	mitochondrial ribosomal protein L48
7	100186307	100189579	54.36	+	MGI:1915435	protein coding gene	Coa4	cytochrome c oxidase assembly factor 4
7	100150923	100164167	54.36	-	MGI:1916637	protein coding gene	Dnajb13	DnaJ heat shock protein family (Hsp40) member B13
7	100355842	100490863	54.39	+	MGI:2442372	protein coding gene	Fam168a	family with sequence similarity 168, member A
7	100495054	100512653	54.44	-	MGI:2443373	protein coding gene	Relt	RELT tumor necrosis factor receptor
7	100518959	100581314	54.45	-	MGI:2673002	protein coding gene	Arhgef17	Rho guanine nucleotide exchange factor (GEF) 17
7	100586837	100623856	54.46	-	MGI:2673874	protein coding gene	P2ry6	pyrimidinergic receptor P2Y, G-protein coupled, 6
7	100645775	100661260	54.47	-	MGI:105107	protein coding gene	P2ry2	purinergic receptor P2Y, G-protein coupled 2
7	100757836	100933613	54.5	+	MGI:2448475	protein coding gene	Fchsd2	FCH and double SH3 domains 2
7	100935521	100951474	54.54	-	MGI:1920933	protein coding gene	Atg16l2	autophagy related 16-like 2 (S. cerevisiae)
7	100966293	100995833	54.55	+	MGI:1860093	protein coding gene	Stard10	START domain containing 10
7	100997274	101061793	54.56	+	MGI:1916960	protein coding gene	Arap1	ArfGAP with RhoGAP domain, ankyrin repeat and PH domain 1
7	101070898	101162034	54.57	+	MGI:2446107	protein coding gene	Pde2a	phosphodiesterase 2A, cGMP-stimulated
7	101226177	101234807	54.61	-	MGI:107545	protein coding gene	Art2b	ADP-ribosyltransferase 2b
7	101312807	101444667	54.63	+	MGI:1100517	protein coding gene	Clpb	ClpB caseinolytic peptidase B
7	101467520	101471933	54.66	+	MGI:106633	protein coding gene	Phox2a	paired-like homeobox 2a
7	101507538	101519995	54.67	-	MGI:95568	protein coding gene	Folr1	folate receptor 1 (adult)
7	101489195	101506397	54.67	-	MGI:95569	protein coding gene	Folr2	folate receptor 2 (fetal)
7	101471839	101487433	54.67	-	MGI:1333787	protein coding gene	Inppl1	inositol polyphosphate phosphatase-like 1
7	101555044	101561110	54.68	+	MGI:1913758	protein coding gene	Lamtor1	late endosomal/lysosomal adaptor, MAPK and MTOR activator 1
7	101530508	101551056	54.68	+	MGI:1922680	protein coding gene	Anapc15	anaphase promoting complex C subunit 15
7	101549010	101555572	54.68	-	MGI:3769724	protein coding gene	Tomt	transmembrane O-methyltransferase
7	101562191	101583102	54.69	-	MGI:1916608	protein coding gene	Lrrc51	leucine rich repeat containing 51
7	101583318	101664171	54.7	+	MGI:2443665	protein coding gene	Numa1	nuclear mitotic apparatus protein 1
7	101768607	101859375	54.71	-	MGI:109404	protein coding gene	Nup98	nucleoporin 98
7	101732323	101745603	54.71	+	MGI:109527	protein coding gene	Trpc2	transient receptor potential cation channel, subfamily C, member 2
7	101917013	102086526	54.71	+	MGI:107476	protein coding gene	Stim1	stromal interaction molecule 1
7	101750950	101763140	54.71	+	MGI:107511	protein coding gene	Art1	ADP-ribosyltransferase 1
7	101746086	101750466	54.71	-	MGI:107948	protein coding gene	Art5	ADP-ribosyltransferase 5
7	101668344	101714676	54.71	-	MGI:1922462	protein coding gene	Rnf121	ring finger protein 121
7	101664092	101667897	54.71	-	MGI:1333800	protein coding gene	Il18bp	interleukin 18 binding protein
7	101888330	101899325	54.71	-	MGI:1928370	protein coding gene	Rhog	ras homolog family member G
7	101760473	101766035	54.71	-	MGI:3609260	protein coding gene	Chrna10	cholinergic receptor, nicotinic, alpha polypeptide 10
7	102090902	102118978	54.72	+	MGI:98180	protein coding gene	Rrm1	ribonucleotide reductase M1
7	102125980	102127109	54.73	-	MGI:3030377	protein coding gene	Olfr543	olfactory receptor 543
7	102133321	102137514	54.73	-	MGI:3030378	protein coding gene	Olfr544	olfactory receptor 544
7	102143030	102143980	54.74	-	MGI:3030379	protein coding gene	Olfr545	olfactory receptor 545
7	102183956	102184891	54.75	+	MGI:3030381	protein coding gene	Olfr547	olfactory receptor 547
7	102207127	102214689	54.76	-	MGI:106657	protein coding gene	Trim21	tripartite motif-containing 21
7	102203493	102204443	54.76	+	MGI:3030383	protein coding gene	Olfr549	olfactory receptor 549
7	102220638	102228869	54.77	+	MGI:3030384	protein coding gene	Olfr550	olfactory receptor 550
7	102236948	102238026	54.77	-	MGI:3030385	protein coding gene	Olfr551	olfactory receptor 551
7	102253563	102254516	54.78	+	MGI:3030386	protein coding gene	Olfr552	olfactory receptor 552
7	102263214	102264194	54.78	-	MGI:3030387	protein coding gene	Olfr553	olfactory receptor 553
7	102289455	102290408	54.79	+	MGI:3030388	protein coding gene	Olfr554	olfactory receptor 554
7	102326789	102336534	54.8	-	MGI:2142077	protein coding gene	Trim68	tripartite motif-containing 68
7	102308030	102308977	54.8	+	MGI:3030389	protein coding gene	Olfr555	olfactory receptor 555
7	102319108	102320130	54.8	+	MGI:3030390	protein coding gene	Olfr556	olfactory receptor 556
7	102347423	102348479	54.81	+	MGI:3030391	protein coding gene	Olfr557	olfactory receptor 557
7	102351530	102361261	54.81	+	MGI:3030392	protein coding gene	Olfr558	olfactory receptor 558
7	102362662	102363618	54.82	-	MGI:109302	protein coding gene	Olfr33	olfactory receptor 33
7	102372739	102373695	54.82	-	MGI:3030393	protein coding gene	Olfr559	olfactory receptor 559
7	102402190	102403134	54.83	-	MGI:3030394	protein coding gene	Olfr560	olfactory receptor 560
7	102389928	102408678	54.83	-	MGI:2157548	protein coding gene	Olfr78	olfactory receptor 78
7	102423733	102424677	54.84	+	MGI:3030395	protein coding gene	Olfr561	olfactory receptor 561
7	103416484	103420801	54.85	-	MGI:1341789	protein coding gene	Olfr69	olfactory receptor 69
7	103426603	103427550	54.85	-	MGI:1341790	protein coding gene	Olfr68	olfactory receptor 68
7	103542017	103543678	54.85	-	MGI:1341900	protein coding gene	Olfr64	olfactory receptor 64
7	103530513	103531448	54.85	-	MGI:1341906	protein coding gene	Olfr66	olfactory receptor 66
7	103555549	103556654	54.85	+	MGI:1341910	protein coding gene	Olfr65	olfactory receptor 65
7	103436419	103441037	54.85	-	MGI:1341911	protein coding gene	Olfr67	olfactory receptor 67
7	103065903	103068381	54.85	+	MGI:107698	protein coding gene	Usp17lc	ubiquitin specific peptidase 17-like C
7	103777120	103779030	54.85	-	MGI:1918230	protein coding gene	Ubqln5	ubiquilin 5
7			54.85		MGI:96021	protein coding gene	Hbb-b1	hemoglobin, beta adult major chain
7			54.85		MGI:96022	protein coding gene	Hbb-b2	hemoglobin, beta adult minor chain
7	103490845	103492369	54.85	-	MGI:96024	protein coding gene	Hbb-bh1	hemoglobin Z, beta-like embryonic chain
7	103488331	103489727	54.85	-	MGI:96025	protein coding gene	Hbb-bh2	hemoglobin beta, bh2
7	103500961	103502414	54.85	-	MGI:96027	protein coding gene	Hbb-y	hemoglobin Y, beta-like embryonic chain
7	103648007	103786612	54.85	-	MGI:1924125	protein coding gene	4930516K23Rik	RIKEN cDNA 4930516K23 gene
7	103797466	103799763	54.85	-	MGI:2685336	protein coding gene	Ubqlnl	ubiquilin-like
7	103365803	103366753	54.85	+	MGI:3030077	protein coding gene	Olfr243	olfactory receptor 243
7	102452687	102453637	54.85	+	MGI:3030398	protein coding gene	Olfr564	olfactory receptor 564
7	102505528	102507972	54.85	-	MGI:3030400	protein coding gene	Olfr566	olfactory receptor 566
7	102526329	102527270	54.85	+	MGI:3030402	protein coding gene	Olfr568	olfactory receptor 568
7	102536414	102537358	54.85	-	MGI:3030403	protein coding gene	Olfr569	olfactory receptor 569
7	102549549	102550593	54.85	+	MGI:3030404	protein coding gene	Olfr570	olfactory receptor 570
7	102558076	102559044	54.85	-	MGI:3030405	protein coding gene	Olfr571	olfactory receptor 571
7	102576837	102577793	54.85	+	MGI:3030406	protein coding gene	Olfr572	olfactory receptor 572
7	102597674	102598714	54.85	+	MGI:3030408	protein coding gene	Olfr574	olfactory receptor 574
7	102603871	102604827	54.85	-	MGI:3030409	protein coding gene	Olfr575	olfactory receptor 575
7	102614309	102615247	54.85	+	MGI:3030410	protein coding gene	Olfr576	olfactory receptor 576
7	102622259	102623197	54.85	-	MGI:3030411	protein coding gene	Olfr577	olfactory receptor 577
7	102633428	102634369	54.85	-	MGI:3030412	protein coding gene	Olfr578	olfactory receptor 578
7	102690688	102691647	54.85	+	MGI:3030416	protein coding gene	Olfr582	olfactory receptor 582
7	102700507	102701466	54.85	+	MGI:3030417	protein coding gene	Olfr583	olfactory receptor 583
7	102734727	102735686	54.85	+	MGI:3030418	protein coding gene	Olfr584	olfactory receptor 584
7	102746950	102747906	54.85	+	MGI:3030419	protein coding gene	Olfr585	olfactory receptor 585
7	102771036	102771989	54.85	-	MGI:3030420	protein coding gene	Olfr586	olfactory receptor 586
7	102803999	102804952	54.85	-	MGI:3030423	protein coding gene	Olfr589	olfactory receptor 589
7	102821898	102822842	54.85	-	MGI:3030425	protein coding gene	Olfr591	olfactory receptor 591
7	102835810	102836748	54.85	+	MGI:3030426	protein coding gene	Olfr592	olfactory receptor 592
7	102861069	102862052	54.85	+	MGI:3030427	protein coding gene	Olfr593	olfactory receptor 593
7	102868927	102869862	54.85	+	MGI:3030428	protein coding gene	Olfr594	olfactory receptor 594
7	102958930	102959868	54.85	+	MGI:3030430	protein coding gene	Olfr596	olfactory receptor 596
7	102969620	102970567	54.85	+	MGI:3030431	protein coding gene	Olfr597	olfactory receptor 597
7	102977695	102978654	54.85	+	MGI:3030432	protein coding gene	Olfr598	olfactory receptor 598
7	102987219	102988268	54.85	+	MGI:3030433	protein coding gene	Olfr599	olfactory receptor 599
7	102995189	102996133	54.85	-	MGI:3030434	protein coding gene	Olfr600	olfactory receptor 600
7	103007431	103008420	54.85	-	MGI:3030435	protein coding gene	Olfr601	olfactory receptor 601
7	103032269	103033207	54.85	-	MGI:3030437	protein coding gene	Olfr603	olfactory receptor 603
7	103091347	103092357	54.85	-	MGI:3030439	protein coding gene	Olfr605	olfactory receptor 605
7	103100546	103101505	54.85	+	MGI:3030440	protein coding gene	Olfr606	olfactory receptor 606
7	103109430	103113333	54.85	-	MGI:3030441	protein coding gene	Olfr607	olfactory receptor 607
7	103119248	103120198	54.85	+	MGI:3030442	protein coding gene	Olfr608	olfactory receptor 608
7	103141124	103142083	54.85	-	MGI:3030443	protein coding gene	Olfr609	olfactory receptor 609
7	103155204	103156151	54.85	-	MGI:3030444	protein coding gene	Olfr610	olfactory receptor 610
7	103166618	103167589	54.85	-	MGI:3030445	protein coding gene	Olfr611	olfactory receptor 611
7	103187468	103188439	54.85	-	MGI:3030446	protein coding gene	Olfr612	olfactory receptor 612
7	103199575	103204711	54.85	+	MGI:3030447	protein coding gene	Olfr613	olfactory receptor 613
7	103209686	103210627	54.85	+	MGI:3030449	protein coding gene	Olfr615	olfactory receptor 615
7	103213531	103214484	54.85	-	MGI:3030450	protein coding gene	Olfr616	olfactory receptor 616
7	103233231	103234187	54.85	+	MGI:3030451	protein coding gene	Olfr617	olfactory receptor 617
7	103246525	103247481	54.85	+	MGI:3030452	protein coding gene	Olfr618	olfactory receptor 618
7	103252796	103253919	54.85	+	MGI:3030453	protein coding gene	Olfr619	olfactory receptor 619
7	103260617	103261558	54.85	-	MGI:3030454	protein coding gene	Olfr620	olfactory receptor 620
7	103288392	103289345	54.85	-	MGI:3030456	protein coding gene	Olfr622	olfactory receptor 622
7	103309451	103310525	54.85	-	MGI:3030457	protein coding gene	Olfr623	olfactory receptor 623
7	103319310	103320236	54.85	-	MGI:3030458	protein coding gene	Olfr624	olfactory receptor 624
7	103381135	103382085	54.85	+	MGI:3030462	protein coding gene	Olfr628	olfactory receptor 628
7	103389408	103390529	54.85	-	MGI:3030463	protein coding gene	Olfr629	olfactory receptor 629
7	103403357	103406557	54.85	-	MGI:3030464	protein coding gene	Olfr630	olfactory receptor 630
7	103578032	103578991	54.85	+	MGI:3030465	protein coding gene	Olfr631	olfactory receptor 631
7	103586589	103587542	54.85	+	MGI:3030466	protein coding gene	Olfr632	olfactory receptor 632
7	103595775	103596713	54.85	+	MGI:3030467	protein coding gene	Olfr633	olfactory receptor 633
7	103628383	103629348	54.85	+	MGI:3030469	protein coding gene	Olfr635	olfactory receptor 635
7	103652466	103653431	54.85	+	MGI:3030472	protein coding gene	Olfr638	olfactory receptor 638
7	103660957	103661907	54.85	-	MGI:3030473	protein coding gene	Olfr639	olfactory receptor 639
7	103670579	103671523	54.85	-	MGI:3030474	protein coding gene	Olfr640	olfactory receptor 640
7	103689005	103689943	54.85	+	MGI:3030475	protein coding gene	Olfr641	olfactory receptor 641
7	103698615	103699559	54.85	-	MGI:3030476	protein coding gene	Olfr642	olfactory receptor 642
7	103707863	103708807	54.85	-	MGI:3030477	protein coding gene	Olfr643	olfactory receptor 643
7	103717292	103718236	54.85	-	MGI:3030478	protein coding gene	Olfr644	olfactory receptor 644
7	103733338	103734285	54.85	-	MGI:3030479	protein coding gene	Olfr645	olfactory receptor 645
7	103754080	103758973	54.85	+	MGI:3030480	protein coding gene	Olfr646	olfactory receptor 646
7	103789830	103792486	54.85	-	MGI:3045291	protein coding gene	Ubqln3	ubiquilin 3
7	102899293	102901712	54.85	-	MGI:3051372	protein coding gene	Usp17ld	ubiquitin specific peptidase 17-like D
7	103802220	103814023	54.89	-	MGI:2443346	protein coding gene	Olfm5	olfactomedin 5
7	103828663	103829613	55.16	-	MGI:3030482	protein coding gene	Olfr648	olfactory receptor 648
7	103838474	103839412	55.26	-	MGI:3030483	protein coding gene	Olfr649	olfactory receptor 649
7	103868002	103884359	55.55	+	MGI:2137352	protein coding gene	Trim6	tripartite motif-containing 6
7	104058232	104114400	55.69	-	MGI:98178	protein coding gene	Trim30a	tripartite motif-containing 30A
7	104417256	104426677	55.69	-	MGI:107697	protein coding gene	Usp17le	ubiquitin specific peptidase 17-like E
7	104506223	104511874	55.69	+	MGI:107699	protein coding gene	Usp17la	ubiquitin specific peptidase 17-like A
7	103949101	103964673	55.69	-	MGI:1923931	protein coding gene	Trim12a	tripartite motif-containing 12A
7	103893664	103911441	55.69	+	MGI:2137359	protein coding gene	Trim34a	tripartite motif-containing 34A
7	103987961	104002569	55.69	-	MGI:4821183	protein coding gene	Trim12c	tripartite motif-containing 12C
7	104004605	104007853	55.69	-	MGI:4821256	protein coding gene	Trim30b	tripartite motif-containing 30B
7	104031272	104050044	55.69	-	MGI:4821257	protein coding gene	Trim30c	tripartite motif-containing 30C
7	103978678	103986116	55.69	+	MGI:4821264	protein coding gene	Trim34b	tripartite motif-containing 34B
7	104202091	104203159	55.69	+	MGI:3030485	protein coding gene	Olfr651	olfactory receptor 651
7	104213359	104214419	55.69	+	MGI:3030486	protein coding gene	Olfr652	olfactory receptor 652
7	104228831	104229876	55.69	+	MGI:3030487	protein coding gene	Olfr653	olfactory receptor 653
7	104236926	104238081	55.69	+	MGI:3030488	protein coding gene	Olfr654	olfactory receptor 654
7	104245460	104246386	55.69	-	MGI:3030489	protein coding gene	Olfr655	olfactory receptor 655
7	104266864	104267853	55.69	+	MGI:3030490	protein coding gene	Olfr656	olfactory receptor 656
7	104284883	104285842	55.69	+	MGI:3030491	protein coding gene	Olfr657	olfactory receptor 657
7	104292087	104296512	55.69	-	MGI:3030492	protein coding gene	Olfr658	olfactory receptor 658
7	104319911	104320879	55.69	+	MGI:3030493	protein coding gene	Olfr659	olfactory receptor 659
7	104337224	104338183	55.69	+	MGI:3030495	protein coding gene	Olfr661	olfactory receptor 661
7	104529916	104530866	55.69	+	MGI:3030499	protein coding gene	Olfr665	olfactory receptor 665
7	104541877	104542833	55.69	-	MGI:3030500	protein coding gene	Olfr666	olfactory receptor 666
7	104565521	104566501	55.69	-	MGI:3030501	protein coding gene	Olfr667	olfactory receptor 667
7	104119221	104157056	55.69	-	MGI:3035181	protein coding gene	Trim30d	tripartite motif-containing 30D
7	103912593	103937301	55.69	-	MGI:3646853	protein coding gene	Trim5	tripartite motif-containing 5
7	104489464	104491790	55.69	-	MGI:3051498	protein coding gene	Usp17lb	ubiquitin specific peptidase 17-like B
7	104574013	104574969	55.7	-	MGI:3030502	protein coding gene	Olfr668	olfactory receptor 668
7	104587735	104588688	55.7	+	MGI:3030503	protein coding gene	Olfr669	olfactory receptor 669
7	104608999	104609937	55.71	-	MGI:3030504	protein coding gene	Olfr670	olfactory receptor 670
7	104621683	104625202	55.71	-	MGI:3030505	protein coding gene	Olfr671	olfactory receptor 671
7	104645171	104646109	55.72	-	MGI:3030506	protein coding gene	Olfr672	olfactory receptor 672
7	104673232	104674173	55.73	-	MGI:3030509	protein coding gene	Olfr675	olfactory receptor 675
7	104680774	104685360	55.73	+	MGI:3030510	protein coding gene	Olfr676	olfactory receptor 676
7	104705455	104706393	55.74	+	MGI:3030511	protein coding gene	Olfr677	olfactory receptor 677
7	104718676	104719617	55.74	+	MGI:3030512	protein coding gene	Olfr678	olfactory receptor 678
7	104734925	104735872	55.75	+	MGI:3030513	protein coding gene	Olfr679	olfactory receptor 679
7	104770666	104771613	55.76	+	MGI:3030515	protein coding gene	Olfr681	olfactory receptor 681
7	104792557	104793516	55.77	-	MGI:3030517	protein coding gene	Olfr683	olfactory receptor 683
7	104805949	104806887	55.77	-	MGI:3030518	protein coding gene	Olfr684	olfactory receptor 684
7	104829568	104830518	55.78	-	MGI:3030519	protein coding gene	Olfr685	olfactory receptor 685
7	104852595	104853548	55.79	-	MGI:3030520	protein coding gene	Olfr686	olfactory receptor 686
7	104922059	104925638	55.81	+	MGI:3030521	protein coding gene	Olfr687	olfactory receptor 687
7	104937302	104938267	55.81	+	MGI:3030522	protein coding gene	Olfr688	olfactory receptor 688
7	104963213	104964175	55.82	+	MGI:3030523	protein coding gene	Olfr689	olfactory receptor 689
7	104978424	104979485	55.83	-	MGI:3030524	protein coding gene	Olfr690	olfactory receptor 690
7	104985953	104986921	55.83	-	MGI:3030525	protein coding gene	Olfr691	olfactory receptor 691
7	105020418	105049261	55.84	-	MGI:1921599	protein coding gene	Fhip1b	FHF complex subunit HOOK interacting protein 1B
7	105017535	105018524	55.84	+	MGI:3030526	protein coding gene	Olfr692	olfactory receptor 692
7	105024245	105027584	55.84	+	MGI:3643909	protein coding gene	Gm5901	predicted gene 5901
7	105053775	105057949	55.85	+	MGI:2664099	protein coding gene	Cnga4	cyclic nucleotide gated channel alpha 4
7	105074882	105085546	55.86	+	MGI:99479	protein coding gene	Cckbr	cholecystokinin B receptor
7	105129823	105131404	55.87	-	MGI:1923422	protein coding gene	Cavin3	caveolae associated 3
7	105207690	105230860	55.9	-	MGI:107765	protein coding gene	Apbb1	amyloid beta (A4) precursor protein-binding, family B, member 1
7	105203567	105207596	55.9	+	MGI:98325	protein coding gene	Smpd1	sphingomyelin phosphodiesterase 1, acid lysosomal
7	105253670	105282778	55.91	-	MGI:1860040	protein coding gene	Trim3	tripartite motif-containing 3
7	105240818	105249323	55.91	-	MGI:105112	protein coding gene	Hpx	hemopexin
7	105283410	105289623	55.92	-	MGI:1924182	protein coding gene	Arfip2	ADP-ribosylation factor interacting protein 2
7	105300034	105371006	55.93	+	MGI:1924755	protein coding gene	Dnhd1	dynein heavy chain domain 1
7	105289263	105292844	55.93	+	MGI:1315196	protein coding gene	Timm10b	translocase of inner mitochondrial membrane 10B
7	105394018	105401442	55.97	-	MGI:1336194	protein coding gene	Tpp1	tripeptidyl peptidase I
7	105392101	105393586	55.97	-	MGI:1346320	protein coding gene	Taf10	TATA-box binding protein associated factor 10
7	105385799	105392132	55.97	+	MGI:1195267	protein coding gene	Ilk	integrin linked kinase
7	105380937	105386592	55.97	-	MGI:1914251	protein coding gene	Rrp8	ribosomal RNA processing 8
7	105452989	105460294	55.98	-	MGI:1351608	protein coding gene	Mrpl17	mitochondrial ribosomal protein L17
7	105755763	105814533	55.98	-	MGI:1921808	protein coding gene	Gvin1	GTPase, very large interferon inducible 1
7	105402197	105436861	55.98	-	MGI:2685011	protein coding gene	Dchs1	dachsous cadherin related 1
7	105544346	105603174	55.98	-	MGI:3782245	protein coding gene	Gvin2	GTPase, very large interferon inducible, family member 2
7	106195950	106203242	56.01	-	MGI:3584360	protein coding gene	Gvin3	GTPase, very large interferon inducible, family member 3
7	106276741	106277692	56.03	-	MGI:3030527	protein coding gene	Olfr693	olfactory receptor 693
7	106287989	106288936	56.04	-	MGI:3030528	protein coding gene	Olfr694	olfactory receptor 694
7	106312939	106315552	56.05	-	MGI:3030529	protein coding gene	Olfr695	olfactory receptor 695
7	106340112	106341163	56.05	-	MGI:3030531	protein coding gene	Olfr697	olfactory receptor 697
7	106351658	106352593	56.06	-	MGI:3030532	protein coding gene	Olfr698	olfactory receptor 698
7	106389256	106390206	56.07	-	MGI:3030533	protein coding gene	Olfr699	olfactory receptor 699
7	106404717	106405667	56.08	-	MGI:3030534	protein coding gene	Olfr700	olfactory receptor 700
7	106413336	106419916	56.08	+	MGI:3030535	protein coding gene	Olfr701	olfactory receptor 701
7	106422696	106425950	56.08	-	MGI:3030536	protein coding gene	Olfr702	olfactory receptor 702
7	106443820	106444779	56.09	+	MGI:3030537	protein coding gene	Olfr703	olfactory receptor 703
7	106464189	106465136	56.09	+	MGI:3030538	protein coding gene	Olfr704	olfactory receptor 704
7	106696674	106697621	56.1	+	MGI:109148	protein coding gene	Olfr17	olfactory receptor 17
7	106600082	106601812	56.1	-	MGI:97432	protein coding gene	Olfr2	olfactory receptor 2
7	106555191	106556141	56.1	-	MGI:104713	protein coding gene	Olfr6	olfactory receptor 6
7	106808652	106810123	56.1	+	MGI:1923822	protein coding gene	Rbmxl2	RNA binding motif protein, X-linked-like 2
7	106766197	106797309	56.1	+	MGI:1924108	protein coding gene	Nlrp14	NLR family, pyrin domain containing 14
7	106472500	106473450	56.1	-	MGI:3030539	protein coding gene	Olfr705	olfactory receptor 705
7	106485072	106486022	56.1	-	MGI:3030540	protein coding gene	Olfr706	olfactory receptor 706
7	106490391	106491314	56.1	-	MGI:3030541	protein coding gene	Olfr707	olfactory receptor 707
7	106543274	106547519	56.1	-	MGI:3030544	protein coding gene	Olfr710	olfactory receptor 710
7	106570575	106574658	56.1	-	MGI:3030545	protein coding gene	Olfr711	olfactory receptor 711
7	106635343	106636317	56.1	+	MGI:3030547	protein coding gene	Olfr713	olfactory receptor 713
7	106673037	106673990	56.1	+	MGI:3030548	protein coding gene	Olfr714	olfactory receptor 714
7	106727559	106728689	56.1	-	MGI:3030549	protein coding gene	Olfr715	olfactory receptor 715
7	106746505	106747536	56.1	+	MGI:3030550	protein coding gene	Olfr716	olfactory receptor 716
7	106507332	106514330	56.1	+	MGI:3031366	protein coding gene	Olfr1532	olfactory receptor 1532
7	106705119	106706066	56.1	-	MGI:3647188	protein coding gene	Olfr715b	olfactory receptor 715B
7	106969935	107147863	56.33	+	MGI:1926373	protein coding gene	Syt9	synaptotagmin IX
7	107194414	107347790	57.21	+	MGI:894649	protein coding gene	Ppfibp2	PTPRF interacting protein, binding protein 2 (liprin beta 2)
7	108533622	108541149	57.21	+	MGI:1913335	protein coding gene	Eif3f	eukaryotic translation initiation factor 3, subunit F
7	108633519	108682538	57.21	-	MGI:2443887	protein coding gene	Ric3	RIC3 acetylcholine receptor chaperone
7	108521060	108529365	57.21	-	MGI:2444084	protein coding gene	Nlrp10	NLR family, pyrin domain containing 10
7	107347662	107357239	57.21	-	MGI:2444415	protein coding gene	Cyb5r2	cytochrome b5 reductase 2
7	108610087	108633666	57.21	+	MGI:2651573	protein coding gene	Tub	tubby bipartite transcription factor
7	107166653	107190301	57.21	+	MGI:2679264	protein coding gene	Olfml1	olfactomedin-like 1
7	107413793	107414713	57.21	+	MGI:3030301	protein coding gene	Olfr467	olfactory receptor 467
7	107421730	107422674	57.21	-	MGI:3030303	protein coding gene	Olfr469	olfactory receptor 469
7	107443994	107444938	57.21	-	MGI:3030304	protein coding gene	Olfr470	olfactory receptor 470
7	107501926	107502858	57.21	+	MGI:3030306	protein coding gene	Olfr472	olfactory receptor 472
7	107532729	107533661	57.21	+	MGI:3030307	protein coding gene	Olfr473	olfactory receptor 473
7	107553850	107554782	57.21	+	MGI:3030308	protein coding gene	Olfr474	olfactory receptor 474
7	107566606	107567538	57.21	+	MGI:3030310	protein coding gene	Olfr476	olfactory receptor 476
7	107589574	107590506	57.21	+	MGI:3030311	protein coding gene	Olfr477	olfactory receptor 477
7	107630502	107633174	57.21	-	MGI:3030312	protein coding gene	Olfr478	olfactory receptor 478
7	107654191	107655174	57.21	+	MGI:3030313	protein coding gene	Olfr479	olfactory receptor 479
7	107664975	107666002	57.21	-	MGI:3030314	protein coding gene	Olfr480	olfactory receptor 480
7	107680003	107680941	57.21	+	MGI:3030315	protein coding gene	Olfr481	olfactory receptor 481
7	107693804	107694775	57.21	-	MGI:3030316	protein coding gene	Olfr482	olfactory receptor 482
7	107702518	107703465	57.21	+	MGI:3030317	protein coding gene	Olfr483	olfactory receptor 483
7	107723503	107724468	57.21	-	MGI:3030318	protein coding gene	Olfr484	olfactory receptor 484
7	107758125	107759078	57.21	-	MGI:3030319	protein coding gene	Olfr485	olfactory receptor 485
7	107771005	107771949	57.21	-	MGI:3030320	protein coding gene	Olfr486	olfactory receptor 486
7	107810790	107811734	57.21	-	MGI:3030321	protein coding gene	Olfr487	olfactory receptor 487
7	107854399	107855343	57.21	-	MGI:3030322	protein coding gene	Olfr488	olfactory receptor 488
7	107885387	107886331	57.21	-	MGI:3030324	protein coding gene	Olfr490	olfactory receptor 490
7	107916103	107917035	57.21	+	MGI:3030325	protein coding gene	Olfr491	olfactory receptor 491
7	107921937	107922881	57.21	-	MGI:3030326	protein coding gene	Olfr492	olfactory receptor 492
7	107945242	107946186	57.21	-	MGI:3030327	protein coding gene	Olfr493	olfactory receptor 493
7	107966699	107967643	57.21	+	MGI:3030328	protein coding gene	Olfr494	olfactory receptor 494
7	107994329	107995321	57.21	+	MGI:3030329	protein coding gene	Olfr495	olfactory receptor 495
7	108021780	108022724	57.21	+	MGI:3030331	protein coding gene	Olfr497	olfactory receptor 497
7	108064533	108065525	57.21	+	MGI:3030332	protein coding gene	Olfr498	olfactory receptor 498
7	108122211	108123155	57.21	-	MGI:3030336	protein coding gene	Olfr502	olfactory receptor 502
7	108143734	108144705	57.21	+	MGI:3030337	protein coding gene	Olfr503	olfactory receptor 503
7	108164044	108165000	57.21	-	MGI:3030338	protein coding gene	Olfr504	olfactory receptor 504
7	108211516	108212460	57.21	+	MGI:3030340	protein coding gene	Olfr506	olfactory receptor 506
7	108221021	108221971	57.21	+	MGI:3030341	protein coding gene	Olfr507	olfactory receptor 507
7	108229201	108230133	57.21	+	MGI:3030342	protein coding gene	Olfr508	olfactory receptor 508
7	108244816	108245781	57.21	-	MGI:3030343	protein coding gene	Olfr509	olfactory receptor 509
7	108265625	108267569	57.21	+	MGI:3030344	protein coding gene	Olfr510	olfactory receptor 510
7	108312562	108313542	57.21	+	MGI:3030346	protein coding gene	Olfr512	olfactory receptor 512
7	108354065	108354994	57.21	+	MGI:3030347	protein coding gene	Olfr513	olfactory receptor 513
7	108424272	108425204	57.21	-	MGI:3030348	protein coding gene	Olfr514	olfactory receptor 514
7	108444271	108445215	57.21	-	MGI:3030350	protein coding gene	Olfr516	olfactory receptor 516
7	108467415	108468359	57.21	-	MGI:3030351	protein coding gene	Olfr517	olfactory receptor 517
7	108479810	108480811	57.21	-	MGI:3030352	protein coding gene	Olfr518	olfactory receptor 518
7	108492668	108493612	57.21	-	MGI:3030353	protein coding gene	Olfr519	olfactory receptor 519
7	107380751	107400386	57.21	-	MGI:3045251	protein coding gene	Ovch2	ovochymase 2
7	108737779	108774414	57.21	-	MGI:102812	protein coding gene	Lmo1	LIM domain only 1
7	109048213	109107341	57.21	-	MGI:2152406	protein coding gene	Trim66	tripartite motif-containing 66
7	108878430	109038288	57.21	-	MGI:2152419	protein coding gene	Stk33	serine/threonine kinase 33
7	109118402	109121576	57.26	+	MGI:1347076	protein coding gene	Rpl27a	ribosomal protein L27A
7	109123118	109302812	57.27	-	MGI:108517	protein coding gene	Denn2b	DENN domain containing 2B
7	109302897	109311396	57.44	+	MGI:3041226	protein coding gene	Akip1	A kinase (PRKA) interacting protein 1
7	109311388	109323057	57.45	-	MGI:1928824	protein coding gene	BC051019	cDNA sequence BC051019
7	109326672	109330933	57.46	-	MGI:1928820	protein coding gene	Ascl3	achaete-scute family bHLH transcription factor 3
7	109335043	109351470	57.47	-	MGI:1915254	protein coding gene	Tmem9b	TMEM9 domain family, member B
7	109357263	109380752	57.49	-	MGI:1925843	protein coding gene	Nrip3	nuclear receptor interacting protein 3
7	109397897	109464886	57.53	-	MGI:1928765	protein coding gene	Scube2	signal peptide, CUB domain, EGF-like 2
7	109492987	109559677	57.62	-	MGI:1201681	protein coding gene	Dennd5a	DENN/MADD domain containing 5A
7	109571394	109586136	57.69	-	MGI:1289225	protein coding gene	Tmem41b	transmembrane protein 41B
7	109660896	109694603	57.7	+	MGI:1277969	protein coding gene	Zfp143	zinc finger protein 143
7	109820918	109882713	57.7	+	MGI:1298390	protein coding gene	Swap70	SWA-70 protein
7	109721266	109742506	57.7	+	MGI:103075	protein coding gene	Wee1	WEE 1 homolog 1 (S. pombe)
7	110226868	110229027	57.7	+	MGI:108058	protein coding gene	Adm	adrenomedullin
7	109907220	110214129	57.7	-	MGI:1921831	protein coding gene	Sbf2	SET binding factor 2
7	109617522	109655816	57.7	+	MGI:2152414	protein coding gene	Ipo7	importin 7
7	110367413	110411612	57.85	+	MGI:1096344	protein coding gene	Ampd3	adenosine monophosphate deaminase 3
7	110399639	110443664	57.87	-	MGI:1914400	protein coding gene	Rnf141	ring finger protein 141
7	110449814	110462160	57.89	-	MGI:2136348	protein coding gene	Lyve1	lymphatic vessel endothelial hyaluronan receptor 1
7	110467473	110581668	57.9	-	MGI:1338023	protein coding gene	Irag1	inositol 1,4,5-triphosphate receptor associated 1
7	110628158	110655584	57.98	+	MGI:109345	protein coding gene	Ctr9	CTR9 homolog, Paf1/RNA polymerase II complex component
7	110667192	110682237	58.0	-	MGI:109207	protein coding gene	Eif4g2	eukaryotic translation initiation factor 4, gamma 2
7	111070868	111379184	58.19	-	MGI:2446239	protein coding gene	Galnt18	polypeptide N-acetylgalactosaminyltransferase 18
7	111715224	111758264	58.74	-	MGI:1354952	protein coding gene	Dkk3	dickkopf WNT signaling pathway inhibitor 3
7	111622711	111710868	58.74	+	MGI:1922246	protein coding gene	Usp47	ubiquitin specific peptidase 47
7	111825063	112012313	58.75	+	MGI:2444947	protein coding gene	Mical2	microtubule associated monooxygenase, calponin and LIM domain containing 2
7	112026913	112190895	58.76	+	MGI:1931144	protein coding gene	Parva	parvin, alpha
7	112278563	112505991	58.8	+	MGI:101876	protein coding gene	Tead1	TEA domain family member 1
7	112553169	112556664	59.13	+	MGI:1925998	protein coding gene	Rassf10	Ras association (RalGDS/AF-6) domain family (N-terminal) member 10
7	112806672	112913333	59.17	+	MGI:1096381	protein coding gene	Arntl	aryl hydrocarbon receptor nuclear translocator-like
7	112914833	112968599	59.18	-	MGI:1916065	protein coding gene	Btbd10	BTB (POZ) domain containing 10
7	112984787	112987777	59.19	-	MGI:97799	protein coding gene	Pth	parathyroid hormone
7	113113041	113170718	59.21	+	MGI:1914670	protein coding gene	Far1	fatty acyl CoA reductase 1
7	113365235	113642605	59.25	+	MGI:2385287	protein coding gene	Spon1	spondin 1, (f-spondin) extracellular matrix protein
7	113646017	113717016	59.29	-	MGI:1914172	protein coding gene	Rras2	related RAS viral (r-ras) oncogene 2
7	113814794	113853915	59.31	-	MGI:1917599	protein coding gene	Copb1	coatomer protein complex, subunit beta 1
7	113863841	113875353	59.32	-	MGI:1347005	protein coding gene	Psma1	proteasome subunit alpha 1
7	114014388	114137173	59.46	+	MGI:1333863	protein coding gene	Pde3b	phosphodiesterase 3B, cGMP-inhibited
7	114149358	114162283	59.79	-	MGI:2449771	protein coding gene	Cyp2r1	cytochrome P450, family 2, subfamily r, polypeptide 1
7	114230713	114235592	59.99	-	MGI:2151253	protein coding gene	Calca	calcitonin/calcitonin-related polypeptide, alpha
7	114317878	114322600	60.19	+	MGI:2151254	protein coding gene	Calcb	calcitonin-related polypeptide, beta
7	114342931	114449615	60.23	+	MGI:1917942	protein coding gene	Insc	INSC spindle orientation adaptor protein
7	115070107	115638031	61.29	-	MGI:98368	protein coding gene	Sox6	SRY (sex determining region Y)-box 6
7	115722720	115907611	61.42	-	MGI:2445094	protein coding gene	Plekha7	pleckstrin homology domain containing, family A member 7
7	115680596	115704445	61.42	+	MGI:1929274	protein coding gene	1110004F10Rik	RIKEN cDNA 1110004F10 gene
7	115930742	115933425	61.61	-	MGI:1915302	protein coding gene	Rps13	ribosomal protein S13
7	115936500	116042684	61.62	-	MGI:1203729	protein coding gene	Pik3c2a	phosphatidylinositol-4-phosphate 3-kinase catalytic subunit type 2 alpha
7	116103604	116139819	61.79	+	MGI:1858179	protein coding gene	Nucb2	nucleobindin 2
7	116980214	117266853	62.93	+	MGI:2451073	protein coding gene	Xylt1	xylosyltransferase 1
7	117718113	117728848	63.44	-	MGI:1858943	protein coding gene	Arl6ip1	ADP-ribosylation factor-like 6 interacting protein 1
7	117979940	118047445	63.44	-	MGI:104966	protein coding gene	Syt17	synaptotagmin XVII
7	118108882	118132579	63.44	-	MGI:107207	protein coding gene	Coq7	demethyl-Q 7
7	117703597	117715370	63.44	-	MGI:2389091	protein coding gene	Rps15a	ribosomal protein S15A
7	118084334	118091198	63.44	-	MGI:2442416	protein coding gene	Itpripl2	inositol 1,4,5-triphosphate receptor interacting protein-like 2
7	118135064	118183959	63.44	-	MGI:2443317	protein coding gene	Tmc7	transmembrane channel-like gene family 7
7	118196520	118274308	63.44	+	MGI:1921674	protein coding gene	Tmc5	transmembrane channel-like gene family 5
7	117730531	117842893	63.44	-	MGI:1919742	protein coding gene	Smg1	SMG1 nonsense mediated mRNA decay associated PI3K related kinase
7	118287781	118304961	63.52	-	MGI:1891827	protein coding gene	Gde1	glycerophosphodiester phosphodiesterase 1
7	118311775	118336247	63.58	+	MGI:2141942	protein coding gene	Ccp110	centriolar coiled coil protein 110
7	118339401	118440714	63.61	+	MGI:1918767	protein coding gene	Vps35l	VPS35 endosomal protein sorting factor like
7	118441440	118455221	63.66	-	MGI:1913606	protein coding gene	Knop1	lysine rich nucleolar protein 1
7	118454975	118571343	63.67	+	MGI:3612188	protein coding gene	Iqck	IQ motif containing K
7	118571270	118594434	63.72	-	MGI:1927596	protein coding gene	Gprc5b	G protein-coupled receptor, family C, group 5, member B
7	118739970	118783761	63.79	-	MGI:2685341	protein coding gene	Gpr139	G protein-coupled receptor 139
7	119041760	119058495	63.88	-	MGI:1914383	protein coding gene	Gp2	glycoprotein 2 (zymogen granule membrane)
7	119061931	119078485	63.88	-	MGI:102674	protein coding gene	Umod	uromodulin
7	119085810	119122712	63.9	-	MGI:1919080	protein coding gene	Pdilt	protein disulfide isomerase-like, testis expressed
7	119125354	119142583	63.94	+	MGI:2444086	protein coding gene	Acsm5	acyl-CoA synthetase medium-chain family member 5
7	119153563	119199913	63.97	+	MGI:2385289	protein coding gene	Acsm2	acyl-CoA synthetase medium-chain family member 2
7	119216980	119261738	64.02	+	MGI:2152200	protein coding gene	Acsm1	acyl-CoA synthetase medium-chain family member 1
7	119289249	119313788	64.1	+	MGI:2681844	protein coding gene	Acsm4	acyl-CoA synthetase medium-chain family member 4
7	119314316	119320021	64.13	-	MGI:2444479	protein coding gene	Thumpd1	THUMP domain containing 1
7	119360106	119384119	64.17	+	MGI:99538	protein coding gene	Acsm3	acyl-CoA synthetase medium-chain family member 3
7	119383049	119393283	64.18	-	MGI:1918401	protein coding gene	Eri2	exoribonuclease 2
7	119393229	119448166	64.21	+	MGI:1919402	protein coding gene	Rexo5	RNA exonuclease 5
7	119452381	119495553	64.27	-	MGI:2679003	protein coding gene	Dcun1d3	DCN1, defective in cullin neddylation 1, domain containing 3 (S. cerevisiae)
7	119495038	119515979	64.31	+	MGI:1921169	protein coding gene	Lyrm1	LYR motif containing 1
7	119521894	119694503	64.34	-	MGI:2683040	protein coding gene	Dnah3	dynein, axonemal, heavy chain 3
7	119701576	119720215	64.37	+	MGI:1925752	protein coding gene	Tmem159	transmembrane protein 159
7	119725995	119744514	64.38	-	MGI:99214	protein coding gene	Zp2	zona pellucida glycoprotein 2
7	119773081	119782939	64.45	+	MGI:1919324	protein coding gene	Anks4b	ankyrin repeat and sterile alpha motif domain containing 4B
7	119785603	119801212	64.47	-	MGI:102675	protein coding gene	Crym	crystallin, mu
7	119803184	119924575	64.5	+	MGI:2388708	protein coding gene	Abca14	ATP-binding cassette, sub-family A (ABC1), member 14
7	119927893	120006910	64.72	+	MGI:2388709	protein coding gene	Abca15	ATP-binding cassette, sub-family A (ABC1), member 15
7	120008870	120144036	64.86	+	MGI:2388711	protein coding gene	Abca16	ATP-binding cassette, sub-family A (ABC1), member 16
7	120234412	120258746	64.9	+	MGI:1914253	protein coding gene	Uqcrc2	ubiquinol cytochrome c reductase core protein 2
7	120257954	120269566	64.9	-	MGI:1915233	protein coding gene	Pdzd9	PDZ domain containing 9
7	120276841	120334077	64.9	+	MGI:2446240	protein coding gene	Mosmo	modulator of smoothened
7	120338541	120404965	64.9	+	MGI:3041229	protein coding gene	Vwa3a	von Willebrand factor A domain containing 3A
7	120411588	120430416	64.92	+	MGI:3645276	protein coding gene	Gm5737	predicted gene 5737
7	120441961	120506442	64.95	+	MGI:1195261	protein coding gene	Eef2k	eukaryotic elongation factor-2 kinase
7	120516967	120546655	65.01	+	MGI:1349452	protein coding gene	Polr3e	polymerase (RNA) III (DNA directed) polypeptide E
7	120556259	120581535	65.04	-	MGI:1100885	protein coding gene	Cdr2	cerebellar degeneration-related 2
7	120581732	120614010	65.06	+	MGI:1921716	protein coding gene	Mfsd13b	major facilitator superfamily domain containing 13B
7	120991082	121100993	65.07	+	MGI:1333802	protein coding gene	Hs3st2	heparan sulfate (glucosamine) 3-O-sulfotransferase 2
7	121333702	121367698	65.07	+	MGI:104695	protein coding gene	Scnn1g	sodium channel, nonvoltage-gated 1 gamma
7	121464261	121517737	65.07	+	MGI:104696	protein coding gene	Scnn1b	sodium channel, nonvoltage-gated 1 beta
7	120633668	120677552	65.07	+	MGI:1914862	protein coding gene	Mettl9	methyltransferase like 9
7	120682647	120762316	65.07	+	MGI:2149209	protein coding gene	Otoa	otoancorin
7	121241244	121306476	65.07	-	MGI:1923429	protein coding gene	Usp31	ubiquitin specific peptidase 31
7	120663290	120673753	65.07	-	MGI:1891393	protein coding gene	Igsf6	immunoglobulin superfamily, member 6
7	120632475	120634319	65.07	-	MGI:3642311	protein coding gene	Gm9905	predicted gene 9905
7	121522059	121580940	65.09	-	MGI:2685013	protein coding gene	Cog7	component of oligomeric golgi complex 7
7	121585945	121620421	65.21	-	MGI:1921355	protein coding gene	Gga2	golgi associated, gamma adaptin ear containing, ARF binding protein 2
7	121636436	121666486	65.3	-	MGI:1914667	protein coding gene	Ears2	glutamyl-tRNA synthetase 2, mitochondrial
7	121666398	121681417	65.35	+	MGI:107301	protein coding gene	Ubfd1	ubiquitin family domain containing 1
7	121686038	121701071	65.38	-	MGI:1917566	protein coding gene	Ndufab1	NADH:ubiquinone oxidoreductase subunit AB1
7	121706485	121732203	65.42	-	MGI:3040695	protein coding gene	Palb2	partner and localizer of BRCA2
7	121732264	121748267	65.47	+	MGI:1891689	protein coding gene	Dctn5	dynactin 5
7	121758662	121769096	65.52	+	MGI:97621	protein coding gene	Plk1	polo like kinase 1
7	121769116	121785430	65.53	-	MGI:1349436	protein coding gene	Ern2	endoplasmic reticulum (ER) to nucleus signalling 2
7	121818719	121822047	65.62	+	MGI:1917511	protein coding gene	Chp2	calcineurin-like EF hand protein 2
7	121888327	122233625	65.75	+	MGI:97596	protein coding gene	Prkcb	protein kinase C, beta
7	122270967	122368616	66.81	+	MGI:1859165	protein coding gene	Cacng3	calcium channel, voltage-dependent, gamma subunit 3
7	122977026	123029581	67.42	+	MGI:1353593	protein coding gene	Lcmt1	leucine carboxyl methyltransferase 1
7	122568980	122601795	67.42	+	MGI:894835	protein coding gene	Rbbp6	retinoblastoma binding protein 6, ubiquitin ligase
7	123061517	123067226	67.42	+	MGI:1195271	protein coding gene	Aqp8	aquaporin 8
7	122878441	122969138	67.42	-	MGI:1917747	protein coding gene	Arhgap17	Rho GTPase activating protein 17
7	123074607	123099672	67.42	-	MGI:2444060	protein coding gene	Zkscan2	zinc finger with KRAB and SCAN domains 2
7	122814003	122872476	67.42	+	MGI:1919316	protein coding gene	Slc5a11	solute carrier family 5 (sodium/glucose cotransporter), member 11
7	122723108	122794519	67.42	+	MGI:2385292	protein coding gene	Tnrc6a	trinucleotide repeat containing 6a
7	123582092	123998212	67.56	+	MGI:1333792	protein coding gene	Hs3st4	heparan sulfate (glucosamine) 3-O-sulfotransferase 4
7	125043848	125061441	68.85	+	MGI:1924285	protein coding gene	Kdm8	lysine (K)-specific demethylase 8
7	125066816	125090615	68.87	-	MGI:1914961	protein coding gene	Nsmce1	NSE1 homolog, SMC5-SMC6 complex component
7	125151443	125178646	68.94	+	MGI:105367	protein coding gene	Il4ra	interleukin 4 receptor, alpha
7	125202601	125232742	68.98	+	MGI:1890475	protein coding gene	Il21r	interleukin 21 receptor
7	125962996	125968742	69.01	-	MGI:1342293	protein coding gene	Lat	linker for activation of T cells
7	125240126	125306860	69.01	-	MGI:107887	protein coding gene	Gtf3c1	general transcription factor III C 1
7	126007622	126014061	69.01	-	MGI:88319	protein coding gene	Cd19	CD19 antigen
7	125700887	125799673	69.01	-	MGI:2429950	protein coding gene	Xpo6	exportin 6
7	125307060	125473965	69.01	+	MGI:2442760	protein coding gene	Katnip	katanin interacting protein
7	125848034	125894188	69.01	+	MGI:2135937	protein coding gene	Sbk1	SH3-binding kinase 1
7	125969232	125976622	69.01	-	MGI:1920908	protein coding gene	Spns1	spinster homolog 1
7	125477592	125681583	69.01	-	MGI:2685483	protein coding gene	Gsg1l	GSG1-like
7	125982026	125995909	69.01	-	MGI:1329015	protein coding gene	Nfatc2ip	nuclear factor of activated T cells, cytoplasmic, calcineurin dependent 2 interacting protein
7	126027596	126045079	69.03	+	MGI:1917564	protein coding gene	Rabep2	rabaptin, RAB GTPase binding effector protein 2
7	126045032	126062245	69.04	-	MGI:105058	protein coding gene	Atp2a1	ATPase, Ca++ transporting, cardiac muscle, fast twitch 1
7	126066166	126074596	69.06	-	MGI:1201407	protein coding gene	Sh2b1	SH2B adaptor protein 1
7	126086533	126089903	69.08	+	MGI:1923686	protein coding gene	Tufm	Tu translation elongation factor, mitochondrial
7	126090880	126102609	69.09	-	MGI:2446242	protein coding gene	Atxn2l	ataxin 2-like
7	126146083	126165538	69.14	-	MGI:1926966	protein coding gene	Eif3c	eukaryotic translation initiation factor 3, subunit C
7	126170379	126184989	69.16	-	MGI:107537	protein coding gene	Cln3	ceroid lipofuscinosis, neuronal 3, juvenile (Batten, Spielmeyer-Vogt disease)
7	126184114	126188284	69.17	+	MGI:2176230	protein coding gene	Apobr	apolipoprotein B receptor
7	126188182	126194113	69.18	-	MGI:2384409	protein coding gene	Il27	interleukin 27
7	126222418	126224642	69.21	-	MGI:1891834	protein coding gene	Nupr1	nuclear protein transcription regulator 1
7	126248481	126272097	69.23	+	MGI:1922815	protein coding gene	Sgf29	SAGA complex associated factor 29
7	126298946	126303988	69.25	-	MGI:1345961	protein coding gene	Coro1a	coronin, actin binding protein 1A
7	126358798	126364988	69.25	+	MGI:1346859	protein coding gene	Mapk3	mitogen-activated protein kinase 3
7	126446588	126451877	69.25	+	MGI:109446	protein coding gene	Doc2a	double C2, alpha
7	126272037	126275604	69.25	-	MGI:102896	protein coding gene	Sult1a1	sulfotransferase family 1A, phenol-preferring, member 1
7	126376135	126379682	69.25	+	MGI:1913340	protein coding gene	Ypel3	yippee like 3
7	126295172	126295865	69.25	+	MGI:1913412	protein coding gene	Bola2	bolA-like 2 (E. coli)
7	126288640	126294956	69.25	-	MGI:1915220	protein coding gene	Slx1b	SLX1 structure-specific endonuclease subunit homolog B (S. cerevisiae)
7	126365586	126374817	69.25	+	MGI:1915866	protein coding gene	Gdpd3	glycerophosphodiester phosphodiesterase domain containing 3
7	126464850	126483875	69.25	-	MGI:1915919	protein coding gene	Taok2	TAO kinase 2
7	126485343	126522089	69.25	-	MGI:1915992	protein coding gene	Tmem219	transmembrane protein 219
7	126394406	126400166	69.25	-	MGI:87994	protein coding gene	Aldoa	aldolase A, fructose-bisphosphate
7	126549735	126569778	69.25	+	MGI:2385295	protein coding gene	Sez6l2	seizure related 6 homolog like 2
7	126528051	126544781	69.25	+	MGI:1923739	protein coding gene	Kctd13	potassium channel tetramerisation domain containing 13
7	126450756	126461544	69.25	-	MGI:2141881	protein coding gene	Ino80e	INO80 complex subunit E
7	126461144	126464549	69.25	+	MGI:2142364	protein coding gene	Hirip3	HIRA interacting protein 3
7	126429640	126430712	69.25	-	MGI:1925368	protein coding gene	4930451I11Rik	RIKEN cDNA 4930451I11 gene
7	126545159	126548754	69.25	-	MGI:2685014	protein coding gene	Asphd1	aspartate beta-hydroxylase domain containing 1
7	126385038	126391668	69.25	-	MGI:1891763	protein coding gene	Ppp4c	protein phosphatase 4, catalytic subunit
7	126413213	126429391	69.25	+	MGI:1916202	protein coding gene	Tlcd3b	TLC domain containing 3B
7	126380655	126384720	69.25	+	MGI:102539	protein coding gene	Tbx6	T-box 6
7	126575630	126579671	69.26	+	MGI:105491	protein coding gene	Cdipt	CDP-diacylglycerol--inositol 3-phosphatidyltransferase (phosphatidylinositol synthase)
7	126571792	126575575	69.26	-	MGI:2443610	protein coding gene	Cdiptos	CDIP transferase, opposite strand
7	126586032	126613766	69.26	-	MGI:1925638	protein coding gene	Mvp	major vault protein
7	126614223	126616524	69.27	-	MGI:1914528	protein coding gene	Pagr1a	PAXIP1 associated glutamate rich protein 1A
7	126600652	126615656	69.27	-	MGI:5141883	protein coding gene	Pagr1b	PAXIP1 associated glutamate rich protein 1B
7	126621302	126626209	69.28	-	MGI:1338823	protein coding gene	Maz	MYC-associated zinc finger protein (purine-binding transcription factor)
7	126616703	126620383	69.28	-	MGI:1916267	protein coding gene	Prrt2	proline-rich transmembrane protein 2
7	126626901	126641639	69.29	-	MGI:109233	protein coding gene	Kif22	kinesin family member 22
7	126649328	126651847	69.3	-	MGI:1916286	protein coding gene	Zg16	zymogen granule protein 16
7	126690531	126693158	69.32	+	MGI:2141979	protein coding gene	AI467606	expressed sequence AI467606
7	126706942	126721201	69.33	-	MGI:1914625	protein coding gene	Qprt	quinolinate phosphoribosyltransferase
7	126731404	126736995	69.35	-	MGI:98384	protein coding gene	Spn	sialophorin
7	126796631	126807640	69.38	-	MGI:1915699	protein coding gene	Tbc1d10b	TBC1 domain family, member 10b
7	126790832	126795222	69.38	-	MGI:1917483	protein coding gene	Cd2bp2	CD2 cytoplasmic tail binding protein 2
7	126808071	126813459	69.39	+	MGI:97273	protein coding gene	Mylpf	myosin light chain, phosphorylatable, fast skeletal muscle
7	126813619	126832302	69.39	-	MGI:1858916	protein coding gene	Septin1	septin 1
7	126832233	126837351	69.4	+	MGI:2384725	protein coding gene	Zfp553	zinc finger protein 553
7	126843446	126853975	69.41	+	MGI:2442050	protein coding gene	Zfp771	zinc finger protein 771
7	126856131	126859839	69.42	-	MGI:1913672	protein coding gene	Dctpp1	dCTP pyrophosphatase 1
7	126871051	126873227	69.43	-	MGI:108388	protein coding gene	Sephs2	selenophosphate synthetase 2
7	126895432	126934310	69.44	+	MGI:96606	protein coding gene	Itgal	integrin alpha L
7	126941967	126944486	69.47	-	MGI:2384582	protein coding gene	Zfp768	zinc finger protein 768
7	126971709	126975222	69.48	-	MGI:2443581	protein coding gene	Zfp747	zinc finger protein 747
7			69.48		MGI:3708763	protein coding gene	Gm10586	predicted gene 10586
7	126981432	126986338	69.49	-	MGI:1926171	protein coding gene	9130019O22Rik	RIKEN cDNA 9130019O22 gene
7	126988845	126992801	69.49	-	MGI:2141981	protein coding gene	E430018J23Rik	RIKEN cDNA E430018J23 gene
7	127002840	127005994	69.5	-	MGI:2443580	protein coding gene	Zfp764	zinc finger protein 764
7	127018139	127021240	69.51	-	MGI:1916484	protein coding gene	Zfp688	zinc finger protein 688
7	127041308	127048330	69.53	-	MGI:1918381	protein coding gene	Zfp689	zinc finger protein 689
7	127058783	127075931	69.53	+	MGI:2384565	protein coding gene	Prr14	proline rich 14
7	127078371	127090883	69.55	+	MGI:104648	protein coding gene	Fbrs	fibrosin
7	127111155	127160391	69.56	+	MGI:2444036	protein coding gene	Srcap	Snf2-related CREBBP activator protein
7	127172512	127182479	69.6	+	MGI:1916211	protein coding gene	Phkg2	phosphorylase kinase, gamma 2 (testis)
7	127187870	127202777	69.61	+	MGI:2142048	protein coding gene	Rnf40	ring finger protein 40
7	127181555	127187767	69.61	-	MGI:2685012	protein coding gene	Ccdc189	coiled-coil domain containing 189
7	127206200	127214958	69.62	-	MGI:2444524	protein coding gene	Zfp629	zinc finger protein 629
7	127260626	127307938	69.65	-	MGI:1332237	protein coding gene	Bcl7c	B cell CLL/lymphoma 7C
7	127311908	127317364	69.69	+	MGI:105115	protein coding gene	Ctf1	cardiotrophin 1
7	127318132	127324788	69.69	-	MGI:2684607	protein coding gene	Ctf2	cardiotrophin 2
7	127343715	127368655	69.71	+	MGI:3039600	protein coding gene	Fbxl19	F-box and leucine-rich repeat protein 19
7	127376561	127399294	69.73	+	MGI:2446244	protein coding gene	Setd1a	SET domain containing 1A
7	127368987	127374322	69.73	+	MGI:3039586	protein coding gene	Orai3	ORAI calcium release-activated calcium modulator 3
7	127399781	127402975	69.74	+	MGI:2141879	protein coding gene	Hsd3b7	hydroxy-delta-5-steroid dehydrogenase, 3 beta- and steroid delta-isomerase 7
7	127403072	127423703	69.75	-	MGI:1930705	protein coding gene	Stx1b	syntaxin 1B
7	127439832	127450160	69.77	+	MGI:893577	protein coding gene	Stx4a	syntaxin 4A (placental)
7	127462219	127476000	69.79	-	MGI:2442943	protein coding gene	Zfp668	zinc finger protein 668
7	127476074	127485168	69.8	+	MGI:3665412	protein coding gene	Zfp646	zinc finger protein 646
7	127492235	127494789	69.81	-	MGI:106442	protein coding gene	Vkorc1	vitamin K epoxide reductase complex, subunit 1
7	127485013	127490142	69.81	-	MGI:2652890	protein coding gene	Prss53	protease, serine 53
7	127503245	127508836	69.82	+	MGI:1276121	protein coding gene	Bckdk	branched chain ketoacid dehydrogenase kinase
7	127511689	127525010	69.83	+	MGI:1915023	protein coding gene	Kat8	K(lysine) acetyltransferase 8
7	127524888	127529276	69.84	-	MGI:1923810	protein coding gene	Prss8	protease, serine 8 (prostasin)
7	127531810	127545897	69.84	-	MGI:1924863	protein coding gene	Prss36	protease, serine 36
7	127565276	127581204	69.87	+	MGI:1353633	protein coding gene	Fus	fused in sarcoma
7	127590545	127593039	69.88	-	MGI:1931465	protein coding gene	Pycard	PYD and CARD domain containing
7	127603121	127610205	69.89	+	MGI:3612190	protein coding gene	Trim72	tripartite motif-containing 72
7	127661812	127717663	69.93	+	MGI:96607	protein coding gene	Itgam	integrin alpha M
7	127728719	127749829	69.98	+	MGI:96609	protein coding gene	Itgax	integrin alpha X
7	127773105	127822988	70.0	+	MGI:3578624	protein coding gene	Itgad	integrin, alpha D
7	127804607	127805538	70.04	-	MGI:104649	protein coding gene	Cox6a2	cytochrome c oxidase subunit 6A2
7	127836514	127844272	70.06	+	MGI:2384586	protein coding gene	Armc5	armadillo repeat containing 5
7	127833630	127837203	70.06	-	MGI:2442738	protein coding gene	9130023H24Rik	RIKEN cDNA 9130023H24 gene
7	127845984	127854871	70.07	+	MGI:102784	protein coding gene	Tgfb1i1	transforming growth factor beta 1 induced transcript 1
7	127864855	127871602	70.08	+	MGI:2181411	protein coding gene	Slc5a2	solute carrier family 5 (sodium/glucose cotransporter), member 2
7	127870551	127897303	70.08	-	MGI:2384572	protein coding gene	Rusf1	RUS family member 1
7	127975345	128020482	70.16	-	MGI:1915115	protein coding gene	Rgs10	regulator of G-protein signalling 10
7	128041501	128063441	70.2	-	MGI:107913	protein coding gene	Tial1	Tia1 cytotoxic granule-associated RNA binding protein-like 1
7	128125340	128148705	70.26	+	MGI:1352493	protein coding gene	Bag3	BCL2-associated athanogene 3
7	128213052	128298149	70.32	+	MGI:2141867	protein coding gene	Inpp5f	inositol polyphosphate-5-phosphatase F
7	128298165	128342153	70.41	-	MGI:1920977	protein coding gene	Mcmbp	minichromosome maintenance complex binding protein
7	128346667	128386560	70.51	+	MGI:2450915	protein coding gene	Sec23ip	Sec23 interacting protein
7	128858755	128993136	71.63	+	MGI:2685936	protein coding gene	Plpp4	phospholipid phosphatase 4
7	129193587	129237462	72.37	+	MGI:1920230	protein coding gene	Wdr11	WD repeat domain 11
7	130134256	130149111	73.19	-	MGI:1915122	protein coding gene	Nsmce4a	NSE4 homolog A, SMC5-SMC6 complex component
7	129764181	129868538	73.19	-	MGI:95523	protein coding gene	Fgfr2	fibroblast growth factor receptor 2
7	130467486	130515042	73.19	+	MGI:2442213	protein coding gene	Plekha1	pleckstrin homology domain containing, family A (phosphoinositide binding specific) member 1
7	129993223	130122099	73.19	-	MGI:1333870	protein coding gene	Ate1	arginyltransferase 1
7	130179168	130366515	73.19	+	MGI:1928899	protein coding gene	Tacc2	transforming, acidic coiled-coil containing protein 2
7	130375799	130427629	73.19	+	MGI:3045247	protein coding gene	Btbd16	BTB (POZ) domain containing 16
7	130633787	130723357	73.2	+	MGI:106210	protein coding gene	Dmbt1	deleted in malignant brain tumors 1
7	130537933	130587388	73.2	+	MGI:1929076	protein coding gene	Htra1	HtrA serine peptidase 1
7	130740076	130748012	73.43	-	MGI:1914681	protein coding gene	4933402N03Rik	RIKEN cDNA 4933402N03 gene
7	130776131	130908180	73.51	+	MGI:1918645	protein coding gene	Cdcp3	CUB domain containing protein 3
7	130910283	130924021	73.81	-	MGI:1202881	protein coding gene	Cuzd1	CUB and zona pellucida-like domains 1
7	130927673	130931245	73.84	-	MGI:1916568	protein coding gene	Fam24b	family with sequence similarity 24 member B
7	130936351	130938445	73.86	+	MGI:1915473	protein coding gene	Fam24a	family with sequence similarity 24, member A
7	130943340	130964570	73.88	-	MGI:1915527	protein coding gene	2310057M21Rik	RIKEN cDNA 2310057M21 gene
7	130972843	130994497	73.94	+	MGI:2685945	protein coding gene	Pstk	phosphoseryl-tRNA kinase
7	130990381	131012250	73.98	-	MGI:1914393	protein coding gene	Ikzf5	IKAROS family zinc finger 5
7	131012330	131047940	74.03	+	MGI:1914135	protein coding gene	Acadsb	acyl-Coenzyme A dehydrogenase, short/branched chain
7	131144596	131146654	74.32	+	MGI:107160	protein coding gene	Hmx3	H6 homeobox 3
7	131150502	131159743	74.34	+	MGI:107159	protein coding gene	Hmx2	H6 homeobox 2
7	131162081	131173624	74.36	+	MGI:1343463	protein coding gene	Bub3	BUB3 mitotic checkpoint protein
7	131567891	131587362	75.28	+	MGI:2441758	protein coding gene	Gpr26	G protein-coupled receptor 26
7	131634416	131756468	75.6	-	MGI:1926006	protein coding gene	Cpxm2	carboxypeptidase X 2 (M14 family)
7	131837509	131918957	76.29	-	MGI:1924840	protein coding gene	Chst15	carbohydrate sulfotransferase 15
7	132159207	132178127	76.3	-	MGI:97394	protein coding gene	Oat	ornithine aminotransferase
7	132197968	132201366	76.3	-	MGI:104806	protein coding gene	Nkx1-2	NK1 homeobox 2
7	132212367	132308149	76.3	+	MGI:1923679	protein coding gene	Lhpp	phospholysine phosphohistidine inorganic pyrophosphate phosphatase
7	132313811	132415615	76.31	-	MGI:1925188	protein coding gene	Fam53b	family with sequence similarity 53, member B
7	132429186	132454376	76.31	-	MGI:1919346	protein coding gene	Eef1akmt2	EEF1A lysine methyltransferase 2
7	132589292	132726083	76.32	-	MGI:1201686	protein coding gene	Ctbp2	C-terminal binding protein 2
7	132532905	132588127	76.32	+	MGI:106441	protein coding gene	Zranb1	zinc finger, RAN-binding domain containing 1
7	132460954	132486840	76.32	+	MGI:1926116	protein coding gene	Abraxas2	BRISC complex subunit
7	133188753	133203844	77.09	-	MGI:1921058	protein coding gene	Tex36	testis expressed 36
7	133239272	133274700	77.18	+	MGI:1919831	protein coding gene	Edrf1	erythroid differentiation regulatory factor 1
7	133275999	133281790	77.24	-	MGI:2664387	protein coding gene	Mmp21	matrix metallopeptidase 21
7	133287972	133311801	77.26	-	MGI:98917	protein coding gene	Uros	uroporphyrinogen III synthase
7	133311062	133322874	77.3	+	MGI:1913415	protein coding gene	Bccip	BRCA2 and CDKN1A interacting protein
7	133322671	133384455	77.32	-	MGI:2141813	protein coding gene	Dhx32	DEAH (Asp-Glu-Ala-His) box polypeptide 32
7	133378590	133483261	77.42	+	MGI:1914180	protein coding gene	Fank1	fibronectin type 3 and ankyrin repeat domains 1
7	133484928	133826826	77.61	-	MGI:105378	protein coding gene	Adam12	a disintegrin and metallopeptidase domain 12 (meltrin alpha)
7	133867508	134102889	78.4	-	MGI:1196431	protein coding gene	D7Ertd443e	DNA segment, Chr 7, ERATO Doi 443, expressed
7			47.3		MGI:4422017	rRNA gene	n-R5s154	nuclear encoded rRNA 5S 154
7			50.51		MGI:4422018	rRNA gene	n-R5s155	nuclear encoded rRNA 5S 155
7			54.08		MGI:4422019	rRNA gene	n-R5s156	nuclear encoded rRNA 5S 156
7			61.91		MGI:4422020	rRNA gene	n-R5s157	nuclear encoded rRNA 5S 157
7			70.58		MGI:4422021	rRNA gene	n-R5s158	nuclear encoded rRNA 5S 158
7			75.66		MGI:4422022	rRNA gene	n-R5s159	nuclear encoded rRNA 5S 159
7	99131992	99132139	54.08	-	MGI:3645887	snoRNA gene	Snord15a	small nucleolar RNA, C/D box 15A
7	99128770	99128914	54.08	-	MGI:3779515	snoRNA gene	Snord15b	small nucleolar RNA, C/D box 14B
7	109119339	109119458	57.27	+	MGI:3819498	snoRNA gene	Snora3	small nucleolar RNA, H/ACA box 3
7	109645571	109645754	57.7	+	MGI:3819494	snoRNA gene	Snora23	small nucleolar RNA, H/ACA box 23
7	115932406	115932492	61.62	-	MGI:3851608	snoRNA gene	Snord14a	small nucleolar RNA, C/D box 14A
7	127127069	127127175	69.57	+	MGI:3819499	snoRNA gene	Snora30	small nucleolar RNA, H/ACA box 30
7			69.19		MGI:5012552	unclassified non-coding RNA gene	Gm20367	predicted gene, 20367
7			69.32		MGI:5011473	unclassified non-coding RNA gene	Gm19288	predicted gene, 19288
7	131916641	131917948	76.29	-	MGI:5011648	unclassified non-coding RNA gene	Gm19463	predicted gene, 19463

## Sheet: Wellcome Trust_SNPs_INDELs
Chr	Position (GRCm38/mm10)	Gene	dbSNP	Ref	CAST_EiJ	Csq	DBA_2J	Csq
7	89981070	Gm26529	rs218862758	CTG	C	frameshift_variant		-
7	90234993	Ccdc83	rs224592959	C	CT	frameshift_variant		-
7	100464278	C2cd3	rs221781412	C	CCCTT	frameshift_variant		-
7	102803520	Olfr564	rs265562056	TC	T	frameshift_variant		-
7	105126541	Olfr682-ps1	-	T	TAG	frameshift_variant		-
7	105288849	Olfr688	-	T	tccca	frameshift_variant		-
7	105470626	Cckbr	rs219228678	TA	T	frameshift_variant		-
7	105470723	Cckbr	rs266157681	T	TA	frameshift_variant		-
7	106886282	Olfr706	rs232767018	GA	G	frameshift_variant		-
7	107954718	Olfr474	rs265660643	G	GT	frameshift_variant		-
7	107955133	Olfr474	rs225115839	T	TA	frameshift_variant		-
7	108396061	Olfr495	rs259249453	TC	T	frameshift_variant		-
7	121034401	Gm9905	rs260111720	TC	T	frameshift_variant		-
7	121034627	Gm9905	-	GC	G	frameshift_variant		-
7	121034645	Gm9905	rs228393212	T	TC	frameshift_variant		-
7	126565967	G730046D07Rik	-	C	CCAAAGCT	frameshift_variant		-
7	127330359	Itgal	-	CCAAGT	c	frameshift_variant		-
7	90236418	Ccdc83	rs255443012	C	CG	frameshift_variant	CG	frameshift_variant
7	96956049	Nars2	rs217760615	AGTAG	A	frameshift_variant	A	frameshift_variant
7	97720971	Gm9990	rs228001651	C	CGG	frameshift_variant	CGG	frameshift_variant
7	100010119	Chrdl2	rs256326780	C	CT	frameshift_variant	CT	frameshift_variant
7	100546341	Mrpl48	rs227764428	CT	C	frameshift_variant	C	frameshift_variant
7	102535679	Olfr547	rs217008493	A	ACAAAC	frameshift_variant	ACAAAC	frameshift_variant
7	107590404	Olfml1	rs262610229	AT	A	frameshift_variant	A	frameshift_variant
7	118510130	Coq7	-	C	CTTCAAGTT	frameshift_variant	CTTCAAGTT	frameshift_variant
7	118510165	Coq7	rs259251751	CTT	C	frameshift_variant	CT	frameshift_variant
7	85875937	Vmn2r73	rs216588159	AT	A*	frameshift_variant initiator_codon_variant	A*	frameshift_variant initiator_codon_variant
7	83549558	Gm10610	rs217175987	G		-	GA	frameshift_variant
7	85619709	Vmn2r71	rs253193208	CA		-	C	frameshift_variant
7	86795250	Vmn2r77	rs219567814	ACTAT		-	A	frameshift_variant
7	90236455	Ccdc83	-	GA		-	G	frameshift_variant
7	102804420	Olfr564	rs217263598	CA		-	C	frameshift_variant
7	103584252	Olfr617	-	ATCTT		-	atctt/a	frameshift_variant
7	103682948	Olfr625-ps1	rs246729247	ATCTT		-	a	frameshift_variant
7	104357324	Trim30b	rs241921022	T		-	TG	frameshift_variant
7	106927268	Olfr709-ps1	rs387093558	TAAGGAAA		-	T	frameshift_variant
7	103682719	Olfr625-ps1	rs220961648	GATGACAAC		-	G*	frameshift_variant initiator_codon_variant
7	73417937	Rgma	rs218079658	GGCC	G	inframe_deletion		-
7	80512904	Blm	rs259553561;rs264868801	GCCTCCTCCTCCT	GCCTCCT	inframe_deletion		-
7	81596065	Whamm	rs253116835	GAGC	G	inframe_deletion		-
7	87429126	Tyr	rs221878940	GCTTCTT	GCTT	inframe_deletion		-
7	89632813	A230065N10Rik	rs216081190	AGCTCAGGTCCGGCGCCCT	A	inframe_deletion		-
7	98626545	2210018M11Rik	rs239380006	TGAA	T	inframe_deletion		-
7	99268663	Map6	rs242025439	GGGTGCT	G	inframe_deletion		-
7	104050326	Olfr642	rs237192459	TGAG	T	inframe_deletion		-
7	104141174	Ubqln3	rs227334873	TAAC	T	inframe_deletion		-
7	104149835	Ubqlnl	rs227443088	TGAG	T	inframe_deletion		-
7	105434682	Cckbr	rs252783552	GGCA	G	inframe_deletion		-
7	108622658	Olfr507	rs220947520	TGATAGC	T	inframe_deletion		-
7	109716030	BC051019	rs217714970	AGAG	A	inframe_deletion		-
7	109865519	Scube2	rs248555789	GGCAGCA	GGCA	inframe_deletion		-
7	114534770	Pde3b	rs237860836	ATGATGG	A	inframe_deletion		-
7	123286868	Arhgap17	rs227540689	TTGCTGCTGC	TTGCTGC	inframe_deletion		-
7	125842808	D430042O09Rik	rs215363603	AGCT	A	inframe_deletion		-
7	127032694	Kif22	rs223338981	AGGGCCTTTGGCCTTCTTTGCCTCTGAC	A	inframe_deletion		-
7	80098332	Idh2	rs215991955	CCCAGGG	C	inframe_deletion	C	inframe_deletion
7	103840191	Hbb-bh2	rs235620971	AAGG	A	inframe_deletion	A	inframe_deletion
7	118852449	Knop1	rs260781030	CTCTTCTTCT	CTCTTCT	inframe_deletion	CTCTTCT	inframe_deletion
7	80502467	Blm	rs258062711;rs220687031	GTCA		-	G	inframe_deletion
7	81092418	Alpk3	rs227620056	AGGCACCGAC		-	A	inframe_deletion
7	92859266	Ddias	-	GTCT		-	G	inframe_deletion
7	97660891	Rsf1	rs250154652	TAGA		-	T	inframe_deletion
7	97661094	Rsf1	rs226160997	AGCTTGGAGCGGCTGG		-	A	inframe_deletion
7	97721199	Gm9990	rs262238555	CAGT		-	C	inframe_deletion
7	100184241	Kcne3	rs226169096	AACACAACCCTTC		-	A	inframe_deletion
7	118852671	Knop1	rs220429361	GTCT		-	G	inframe_deletion
7	67733243	Synm	rs262901327	C	CCCT	inframe_insertion		-
7	71350621	Gm10295	rs226997558	G	GAAA	inframe_insertion		-
7	79465106	Polg	rs221863247	T	TGGGGACGGGGTC	inframe_insertion		-
7	79726395	Plin1	rs226945221	A	ACTC	inframe_insertion		-
7	81093678	Alpk3	rs225409714	C	CGGCTAGCGA	inframe_insertion		-
7	86465420	Olfr299	rs224803438	A	ATTC	inframe_insertion		-
7	108754955	Olfr513	rs217077324	T	TGATTTA	inframe_insertion		-
7	118725380	Ccp110	rs221817163	G	GCTAGAA	inframe_insertion		-
7	123162623	Tnrc6a	rs251459621	C	CGCAGCA	inframe_insertion		-
7	123463841	Aqp8	rs252873662	T	TGTA	inframe_insertion		-
7	127019979	Prrt2	rs218321101;rs266110736	CGCTGGG	CGCTGGGGCTGGG	inframe_insertion		-
7	127272599	Sephs2	rs226919719;rs250644258	GAGC	GAGCAGC	inframe_insertion		-
7	127785308	Setd1a	-	G	GGTGGTGGTA	inframe_insertion		-
7	128246846	Tgfb1i1	rs252998521	C	CCCG	inframe_insertion		-
7	130547224	Nsmce4a	rs222411705	G	GCGGCCC	inframe_insertion		-
7	68226169	Igf1r	rs213031273	A	AGGAGCTGGAGCT	inframe_insertion	AGGAGCTGGAGAT	inframe_insertion
7	79694313	Ticrr	rs239760500	T	TTTA	inframe_insertion	TTTA	inframe_insertion
7	97579907	Rsf1	rs244926838	G	GCGA	inframe_insertion	GCGA	inframe_insertion
7	102877231	Olfr568	rs257196211	A	ACGTAATTGC	inframe_insertion	ACGTAATTGC	inframe_insertion
7	103670961	Olfr624	rs242051095	A	AAAG	inframe_insertion	AAAG	inframe_insertion
7	118721730	Ccp110	rs224915700	G	GGTCCCC	inframe_insertion	GGTCCCC	inframe_insertion
7	81077759	Alpk3	rs227859583	G		-	GCTT	inframe_insertion
7	90236443	Ccdc83	rs244525217	G		-	GCAT	inframe_insertion
7	98193602	B3gnt6	rs218651737	C		-	CTTT	inframe_insertion
7	103098305	Olfr585	rs250330242	G		-	GTTA	inframe_insertion
7	104357357	Trim30b	rs254361870	A		-	ATTG	inframe_insertion
7	114534776	Pde3b	rs246838603	G		-	GTGA	inframe_insertion
7	78842924	Det1	rs212727741	A	G	initiator_codon_variant	-	-
7	87246218	Nox4	rs260652889	T	A	initiator_codon_variant	-	-
7	98562889	A630091E08Rik	rs248444778	T	C	initiator_codon_variant	-	-
7	102614987	Olfr553	rs31518346	T	C	initiator_codon_variant	C	initiator_codon_variant
7	113708199	Gm5600	rs36971671	A	C	initiator_codon_variant	T	initiator_codon_variant
7	86269785	Olfr310	rs31433956	C	-	-	T	initiator_codon_variant
7	107624865	5330417H12Rik	rs31859225	T	-	-	C	initiator_codon_variant
7	67223704	Lysmd4	rs265259915	A	G	missense_variant	-	-
7	67223795	Lysmd4	rs247564431	C	G	missense_variant	-	-
7	67226177	Lysmd4	rs31475053	T	C	missense_variant	-	-
7	67692934	Ttc23	rs254256645	A	G	missense_variant	-	-
7	67692956	Ttc23	rs37952883	T	C	missense_variant	-	-
7	67733646	Synm	rs37462843	C	T	missense_variant	-	-
7	67734192	Synm	rs31553621	T	C	missense_variant	-	-
7	67734278	Synm	rs238901448	G	A	missense_variant	-	-
7	67734296	Synm	rs31757169	A	G	missense_variant	-	-
7	67734978	Synm	rs31055169	A	G	missense_variant	-	-
7	67735223	Synm	rs36313602	A	G	missense_variant	-	-
7	67735928	Synm	rs36975463	G	A	missense_variant	-	-
7	67736088	Synm	rs242284633	C	T	missense_variant	-	-
7	67736586	Synm	rs261110895	T	C	missense_variant	-	-
7	67736595	Synm	rs223851426	C	A	missense_variant	-	-
7	67736602	Synm	rs246094263	T	G	missense_variant	-	-
7	67736682	Synm	rs38218642	C	G	missense_variant	-	-
7	67736844	Synm	rs247281525	G	A	missense_variant	-	-
7	67759044	Synm	rs223398696	C	G	missense_variant	-	-
7	68193403	Igf1r	rs246538603	G	A	missense_variant	-	-
7	68236968	Pgpep1l	rs36491660	T	C	missense_variant	-	-
7	68237814	Pgpep1l	rs251001575	A	G	missense_variant	-	-
7	68740013	Arrdc4	rs33118774	A	T	missense_variant	-	-
7	68744871	Arrdc4	rs223025963	C	T	missense_variant	-	-
7	71350679	Gm10295	rs38291034	C	T	missense_variant	-	-
7	71350719	Gm10295	rs255018691	C	A	missense_variant	-	-
7	71350727	Gm10295	rs218386092	A	G	missense_variant	-	-
7	71350806	Gm10295	rs39111673	T	C	missense_variant	-	-
7	72121727	Mctp2	rs36281361	C	T	missense_variant	-	-
7	72228497	Mctp2	rs263233162	C	T	missense_variant	-	-
7	72229335	Mctp2	rs213008278	C	T	missense_variant	-	-
7	73740134	A830073O21Rik	rs255503333	C	T	missense_variant	-	-
7	73740222	A830073O21Rik	rs36456507	T	C	missense_variant	-	-
7	74297168	Slco3a1	rs254028151	C	G	missense_variant	-	-
7	75140990	Sv2b	rs216529669	T	C	missense_variant	-	-
7	75157412	Sv2b	rs260137682	G	C	missense_variant	-	-
7	75586270	Akap13	rs37801083	A	G	missense_variant	-	-
7	75586318	Akap13	rs37123085	G	A	missense_variant	-	-
7	75730404	Akap13	rs49076821	C	A	missense_variant	-	-
7	76418727	Agbl1	rs33166038	C	G	missense_variant	-	-
7	76419881	Agbl1	rs215875896	T	C	missense_variant	-	-
7	76419884	Agbl1	rs243238016	C	T	missense_variant	-	-
7	76420042	Agbl1	rs264238404	C	A	missense_variant	-	-
7	76420092	Agbl1	rs33167716	C	A	missense_variant	-	-
7	76420128	Agbl1	rs33167717	G	A	missense_variant	-	-
7	76420192	Agbl1	rs33167719	A	G	missense_variant	-	-
7	76420345	Agbl1	rs33167723	G	A	missense_variant	-	-
7	78775650	Mrpl46	rs13464381	T	C	missense_variant	-	-
7	78780523	Mrpl46	rs36984691	T	G	missense_variant	-	-
7	78780560	Mrpl46	rs36720558	T	C	missense_variant	-	-
7	78788738	Mrps11	rs37468547	C	A	missense_variant	-	-
7	78919731	Isg20	rs245867651	T	C	missense_variant	-	-
7	78920153	Isg20	rs250252669	G	A	missense_variant	-	-
7	79094045	Acan	rs37808189	C	T	missense_variant	-	-
7	79098171	Acan	rs248399811	G	A	missense_variant	-	-
7	79098898	Acan	rs243220994	C	T	missense_variant	-	-
7	79099404	Acan	rs37180682	T	A	missense_variant	-	-
7	79100158	Acan	rs46312921	C	T	missense_variant	-	-
7	79111387	Acan	rs265865197	G	A	missense_variant	-	-
7	79113820	Acan	rs38286487	G	A	missense_variant	-	-
7	79117442	Hapln3	rs38107671	C	T	missense_variant	-	-
7	79117467	Hapln3	rs36830905	T	C	missense_variant	-	-
7	79297032	Abhd2	-	A	a/c	missense_variant	-	-
7	79433473	Fanci	rs36946296	T	C	missense_variant	-	-
7	79438350	Fanci	rs221287234	T	C	missense_variant	-	-
7	79438356	Fanci	rs257771921	T	A	missense_variant	-	-
7	79448299	Fanci	rs221328318	T	C	missense_variant	-	-
7	79448301	Fanci	rs36490432	A	G	missense_variant	-	-
7	79458222	Polg	rs255673637	G	A	missense_variant	-	-
7	79458376	Polg	rs219050024	G	A	missense_variant	-	-
7	79464940	Polg	rs261136903	T	C	missense_variant	-	-
7	79599807	Rhcg	rs36657061	G	C	missense_variant	-	-
7	79617369	Rhcg	rs234568108	A	G	missense_variant	-	-
7	79693782	Ticrr	rs37357405	C	A	missense_variant	-	-
7	79707667	Kif7	rs265009817	C	T	missense_variant	-	-
7	79709270	Kif7	rs226686681	T	C	missense_variant	-	-
7	79721702	Plin1	rs249860484	A	G	missense_variant	-	-
7	79737583	Pex11a	rs214536905	C	A	missense_variant	-	-
7	79749154	Wdr93	rs220802033	G	A	missense_variant	-	-
7	79771024	Wdr93	rs263149199	T	C	missense_variant	-	-
7	79811109	Mesp2	rs246668252	A	G	missense_variant	-	-
7	79811548	Mesp2	rs252977748	A	G	missense_variant	-	-
7	79811640	Mesp2	rs216477471	T	A	missense_variant	-	-
7	79811664	Mesp2	rs243225008	G	A	missense_variant	-	-
7	79812654	Mesp2	rs229043573	T	G	missense_variant	-	-
7	79833676	Anpep	rs13474937	C	T	missense_variant	-	-
7	79835977	Anpep	rs8279788	A	G	missense_variant	-	-
7	79835981	Anpep	rs244107981	C	T	missense_variant	-	-
7	79836303	Anpep	rs8279793	T	C	missense_variant	-	-
7	79836378	Anpep	rs8279794	G	A	missense_variant	-	-
7	79836380	Anpep	rs8279795	T	G	missense_variant	-	-
7	79841647	Anpep	rs224013850	T	C	missense_variant	-	-
7	79841749	Anpep	rs259981690	C	T	missense_variant	-	-
7	79928354	2610034B18Rik	rs49891103	T	C	missense_variant	-	-
7	79935214	2610034B18Rik	rs48026988	G	T	missense_variant	-	-
7	80081512	Zfp710	rs247798168	A	G	missense_variant	-	-
7	80081800	Zfp710	rs48559053	G	A	missense_variant	-	-
7	80090339	Zfp710	rs254888177	C	T	missense_variant	-	-
7	80238757	Gdpgp1	rs50997664	C	T	missense_variant	-	-
7	80239343	Gdpgp1	rs219780294	G	A	missense_variant	-	-
7	80247436	Ttll13	rs50066103	T	C	missense_variant	-	-
7	80261282	Ngrn	rs50533202	T	C	missense_variant	-	-
7	80264575	Ngrn	rs50336805	A	C	missense_variant	-	-
7	80264835	Ngrn	rs50049996	G	A	missense_variant	-	-
7	80264889	Ngrn	rs47986854	C	G	missense_variant	-	-
7	80264945	Ngrn	rs51425719	C	G	missense_variant	-	-
7	80317024	Rccd1	rs46817152	C	T	missense_variant	-	-
7	80319265	Rccd1	rs32185110	G	C	missense_variant	-	-
7	80320652	Rccd1	rs239938214	G	T	missense_variant	-	-
7	80368912	Man2a2	rs262613079	G	C	missense_variant	-	-
7	80382841	Fes	rs8236678	C	T	missense_variant	-	-
7	80463877	Blm	rs8248568	T	C	missense_variant	-	-
7	80480448	Blm	rs8248517	T	C	missense_variant	-	-
7	80502327	Blm	rs8248430	G	T	missense_variant	-	-
7	80502418	Blm	rs8248427	T	C	missense_variant	-	-
7	80502549	Blm	rs8248437	T	G	missense_variant	-	-
7	80502553	Blm	rs8248434	A	G	missense_variant	-	-
7	80502586	Blm	rs8248433	C	T	missense_variant	-	-
7	80503286	Blm	rs248095622	C	T	missense_variant	-	-
7	80503304	Blm	rs33210872	C	T	missense_variant	-	-
7	80505833	Blm	rs33212680	C	T	missense_variant	-	-
7	80505908	Blm	rs33212681	C	T	missense_variant	-	-
7	80512876	Blm	rs33214658	A	T	missense_variant	-	-
7	80513085	Blm	rs33214659	T	C	missense_variant	-	-
7	80513286	Blm	rs33214661	A	G	missense_variant	-	-
7	80863663	Zscan2	rs33221143	G	A	missense_variant	-	-
7	80875809	Zscan2	rs214704391	A	G	missense_variant	-	-
7	80891684	Wdr73	rs212912134	G	A	missense_variant	-	-
7	80893197	Wdr73	rs32278442	C	G	missense_variant	-	-
7	80904160	Nmb	rs239750543	A	G	missense_variant	-	-
7	81038656	Zfp592	rs231907816	A	T	missense_variant	-	-
7	81041675	Zfp592	rs49165994	T	C	missense_variant	-	-
7	81093051	Alpk3	rs50709555	C	T	missense_variant	-	-
7	81093111	Alpk3	rs218849273	A	G	missense_variant	-	-
7	81093122	Alpk3	rs238784678	C	T	missense_variant	-	-
7	81093393	Alpk3	rs234707691	A	C	missense_variant	-	-
7	81093705	Alpk3	rs46823622	C	T	missense_variant	-	-
7	81126273	Slc28a1	rs47414401	G	A	missense_variant	-	-
7	81164541	Slc28a1	rs228083855	G	A	missense_variant	-	-
7	81316968	Pde8a	rs46738216	G	A	missense_variant	-	-
7	81328191	Pde8a	rs229199439	C	G	missense_variant	-	-
7	81464496	Ap3b2	rs252909668	C	T	missense_variant	-	-
7	81464773	Ap3b2	rs241292996	G	A	missense_variant	-	-
7	81465172	Ap3b2	rs51713387	T	G	missense_variant	-	-
7	81495219	BC048679	rs234217739	G	T	missense_variant	-	-
7	81495355	BC048679	rs223794957	T	C	missense_variant	-	-
7	81535154	Fsd2	rs48968839	C	T	missense_variant	-	-
7	81535175	Fsd2	rs260159024	C	T	missense_variant	-	-
7	81540333	Fsd2	rs260329258	G	A	missense_variant	-	-
7	81544975	Fsd2	rs237995690	G	A	missense_variant	-	-
7	81545883	Fsd2	rs227522424	C	G	missense_variant	-	-
7	81559182	Fsd2	rs32337271	C	T	missense_variant	-	-
7	81578227	Whamm	rs37323670	A	G	missense_variant	-	-
7	81586204	Whamm	rs248215152	T	C	missense_variant	-	-
7	81586246	Whamm	rs37569871	A	G	missense_variant	-	-
7	81596154	Whamm	rs221386003	C	T	missense_variant	-	-
7	81871421	Tm6sf1	rs36277621	A	G	missense_variant	-	-
7	81875999	Tm6sf1	rs37202291	G	A	missense_variant	-	-
7	81973428	Bnc1	rs257038515	A	C	missense_variant	-	-
7	81973739	Bnc1	rs262949196	C	T	missense_variant	-	-
7	82428347	Adamtsl3	rs230496923	C	T	missense_variant	-	-
7	82523272	Adamtsl3	rs33233577	C	A	missense_variant	-	-
7	82567011	Adamtsl3	rs33237473	C	T	missense_variant	-	-
7	82567066	Adamtsl3	rs33238184	A	G	missense_variant	-	-
7	82574501	Adamtsl3	rs252068268	G	T	missense_variant	-	-
7	82602173	Adamtsl3	rs48701635	T	G	missense_variant	-	-
7	82671607	Eftud1	rs233748171	C	A	missense_variant	-	-
7	82762687	Eftud1	rs251273819	A	C	missense_variant	-	-
7	82852195	1700010L04Rik	rs212409197	C	T	missense_variant	-	-
7	82857472	1700010L04Rik	rs33242615	G	A	missense_variant	-	-
7	82857488	1700010L04Rik	rs261772096	A	C	missense_variant	-	-
7	82859376	1700010L04Rik	rs33243344	T	C	missense_variant	-	-
7	83155873	A530021J07Rik	rs212266990	T	C	missense_variant	-	-
7	83549310	Gm10610	rs223371551	G	A	missense_variant	-	-
7	83549430	Gm10610	rs46054644	C	T	missense_variant	-	-
7	83549555	Gm10610	rs216892735	G	A	missense_variant	-	-
7	83549558	Gm10610	rs229480544	G	A	missense_variant	-	-
7	83549559	Gm10610	rs252143457	C	T	missense_variant	-	-
7	83549603	Gm10610	rs212592693	G	A	missense_variant	-	-
7	83599983	Tmc3	rs46429794	C	T	missense_variant	-	-
7	83609077	Tmc3	rs266180175	A	G	missense_variant	-	-
7	83622516	Tmc3	rs51324598	A	G	missense_variant	-	-
7	83643930	Il16	rs37073972	T	C	missense_variant	-	-
7	83646344	Il16	rs36634670	C	T	missense_variant	-	-
7	83646389	Il16	rs36530921	T	C	missense_variant	-	-
7	83652528	Il16	rs235804404	G	A	missense_variant	-	-
7	83652759	Il16	rs236978259	A	G	missense_variant	-	-
7	83652893	Il16	rs37358676	A	G	missense_variant	-	-
7	83681181	Il16	rs223432295	C	T	missense_variant	-	-
7	83682817	Il16	rs225193837	A	G	missense_variant	-	-
7	83722325	Il16	rs36609629	C	A	missense_variant	-	-
7	83722332	Il16	rs36474193	C	T	missense_variant	-	-
7	83892488	Mesdc2	rs36942480	T	C	missense_variant	-	-
7	83951414	9930013L23Rik	rs233252732	G	A	missense_variant	-	-
7	83964190	9930013L23Rik	rs246240345	A	G	missense_variant	-	-
7	83973202	9930013L23Rik	rs48830830	T	C	missense_variant	-	-
7	83982239	9930013L23Rik	rs223692469	C	T	missense_variant	-	-
7	84003335	9930013L23Rik	rs254468323	T	C	missense_variant	-	-
7	84003356	9930013L23Rik	rs37126846	G	A	missense_variant	-	-
7	84251454	Arnt2	-	A	a/c	missense_variant	-	-
7	84593195	Fah	-	A	C	missense_variant	-	-
7	84594730	Fah	rs33280815	C	G	missense_variant	-	-
7	84602101	Fah	rs33278913	G	A	missense_variant	-	-
7	84940245	Vmn2r65	rs37271010	G	T	missense_variant	-	-
7	84943664	Vmn2r65	rs37635549	C	T	missense_variant	-	-
7	84994676	Vmn2r66	rs256318554	C	c/t	missense_variant	-	-
7	84994678	Vmn2r66	-	C	c/g	missense_variant	-	-
7	84994722	Vmn2r66	-	G	g/t	missense_variant	-	-
7	84994770	Vmn2r66	-	C	c/t	missense_variant	-	-
7	84994785	Vmn2r66	-	C	c/t	missense_variant	-	-
7	84994850	Vmn2r66	-	C	c/g	missense_variant	-	-
7	84994860	Vmn2r66	-	C	c/t	missense_variant	-	-
7	84994863	Vmn2r66	-	G	g/t	missense_variant	-	-
7	84994864	Vmn2r66	-	C	c/g	missense_variant	-	-
7	84994874	Vmn2r66	-	G	g/t	missense_variant	-	-
7	84994899	Vmn2r66	rs37783964	T	C	missense_variant	-	-
7	84994971	Vmn2r66	rs266138234	C	T	missense_variant	-	-
7	84995017	Vmn2r66	rs36693875	C	G	missense_variant	-	-
7	84995174	Vmn2r66	rs578643300	G	A	missense_variant	-	-
7	84995175	Vmn2r66	rs581036533	C	T	missense_variant	-	-
7	84995393	Vmn2r66	-	A	a/t	missense_variant	-	-
7	85005173	Vmn2r66	-	T	t/c	missense_variant	~	-
7	85005180	Vmn2r66	-	C	c/t	missense_variant	~	-
7	85005697	Vmn2r66	rs246658349	T	A	missense_variant	-	-
7	85011917	Vmn2r66	rs37706732	T	C	missense_variant	-	-
7	85136263	Vmn2r67	-	A	a/c	missense_variant	-	-
7	85136269	Vmn2r67	-	T	t/g	missense_variant	-	-
7	85136273	Vmn2r67	-	C	c/g	missense_variant	-	-
7	85136284	Vmn2r67	-	G	g/a	missense_variant	-	-
7	85136344	Vmn2r67	rs586789518	G	A	missense_variant	-	-
7	85136373	Vmn2r67	rs582074821	C	c/g	missense_variant	-	-
7	85136374	Vmn2r67	rs581210634	T	A	missense_variant	-	-
7	85136399	Vmn2r67	-	C	c/g	missense_variant	-	-
7	85136403	Vmn2r67	-	C	c/t	missense_variant	-	-
7	85136448	Vmn2r67	rs585484608	C	c/a	missense_variant	-	-
7	85136560	Vmn2r67	-	C	c/t	missense_variant	-	-
7	85136589	Vmn2r67	-	C	c/a	missense_variant	-	-
7	85136629	Vmn2r67	rs579843343	A	G	missense_variant	-	-
7	85136635	Vmn2r67	-	C	c/t	missense_variant	-	-
7	85136656	Vmn2r67	-	A	a/g	missense_variant	-	-
7	85136665	Vmn2r67	rs582403130	G	g/t	missense_variant	-	-
7	85136710	Vmn2r67	rs585698579	C	T	missense_variant	-	-
7	85136734	Vmn2r67	rs580344767	G	C	missense_variant	-	-
7	85136812	Vmn2r67	-	T	t/c	missense_variant	-	-
7	85136847	Vmn2r67	-	A	a/g	missense_variant	-	-
7	85136850	Vmn2r67	rs36998958	G	T	missense_variant	-	-
7	85136928	Vmn2r67	-	A	a/g	missense_variant	-	-
7	85137036	Vmn2r67	rs584713122	A	G	missense_variant	-	-
7	85137037	Vmn2r67	rs36568927	T	A	missense_variant	-	-
7	85137082	Vmn2r67	-	A	a/c	missense_variant	-	-
7	85137113	Vmn2r67	-	T	t/a	missense_variant	-	-
7	85137135	Vmn2r67	-	T	t/c	missense_variant	-	-
7	85149904	Vmn2r67	rs259104896	C	G	missense_variant	-	-
7	85149921	Vmn2r67	-	T	C	missense_variant	-	-
7	85149924	Vmn2r67	rs225738136	C	T	missense_variant	-	-
7	85149931	Vmn2r67	rs242572851	C	G	missense_variant	-	-
7	85150528	Vmn2r67	-	C	c/g	missense_variant	-	-
7	85150530	Vmn2r67	-	G	A	missense_variant	-	-
7	85150533	Vmn2r67	-	G	g/a	missense_variant	-	-
7	85150554	Vmn2r67	-	G	g/a	missense_variant	-	-
7	85150556	Vmn2r67	-	C	c/t	missense_variant	-	-
7	85150572	Vmn2r67	rs243712148	T	C	missense_variant	-	-
7	85150615	Vmn2r67	rs578528864	A	a/g	missense_variant	-	-
7	85150652	Vmn2r67	-	G	g/t	missense_variant	-	-
7	85150658	Vmn2r67	rs585702168	G	T	missense_variant	-	-
7	85150744	Vmn2r67	rs584042618	T	C	missense_variant	-	-
7	85151465	Vmn2r67	-	T	t/c	missense_variant	-	-
7	85151474	Vmn2r67	-	G	g/t	missense_variant	-	-
7	85151496	Vmn2r67	rs36546542	T	C	missense_variant	-	-
7	85151508	Vmn2r67	-	G	g/c	missense_variant	-	-
7	85151538	Vmn2r67	-	A	a/g	missense_variant	-	-
7	85151539	Vmn2r67	-	T	t/c	missense_variant	-	-
7	85151760	Vmn2r67	rs580907524	G	T	missense_variant	-	-
7	85151824	Vmn2r67	rs584445572	T	A	missense_variant	-	-
7	85151898	Vmn2r67	rs582358448	C	c/a	missense_variant	-	-
7	85151977	Vmn2r67	-	T	t/a	missense_variant	-	-
7	85152023	Vmn2r67	rs579274462	T	G	missense_variant	-	-
7	85152098	Vmn2r67	rs36394115	G	T	missense_variant	-	-
7	85152162	Vmn2r67	-	G	g/a	missense_variant	-	-
7	85152202	Vmn2r67	-	A	a/c	missense_variant	-	-
7	85152212	Vmn2r67	rs36884010	T	t/c	missense_variant	-	-
7	85152629	Vmn2r67	rs586822159	A	T	missense_variant	-	-
7	85152640	Vmn2r67	-	A	T	missense_variant	-	-
7	85152641	Vmn2r67	rs584940279	A	G	missense_variant	-	-
7	85152644	Vmn2r67	rs579090648	T	G	missense_variant	-	-
7	85152650	Vmn2r67	-	G	T	missense_variant	-	-
7	85152652	Vmn2r67	-	C	c/t	missense_variant	-	-
7	85152709	Vmn2r67	-	G	C	missense_variant	-	-
7	85152728	Vmn2r67	-	T	A	missense_variant	-	-
7	85152731	Vmn2r67	rs579257452	A	T	missense_variant	-	-
7	85152761	Vmn2r67	-	T	C	missense_variant	-	-
7	85152776	Vmn2r67	rs36601911	T	G	missense_variant	-	-
7	85152826	Vmn2r67	-	A	a/c	missense_variant	-	-
7	85152880	Vmn2r67	-	G	g/t	missense_variant	-	-
7	85155707	Vmn2r67	rs37072075	G	t	missense_variant	-	-
7	85155760	Vmn2r67	-	G	a	missense_variant	-	-
7	85155862	Vmn2r67	rs580893140	G	T	missense_variant	-	-
7	85155869	Vmn2r67	rs236394879	T	G	missense_variant	-	-
7	85221529	Vmn2r68-ps	-	T	t/a	missense_variant	-	-
7	85221532	Vmn2r68-ps	rs239601139	C	c/t	missense_variant	-	-
7	85221536	Vmn2r68-ps	rs259114375	A	T	missense_variant	-	-
7	85221541	Vmn2r68-ps	rs584470023	C	c/t	missense_variant	-	-
7	85221542	Vmn2r68-ps	-	A	a/t	missense_variant	-	-
7	85221543	Vmn2r68-ps	-	T	t/g	missense_variant	-	-
7	85221577	Vmn2r68-ps	rs225733492	C	G	missense_variant	-	-
7	85221582	Vmn2r68-ps	-	C	c/t	missense_variant	-	-
7	85221628	Vmn2r68-ps	-	G	g/t	missense_variant	-	-
7	85221658	Vmn2r68-ps	-	C	t	missense_variant	-	-
7	85221666	Vmn2r68-ps	-	G	g/a	missense_variant	-	-
7	85221676	Vmn2r68-ps	-	T	t/a	missense_variant	-	-
7	85221681	Vmn2r68-ps	-	C	c/g	missense_variant	-	-
7	85221694	Vmn2r68-ps	-	G	g/t	missense_variant	-	-
7	85221697	Vmn2r68-ps	-	A	a/t	missense_variant	-	-
7	85221909	Vmn2r68-ps	-	G	g/a	missense_variant	-	-
7	85222011	Vmn2r68-ps	-	A	a/t	missense_variant	-	-
7	85222090	Vmn2r68-ps	rs579681049	T	C	missense_variant	-	-
7	85222116	Vmn2r68-ps	rs580221442	A	G	missense_variant	-	-
7	85222150	Vmn2r68-ps	rs584008231	C	T	missense_variant	-	-
7	85222285	Vmn2r68-ps	rs584685344	C	c/g	missense_variant	-	-
7	85222297	Vmn2r68-ps	-	A	a/c	missense_variant	-	-
7	85222315	Vmn2r68-ps	rs587177189	T	A	missense_variant	-	-
7	85222340	Vmn2r68-ps	rs581505341	A	T	missense_variant	-	-
7	85222390	Vmn2r68-ps	rs585208557	G	C	missense_variant	-	-
7	85231882	Vmn2r68-ps	-	A	a/t	missense_variant	-	-
7	85231898	Vmn2r68-ps	-	C	c/g	missense_variant	-	-
7	85231915	Vmn2r68-ps	-	T	t/c	missense_variant	-	-
7	85231928	Vmn2r68-ps	-	G	g/a	missense_variant	-	-
7	85232367	Vmn2r68-ps	rs583487014	C	c/t	missense_variant	-	-
7	85232375	Vmn2r68-ps	rs243876297	G	g/a	missense_variant	-	-
7	85232376	Vmn2r68-ps	rs586769090	C	c/t	missense_variant	-	-
7	85232380	Vmn2r68-ps	-	C	c/g	missense_variant	-	-
7	85232457	Vmn2r68-ps	-	G	g/a	missense_variant	-	-
7	85232575	Vmn2r68-ps	-	A	a/c	missense_variant	-	-
7	85233467	Vmn2r68-ps	rs586480998	A	G	missense_variant	-	-
7	85233576	Vmn2r68-ps	rs581784769	G	T	missense_variant	-	-
7	85233839	Vmn2r68-ps	rs579861825	A	G	missense_variant	-	-
7	85234429	Vmn2r68-ps	rs36573895	C	G	missense_variant	-	-
7	85234586	Vmn2r68-ps	rs37108197	A	C	missense_variant	-	-
7	85234600	Vmn2r68-ps	rs227627234	G	g/a	missense_variant	-	-
7	85234631	Vmn2r68-ps	rs236443334	T	A	missense_variant	-	-
7	85234647	Vmn2r68-ps	rs582619321	A	a/t	missense_variant	-	-
7	85234684	Vmn2r68-ps	-	G	g/t	missense_variant	-	-
7	85406666	Vmn2r69	rs47173161	C	T	missense_variant	-	-
7	85406825	Vmn2r69	rs586451731	T	t/c	missense_variant	-	-
7	85406866	Vmn2r69	-	A	a/t	missense_variant	-	-
7	85406966	Vmn2r69	-	C	c/a	missense_variant	-	-
7	85406984	Vmn2r69	-	G	g/c	missense_variant	-	-
7	85407001	Vmn2r69	-	A	a/g	missense_variant	-	-
7	85407017	Vmn2r69	-	C	c/a	missense_variant	-	-
7	85407027	Vmn2r69	-	C	c/g	missense_variant	-	-
7	85407031	Vmn2r69	-	G	g/t	missense_variant	-	-
7	85407059	Vmn2r69	-	T	t/a	missense_variant	-	-
7	85407062	Vmn2r69	-	G	g/t	missense_variant	-	-
7	85407175	Vmn2r69	-	G	g/a	missense_variant	-	-
7	85407194	Vmn2r69	-	G	g/t	missense_variant	-	-
7	85407199	Vmn2r69	-	C	c/t	missense_variant	-	-
7	85407236	Vmn2r69	-	G	g/a	missense_variant	-	-
7	85407239	Vmn2r69	-	T	t/g	missense_variant	-	-
7	85407241	Vmn2r69	-	T	t/a	missense_variant	-	-
7	85407250	Vmn2r69	-	T	t/c	missense_variant	-	-
7	85410331	Vmn2r69	rs48586523	G	C	missense_variant	-	-
7	85410369	Vmn2r69	rs582117414	T	A	missense_variant	-	-
7	85411127	Vmn2r69	rs48781086	A	C	missense_variant	-	-
7	85411201	Vmn2r69	rs48811502	A	T	missense_variant	-	-
7	85412377	Vmn2r69	rs47189033	C	T	missense_variant	-	-
7	85566000	Vmn2r70	rs229299854	C	T	missense_variant	-	-
7	85618669	Vmn2r71	rs257441524	G	C	missense_variant	-	-
7	85619188	Vmn2r71	rs251385067	T	G	missense_variant	-	-
7	85619284	Vmn2r71	rs250197648	A	G	missense_variant	-	-
7	85621191	Vmn2r71	rs237149577	C	T	missense_variant	-	-
7	85624318	Vmn2r71	-	C	c/t	missense_variant	-	-
7	85737795	Vmn2r72-ps	-	T	t/a	missense_variant	-	-
7	85737823	Vmn2r72-ps	rs232514318	A	a/c	missense_variant	-	-
7	85737827	Vmn2r72-ps	-	C	c/t	missense_variant	-	-
7	85737848	Vmn2r72-ps	-	C	c/t	missense_variant	-	-
7	85737893	Vmn2r72-ps	-	A	a/t	missense_variant	-	-
7	85737958	Vmn2r72-ps	-	T	t/a	missense_variant	-	-
7	85738179	Vmn2r72-ps	-	C	c/t	missense_variant	-	-
7	85738182	Vmn2r72-ps	-	C	c/a	missense_variant	-	-
7	85738190	Vmn2r72-ps	rs585482760	T	t/a	missense_variant	-	-
7	85738200	Vmn2r72-ps	-	A	a/g	missense_variant	-	-
7	85738237	Vmn2r72-ps	-	C	c/t	missense_variant	-	-
7	85738278	Vmn2r72-ps	rs582227010	C	c/t	missense_variant	-	-
7	85738391	Vmn2r72-ps	-	G	g/a	missense_variant	-	-
7	85738461	Vmn2r72-ps	-	T	t/c	missense_variant	-	-
7	85749763	Vmn2r72-ps	rs582797635	T	A	missense_variant	-	-
7	85750689	Vmn2r72-ps	rs235740859	G	A	missense_variant	-	-
7	85750691	Vmn2r72-ps	rs255344808	C	A	missense_variant	-	-
7	85751226	Vmn2r72-ps	rs36311988	T	C	missense_variant	-	-
7	85751310	Vmn2r72-ps	-	T	t/c	missense_variant	-	-
7	85754839	Vmn2r72-ps	-	G	g/a	missense_variant	-	-
7	85754845	Vmn2r72-ps	-	G	g/t	missense_variant	-	-
7	85754851	Vmn2r72-ps	-	G	g/a	missense_variant	-	-
7	85754866	Vmn2r72-ps	rs246226770	A	a/t	missense_variant	-	-
7	85754867	Vmn2r72-ps	rs579382494	T	t/a	missense_variant	-	-
7	85754876	Vmn2r72-ps	rs262917188	T	G	missense_variant	-	-
7	85754941	Vmn2r72-ps	-	G	g/t	missense_variant	-	-
7	85754948	Vmn2r72-ps	-	T	t/g	missense_variant	-	-
7	85857842	Vmn2r73	-	G	g/a	missense_variant	-	-
7	85857849	Vmn2r73	-	C	c/a	missense_variant	-	-
7	85857852	Vmn2r73	-	T	t/c	missense_variant	-	-
7	85857860	Vmn2r73	-	A	a/c	missense_variant	-	-
7	85857870	Vmn2r73	-	G	g/t	missense_variant	-	-
7	85858068	Vmn2r73	-	C	c/t	missense_variant	-	-
7	85858074	Vmn2r73	-	C	c/t	missense_variant	-	-
7	85858101	Vmn2r73	-	T	t/a	missense_variant	-	-
7	85858113	Vmn2r73	-	T	t/g	missense_variant	-	-
7	85858116	Vmn2r73	-	T	t/c	missense_variant	-	-
7	85858124	Vmn2r73	-	G	g/t	missense_variant	-	-
7	85858151	Vmn2r73	-	C	c/g	missense_variant	-	-
7	85858155	Vmn2r73	-	G	g/c	missense_variant	-	-
7	85858164	Vmn2r73	-	C	c/t	missense_variant	-	-
7	85858365	Vmn2r73	-	G	g/t	missense_variant	-	-
7	85858370	Vmn2r73	-	C	c/t	missense_variant	-	-
7	85871498	Vmn2r73	rs232369287	T	C	missense_variant	-	-
7	85871503	Vmn2r73	rs37461381	G	C	missense_variant	-	-
7	85871933	Vmn2r73	rs36728852	A	G	missense_variant	-	-
7	85952409	Vmn2r74	rs243005012	T	t/c	missense_variant	-	-
7	85952571	Vmn2r74	-	T	t/c	missense_variant	-	-
7	85956055	Vmn2r74	-	C	c/t	missense_variant	-	-
7	85956878	Vmn2r74	rs580552571	T	t/c	missense_variant	-	-
7	85957251	Vmn2r74	-	C	c/t	missense_variant	-	-
7	85957392	Vmn2r74	rs256347169	C	c/g	missense_variant	-	-
7	85957400	Vmn2r74	rs31207607	A	a/g	missense_variant	-	-
7	85957580	Vmn2r74	-	C	c/t	missense_variant	-	-
7	86148725	Vmn2r75	-	T	t/a	missense_variant	-	-
7	86148728	Vmn2r75	-	G	g/t	missense_variant	-	-
7	86148743	Vmn2r75	-	G	g/a	missense_variant	-	-
7	86148745	Vmn2r75	-	G	g/t	missense_variant	-	-
7	86148770	Vmn2r75	-	G	g/a	missense_variant	-	-
7	86148773	Vmn2r75	-	A	a/t	missense_variant	-	-
7	86165074	Vmn2r75	rs222165136	G	A	missense_variant	-	-
7	86171622	Vmn2r75	rs239100454	C	c/t	missense_variant	-	-
7	86171675	Vmn2r75	-	G	g/a	missense_variant	-	-
7	86171714	Vmn2r75	-	G	g/a	missense_variant	-	-
7	86171718	Vmn2r75	-	T	t/g	missense_variant	-	-
7	86225248	Vmn2r76	rs231224569	A	C	missense_variant	-	-
7	86229818	Vmn2r76	rs251254985	C	T	missense_variant	-	-
7	86246045	Vmn2r76	rs37417852	T	C	missense_variant	-	-
7	86269763	Olfr310	rs36566486	C	G	missense_variant	-	-
7	86321361	Olfr308	rs233178768	G	A	missense_variant	-	-
7	86336121	Olfr307	rs37526942	C	T	missense_variant	-	-
7	86336320	Olfr307	rs220049934	C	A	missense_variant	-	-
7	86336342	Olfr307	rs261936572	C	G	missense_variant	-	-
7	86336364	Olfr307	rs223168723	G	A	missense_variant	-	-
7	86364080	Olfr305	rs245250027	G	A	missense_variant	-	-
7	86364082	Olfr305	rs227531544	A	G	missense_variant	-	-
7	86364223	Olfr305	rs260901196	A	G	missense_variant	-	-
7	86364242	Olfr305	rs6368805	G	T	missense_variant	-	-
7	86364268	Olfr305	rs6368855	A	G	missense_variant	-	-
7	86386054	Olfr304	rs38446573	A	G	missense_variant	-	-
7	86386472	Olfr304	rs36846321	T	A	missense_variant	-	-
7	86386523	Olfr304	rs36593300	C	G	missense_variant	-	-
7	86386543	Olfr304	rs36382774	C	A	missense_variant	-	-
7	86386572	Olfr304	rs38504130	A	C	missense_variant	-	-
7	86386640	Olfr304	rs264307013	C	T	missense_variant	-	-
7	86412467	Olfr301	rs37552519	A	G	missense_variant	-	-
7	86412475	Olfr301	rs241575184	A	T	missense_variant	-	-
7	86412673	Olfr301	rs36990899	A	T	missense_variant	-	-
7	86412928	Olfr301	rs261036388	G	A	missense_variant	-	-
7	86413129	Olfr301	rs36925788	A	G	missense_variant	-	-
7	86413255	Olfr301	rs37049624	A	G	missense_variant	-	-
7	86466199	Olfr299	rs37395146	C	G	missense_variant	-	-
7	86466398	Olfr299	rs36309551	A	G	missense_variant	-	-
7	86526911	Olfr297	rs261533139	G	T	missense_variant	-	-
7	86527495	Olfr297	rs242168931	C	T	missense_variant	-	-
7	86585370	Olfr295	rs226938656	A	G	missense_variant	-	-
7	86585376	Olfr295	rs250446730	C	A	missense_variant	-	-
7	86585385	Olfr295	rs259738061	C	A	missense_variant	-	-
7	86585397	Olfr295	rs579540947	C	T	missense_variant	-	-
7	86585550	Olfr295	rs219074251	T	G	missense_variant	-	-
7	86585851	Olfr295	rs585895153	T	A	missense_variant	-	-
7	86585926	Olfr295	rs259101295	T	C	missense_variant	-	-
7	86585952	Olfr295	rs227307040	G	A	missense_variant	-	-
7	86586024	Olfr295	rs583499691	C	G	missense_variant	-	-
7	86586050	Olfr295	rs586581552	A	C	missense_variant	-	-
7	86586090	Olfr295	rs584667499	C	G	missense_variant	-	-
7	86586195	Olfr295	rs585179389	T	C	missense_variant	-	-
7	86615718	Olfr294	rs36783330	C	T	missense_variant	-	-
7	86615865	Olfr294	rs37517876	G	A	missense_variant	-	-
7	86663700	Olfr293	rs37371594	G	A	missense_variant	-	-
7	86663781	Olfr293	rs234893698	A	C	missense_variant	-	-
7	86664334	Olfr293	rs37946164	G	A	missense_variant	-	-
7	86664667	Olfr293	rs237999811	C	T	missense_variant	-	-
7	86694524	Olfr292	rs36890463	A	G	missense_variant	-	-
7	86726108	Folh1	rs36357873	C	T	missense_variant	-	-
7	86729106	Folh1	rs36376318	C	G	missense_variant	-	-
7	86742251	Folh1	rs211783124	G	A	missense_variant	-	-
7	86746168	Folh1	rs251468418	G	C	missense_variant	-	-
7	86762972	Folh1	rs16814794	C	T	missense_variant	-	-
7	86800762	Vmn2r77	rs37851929	T	G	missense_variant	-	-
7	86801686	Vmn2r77	rs254816022	T	C	missense_variant	-	-
7	86801736	Vmn2r77	rs260497530	C	G	missense_variant	-	-
7	86801764	Vmn2r77	rs218393408	C	T	missense_variant	-	-
7	86801767	Vmn2r77	rs38074200	T	A	missense_variant	-	-
7	86802910	Vmn2r77	rs36809067	T	C	missense_variant	-	-
7	86803703	Vmn2r77	rs240823628	G	C	missense_variant	-	-
7	86811346	Vmn2r77	rs238002899	A	G	missense_variant	-	-
7	86921021	Vmn2r78	rs581318809	A	T	missense_variant	-	-
7	86921045	Vmn2r78	rs213614090	C	T	missense_variant	-	-
7	86921408	Vmn2r78	rs579087311	T	A	missense_variant	-	-
7	86921534	Vmn2r78	rs36714299	C	A	missense_variant	-	-
7	86954539	Vmn2r78	rs580365177	A	G	missense_variant	-	-
7	86954730	Vmn2r78	rs36542132	T	G	missense_variant	-	-
7	86954788	Vmn2r78	rs37154320	A	G	missense_variant	-	-
7	87002061	Vmn2r79	rs36830944	G	A	missense_variant	-	-
7	87002104	Vmn2r79	rs582031974	T	G	missense_variant	-	-
7	87002109	Vmn2r79	rs585817125	A	G	missense_variant	-	-
7	87002187	Vmn2r79	rs51356699	A	G	missense_variant	-	-
7	87037283	Vmn2r79	rs587434245	T	C	missense_variant	-	-
7	87037387	Vmn2r79	rs578300627	T	g	missense_variant	-	-
7	87246768	Nox4	rs240455081	G	T	missense_variant	-	-
7	87246820	Nox4	rs250243260	G	A	missense_variant	-	-
7	87246834	Nox4	rs217947741	C	T	missense_variant	-	-
7	87321631	Nox4	rs37089859	A	G	missense_variant	-	-
7	87395824	Nox4	rs38453194	A	G	missense_variant	-	-
7	87493206	Tyr	rs38358457	G	A	missense_variant	-	-
7	88450681	Rab38	rs33289502	G	A	missense_variant	-	-
7	89305489	Tmem135	rs263597070	C	T	missense_variant	-	-
7	89404767	Fzd4	rs31742215	C	G	missense_variant	-	-
7	89510276	Prss23	rs225766975	T	C	missense_variant	-	-
7	89632991	A230065N10Rik	rs226549768	T	C	missense_variant	-	-
7	89848682	Me3	rs230208009	G	A	missense_variant	-	-
7	89875797	Ccdc81	rs47549190	C	A	missense_variant	-	-
7	89887723	Ccdc81	rs51726372	A	G	missense_variant	-	-
7	89980804	Gm26529	rs13465527	A	G	missense_variant	-	-
7	90226611	Ccdc83	rs50426520	G	C	missense_variant	-	-
7	90358237	Sytl2	rs50087949	C	T	missense_variant	-	-
7	90372848	Sytl2	rs230156231	A	G	missense_variant	-	-
7	90375583	Sytl2	rs238668831	C	T	missense_variant	-	-
7	90379522	Sytl2	rs265715385	G	A	missense_variant	-	-
7	90401425	Sytl2	rs47232958	A	T	missense_variant	-	-
7	90426600	Ccdc89	rs50904291	A	G	missense_variant	-	-
7	90427088	Ccdc89	rs49012551	G	A	missense_variant	-	-
7	90443108	Crebzf	rs259710535	C	T	missense_variant	-	-
7	90469019	Tmem126b	rs224609504	T	C	missense_variant	-	-
7	90469022	Tmem126b	rs238050881	T	G	missense_variant	-	-
7	90469582	Tmem126b	rs46854739	C	T	missense_variant	-	-
7	90472700	Tmem126b	rs46114977	T	A	missense_variant	-	-
7	92590132	Ankrd42	rs45803605	T	C	missense_variant	-	-
7	92590147	Ankrd42	rs49065474	G	C	missense_variant	-	-
7	92590176	Ankrd42	rs51923708	A	G	missense_variant	-	-
7	92605318	Ankrd42	rs49086333	A	G	missense_variant	-	-
7	92612821	Ankrd42	rs47554263	C	T	missense_variant	-	-
7	92614403	Ankrd42	rs49229959	C	G	missense_variant	-	-
7	92858305	Ddias	rs250298401	G	T	missense_variant	-	-
7	92858321	Ddias	rs259890883	A	T	missense_variant	-	-
7	92858365	Ddias	rs232366168	A	G	missense_variant	-	-
7	92858385	Ddias	rs238828698	C	A	missense_variant	-	-
7	92858606	Ddias	rs50007671	C	A	missense_variant	T	-
7	92858981	Ddias	rs50359185	G	T	missense_variant	-	-
7	92859078	Ddias	rs50220397	A	C	missense_variant	-	-
7	92859649	Ddias	rs256374487	T	C	missense_variant	-	-
7	92859685	Ddias	rs47740961	C	T	missense_variant	-	-
7	92875439	Prcp	rs262964443	C	G	missense_variant	-	-
7	95958573	Gm9966	rs31480896	T	G	missense_variant	-	-
7	96550066	Tenm4	rs31545197	A	C	missense_variant	-	-
7	96893027	Tenm4	rs249914217	C	T	missense_variant	-	-
7	96905917	Tenm4	rs212988074	A	G	missense_variant	-	-
7	97039955	Nars2	rs37905624	C	A	missense_variant	-	-
7	97312038	Usp35	rs235460056	C	G	missense_variant	-	-
7	97379893	Alg8	rs216844895	A	G	missense_variant	-	-
7	97391548	Alg8	rs213620863	A	G	missense_variant	-	-
7	97417218	Thrsp	rs31592661	C	T	missense_variant	-	-
7	97458041	Kctd14	rs31593499	G	T	missense_variant	-	-
7	97530794	Ints4	rs238232523	A	C	missense_variant	-	-
7	97569697	Aamdc	rs249142809	C	G	missense_variant	-	-
7	97664627	Rsf1	rs31608083	A	T	missense_variant	-	-
7	97685487	Rsf1	rs31610554	C	G	missense_variant	-	-
7	97720959	Gm9990	rs31615468	C	T	missense_variant	-	-
7	98065854	Myo7a	rs31642856	C	G	missense_variant	-	-
7	98099475	Myo7a	rs3711464	C	T	missense_variant	-	-
7	98443571	Gucy2d	rs6277712	A	G	missense_variant	-	-
7	98443739	Gucy2d	rs6278304	C	T	missense_variant	-	-
7	98443808	Gucy2d	rs265697681	G	A	missense_variant	-	-
7	98443923	Gucy2d	rs214494200	A	G	missense_variant	-	-
7	98449882	Gucy2d	rs50030902	G	C	missense_variant	-	-
7	98450000	Gucy2d	rs238575722	T	C	missense_variant	-	-
7	98450027	Gucy2d	rs263964271	A	G	missense_variant	-	-
7	98451742	Gucy2d	rs221058520	A	G	missense_variant	-	-
7	98451757	Gucy2d	rs242222614	T	C	missense_variant	-	-
7	98458400	Gucy2d	rs48772981	G	A	missense_variant	-	-
7	98498804	Lrrc32	rs236507303	G	A	missense_variant	-	-
7	98595027	2210018M11Rik	rs49163852	T	C	missense_variant	-	-
7	98626499	2210018M11Rik	rs16805639	T	C	missense_variant	-	-
7	98626561	2210018M11Rik	rs584170382	A	G	missense_variant	-	-
7	99004663	Uvrag	rs240551399	C	T	missense_variant	-	-
7	99232613	Mogat2	rs217125810	C	T	missense_variant	-	-
7	99269195	Map6	rs230664058	A	T	missense_variant	-	-
7	99336226	Map6	rs36510476	C	A	missense_variant	-	-
7	99349400	Serpinh1	rs213654351	T	C	missense_variant	-	-
7	99460102	Gdpd5	rs242814810	A	G	missense_variant	-	-
7	99468267	Klhl35	rs245668635	A	G	missense_variant	-	-
7	99468396	Klhl35	rs219056246	G	A	missense_variant	-	-
7	99470204	Klhl35	-	T	t/g	missense_variant	-	-
7	99479983	Rps3	-	C	c/t	missense_variant	-	-
7	99598465	Arrb1	rs48572026	C	A	missense_variant	-	-
7	99767845	Olfr521	rs212502607	T	G	missense_variant	-	-
7	99813740	Neu3	rs245421879	C	T	missense_variant	-	-
7	99823387	Neu3	rs36397668	C	T	missense_variant	-	-
7	99980268	Rnf169	rs584693857	G	T	missense_variant	-	-
7	100006613	Chrdl2	rs224902251	G	A	missense_variant	-	-
7	100021972	Chrdl2	rs36399288	A	G	missense_variant	-	-
7	100268207	Pgm2l1	rs241814234	G	T	missense_variant	-	-
7	100390238	C2cd3	rs31716434	G	A	missense_variant	-	-
7	100395281	C2cd3	rs246081228	A	G	missense_variant	-	-
7	100406924	C2cd3	rs31716673	G	A	missense_variant	-	-
7	100406935	C2cd3	rs31717715	C	A	missense_variant	-	-
7	100416143	C2cd3	rs31717312	C	A	missense_variant	-	-
7	100419805	C2cd3	rs227727284	C	A	missense_variant	-	-
7	100422626	C2cd3	rs222355990	G	A	missense_variant	-	-
7	100426110	C2cd3	rs249312613	A	G	missense_variant	-	-
7	100427261	C2cd3	rs216231833	T	G	missense_variant	-	-
7	100435920	C2cd3	rs237152084	G	A	missense_variant	-	-
7	100455406	C2cd3	rs236672786	A	G	missense_variant	-	-
7	100499325	Ucp2	rs266209339	A	G	missense_variant	-	-
7	100507471	Dnajb13	rs31734069	C	T	missense_variant	-	-
7	100546224	Mrpl48	rs265755896	T	C	missense_variant	-	-
7	100546247	Mrpl48	rs253762425	C	T	missense_variant	-	-
7	100565196	Mrpl48	rs31735023	C	T	missense_variant	-	-
7	100881782	Arhgef17	rs31759745	T	C	missense_variant	-	-
7	100928597	Arhgef17	rs215037354	G	A	missense_variant	-	-
7	100929309	Arhgef17	rs237919170	T	C	missense_variant	-	-
7	100929874	Arhgef17	rs4137968	A	C	missense_variant	-	-
7	100930833	Arhgef17	rs246481905	C	A	missense_variant	-	-
7	100930899	Arhgef17	rs261362720	T	C	missense_variant	-	-
7	100938982	P2ry6	rs237874336	T	A	missense_variant	-	-
7	100998039	P2ry2	rs240303118	C	T	missense_variant	-	-
7	101344089	Stard10	rs584635024	T	C	missense_variant	-	-
7	101373399	Arap1	rs223880072	C	T	missense_variant	-	-
7	101399660	Arap1	rs237690123	A	G	missense_variant	-	-
7	101495673	Pde2a	rs236415341	G	C	missense_variant	-	-
7	101500421	Pde2a	rs239796068	C	G	missense_variant	-	-
7	101555014	Art2a-ps	rs257354916	G	A	missense_variant	-	-
7	101555026	Art2a-ps	rs31810320	T	G	missense_variant	-	-
7	101555198	Art2a-ps	rs31809154	G	T	missense_variant	-	-
7	101580559	Art2b	rs221589295	G	T	missense_variant	-	-
7	101580573	Art2b	rs238509257	T	C	missense_variant	-	-
7	101663919	Clpb	rs31817744	G	A	missense_variant	-	-
7	101823998	Inppl1	rs265602935	G	T	missense_variant	-	-
7	101858711	Folr1	rs264916709	T	C	missense_variant	-	-
7	101911343	Lamtor1	-	T	t/a	missense_variant	-	-
7	101911355	Lamtor1	-	G	g/a	missense_variant	-	-
7	101913535	Lrrc51	rs31829127	C	T	missense_variant	-	-
7	101998434	Numa1	rs31836414	C	A	missense_variant	-	-
7	101999939	Numa1	rs31838769	G	A	missense_variant	-	-
7	102009495	Numa1	rs252660718	C	T	missense_variant	-	-
7	102078740	ENSMUSG00000070425	rs31842492	C	T	missense_variant	-	-
7	102078848	ENSMUSG00000070425	rs31843428	G	A	missense_variant	-	-
7	102079162	ENSMUSG00000070425	rs31843431	C	A	missense_variant	-	-
7	102094538	ENSMUSG00000070425	rs216693492	G	T	missense_variant	-	-
7	102096024	ENSMUSG00000070425	rs229969406	G	A	missense_variant	-	-
7	102096094	ENSMUSG00000070425	rs31845296	G	A	missense_variant	-	-
7	102097215	Art5	rs31840695	C	T	missense_variant	-	-
7	102098296	Art5	rs254769039	T	G	missense_variant	-	-
7	102098501	Art5	rs217708641	C	T	missense_variant	-	-
7	102435692	Stim1	rs243217828	T	A	missense_variant	-	-
7	102477232	Olfr543	rs229042648	T	C	missense_variant	-	-
7	102477757	Olfr543	rs238170769	A	C	missense_variant	-	-
7	102484845	Olfr544	rs51274516	G	T	missense_variant	-	-
7	102484875	Olfr544	rs108769801	C	g	missense_variant	-	-
7	102494302	Olfr545	rs221315269	T	A	missense_variant	-	-
7	102494695	Olfr545	rs584624420	C	T	missense_variant	-	-
7	102494769	Olfr545	rs243882540	A	g	missense_variant	-	-
7	102535094	Olfr547	rs580598076	A	G	missense_variant	-	-
7	102554290	Olfr549	rs242649070	C	T	missense_variant	-	-
7	102555222	Olfr549	rs51514964	T	C	missense_variant	-	-
7	102559442	Trim21	rs46355054	C	G	missense_variant	-	-
7	102659119	Olfr555	rs46673462	C	G	missense_variant	-	-
7	102659121	Olfr555	rs243629647	C	T	missense_variant	-	-
7	102659258	Olfr555	rs214537698	G	A	missense_variant	-	-
7	102670218	Olfr556	rs234358238	T	A	missense_variant	-	-
7	102684192	Trim68	rs241464734	C	A	missense_variant	-	-
7	102713592	Olfr33	rs582248714	G	T	missense_variant	-	-
7	102714122	Olfr33	rs46674298	A	G	missense_variant	-	-
7	102774979	Olfr561	rs252068359	A	C	missense_variant	-	-
7	102804372	Olfr564	rs49230879	C	T	missense_variant	-	-
7	102856545	Olfr566	rs579699294	T	C	missense_variant	-	-
7	102856574	Olfr566	rs222441937	C	T	missense_variant	-	-
7	102856629	Olfr566	rs47498029	T	C	missense_variant	-	-
7	102857215	Olfr566	rs262528019	C	G	missense_variant	-	-
7	102857232	Olfr566	rs222750885	G	T	missense_variant	-	-
7	102878028	Olfr568	rs49006510	C	A	missense_variant	-	-
7	102887478	Olfr569	rs45818677	C	c/t	missense_variant	-	-
7	102909159	Olfr571	rs218260870	G	T	missense_variant	-	-
7	102928071	Olfr572	rs220241002	A	G	missense_variant	-	-
7	102948534	Olfr574	rs237236774	C	T	missense_variant	-	-
7	102949127	Olfr574	rs36650498	G	A	missense_variant	-	-
7	103041515	Olfr582	rs37487453	A	G	missense_variant	-	-
7	103041650	Olfr582	-	G	g/a	missense_variant	-	-
7	103041765	Olfr582	-	T	t/g	missense_variant	-	-
7	103041818	Olfr582	rs581817002	C	c/t	missense_variant	-	-
7	103041829	Olfr582	-	G	g/c	missense_variant	-	-
7	103041893	Olfr582	rs584219717	G	A	missense_variant	-	-
7	103041938	Olfr582	-	T	t/c	missense_variant	-	-
7	103042135	Olfr582	rs236944126	G	T	missense_variant	-	-
7	103051308	Olfr583	-	A	a/t	missense_variant	-	-
7	103051365	Olfr583	rs218253657	G	g/c	missense_variant	-	-
7	103051519	Olfr583	rs585851713	G	g/a	missense_variant	-	-
7	103051706	Olfr583	rs229009233	A	G	missense_variant	-	-
7	103051710	Olfr583	-	A	a/c	missense_variant	-	-
7	103051727	Olfr583	-	T	t/c	missense_variant	-	-
7	103051736	Olfr583	rs252857865	T	C	missense_variant	-	-
7	103051778	Olfr583	rs215519445	A	G	missense_variant	-	-
7	103051793	Olfr583	-	C	c/t	missense_variant	-	-
7	103051822	Olfr583	rs236804400	G	g/c	missense_variant	-	-
7	103051844	Olfr583	rs580564052	C	c/t	missense_variant	-	-
7	103051907	Olfr583	-	C	c/t	missense_variant	-	-
7	103052015	Olfr583	rs260675356	T	C	missense_variant	-	-
7	103052090	Olfr583	rs581003393	C	T	missense_variant	-	-
7	103086057	Olfr584	rs582524245	A	G	missense_variant	-	-
7	103097753	Olfr585	rs243638402	T	C	missense_variant	-	-
7	103097797	Olfr585	rs36880699	T	C	missense_variant	-	-
7	103097808	Olfr585	rs216077833	G	C	missense_variant	-	-
7	103097839	Olfr585	rs581701618	C	T	missense_variant	-	-
7	103097842	Olfr585	rs583799533	G	A	missense_variant	-	-
7	103097962	Olfr585	rs578804284	G	A	missense_variant	-	-
7	103098057	Olfr585	rs579203704	A	t	missense_variant	-	-
7	103098153	Olfr585	rs586514369	A	a/c	missense_variant	-	-
7	103098170	Olfr585	rs582687785	T	t/c	missense_variant	-	-
7	103098238	Olfr585	rs242893292	A	G	missense_variant	-	-
7	103098391	Olfr585	rs220925261	C	g	missense_variant	-	-
7	103121871	Olfr586	rs36802912	T	C	missense_variant	-	-
7	103121974	Olfr586	rs225386763	G	C	missense_variant	-	-
7	103121993	Olfr586	rs257965501	C	A	missense_variant	-	-
7	103122113	Olfr586	rs36600879	C	T	missense_variant	-	-
7	103122265	Olfr586	rs37219902	C	T	missense_variant	-	-
7	103122704	Olfr586	rs37255653	C	T	missense_variant	-	-
7	103155027	Olfr589	rs37852066	T	C	missense_variant	-	-
7	103155375	Olfr589	rs245667700	T	C	missense_variant	-	-
7	103187062	Olfr592	rs37096906	C	T	missense_variant	-	-
7	103187513	Olfr592	rs238811399	A	G	missense_variant	-	-
7	103212603	Olfr593	rs235337084	C	T	missense_variant	-	-
7	103212807	Olfr593	rs36281519	T	A	missense_variant	-	-
7	103219984	Olfr594	rs39954558	T	C	missense_variant	-	-
7	103220344	Olfr594	rs36481013	T	G	missense_variant	-	-
7	103250384	Usp17ld	-	T	a	missense_variant	-	-
7	103250540	Usp17ld	rs582824148	G	g/c	missense_variant	-	-
7	103250552	Usp17ld	rs36623202	A	a/g	missense_variant	-	-
7	103251101	Usp17ld	-	T	t/a	missense_variant	~	-
7	103309771	Olfr596	-	C	c/g	missense_variant	~	-
7	103310037	Olfr596	-	C	c/a	missense_variant	~	-
7	103320548	Olfr597	-	A	a/g	missense_variant	-	-
7	103320801	Olfr597	-	A	a/g	missense_variant	-	-
7	103320926	Olfr597	rs585484404	T	C	missense_variant	-	-
7	103320998	Olfr597	rs583158584	G	A	missense_variant	-	-
7	103321034	Olfr597	rs581647880	A	a/g	missense_variant	-	-
7	103321052	Olfr597	-	G	g/t	missense_variant	-	-
7	103328842	Olfr598	rs37192020	G	C	missense_variant	-	-
7	103329014	Olfr598	-	G	g/a	missense_variant	-	-
7	103329139	Olfr598	rs49265339	G	g/t	missense_variant	-	-
7	103329148	Olfr598	rs47045178	A	a/c	missense_variant	-	-
7	103329185	Olfr598	rs48754908	G	g/a	missense_variant	-	-
7	103329401	Olfr598	rs580578664	G	A	missense_variant	-	-
7	103338563	Olfr599	rs36379802	T	C	missense_variant	-	-
7	103358748	Olfr601	rs250924067	C	T	missense_variant	-	-
7	103383352	Olfr603	-	A	g	missense_variant	-	-
7	103383592	Olfr603	-	C	t	missense_variant	-	-
7	103383686	Olfr603	-	G	g/t	missense_variant	~	-
7	103418556	Usp17lc	-	C	c/g	missense_variant	-	-
7	103418586	Usp17lc	rs582634428	G	g/a	missense_variant	-	-
7	103418721	Usp17lc	-	T	t/a	missense_variant	-	-
7	103418929	Usp17lc	-	C	c/a	missense_variant	-	-
7	103418947	Usp17lc	rs50728812	T	C	missense_variant	-	-
7	103419116	Usp17lc	-	G	g/c	missense_variant	-	-
7	103419132	Usp17lc	rs582476452	T	t/c	missense_variant	-	-
7	103461083	Olfr607	rs262670304	C	T	missense_variant	-	-
7	103492866	Olfr609	rs230351189	G	A	missense_variant	-	-
7	103538782	Olfr612	rs240956071	C	T	missense_variant	-	-
7	103560891	Olfr615	rs257456610	C	T	missense_variant	-	-
7	103564812	Olfr616	rs240262641	T	G	missense_variant	-	-
7	103584304	Olfr617	rs579794296	G	A	missense_variant	-	-
7	103584673	Olfr617	rs38181124	C	T	missense_variant	-	-
7	103598006	Olfr618	rs236654221	G	A	missense_variant	-	-
7	103603689	Olfr619	rs37306310	C	T	missense_variant	-	-
7	103603741	Olfr619	rs255705921	A	G	missense_variant	-	-
7	103603822	Olfr619	rs37308787	T	C	missense_variant	-	-
7	103603936	Olfr619	rs36721541	A	C	missense_variant	-	-
7	103603938	Olfr619	rs215469722	A	G	missense_variant	-	-
7	103604071	Olfr619	rs252736313	C	A	missense_variant	-	-
7	103604271	Olfr619	rs36339557	A	G	missense_variant	-	-
7	103604428	Olfr619	rs36252325	T	C	missense_variant	-	-
7	103611828	Olfr620	rs234369106	A	G	missense_variant	-	-
7	103612267	Olfr620	rs244705226	T	G	missense_variant	-	-
7	103639857	Olfr622	rs263190677	G	T	missense_variant	-	-
7	103660641	Olfr623	rs251211818	A	G	missense_variant	-	-
7	103660927	Olfr623	rs256036374	A	G	missense_variant	-	-
7	103661136	Olfr623	rs37599512	A	G	missense_variant	-	-
7	103661179	Olfr623	rs221945145	A	C	missense_variant	-	-
7	103670184	Olfr624	rs48787182	C	c/a	missense_variant	-	-
7	103670717	Olfr624	-	A	a/t	missense_variant	-	-
7	103683041	Olfr625-ps1	rs256885299	T	C	missense_variant	~	-
7	103767906	Olfr69	rs251265462	G	A	missense_variant	-	-
7	103768379	Olfr69	rs242517035	C	T	missense_variant	-	-
7	103778074	Olfr68	rs578641203	G	C	missense_variant	-	-
7	103788077	Olfr67	rs252663923	A	C	missense_variant	-	-
7	103788087	Olfr67	rs218731980	C	G	missense_variant	-	-
7	103788130	Olfr67	rs236214782	A	G	missense_variant	-	-
7	103839203	Hbb-bh2	-	G	A	missense_variant	-	-
7	103852849	Hbb-y	-	A	G	missense_variant	-	-
7	103852852	Hbb-y	-	C	A	missense_variant	-	-
7	103881322	Olfr66	rs235405213	T	G	missense_variant	-	-
7	103881539	Olfr66	rs584619228	A	C	missense_variant	-	-
7	103881544	Olfr66	rs586369071	T	G	missense_variant	-	-
7	103881545	Olfr66	rs580668951	T	C	missense_variant	-	-
7	103881605	Olfr66	rs256725486	T	C	missense_variant	-	-
7	103881661	Olfr66	rs31870842	A	C	missense_variant	-	-
7	103881739	Olfr66	rs263858785	T	C	missense_variant	-	-
7	103881749	Olfr66	rs243243347	G	A	missense_variant	-	-
7	103881793	Olfr66	rs214362351	C	G	missense_variant	-	-
7	103881805	Olfr66	rs231755284	G	A	missense_variant	-	-
7	103882041	Olfr66	rs265859704	C	T	missense_variant	-	-
7	103882042	Olfr66	rs228506217	A	G	missense_variant	-	-
7	103882234	Olfr66	rs247244309	G	A	missense_variant	-	-
7	103906540	Olfr65	rs252309850	A	G	missense_variant	-	-
7	103906859	Olfr65	rs219998868	C	T	missense_variant	-	-
7	103929729	Olfr631	rs260960855	A	G	missense_variant	-	-
7	103937549	Olfr632	rs31883759	C	G	missense_variant	-	-
7	103937829	Olfr632	rs263964928	A	G	missense_variant	-	-
7	103937830	Olfr632	rs31883762	C	T	missense_variant	-	-
7	103946685	Olfr633	rs31883491	A	G	missense_variant	-	-
7	103947059	Olfr633	rs31884939	G	C	missense_variant	-	-
7	103979292	Olfr635	rs31889429	A	C	missense_variant	-	-
7	103979368	Olfr635	rs584492952	C	c/g	missense_variant	-	-
7	103979419	Olfr635	-	A	a/g	missense_variant	-	-
7	103979468	Olfr635	rs243262581	G	g/a	missense_variant	-	-
7	103979701	Olfr635	-	T	t/c	missense_variant	-	-
7	103979795	Olfr635	rs582141941	G	g/c	missense_variant	-	-
7	103979916	Olfr635	-	C	c/a	missense_variant	-	-
7	103979954	Olfr635	-	A	a/t	missense_variant	-	-
7	103979987	Olfr635	-	G	g/a	missense_variant	-	-
7	103980097	Olfr635	-	C	c/a	missense_variant	-	-
7	103980123	Olfr635	-	G	g/t	missense_variant	-	-
7	103999028	4930516K23Rik	-	G	g/c	missense_variant	-	-
7	103999044	4930516K23Rik	rs226932674	G	g/t	missense_variant	-	-
7	104003266	Olfr638	rs215399371	G	g/a	missense_variant	-	-
7	104003305	Olfr638	rs248865602	G	g/a	missense_variant	-	-
7	104003451	Olfr638	rs31887348	G	C	missense_variant	-	-
7	104003560	Olfr638	rs31888297	G	C	missense_variant	-	-
7	104003734	Olfr638	rs578358256	G	A	missense_variant	-	-
7	104004077	4930516K23Rik	rs31889945	G	C	missense_variant	-	-
7	104004086	4930516K23Rik	rs212628568	T	C	missense_variant	-	-
7	104004123	4930516K23Rik	rs586077866	C	G	missense_variant	-	-
7	104004170	4930516K23Rik	rs580051696	C	A	missense_variant	-	-
7	104011986	Olfr639	rs251218307	T	C	missense_variant	-	-
7	104012433	Olfr639	rs250659893	T	C	missense_variant	-	-
7	104012471	Olfr639	rs214559487	A	T	missense_variant	-	-
7	104012555	4930516K23Rik	rs223749613	A	G	missense_variant	-	-
7	104012556	4930516K23Rik	rs244683093	T	C	missense_variant	-	-
7	104012661	4930516K23Rik	rs255636006	T	C	missense_variant	-	-
7	104022033	Olfr640	rs31888959	T	C	missense_variant	-	-
7	104040179	Olfr641	rs258503679	A	G	missense_variant	-	-
7	104049835	Olfr642	rs251063793	G	T	missense_variant	-	-
7	104050176	Olfr642	rs31896402	A	C	missense_variant	-	-
7	104050291	Olfr642	rs31897476	T	G	missense_variant	-	-
7	104058792	Olfr643	-	G	g/a	missense_variant	-	-
7	104058813	Olfr643	-	G	g/a	missense_variant	-	-
7	104058814	Olfr643	-	C	c/a	missense_variant	-	-
7	104058952	Olfr643	rs31890642	G	g/a	missense_variant	-	-
7	104058976	Olfr643	-	A	a/c	missense_variant	-	-
7	104058985	Olfr643	rs220022637	T	t/a	missense_variant	-	-
7	104058987	Olfr643	rs238636152	A	a/c	missense_variant	-	-
7	104059054	Olfr643	-	G	g/a	missense_variant	-	-
7	104059140	Olfr643	rs579932522	C	c/g	missense_variant	-	-
7	104059147	Olfr643	rs31891355	A	a/g	missense_variant	-	-
7	104059167	Olfr643	rs263987211	C	G	missense_variant	-	-
7	104059203	Olfr643	rs31891359	T	C	missense_variant	-	-
7	104059238	Olfr643	-	G	g/c	missense_variant	-	-
7	104059279	Olfr643	rs586601277	G	g/a	missense_variant	-	-
7	104059332	Olfr643	rs31892220	A	T	missense_variant	-	-
7	104059347	Olfr643	-	C	c/g	missense_variant	-	-
7	104059360	Olfr643	rs31892223	T	C	missense_variant	-	-
7	104059392	Olfr643	-	A	a/c	missense_variant	-	-
7	104059393	Olfr643	rs238624736	G	g/c	missense_variant	-	-
7	104068117	Olfr644	rs264243971	A	G	missense_variant	-	-
7	104068173	Olfr644	rs222558941	G	T	missense_variant	-	-
7	104068596	Olfr644	rs258543924	C	G	missense_variant	-	-
7	104068667	Olfr644	-	G	g/c	missense_variant	-	-
7	104068708	Olfr644	-	G	g/a	missense_variant	-	-
7	104068917	Olfr644	rs226816127	C	G	missense_variant	-	-
7	104084708	Olfr645	rs31896783	T	C	missense_variant	-	-
7	104084805	Olfr645	rs31897669	G	C	missense_variant	-	-
7	104084826	Olfr645	rs31897672	T	C	missense_variant	-	-
7	104106289	Olfr646	rs220891092	A	C	missense_variant	-	-
7	104106536	Olfr646	rs31902618	T	G	missense_variant	-	-
7	104106599	Olfr646	-	C	c/t	missense_variant	-	-
7	104106672	Olfr646	-	C	c/t	missense_variant	-	-
7	104106684	Olfr646	-	A	a/c	missense_variant	-	-
7	104106696	Olfr646	-	C	c/g	missense_variant	-	-
7	104106704	Olfr646	-	A	a/g	missense_variant	-	-
7	104106705	Olfr646	-	T	t/g	missense_variant	-	-
7	104106734	Olfr646	-	A	a/t	missense_variant	-	-
7	104106738	Olfr646	-	T	t/c	missense_variant	-	-
7	104106746	Olfr646	-	T	t/c	missense_variant	-	-
7	104106849	Olfr646	-	C	c/t	missense_variant	-	-
7	104106857	Olfr646	-	A	a/g	missense_variant	-	-
7	104106888	Olfr646	-	C	c/t	missense_variant	-	-
7	104106892	Olfr646	-	G	g/a	missense_variant	-	-
7	104106906	Olfr646	-	T	t/c	missense_variant	-	-
7	104106962	Olfr646	-	C	c/a	missense_variant	-	-
7	104106963	Olfr646	-	G	g/a	missense_variant	-	-
7	104106971	Olfr646	-	C	c/a	missense_variant	-	-
7	104106972	Olfr646	-	A	a/g	missense_variant	-	-
7	104107029	Olfr646	-	T	t/c	missense_variant	-	-
7	104107130	Olfr646	-	G	g/a	missense_variant	-	-
7	104107173	Olfr646	-	G	g/a	missense_variant	-	-
7	104128238	4931431F19Rik	rs31905916	T	C	missense_variant	-	-
7	104128690	4931431F19Rik	rs13460458	A	G	missense_variant	-	-
7	104128805	4931431F19Rik	rs31906897	T	C	missense_variant	-	-
7	104128864	4931431F19Rik	rs255969826	G	C	missense_variant	-	-
7	104129018	4931431F19Rik	rs31907719	A	G	missense_variant	-	-
7	104129112	4931431F19Rik	rs31907722	A	T	missense_variant	-	-
7	104129156	4931431F19Rik	rs31908567	G	A	missense_variant	-	-
7	104129230	4931431F19Rik	rs31908570	G	A	missense_variant	-	-
7	104129234	4931431F19Rik	rs245776447	C	G	missense_variant	-	-
7	104129242	4931431F19Rik	rs220579199	C	A	missense_variant	-	-
7	104129329	4931431F19Rik	rs31909246	T	C	missense_variant	-	-
7	104140948	Ubqln3	rs214708598	T	C	missense_variant	-	-
7	104141215	Ubqln3	rs31908304	T	C	missense_variant	-	-
7	104141705	Ubqln3	rs31908939	A	G	missense_variant	-	-
7	104141768	Ubqln3	rs31908941	G	A	missense_variant	-	-
7	104141803	Ubqln3	rs31909714	T	C	missense_variant	-	-
7	104142572	Ubqln3	rs253441620	A	C	missense_variant	-	-
7	104142839	Ubqln3	rs231082173	G	A	missense_variant	-	-
7	104148631	Ubqlnl	rs254600167	G	A	missense_variant	-	-
7	104148740	Ubqlnl	rs31912114	T	C	missense_variant	-	-
7	104149130	Ubqlnl	rs235941672	T	C	missense_variant	-	-
7	104149142	Ubqlnl	rs31904640	A	G	missense_variant	-	-
7	104149438	Ubqlnl	rs31905598	A	G	missense_variant	-	-
7	104149522	Ubqlnl	rs31905601	A	T	missense_variant	-	-
7	104149702	Ubqlnl	rs31906404	G	T	missense_variant	-	-
7	104149802	Ubqlnl	rs31906406	T	C	missense_variant	-	-
7	104149855	Ubqlnl	rs248416324	T	A	missense_variant	-	-
7	104149864	Ubqlnl	rs255491989	T	C	missense_variant	-	-
7	104149895	Ubqlnl	rs241778216	T	A	missense_variant	-	-
7	104150045	Ubqlnl	rs254570464	G	A	missense_variant	-	-
7	104150115	Ubqlnl	rs31907341	A	C	missense_variant	-	-
7	104150240	Ubqlnl	rs31908074	T	G	missense_variant	-	-
7	104153778	E030002O03Rik	rs265297060	G	A	missense_variant	-	-
7	104153798	E030002O03Rik	rs31907705	G	A	missense_variant	-	-
7	104153814	E030002O03Rik	rs31907708	A	G	missense_variant	-	-
7	104153990	E030002O03Rik	rs31908587	G	A	missense_variant	-	-
7	104154065	E030002O03Rik	rs255140804	A	G	missense_variant	-	-
7	104154216	E030002O03Rik	rs31909629	T	C	missense_variant	-	-
7	104154302	E030002O03Rik	rs31910506	G	T	missense_variant	-	-
7	104154341	E030002O03Rik	rs223143045	C	T	missense_variant	-	-
7	104154342	E030002O03Rik	rs245559949	C	T	missense_variant	-	-
7	104160366	E030002O03Rik	rs229405464	A	G	missense_variant	-	-
7	104160474	E030002O03Rik	rs31913921	G	T	missense_variant	-	-
7	104160816	E030002O03Rik	rs234993218	A	C	missense_variant	-	-
7	104161748	E030002O03Rik	rs212679482	G	A	missense_variant	-	-
7	104161762	E030002O03Rik	rs234297263	A	C	missense_variant	-	-
7	104180391	Olfr648	rs31919827	C	T	missense_variant	-	-
7	104189782	Olfr649	rs31918442	T	C	missense_variant	-	-
7	104225676	Trim6	rs31917736	T	C	missense_variant	-	-
7	104247747	Trim34a	rs584612955	T	C	missense_variant	-	-
7	104247882	Trim34a	rs31926230	A	a/g	missense_variant	-	-
7	104247938	Trim34a	rs578643107	A	C	missense_variant	-	-
7	104247983	Trim34a	rs238791809	T	t/g	missense_variant	-	-
7	104248068	Trim34a	-	C	c/t	missense_variant	-	-
7	104248718	Trim34a	-	G	g/a	missense_variant	-	-
7	104249395	Trim34a	-	T	c	missense_variant	-	-
7	104260892	Trim34a	-	C	c/a	missense_variant	~	-
7	104260951	Trim34a	-	G	g/a	missense_variant	~	-
7	104260991	Trim34a	rs580977360	T	G	missense_variant	~	-
7	104261247	Trim34a	rs586076849	C	c/g	missense_variant	~	-
7	104265567	Trim5	rs582374116	T	a	missense_variant	~	-
7	104265783	Trim5	rs586026541	C	T	missense_variant		-
7	104266529	Trim5	rs580416594	C	c/a	missense_variant	~	-
7	104266551	Trim5	rs586367772	C	c/t	missense_variant		-
7	104266554	Trim5	rs580312371	A	a/g	missense_variant		-
7	104266556	Trim5	rs583692328	A	a/t	missense_variant		-
7	104266557	Trim5	rs586606282	A	a/t	missense_variant		-
7	104266561	Trim5	rs212725945	A	T	missense_variant		-
7	104276739	Trim5	rs585859108	C	T	missense_variant		-
7	104279323	Trim5	-	C	T	missense_variant		-
7	104279538	Trim5	rs582981338	G	g/t	missense_variant	~	-
7	104329755	Trim34b	-	A	c	missense_variant	~	-
7	104329800	Trim34b	-	T	g	missense_variant	~	-
7	104330534	Trim34b	rs581639468	G	g/a	missense_variant	~	-
7	104331647	Trim34b	rs584505162	G	g/a	missense_variant	-	-
7	104336059	Trim34b	-	C	A	missense_variant	-	-
7	104336118	Trim34b	rs581678428	G	A	missense_variant	-	-
7	104336136	Trim34b	rs585382964	C	T	missense_variant	-	-
7	104336184	Trim34b	rs584045749	G	A	missense_variant	-	-
7	104336453	Trim34b	rs582995674	A	G	missense_variant	-	-
7	104341938	Trim12c	rs582868151	C	c/a	missense_variant	-	-
7	104341944	Trim12c	rs586374464	C	t	missense_variant	-	-
7	104348227	Trim12c	rs31931900	C	A	missense_variant	-	-
7	104348250	Trim12c	rs31932806	C	G	missense_variant	-	-
7	104357292	Trim30b	rs31933340	G	g/a	missense_variant	-	-
7	104357532	Trim30b	-	G	g/c	missense_variant	-	-
7	104358549	Trim30b	rs31928684	C	G	missense_variant	-	-
7	104362803	Trim30b	rs31933084	C	G	missense_variant	-	-
7	104363635	Trim30b	rs259707275	C	T	missense_variant	-	-
7	104411092	Trim30a	rs232475779	G	C	missense_variant	-	-
7	104411448	Trim30a	rs249813220	G	C	missense_variant	-	-
7	104411449	Trim30a	rs250111248	T	A	missense_variant	-	-
7	104411495	Trim30a	rs579443624	C	G	missense_variant	-	-
7	104411500	Trim30a	rs581484681	T	C	missense_variant	-	-
7	104411502	Trim30a	rs217840429	T	C	missense_variant	-	-
7	104411503	Trim30a	rs584865658	G	C	missense_variant	-	-
7	104411564	Trim30a	rs578840897	T	C	missense_variant	-	-
7	104411600	Trim30a	rs582350014	T	C	missense_variant	-	-
7	104411654	Trim30a	rs584536706	T	C	missense_variant	-	-
7	104430205	Trim30a	rs31935086	A	G	missense_variant	-	-
7	104472155	Trim30d	rs233423008	G	C	missense_variant	-	-
7	104472396	Trim30d	rs212858346	C	T	missense_variant	-	-
7	104483349	Trim30d	rs214894299	C	T	missense_variant	-	-
7	104483519	Trim30d	rs234562737	T	C	missense_variant	-	-
7	104487595	Trim30d	rs247224208	T	A	missense_variant	-	-
7	104487719	Trim30d	rs259052949	C	T	missense_variant	-	-
7	104487808	Trim30d	rs219481074	A	G	missense_variant	-	-
7	104487850	Trim30d	rs227581821	G	A	missense_variant	-	-
7	104564309	Olfr652	rs231397185	C	A	missense_variant	-	-
7	104564520	Olfr652	rs31942418	C	T	missense_variant	-	-
7	104564929	Olfr652	rs259419119	A	T	missense_variant	-	-
7	104588148	Olfr654	rs230028189	G	A	missense_variant	-	-
7	104588172	Olfr654	rs253347224	C	A	missense_variant	-	-
7	104588265	Olfr654	rs229300089	A	G	missense_variant	-	-
7	104588302	Olfr654	rs248089296	G	A	missense_variant	-	-
7	104588388	Olfr654	rs214163088	T	C	missense_variant	-	-
7	104588481	Olfr654	rs241377879	A	G	missense_variant	-	-
7	104617672	Olfr656	rs31940589	A	G	missense_variant	-	-
7	104617856	Olfr656	rs31940592	G	A	missense_variant	-	-
7	104645118	Olfr658	rs387863824	T	C	missense_variant	-	-
7	104671480	Olfr659	-	C	c/g	missense_variant	-	-
7	104671499	Olfr659	-	C	c/t	missense_variant	-	-
7	104671508	Olfr659	-	G	g/t	missense_variant	-	-
7	104671511	Olfr659	-	C	c/t	missense_variant	-	-
7	104688164	Olfr661	rs387036431	C	A	missense_variant	-	-
7	104688192	Olfr661	rs387398422	C	T	missense_variant	-	-
7	104688245	Olfr661	rs31950234	G	A	missense_variant	-	-
7	104688414	Olfr661	-	G	g/t	missense_variant	-	-
7	104688417	Olfr661	-	A	a/g	missense_variant	-	-
7	104688426	Olfr661	-	G	g/c	missense_variant	-	-
7	104688438	Olfr661	-	T	t/a	missense_variant	-	-
7	104688446	Olfr661	-	G	g/a	missense_variant	-	-
7	104688478	Olfr661	-	G	g/a	missense_variant	-	-
7	104688501	Olfr661	-	C	c/t	missense_variant	-	-
7	104688560	Olfr661	-	C	c/t	missense_variant	-	-
7	104688587	Olfr661	-	A	a/t	missense_variant	-	-
7	104688604	Olfr661	-	T	t/a	missense_variant	-	-
7	104688609	Olfr661	rs31950240	G	g/t	missense_variant	-	-
7	104688701	Olfr661	-	C	c/t	missense_variant	-	-
7	104688723	Olfr661	-	C	c/g	missense_variant	-	-
7	104688731	Olfr661	-	G	g/a	missense_variant	-	-
7	104688756	Olfr661	-	G	g/t	missense_variant	-	-
7	104688762	Olfr661	-	C	c/a	missense_variant	-	-
7	104688792	Olfr661	-	C	c/t	missense_variant	-	-
7	104688797	Olfr661	-	A	a/g	missense_variant	-	-
7	104688832	Olfr661	rs31951029	A	a/g	missense_variant	-	-
7	104688866	Olfr661	rs219338061	C	c/g	missense_variant	-	-
7	104688882	Olfr661	-	C	c/t	missense_variant	-	-
7	104768591	Usp17le	rs217657337	G	A	missense_variant	-	-
7	104769102	Usp17le	rs583786644	T	A	missense_variant	-	-
7	104777466	Usp17le	rs582349745	A	C	missense_variant	-	-
7	104841357	Usp17lb	rs31959173	T	A	missense_variant	-	-
7	104842482	Usp17lb	rs266245582	G	A	missense_variant	-	-
7	104859412	Usp17la	rs581350397	T	C	missense_variant	-	-
7	104859415	Usp17la	rs584739370	C	A	missense_variant	-	-
7	104860475	Usp17la	rs581735509	T	A	missense_variant	-	-
7	104860494	Usp17la	rs578479687	T	A	missense_variant	-	-
7	104860951	Usp17la	rs31958432	T	G	missense_variant	-	-
7	104861319	Usp17la	rs265173894	G	A	missense_variant	-	-
7	104892711	Olfr666	rs226730133	C	T	missense_variant	-	-
7	104917236	Olfr667	rs31964399	C	G	missense_variant	-	-
7	104925177	Olfr668	rs31964418	C	T	missense_variant	-	-
7	104938765	Olfr669	rs255259662	G	C	missense_variant	-	-
7	104938949	Olfr669	rs241898485	C	A	missense_variant	-	-
7	104939014	Olfr669	rs31968061	T	C	missense_variant	-	-
7	104960259	Olfr670	rs31963937	G	C	missense_variant	-	-
7	104975082	Olfr671	rs31964727	C	T	missense_variant	-	-
7	104975122	Olfr671	rs31964729	G	A	missense_variant	-	-
7	104975460	Olfr671	rs31965535	C	A	missense_variant	-	-
7	104975608	Olfr671	rs31965538	T	C	missense_variant	-	-
7	104975652	Olfr671	rs586797589	G	A	missense_variant	-	-
7	104975827	Olfr671	rs31966324	C	T	missense_variant	-	-
7	104975850	Olfr671	rs31966327	C	G	missense_variant	-	-
7	105035392	Olfr676	rs31974248	T	C	missense_variant	-	-
7	105069910	Olfr678	rs31969686	A	G	missense_variant	-	-
7	105085878	Olfr679	rs582893088	G	a	missense_variant	-	-
7	105085969	Olfr679	rs586406377	G	t	missense_variant	~	-
7	105128402	Olfr682-ps1	rs31975511	A	T	missense_variant	-	-
7	105144005	Olfr683	rs229348549	C	T	missense_variant	-	-
7	105275631	Olfr687	rs585316398	G	A	missense_variant	~	-
7	105275674	Olfr687	rs582019457	C	a	missense_variant	~	-
7	105275957	Olfr687	rs581234553	G	a	missense_variant	~	-
7	105276378	Olfr687	rs243430213	A	G	missense_variant	-	-
7	105314315	Olfr689	rs49237672	G	T	missense_variant	-	-
7	105314721	Olfr689	rs246050321	T	C	missense_variant	-	-
7	105329944	Olfr690	rs237106666	T	C	missense_variant	-	-
7	105368496	Olfr692	rs219460126	G	A	missense_variant	-	-
7	105368517	Olfr692	rs234698045	C	G	missense_variant	-	-
7	105384405	Fam160a2	rs31982508	T	C	missense_variant	-	-
7	105405517	Cnga4	rs239693472	A	G	missense_variant	-	-
7	105408011	Cnga4	rs219361083	C	G	missense_variant	-	-
7	105434900	Cckbr	rs231284113	C	A	missense_variant	-	-
7	105556641	Smpd1	-	T	t/g	missense_variant	-	-
7	105599870	Hpx	rs13471517	T	G	missense_variant	-	-
7	105657242	Dnhd1	rs36818523	C	T	missense_variant	-	-
7	105684166	Dnhd1	rs264087724	C	T	missense_variant	-	-
7	105687310	Dnhd1	rs38303243	C	A	missense_variant	-	-
7	105694066	Dnhd1	rs37000571	G	T	missense_variant	-	-
7	105694819	Dnhd1	rs238882131	G	C	missense_variant	-	-
7	105696731	Dnhd1	rs264514183	C	T	missense_variant	-	-
7	105712495	Dnhd1	rs37709668	C	T	missense_variant	-	-
7	105719930	Dnhd1	rs38413797	G	A	missense_variant	-	-
7	105720466	Dnhd1	rs36910588	G	A	missense_variant	-	-
7	105720861	Dnhd1	rs38992056	T	C	missense_variant	-	-
7	105720955	Dnhd1	rs222550763	A	G	missense_variant	-	-
7	105721086	Dnhd1	rs36715786	A	G	missense_variant	-	-
7	105721688	Dnhd1	-	A	a/c	missense_variant	-	-
7	105734373	Rrp8	rs251323065	T	C	missense_variant	-	-
7	105749363	Tpp1	rs37782861	T	C	missense_variant	-	-
7	105763531	Dchs1	rs237914255	G	A	missense_variant	-	-
7	105764936	Dchs1	rs252316593	G	A	missense_variant	-	-
7	105773148	Dchs1	rs37012901	G	A	missense_variant	-	-
7	105773286	Dchs1	rs37206726	G	C	missense_variant	-	-
7	105787438	Dchs1	rs263389718	T	C	missense_variant	-	-
7	105787471	Dchs1	rs231885228	A	G	missense_variant	-	-
7	105809902	Mrpl17	rs38933988	G	T	missense_variant	-	-
7	105810364	Mrpl17	rs36804025	T	C	missense_variant	-	-
7	105899801	Gm4070	-	G	a	missense_variant	~	-
7	105900689	Gm4070	-	C	t	missense_variant	~	-
7	105903341	Gm4070	-	C	t	missense_variant	~	-
7	106160430	Gvin1	-	A	a/t	missense_variant	~	-
7	106160622	Gvin1	-	T	t/c	missense_variant	~	-
7	106160652	Gvin1	-	C	c/t	missense_variant	~	-
7	106160655	Gvin1	-	T	t/c	missense_variant	~	-
7	106160690	Gvin1	-	G	g/a	missense_variant	~	-
7	106162106	Gvin1	-	C	t	missense_variant	~	-
7	106162660	Gvin1	-	T	g	missense_variant	~	-
7	106164758	Gvin1	-	C	t	missense_variant	~	-
7	106164968	Gvin1	-	T	a	missense_variant	~	-
7	106677968	Olfr693	rs256498626	C	G	missense_variant	-	-
7	106678428	Olfr693	rs232639284	A	C	missense_variant	-	-
7	106689005	Olfr694	rs585293250	G	A	missense_variant	-	-
7	106689608	Olfr694	rs32021212	C	T	missense_variant	-	-
7	106714255	Olfr695	rs244942779	T	C	missense_variant	-	-
7	106740985	Olfr697	rs225125322	T	A	missense_variant	-	-
7	106741065	Olfr697	rs247932140	G	A	missense_variant	-	-
7	106741409	Olfr697	rs32028216	C	T	missense_variant	-	-
7	106741436	Olfr697	rs32028219	T	A	missense_variant	-	-
7	106741479	Olfr697	rs32028222	A	C	missense_variant	-	-
7	106753122	Olfr698	rs32026406	C	T	missense_variant	-	-
7	106790671	Olfr699	rs226963258	G	A	missense_variant	-	-
7	106790925	Olfr699	rs234302446	A	T	missense_variant	-	-
7	106806099	Olfr700	rs32027255	C	T	missense_variant	-	-
7	106818468	Olfr701	rs258197928	T	A	missense_variant	-	-
7	106818727	Olfr701	rs253125166	A	G	missense_variant	-	-
7	106824395	Olfr702	rs46610114	C	G	missense_variant	-	-
7	106844879	Olfr703	rs254021620	C	A	missense_variant	-	-
7	106865144	Olfr704	rs212814236	C	T	missense_variant	-	-
7	106873577	Olfr705	rs264294505	A	G	missense_variant	-	-
7	106874146	Olfr705	rs248210268	G	A	missense_variant	-	-
7	106874201	Olfr705	rs216346121	C	T	missense_variant	-	-
7	106927151	Olfr709-ps1	-	C	G	missense_variant	-	-
7	107036895	Olfr713	rs214274162	C	G	missense_variant	-	-
7	107106096	Gm10081	rs246792397	C	c/g	missense_variant		-
7	107210512	Rbmxl2	-	G	g/a	missense_variant	-	-
7	107567769	Olfml1	rs228754191	G	A	missense_variant	-	-
7	107750231	Cyb5r2	rs50531283	A	G	missense_variant	-	-
7	107750256	Cyb5r2	rs262496851	T	C	missense_variant	-	-
7	107753294	Cyb5r2	rs222983223	G	T	missense_variant	-	-
7	107753327	Cyb5r2	rs50277802	C	T	missense_variant	-	-
7	107781706	Ovch2	rs224065214	C	T	missense_variant	-	-
7	107781723	Ovch2	rs213367010	T	C	missense_variant	-	-
7	107781979	Ovch2	rs46100673	C	T	missense_variant	-	-
7	107781997	Ovch2	rs51355656	G	C	missense_variant	-	-
7	107784617	Ovch2	rs46658532	T	C	missense_variant	-	-
7	107788655	Ovch2	rs48138741	T	C	missense_variant	-	-
7	107789198	Ovch2	rs46670545	T	C	missense_variant	-	-
7	107794788	Ovch2	rs250391234	G	T	missense_variant	-	-
7	107814640	Olfr467	-	G	g/c	missense_variant	-	-
7	107814643	Olfr467	rs582636725	A	G	missense_variant	-	-
7	107814691	Olfr467	rs46181149	C	c/a	missense_variant	-	-
7	107814935	Olfr467	rs233208857	C	c/t	missense_variant	-	-
7	107815033	Olfr467	-	G	g/c	missense_variant	-	-
7	107815061	Olfr467	-	T	t/g	missense_variant	-	-
7	107815154	Olfr467	-	C	c/t	missense_variant	-	-
7	107815166	Olfr467	-	T	t/a	missense_variant	-	-
7	107815261	Olfr467	-	C	c/t	missense_variant	-	-
7	107815483	Olfr467	-	G	g/a	missense_variant	-	-
7	107815484	Olfr467	-	C	c/a	missense_variant	-	-
7	107815491	Olfr467	-	G	g/t	missense_variant	-	-
7	107815496	Olfr467	rs240264719	T	t/g	missense_variant	-	-
7	107815502	Olfr467	-	C	c/t	missense_variant	-	-
7	107823373	Olfr469	rs578310739	C	G	missense_variant	-	-
7	107823448	Olfr469	rs579910922	G	C	missense_variant	-	-
7	107845149	Olfr470	rs263072791	T	C	missense_variant	-	-
7	107845404	Olfr470	rs579951906	C	A	missense_variant	-	-
7	107845464	Olfr470	rs583686946	G	C	missense_variant	-	-
7	107933766	Olfr473	rs51110718	A	T	missense_variant	-	-
7	107954648	Olfr474	rs227302011	T	G	missense_variant	-	-
7	107954711	Olfr474	rs578378610	C	G	missense_variant	-	-
7	107954817	Olfr474	rs241370521	G	A	missense_variant	-	-
7	107954863	Olfr474	rs582033693	C	T	missense_variant	-	-
7	107954869	Olfr474	rs584574576	T	C	missense_variant	-	-
7	107954892	Olfr474	rs259144916	G	A	missense_variant	-	-
7	107954902	Olfr474	rs47622868	A	G	missense_variant	-	-
7	107954908	Olfr474	rs50996500	A	G	missense_variant	-	-
7	107954932	Olfr474	rs578796300	G	A	missense_variant	-	-
7	107954940	Olfr474	rs582335157	G	C	missense_variant	-	-
7	107954970	Olfr474	rs51296396	T	G	missense_variant	-	-
7	107955006	Olfr474	rs252315316	T	C	missense_variant	-	-
7	107955040	Olfr474	rs50604715	C	T	missense_variant	-	-
7	107955520	Olfr474	rs223706719	A	G	missense_variant	-	-
7	107955547	Olfr474	rs244815020	G	A	missense_variant	-	-
7	107967547	Olfr476	rs51752892	G	A	missense_variant	-	-
7	107968053	Olfr476	rs48691959	G	A	missense_variant	-	-
7	107968312	Olfr476	rs584272999	T	C	missense_variant	-	-
7	107990860	Olfr477	rs228655283	T	G	missense_variant	-	-
7	107991047	Olfr477	rs49184424	T	G	missense_variant	-	-
7	107991280	Olfr477	rs217381950	T	C	missense_variant	-	-
7	108031963	Olfr478	rs50783071	T	C	missense_variant	-	-
7	108055669	Olfr479	rs230274061	T	C	missense_variant	-	-
7	108065833	Olfr480	rs261070507	A	G	missense_variant	-	-
7	108066459	Olfr480	rs233814357	C	T	missense_variant	-	-
7	108066792	Olfr480	rs51918922	A	G	missense_variant	-	-
7	108094611	Olfr482	rs223828660	A	G	missense_variant	-	-
7	108094633	Olfr482	rs251895122	T	C	missense_variant	-	-
7	108094725	Olfr482	-	T	G	missense_variant	-	-
7	108094786	Olfr482	rs586736872	A	c	missense_variant	-	-
7	108094797	Olfr482	rs584354318	C	t	missense_variant	-	-
7	108094824	Olfr482	rs579044024	T	a	missense_variant	-	-
7	108094860	Olfr482	rs586474352	G	T	missense_variant	-	-
7	108094887	Olfr482	rs235378224	C	T	missense_variant	-	-
7	108094914	Olfr482	rs257073703	C	T	missense_variant	-	-
7	108094953	Olfr482	rs257363759	C	A	missense_variant	-	-
7	108094958	Olfr482	rs222862172	C	A	missense_variant	-	-
7	108094968	Olfr482	rs580541791	C	A	missense_variant	-	-
7	108094970	Olfr482	rs241025656	G	A	missense_variant	-	-
7	108095027	Olfr482	rs256677639	A	T	missense_variant	-	-
7	108095042	Olfr482	rs233621045	T	C	missense_variant	-	-
7	108095133	Olfr482	rs235330213	T	G	missense_variant	-	-
7	108095159	Olfr482	-	A	a/g	missense_variant	-	-
7	108095160	Olfr482	rs236883960	T	t/c	missense_variant	-	-
7	108095177	Olfr482	-	T	t/c	missense_variant	-	-
7	108095234	Olfr482	rs216644652	A	C	missense_variant	-	-
7	108095293	Olfr482	rs222794706	A	T	missense_variant	-	-
7	108095300	Olfr482	rs583278006	G	A	missense_variant	-	-
7	108095313	Olfr482	rs240974150	T	C	missense_variant	-	-
7	108095334	Olfr482	rs249083328	A	T	missense_variant	-	-
7	108095411	Olfr482	rs580304317	C	c/g	missense_variant	-	-
7	108095474	Olfr482	rs583798559	G	g/c	missense_variant	-	-
7	108095489	Olfr482	rs584142354	T	t/c	missense_variant	-	-
7	108095517	Olfr482	rs240916567	C	c/a	missense_variant	-	-
7	108103479	Olfr483	rs212588678	C	A	missense_variant	-	-
7	108103767	Olfr483	rs226737086	A	G	missense_variant	-	-
7	108124490	Olfr484	rs215635255	T	C	missense_variant	-	-
7	108124555	Olfr484	rs236348120	C	T	missense_variant	-	-
7	108124940	Olfr484	-	C	c/t	missense_variant	-	-
7	108124988	Olfr484	rs578559378	G	g/t	missense_variant	-	-
7	108124991	Olfr484	rs582034815	T	t/c	missense_variant	-	-
7	108125104	Olfr484	rs580601350	C	G	missense_variant	-	-
7	108125167	Olfr484	rs584882820	G	g/c	missense_variant	-	-
7	108125177	Olfr484	rs239077848	C	c/t	missense_variant	-	-
7	108125180	Olfr484	rs259757261	T	C	missense_variant	-	-
7	108125246	Olfr484	rs585210947	T	t/c	missense_variant	-	-
7	108125247	Olfr484	rs578592586	G	g/c	missense_variant	-	-
7	108125249	Olfr484	rs236677414	G	g/c	missense_variant	-	-
7	108211855	Olfr487	rs227115126	C	G	missense_variant	-	-
7	108211918	Olfr487	rs237111740	A	G	missense_variant	-	-
7	108211932	Olfr487	rs249092080	T	C	missense_variant	-	-
7	108211939	Olfr487	rs231434677	T	C	missense_variant	-	-
7	108212077	Olfr487	rs232980855	T	A	missense_variant	-	-
7	108212136	Olfr487	rs584476993	T	C	missense_variant	-	-
7	108212150	Olfr487	rs582162383	C	A	missense_variant	-	-
7	108212169	Olfr487	rs585833213	G	A	missense_variant	-	-
7	108255611	Olfr488	rs263772425	T	C	missense_variant	-	-
7	108255637	Olfr488	rs224637934	G	A	missense_variant	-	-
7	108255650	Olfr488	rs248770739	T	C	missense_variant	-	-
7	108255661	Olfr488	rs32043253	T	G	missense_variant	-	-
7	108255880	Olfr488	rs248102077	A	G	missense_variant	-	-
7	108256009	Olfr488	rs583710539	A	g	missense_variant	-	-
7	108256055	Olfr488	rs259428614	T	C	missense_variant	-	-
7	108256057	Olfr488	rs587548475	C	T	missense_variant	-	-
7	108256064	Olfr488	rs580643997	A	C	missense_variant	-	-
7	108256085	Olfr488	rs255960551	G	A	missense_variant	-	-
7	108286322	Olfr490	rs32044178	C	G	missense_variant	-	-
7	108317161	Olfr491	rs32040412	A	G	missense_variant	-	-
7	108346679	Olfr493	rs32042413	T	C	missense_variant	-	-
7	108346895	Olfr493	rs32043346	T	C	missense_variant	-	-
7	108367504	Olfr494	rs256868035	C	G	missense_variant	-	-
7	108367559	Olfr494	rs32052757	G	A	missense_variant	-	-
7	108367713	Olfr494	rs579877185	G	g/a	missense_variant	-	-
7	108367717	Olfr494	rs583387395	C	c/t	missense_variant	-	-
7	108367718	Olfr494	rs587298164	T	t/a	missense_variant	-	-
7	108367882	Olfr494	rs244312332	A	G	missense_variant	-	-
7	108367936	Olfr494	rs232631030	G	A	missense_variant	-	-
7	108368033	Olfr494	rs245520391	A	T	missense_variant	-	-
7	108368043	Olfr494	rs217555184	G	T	missense_variant	-	-
7	108368136	Olfr494	rs228860566	T	G	missense_variant	-	-
7	108368185	Olfr494	rs211730825	C	c/g	missense_variant	-	-
7	108395126	Olfr495	-	C	c/a	missense_variant	-	-
7	108395152	Olfr495	-	A	a/g	missense_variant	-	-
7	108395153	Olfr495	rs235869737	T	a/c	missense_variant	-	-
7	108395216	Olfr495	-	C	c/t	missense_variant	-	-
7	108395245	Olfr495	-	G	g/a	missense_variant	-	-
7	108395251	Olfr495	rs32052003	G	g/a	missense_variant	-	-
7	108395543	Olfr495	rs586465416	G	g/c	missense_variant	-	-
7	108395566	Olfr495	-	G	g/a	missense_variant	-	-
7	108395629	Olfr495	-	A	a/t	missense_variant	-	-
7	108395656	Olfr495	-	C	c/g	missense_variant	-	-
7	108395710	Olfr495	-	C	c/g	missense_variant	-	-
7	108395734	Olfr495	-	T	t/g	missense_variant	-	-
7	108395808	Olfr495	-	G	g/a	missense_variant	-	-
7	108422720	Olfr497	rs225357335	C	T	missense_variant	-	-
7	108422841	Olfr497	rs222388527	T	C	missense_variant	-	-
7	108422847	Olfr497	rs32055294	G	A	missense_variant	-	-
7	108423273	Olfr497	rs32056026	T	C	missense_variant	-	-
7	108423378	Olfr497	rs584184669	T	A	missense_variant	-	-
7	108423422	Olfr497	-	A	a/g	missense_variant	-	-
7	108465330	Olfr498	rs253284707	C	A	missense_variant	-	-
7	108465356	Olfr498	rs222020176	A	G	missense_variant	-	-
7	108465449	Olfr498	rs581286986	G	A	missense_variant	-	-
7	108465518	Olfr498	rs224691076	A	t	missense_variant	-	-
7	108465585	Olfr498	rs32050545	C	A	missense_variant	-	-
7	108465600	Olfr498	rs32050548	A	C	missense_variant	-	-
7	108465683	Olfr498	rs230049498	A	G	missense_variant	-	-
7	108465770	Olfr498	rs216138091	G	A	missense_variant	-	-
7	108465783	Olfr498	rs235129919	T	C	missense_variant	-	-
7	108465877	Olfr498	rs230804521	T	G	missense_variant	-	-
7	108465887	Olfr498	rs261021650	T	G	missense_variant	-	-
7	108465938	Olfr498	rs580387384	T	G	missense_variant	-	-
7	108466012	Olfr498	rs586627606	G	A	missense_variant	-	-
7	108466038	Olfr498	rs32051493	G	A	missense_variant	-	-
7	108466080	Olfr498	rs32052436	T	C	missense_variant	-	-
7	108466230	Olfr498	rs240839438	A	G	missense_variant	-	-
7	108523023	Olfr502	rs32060351	G	C	missense_variant	-	-
7	108523120	Olfr502	-	C	c/t	missense_variant	-	-
7	108523316	Olfr502	rs32061017	A	C	missense_variant	-	-
7	108523789	Olfr502	rs231633271	C	A	missense_variant	-	-
7	108523918	Olfr502	rs221123356	C	T	missense_variant	-	-
7	108523924	Olfr502	rs257601738	G	A	missense_variant	-	-
7	108544543	Olfr503	rs248196763	G	A	missense_variant	-	-
7	108544573	Olfr503	rs32069298	T	C	missense_variant	-	-
7	108544602	Olfr503	rs32069301	C	G	missense_variant	-	-
7	108544899	Olfr503	rs32070230	G	A	missense_variant	-	-
7	108544954	Olfr503	rs227980632	C	T	missense_variant	-	-
7	108545017	Olfr503	rs32071049	T	C	missense_variant	-	-
7	108545194	Olfr503	rs581713957	T	C	missense_variant	-	-
7	108564890	Olfr504	rs32065964	G	C	missense_variant	-	-
7	108565099	Olfr504	rs32065973	A	G	missense_variant	-	-
7	108565208	Olfr504	rs216607307	C	A	missense_variant	-	-
7	108565286	Olfr504	rs32067698	A	C	missense_variant	-	-
7	108565574	Olfr504	rs32067701	G	C	missense_variant	-	-
7	108565723	Olfr504	rs32064045	G	A	missense_variant	-	-
7	108565745	Olfr504	rs252150872	C	T	missense_variant	-	-
7	108565753	Olfr504	rs244105205	A	T	missense_variant	-	-
7	108565756	Olfr504	rs226557834	A	G	missense_variant	-	-
7	108612342	Olfr506	rs253821072	T	G	missense_variant	-	-
7	108621893	Olfr507	rs32067761	A	G	missense_variant	-	-
7	108621898	Olfr507	rs228543464	G	A	missense_variant	-	-
7	108622081	Olfr507	rs32068404	C	c/g	missense_variant	-	-
7	108622094	Olfr507	-	C	c/g	missense_variant	-	-
7	108622105	Olfr507	rs244219851	C	c/a	missense_variant	-	-
7	108622106	Olfr507	rs212954936	T	t/c	missense_variant	-	-
7	108622187	Olfr507	rs214058471	A	G	missense_variant	-	-
7	108622312	Olfr507	-	T	t/a	missense_variant	-	-
7	108622340	Olfr507	-	A	a/g	missense_variant	-	-
7	108622447	Olfr507	-	A	a/t	missense_variant	-	-
7	108622508	Olfr507	rs217485904	A	a/g	missense_variant	-	-
7	108622570	Olfr507	-	G	g/c	missense_variant	-	-
7	108622589	Olfr507	-	C	c/t	missense_variant	-	-
7	108630179	Olfr508	rs32073054	G	C	missense_variant	-	-
7	108630697	Olfr508	rs252789868	A	G	missense_variant	-	-
7	108667643	Olfr510	rs32073942	A	G	missense_variant	-	-
7	108667710	Olfr510	-	T	t/c	missense_variant	-	-
7	108667776	Olfr510	-	T	t/c	missense_variant	-	-
7	108667839	Olfr510	-	A	a/g	missense_variant	-	-
7	108667946	Olfr510	-	A	a/g	missense_variant	-	-
7	108668003	Olfr510	-	A	a/g	missense_variant	-	-
7	108668004	Olfr510	-	G	g/c	missense_variant	-	-
7	108668010	Olfr510	-	T	t/c	missense_variant	-	-
7	108668033	Olfr510	-	A	a/g	missense_variant	-	-
7	108668039	Olfr510	-	A	a/t	missense_variant	-	-
7	108668112	Olfr510	rs241546109	A	G	missense_variant	-	-
7	108668179	Olfr510	-	A	a/c	missense_variant	-	-
7	108668193	Olfr510	-	C	c/t	missense_variant	-	-
7	108668270	Olfr510	-	A	a/g	missense_variant	-	-
7	108668288	Olfr510	-	A	a/c	missense_variant	-	-
7	108668334	Olfr510	-	A	a/g	missense_variant	-	-
7	108713370	Olfr512	rs50731100	A	T	missense_variant	-	-
7	108713436	Olfr512	rs231361313	A	G	missense_variant	-	-
7	108755519	Olfr513	rs32075431	T	C	missense_variant	-	-
7	108825256	Olfr514	rs226927618	T	C	missense_variant	-	-
7	108825433	Olfr514	rs218614068	C	A	missense_variant	-	-
7	108825711	Olfr514	rs32081204	C	A	missense_variant	-	-
7	108845081	Olfr516	rs238027458	T	C	missense_variant	-	-
7	108868671	Olfr517	rs249230038	A	G	missense_variant	-	-
7	108880614	Olfr518	rs256071715	G	A	missense_variant	-	-
7	108881110	Olfr518	rs262312360	T	C	missense_variant	-	-
7	108881194	Olfr518	rs236303695	C	T	missense_variant	-	-
7	108893478	Olfr519	rs579383962	T	C	missense_variant	-	-
7	108894056	Olfr519	rs51977392	G	A	missense_variant	-	-
7	108894195	Olfr519	rs32090809	A	G	missense_variant	-	-
7	108925840	Nlrp10	rs32090088	A	C	missense_variant	-	-
7	108934457	Eif3f	rs263730199	A	G	missense_variant	-	-
7	108934496	Eif3f	rs263130307	T	C	missense_variant	-	-
7	108934525	Eif3f	rs254836951	A	T	missense_variant	-	-
7	108934570	Eif3f	rs229087404	T	G	missense_variant	-	-
7	108934606	Eif3f	rs234929805	G	C	missense_variant	-	-
7	109024616	Tub	rs261979892	A	G	missense_variant	-	-
7	109038731	Ric3	rs36799124	G	A	missense_variant	-	-
7	109058000	Ric3	rs212839309	T	C	missense_variant	-	-
7	109279824	Stk33	rs4226849	C	G	missense_variant	-	-
7	109279828	Stk33	rs4226850	G	A	missense_variant	-	-
7	109457096	Trim66	rs37495845	C	T	missense_variant	-	-
7	109458163	Trim66	rs13479455	T	C	missense_variant	-	-
7	109460278	Trim66	rs36439607	G	A	missense_variant	-	-
7	109507741	Trim66	rs31185480	T	C	missense_variant	-	-
7	109519253	Rpl27a	rs261166710	C	T	missense_variant	-	-
7	109519296	Rpl27a	rs248160495	A	C	missense_variant	-	-
7	109556919	St5	rs225928815	G	A	missense_variant	-	-
7	109556920	St5	rs241962590	G	C	missense_variant	-	-
7	109557167	St5	rs36910989	T	G	missense_variant	-	-
7	109557247	St5	rs36887233	T	C	missense_variant	-	-
7	109707408	Akip1	rs36598259	T	C	missense_variant	-	-
7	109712533	BC051019	rs37497748	G	T	missense_variant	-	-
7	109715920	BC051019	rs36863141	T	C	missense_variant	-	-
7	109716302	BC051019	rs218201974	G	A	missense_variant	-	-
7	109718102	BC051019	rs235988359	C	T	missense_variant	-	-
7	109723141	BC051019	rs228655741	C	G	missense_variant	-	-
7	109810642	Scube2	rs258691646	G	A	missense_variant	-	-
7	109810743	Scube2	rs225316716	G	A	missense_variant	-	-
7	109824831	Scube2	rs212518442	A	G	missense_variant	-	-
7	109831742	Scube2	rs38150980	T	C	missense_variant	-	-
7	109852510	Scube2	rs224892609	A	C	missense_variant	-	-
7	109857626	Scube2	rs247162014	T	C	missense_variant	-	-
7	109857643	Scube2	rs215032265	A	G	missense_variant	-	-
7	109974805	Tmem41b	rs32094231	G	T	missense_variant	-	-
7	109974847	Tmem41b	rs32094797	C	T	missense_variant	-	-
7	109974867	Tmem41b	rs32094800	C	T	missense_variant	-	-
7	109974904	Tmem41b	rs32094803	G	A	missense_variant	-	-
7	109978809	Tmem41b	rs32099491	G	A	missense_variant	-	-
7	109985982	Tmem41b	rs32097642	C	T	missense_variant	-	-
7	110051493	Ipo7	rs32104815	C	G	missense_variant	-	-
7	110221814	Swap70	rs262711028	A	G	missense_variant	-	-
7	110269905	Swap70	rs32124273	T	C	missense_variant	-	-
7	110312782	Sbf2	rs220994391	G	C	missense_variant	-	-
7	110329885	Sbf2	-	G	A	missense_variant	-	-
7	110852240	Lyve1	rs221977199	T	C	missense_variant	-	-
7	110852243	Lyve1	rs244522889	T	G	missense_variant	-	-
7	110878142	Mrvi1	rs48751006	C	T	missense_variant	-	-
7	110923741	Mrvi1	rs256480197	A	G	missense_variant	-	-
7	110923841	Mrvi1	rs241591705	T	C	missense_variant	-	-
7	110924322	Mrvi1	rs233967202	G	A	missense_variant	-	-
7	110924542	Mrvi1	rs230892843	G	A	missense_variant	-	-
7	110925261	Mrvi1	rs233133536	A	G	missense_variant	-	-
7	111779408	Galnt18	rs32237836	A	G	missense_variant	-	-
7	112089566	Usp47	rs32272408	A	T	missense_variant	-	-
7	112149020	Dkk3	rs241568973	C	T	missense_variant	-	-
7	112158316	Dkk3	rs221519796	A	G	missense_variant	-	-
7	112315092	Mical2	rs32303950	G	A	missense_variant	-	-
7	112315119	Mical2	rs228159764	A	G	missense_variant	-	-
7	112331902	Mical2	rs212402963	T	G	missense_variant	-	-
7	112346857	Mical2	rs32309492	G	A	missense_variant	-	-
7	112346950	Mical2	rs263435233	T	C	missense_variant	-	-
7	112381182	Micalcl	rs32312308	G	A	missense_variant	-	-
7	112381410	Micalcl	rs32312311	G	A	missense_variant	-	-
7	112381710	Micalcl	rs32313196	C	A	missense_variant	-	-
7	112382006	Micalcl	rs32314114	A	G	missense_variant	-	-
7	112501182	Parva	rs32325614	G	A	missense_variant	-	-
7	112501224	Parva	rs32325617	C	T	missense_variant	-	-
7	112954362	Rassf10	rs249537446	G	A	missense_variant	-	-
7	112954780	Rassf10	rs249422577	C	T	missense_variant	-	-
7	113385887	Pth	rs236735136	C	T	missense_variant	-	-
7	113707996	Gm5600	rs36376756	C	A	missense_variant	-	-
7	113708112	Gm5600	rs231445196	A	C	missense_variant	-	-
7	113708118	Gm5600	rs258015836	T	A	missense_variant	-	-
7	114508882	Pde3b	rs231995456	G	A	missense_variant	-	-
7	114562762	Cyp2r1	rs242481170	T	A	missense_variant	-	-
7	114720075	Calcb	rs217004820	T	A	missense_variant	-	-
7	114720111	Calcb	rs261206128	G	A	missense_variant	-	-
7	114769013	Insc	rs36692156	G	A	missense_variant	-	-
7	114804548	Insc	rs211960293	G	A	missense_variant	-	-
7	116135949	Plekha7	rs218172518	A (leu)	G (pro)	missense_variant	-	-
7	116137049	Plekha7	rs255190982	A (val)	G (ala)	missense_variant	-	-
7	116363408	Pik3c2a	rs46248495	T	C	missense_variant	-	-
7	116378682	Pik3c2a	rs235600437	C	T	missense_variant	-	-
7	116418361	Pik3c2a	rs48252816	C	G	missense_variant	-	-
7	116527643	Nucb2	rs13459250	G	T	missense_variant	-	-
7	117381347	Xylt1	rs227159650	C	A	missense_variant	-	-
7	118433931	Syt17	-	A	a/g	missense_variant	~	-
7	118490617	Itpripl2	rs31196884	C	G	missense_variant	-	-
7	118509992	Coq7	rs222072461	C	A	missense_variant	-	-
7	118510136	Coq7	rs581139181	C	T	missense_variant	-	-
7	118566422	Tmc7	rs251426564	T	G	missense_variant	-	-
7	118584637	Tmc7	rs231075780	G	A	missense_variant	-	-
7	118628791	Tmc5	rs32499401	C	T	missense_variant	-	-
7	118634023	Tmc5	rs32503734	G	A	missense_variant	-	-
7	118715441	Ccp110	rs223581886	G	A	missense_variant	-	-
7	118721488	Ccp110	rs32509005	G	C	missense_variant	-	-
7	118721856	Ccp110	rs255217131	A	G	missense_variant	-	-
7	118721965	Ccp110	rs236141492	T	C	missense_variant	-	-
7	118722474	Ccp110	rs32510433	A	G	missense_variant	-	-
7	118722530	Ccp110	rs32511468	T	G	missense_variant	-	-
7	118722964	Ccp110	rs32512324	G	A	missense_variant	-	-
7	118752823	9030624J02Rik	rs47867900	G	C	missense_variant	-	-
7	118775383	9030624J02Rik	rs47528135	C	T	missense_variant	-	-
7	119528523	Acsm5	rs218326613	C	A	missense_variant	-	-
7	119530280	Acsm5	rs263943348	C	T	missense_variant	-	-
7	119540614	Acsm5	rs32556386	G	A	missense_variant	-	-
7	119575651	Acsm2	rs32561385	G	A	missense_variant	-	-
7	119580367	Acsm2	rs32557893	C	A	missense_variant	-	-
7	119582769	Acsm2	rs32560048	G	C	missense_variant	-	-
7	119636514	Acsm1	rs32563463	A	G	missense_variant	-	-
7	119714312	Acsm4	rs239996026	G	A	missense_variant	-	-
7	119716684	Thumpd1	rs235679563	A	C	missense_variant	-	-
7	119716734	Thumpd1	rs249506698	T	C	missense_variant	-	-
7	119716739	Thumpd1	rs213588766	T	C	missense_variant	-	-
7	119716830	Thumpd1	rs50089272	G	C	missense_variant	-	-
7	119720704	Thumpd1	rs259998795	G	C	missense_variant	-	-
7	119768019	Acsm3	rs32570469	A	G	missense_variant	-	-
7	119772561	Eri2	rs219021999	C	T	missense_variant	-	-
7	119774572	Acsm3	rs216150720	A	T	missense_variant	-	-
7	119785698	Eri2	rs32571905	A	G	missense_variant	-	-
7	119785731	Eri2	rs46693238	A	G	missense_variant	-	-
7	119785754	Eri2	rs32571910	G	C	missense_variant	-	-
7	119790303	Eri2	rs32576383	T	t/c	missense_variant	-	-
7	119805173	2610020H08Rik	rs32577038	G	A	missense_variant	-	-
7	119825634	2610020H08Rik	rs32575890	A	G	missense_variant	-	-
7	119950850	Dnah3	rs248793704	G	C	missense_variant	-	-
7	119952331	Dnah3	rs32580473	T	C	missense_variant	-	-
7	119952360	Dnah3	rs32581206	A	C	missense_variant	-	-
7	119965629	Dnah3	rs239233050	C	T	missense_variant	-	-
7	120009391	Dnah3	rs254037334	A	G	missense_variant	-	-
7	120070908	Dnah3	rs239922469	C	T	missense_variant	-	-
7	120079376	Dnah3	rs256352801	C	T	missense_variant	-	-
7	120104786	Tmem159	rs32602333	G	A	missense_variant	-	-
7	120133982	Zp2	rs32602704	G	A	missense_variant	-	-
7	120135251	Zp2	rs32604389	C	T	missense_variant	-	-
7	120135290	Zp2	-	T	t/g	missense_variant	~	-
7	120182282	Anks4b	rs32608277	A	T	missense_variant	-	-
7	120182390	Anks4b	rs32608279	A	G	missense_variant	-	-
7	120182771	Anks4b	rs218941822	G	A	missense_variant	-	-
7	120182905	Anks4b	rs32609218	G	T	missense_variant	-	-
7	120195445	Crym	rs260306943	C	T	missense_variant	-	-
7	120207923	Abca14	rs259737635	C	T	missense_variant	-	-
7	120318007	Abca14	rs265036231	A	T	missense_variant	-	-
7	120319404	Abca14	rs32615781	A	G	missense_variant	-	-
7	120340631	Abca15	rs222907491	G	T	missense_variant	-	-
7	120345404	Abca15	rs6406008	A	G	missense_variant	-	-
7	120346012	Abca15	rs246853412	C	T	missense_variant	-	-
7	120350794	Abca15	rs32620740	T	C	missense_variant	-	-
7	120373773	Abca15	rs222045767	G	A	missense_variant	-	-
7	120374964	Abca15	rs32619431	A	G	missense_variant	-	-
7	120382310	Abca15	rs32616502	G	A	missense_variant	-	-
7	120382403	Abca15	rs32617285	A	G	missense_variant	-	-
7	120394468	Abca15	rs217777612	T	C	missense_variant	-	-
7	120396973	Abca15	rs32621715	A	G	missense_variant	-	-
7	120397000	Abca15	rs237204278	C	A	missense_variant	-	-
7	120403006	Abca15	rs32616260	A	G	missense_variant	-	-
7	120403021	Abca15	rs32616263	G	A	missense_variant	-	-
7	120651203	Uqcrc2	rs32630672	A	G	missense_variant	-	-
7	120651326	Uqcrc2	rs32631585	A	G	missense_variant	-	-
7	120660049	Pdzd9	rs32630779	T	C	missense_variant	-	-
7	120660142	Pdzd9	rs32630782	T	G	missense_variant	-	-
7	120752561	Vwa3a	rs32643280	C	T	missense_variant	-	-
7	120759088	Vwa3a	rs31325076	T	G	missense_variant	-	-
7	120768189	Vwa3a	rs249232250	T	C	missense_variant	-	-
7	120776067	Vwa3a	rs218337580	C	T	missense_variant	-	-
7	120783971	Vwa3a	rs257834546	C	A	missense_variant	-	-
7	120784000	Vwa3a	rs13479490	A	G	missense_variant	-	-
7	120794266	Vwa3a	rs228580235	C	T	missense_variant	-	-
7	120800463	Vwa3a	rs32642623	G	A	missense_variant	-	-
7	120899519	Eef2k	rs263449220	G	A	missense_variant	-	-
7	120958744	Cdr2	rs235953729	T	C	missense_variant	-	-
7	120989014	4933427G17Rik	rs234659596	T	C	missense_variant	-	-
7	120989020	4933427G17Rik	rs252257073	T	C	missense_variant	-	-
7	120991503	4933427G17Rik	rs253537227	T	A	missense_variant	-	-
7	120991611	4933427G17Rik	rs246801183	C	A	missense_variant	-	-
7	120998958	4933427G17Rik	rs47938999	A	T	missense_variant	-	-
7	121000099	4933427G17Rik	rs228763592	C	T	missense_variant	-	-
7	121000102	4933427G17Rik	rs47759036	T	C	missense_variant	-	-
7	121000198	4933427G17Rik	rs32661198	C	T	missense_variant	-	-
7	121000208	4933427G17Rik	rs32661201	C	T	missense_variant	-	-
7	121094634	Otoa	rs32665955	A	G	missense_variant	-	-
7	121102693	Otoa	rs32668135	A	C	missense_variant	-	-
7	121122004	Otoa	rs32666960	T	C	missense_variant	-	-
7	121125462	Otoa	rs221995724	G	A	missense_variant	-	-
7	121127665	Otoa	rs32671019	G	A	missense_variant	-	-
7	121131323	Otoa	rs32671631	A	G	missense_variant	-	-
7	121132806	Otoa	rs49639828	A	G	missense_variant	-	-
7	121133994	Otoa	rs51900635	T	A	missense_variant	-	-
7	121145545	Otoa	rs224873823	A	C	missense_variant	-	-
7	121155207	Otoa	rs257295682	T	C	missense_variant	-	-
7	121156455	Otoa	rs256767179	T	C	missense_variant	-	-
7	121156460	Otoa	rs32675990	A	G	missense_variant	-	-
7	121156475	Otoa	rs234426163	A	C	missense_variant	-	-
7	121648426	Usp31	rs32723631	T	C	missense_variant	-	-
7	121971301	Cog7	rs32748956	A	C	missense_variant	-	-
7	122055616	Ears2	rs32755315	A	G	missense_variant	-	-
7	122101759	Ndufab1	rs251798838	G	C	missense_variant	-	-
7	122113364	Palb2	rs32758639	C	T	missense_variant	-	-
7	122124724	Palb2	rs32757607	C	A	missense_variant	-	-
7	122127367	Palb2	rs32761975	T	C	missense_variant	-	-
7	122127567	Palb2	rs32761983	A	G	missense_variant	-	-
7	122127894	Palb2	rs32756497	T	C	missense_variant	-	-
7	122128053	Palb2	rs237328667	C	T	missense_variant	-	-
7	122128103	Palb2	rs215406433	C	A	missense_variant	-	-
7	122128114	Palb2	rs50681109	A	T	missense_variant	-	-
7	122128276	Palb2	rs32758197	G	A	missense_variant	-	-
7	122128321	Palb2	rs32758200	T	G	missense_variant	-	-
7	122128952	Palb2	rs239281906	G	T	missense_variant	-	-
7	122128977	Palb2	rs47124474	C	T	missense_variant	-	-
7	122133251	Dctn5	rs223714039	C	T	missense_variant	-	-
7	122145955	Dctn5	rs228985939	A	T	missense_variant	-	-
7	122145956	Dctn5	rs246511089	C	G	missense_variant	-	-
7	122159859	Plk1	-	G	g/a	missense_variant	-	-
7	122169190	Plk1	-	G	g/a	missense_variant	-	-
7	122169201	Plk1	-	C	c/t	missense_variant	-	-
7	122169448	Plk1	-	G	g/a	missense_variant	-	-
7	122169462	Plk1	-	T	t/a	missense_variant	-	-
7	122170397	Ern2	rs32430958	T	C	missense_variant	-	-
7	122173264	Ern2	rs31599155	A	G	missense_variant	-	-
7	122174060	Ern2	rs222961514	C	T	missense_variant	-	-
7	122181611	Ern2	rs222417622	T	A	missense_variant	-	-
7	122998871	Rbbp6	rs241310468	G	C	missense_variant	-	-
7	123000789	Rbbp6	rs234852910	A	G	missense_variant	-	-
7	123000847	Rbbp6	rs37175813	C	T	missense_variant	-	-
7	123001248	Rbbp6	rs36802345	G	A	missense_variant	-	-
7	123001453	Rbbp6	rs37171979	T	C	missense_variant	-	-
7	123001590	Rbbp6	rs36495054	G	A	missense_variant	-	-
7	123001602	Rbbp6	rs37426700	G	A	missense_variant	-	-
7	123162638	Tnrc6a	rs32498536	C	a	missense_variant	-	-
7	123169959	Tnrc6a	rs235669043	A	C	missense_variant	-	-
7	123171418	Tnrc6a	rs251025395	C	A	missense_variant	-	-
7	123171425	Tnrc6a	rs32788029	A	G	missense_variant	-	-
7	123172029	Tnrc6a	rs32788032	C	G	missense_variant	-	-
7	123174182	Tnrc6a	rs32788703	A	G	missense_variant	-	-
7	123181999	Tnrc6a	rs32784236	C	T	missense_variant	-	-
7	123292114	Arhgap17	rs32798005	T	C	missense_variant	-	-
7	123463807	Aqp8	rs245066026	C	T	missense_variant	-	-
7	123479980	Zkscan2	rs32819904	T	C	missense_variant	-	-
7	123480529	Zkscan2	rs32819909	C	A	missense_variant	-	-
7	123480772	Zkscan2	rs32819912	C	T	missense_variant	-	-
7	123490130	Zkscan2	rs249945234	T	C	missense_variant	-	-
7	123494817	Zkscan2	rs235696897	A	G	missense_variant	-	-
7	123495272	Zkscan2	rs242092038	C	A	missense_variant	-	-
7	123495316	Zkscan2	rs264604739	G	C	missense_variant	-	-
7	123498675	Zkscan2	rs215411672	A	G	missense_variant	-	-
7	123983656	Hs3st4	rs261689974	C	T	missense_variant	-	-
7	125219810	Gm21957	rs32959064	A	G	missense_variant	-	-
7	125219840	Gm21957	rs32959067	G	A	missense_variant	-	-
7	125452577	Kdm8	rs242036555	T	C	missense_variant	-	-
7	125491307	Nsmce1	rs32994340	T	C	missense_variant	-	-
7	125567260	Il4ra	rs241116816	T	C	missense_variant	-	-
7	125567261	Il4ra	rs259066660	G	A	missense_variant	-	-
7	125571495	Il4ra	rs235962229	T	C	missense_variant	-	-
7	125575593	Il4ra	rs33001859	C	A	missense_variant	-	-
7	125575742	Il4ra	rs255514344	A	G	missense_variant	-	-
7	125575767	Il4ra	rs16784220	A	G	missense_variant	-	-
7	125576174	Il4ra	rs33002398	C	A	missense_variant	-	-
7	125632387	Il21r	rs261270605	T	C	missense_variant	-	-
7	125632807	Il21r	rs230150622	G	A	missense_variant	-	-
7	125668985	Gtf3c1	rs248204819	T	C	missense_variant	-	-
7	125842767	D430042O09Rik	rs33025290	T	G	missense_variant	-	-
7	125843173	D430042O09Rik	rs33025868	A	C	missense_variant	-	-
7	125843322	D430042O09Rik	rs33025871	T	C	missense_variant	-	-
7	125850536	D430042O09Rik	rs257031307	T	C	missense_variant	-	-
7	125850539	D430042O09Rik	rs237661519	G	A	missense_variant	-	-
7	125852086	D430042O09Rik	rs33026322	G	A	missense_variant	-	-
7	125865280	D430042O09Rik	rs33029645	A	G	missense_variant	-	-
7	126368955	Lat	rs33073012	T	C	missense_variant	-	-
7	126390726	Nfatc2ip	rs227787627	G	A	missense_variant	-	-
7	126395960	Nfatc2ip	rs236850557	G	A	missense_variant	-	-
7	126413606	Cd19	rs13479512	G	T	missense_variant	-	-
7	126413956	Cd19	rs33084487	C	T	missense_variant	-	-
7	126444151	Rabep2	rs236907156	A	C	missense_variant	-	-
7	126471236	Sh2b1	rs32144697	A	G	missense_variant	-	-
7	126489195	Tufm	rs33084679	A	G	missense_variant	-	-
7	126496327	Atxn2l	rs33085056	T	C	missense_variant	-	-
7	126502062	Atxn2l	rs220901176	C	T	missense_variant	-	-
7	126503066	Atxn2l	rs216508148	T	G	missense_variant	-	-
7	126563007	Eif3c	rs217701776	C	T	missense_variant	-	-
7	126565931	G730046D07Rik	rs238051721	T	G	missense_variant	-	-
7	126565979	G730046D07Rik	rs259150696	G	T	missense_variant	-	-
7	126565982	G730046D07Rik	rs216525834	A	G	missense_variant	-	-
7	126566043	G730046D07Rik	rs233379718	C	T	missense_variant	-	-
7	126566102	G730046D07Rik	rs33086620	C	G	missense_variant	-	-
7	126566123	G730046D07Rik	rs33086623	C	T	missense_variant	-	-
7	126572571	Cln3	rs33089278	T	C	missense_variant	-	-
7	126575403	Cln3	rs31938580	A	G	missense_variant	-	-
7	126585862	Apobr	rs32295254	T	C	missense_variant	-	-
7	126586021	Apobr	rs32451182	A	G	missense_variant	-	-
7	126586186	Apobr	rs31273301	A	G	missense_variant	-	-
7	126586736	Apobr	rs32395807	G	A	missense_variant	-	-
7	126586946	Apobr	rs31579468	G	A	missense_variant	-	-
7	126587071	Apobr	rs217305162	G	C	missense_variant	-	-
7	126587143	Apobr	rs224029478	G	A	missense_variant	-	-
7	126587144	Apobr	rs238085927	A	G	missense_variant	-	-
7	126587363	Apobr	rs242354924	T	C	missense_variant	-	-
7	126587371	Apobr	rs32181615	A	G	missense_variant	-	-
7	126587692	Apobr	rs33092793	T	C	missense_variant	-	-
7	126589503	Il27	rs218895408	T	A	missense_variant	-	-
7	126589522	Il27	rs31444330	T	C	missense_variant	-	-
7	126589529	Il27	rs259650924	T	G	missense_variant	-	-
7	126625114	Nupr1	-	C	t	missense_variant	-	-
7	126625130	Nupr1	rs108188139	T	C	missense_variant	-	-
7	126675573	Sult1a1	rs33097496	G	A	missense_variant	-	-
7	126691761	Slx1b	rs578289699	T	C	missense_variant	-	-
7	126692329	Slx1b	rs33101325	G	T	missense_variant	-	-
7	126701868	Coro1a	rs13460258	T	C	missense_variant	-	-
7	126764674	Mapk3	rs236717248	G	A	missense_variant	-	-
7	126776056	Gm9967	rs31162329	A	C	missense_variant	-	-
7	126781784	Tbx6	rs258256404	G	C	missense_variant	-	-
7	126784770	Tbx6	rs32360292	A	G	missense_variant	-	-
7	126785070	Tbx6	rs252583110	C	T	missense_variant	-	-
7	126819906	Fam57b	rs224788303	G	A	missense_variant	-	-
7	126857948	Ino80e	rs215663013	T	G	missense_variant	-	-
7	126862610	Hirip3	rs33102473	C	A	missense_variant	-	-
7	126863784	Hirip3	-	A	a/t	missense_variant	-	-
7	126863819	Hirip3	rs228205228	A	G	missense_variant	-	-
7	126863838	Hirip3	rs255080306	A	T	missense_variant	-	-
7	126863841	Hirip3	rs232655363	A	G	missense_variant	-	-
7	126871037	Taok2	rs242546239	G	C	missense_variant	-	-
7	126886309	Tmem219	rs33106995	C	T	missense_variant	-	-
7	126891617	Tmem219	rs33107840	C	T	missense_variant	-	-
7	126930719	Kctd13	rs258861956	G	A	missense_variant	-	-
7	126948967	Asphd1	rs32419139	T	C	missense_variant	-	-
7	126951050	Sez6l2	rs240393362	A	G	missense_variant	-	-
7	126961809	Sez6l2	rs33118164	A	G	missense_variant	-	-
7	126992642	Mvp	rs33114262	C	T	missense_variant	-	-
7	127016732	Pagr1a	rs13469886	G	C	missense_variant	-	-
7	127019901	Prrt2	rs257185939	T	C	missense_variant	-	-
7	127019904	Prrt2	rs224677770	A	G	missense_variant	-	-
7	127108800	Qprt	rs260770489	T	A	missense_variant	-	-
7	127136735	Spn	rs33127130	A	G	missense_variant	-	-
7	127136883	Spn	rs33127132	T	C	missense_variant	-	-
7	127136928	Spn	rs33127955	G	T	missense_variant	-	-
7	127208044	Tbc1d10b	rs262581610	C	A	missense_variant	-	-
7	127260593	Dctpp1	rs583163683	T	C	missense_variant	-	-
7	127273652	Sephs2	rs583656070	A	G	missense_variant	-	-
7	127286123	Gm17511	rs579488130	G	A	missense_variant	-	-
7	127297711	Itgal	rs31689733	A	G	missense_variant	-	-
7	127299798	Itgal	rs33138126	G	A	missense_variant	-	-
7	127310302	Itgal	rs33144377	G	T	missense_variant	-	-
7	127322103	Itgal	rs221478191	A	G	missense_variant	-	-
7	127328253	Itgal	rs46430023	T	C	missense_variant	-	-
7	127328512	Itgal	rs212719252	C	T	missense_variant	-	-
7	127328702	Itgal	rs214843939	G	A	missense_variant	-	-
7	127328723	Itgal	rs235982777	C	T	missense_variant	-	-
7	127330471	Itgal	rs261406834	G	C	missense_variant	-	-
7	127333591	Itgal	rs33143348	G	A	missense_variant	-	-
7	127373865	Zfp747	rs581464631	A	T	missense_variant	-	-
7	127373880	Zfp747	rs578930747	C	T	missense_variant	-	-
7	127374555	Zfp747	-	C	c/t	missense_variant	-	-
7	127375400	Zfp747	rs46041089	T	t/g	missense_variant	-	-
7	127375473	Zfp747	rs52033797	T	A	missense_variant	-	-
7	127375716	Zfp747	rs47951773	C	c/a	missense_variant	-	-
7	127375730	Zfp747	rs262894059	G	g/a	missense_variant	-	-
7	127375759	Zfp747	rs46385681	C	c/t	missense_variant	-	-
7	127384358	9130019O22Rik	rs47843397	T	C	missense_variant	-	-
7	127384592	9130019O22Rik	rs51313296	T	C	missense_variant	-	-
7	127384609	9130019O22Rik	rs48217340	A	T	missense_variant	-	-
7	127384629	9130019O22Rik	rs46236645	A	t	missense_variant	-	-
7	127384634	9130019O22Rik	-	G	a	missense_variant	-	-
7	127384644	9130019O22Rik	rs220097955	C	T	missense_variant	-	-
7	127384977	9130019O22Rik	-	G	g/a	missense_variant	-	-
7	127385141	9130019O22Rik	rs586383597	A	G	missense_variant	-	-
7	127385198	9130019O22Rik	rs579697285	C	G	missense_variant	-	-
7	127385199	9130019O22Rik	rs583123493	G	A	missense_variant	-	-
7	127385354	9130019O22Rik	rs583282695	T	G	missense_variant	-	-
7	127385355	9130019O22Rik	rs586921127	A	C	missense_variant	-	-
7	127385466	9130019O22Rik	rs221431551	T	G	missense_variant	-	-
7	127385470	9130019O22Rik	rs241610823	G	C	missense_variant	-	-
7	127385471	9130019O22Rik	rs266250339	T	C	missense_variant	-	-
7	127385478	9130019O22Rik	rs47419535	A	G	missense_variant	-	-
7	127385487	9130019O22Rik	rs240143905	C	T	missense_variant	-	-
7	127385540	9130019O22Rik	rs48004377	G	A	missense_variant	-	-
7	127385614	9130019O22Rik	rs49148980	C	G	missense_variant	-	-
7	127385619	9130019O22Rik	rs581593432	C	G	missense_variant	-	-
7	127386527	9130019O22Rik	rs48440153	A	G	missense_variant	-	-
7	127386531	9130019O22Rik	rs48390054	T	t/g	missense_variant	-	-
7	127386568	9130019O22Rik	rs584452501	A	a/c	missense_variant	-	-
7	127386611	9130019O22Rik	rs50022157	T	C	missense_variant	-	-
7	127386783	9130019O22Rik	rs580936433	C	T	missense_variant	-	-
7	127386890	9130019O22Rik	rs250205392	T	t/c	missense_variant	-	-
7	127386897	9130019O22Rik	rs244386148	C	T	missense_variant	-	-
7	127386900	9130019O22Rik	rs261165938	A	C	missense_variant	-	-
7	127391503	E430018J23Rik	rs33150534	G	T	missense_variant	-	-
7	127391534	E430018J23Rik	rs51601781	A	G	missense_variant	-	-
7	127391535	E430018J23Rik	rs45947215	A	C	missense_variant	-	-
7	127391870	E430018J23Rik	rs582956967	C	T	missense_variant	-	-
7	127391888	E430018J23Rik	rs265006812	C	T	missense_variant	-	-
7	127392102	E430018J23Rik	rs260317032	T	A	missense_variant	-	-
7	127392355	E430018J23Rik	rs252954302	G	A	missense_variant	-	-
7	127392356	E430018J23Rik	rs218962739	G	A	missense_variant	-	-
7	127392380	E430018J23Rik	rs234192494	A	G	missense_variant	-	-
7	127392382	E430018J23Rik	rs251910679	A	C	missense_variant	-	-
7	127392453	E430018J23Rik	rs231844253	G	A	missense_variant	-	-
7	127392462	E430018J23Rik	rs47900554	T	G	missense_variant	-	-
7	127392471	E430018J23Rik	rs220687181	T	C	missense_variant	-	-
7	127392486	E430018J23Rik	rs240876899	G	A	missense_variant	-	-
7	127393010	E430018J23Rik	rs581347154	C	T	missense_variant	-	-
7	127393038	E430018J23Rik	rs48004839	C	A	missense_variant	-	-
7	127393049	E430018J23Rik	rs46622377	C	A	missense_variant	-	-
7	127393376	E430018J23Rik	rs51074965	T	C	missense_variant	-	-
7	127404724	Zfp764	rs33149377	G	g/t	missense_variant	-	-
7	127404957	Zfp764	-	T	t/c	missense_variant	-	-
7	127404999	Zfp764	-	G	g/a	missense_variant	-	-
7	127405009	Zfp764	-	C	c/t	missense_variant	-	-
7	127553249	Srcap	rs31675379	T	A	missense_variant	-	-
7	127707893	Bcl7c	rs231844923	T	C	missense_variant	-	-
7	127770831	Orai3	rs216659754	G	A	missense_variant	-	-
7	127866681	Zfp668	rs215805193	C	A	missense_variant	-	-
7	127878764	Zfp646	rs33175984	G	A	missense_variant	-	-
7	127878800	Zfp646	rs219765754	A	G	missense_variant	-	-
7	127878822	Zfp646	rs259583127	A	G	missense_variant	-	-
7	127878845	Zfp646	rs33175986	C	G	missense_variant	-	-
7	127878846	Zfp646	rs251393385	T	G	missense_variant	-	-
7	127878848	Zfp646	rs241026359	T	C	missense_variant	-	-
7	127879421	Zfp646	rs33176924	A	G	missense_variant	-	-
7	127879983	Zfp646	rs33176931	T	A	missense_variant	-	-
7	127880328	Zfp646	rs33177806	T	C	missense_variant	-	-
7	127880408	Zfp646	rs33170694	G	A	missense_variant	-	-
7	127880874	Zfp646	rs33171448	G	A	missense_variant	-	-
7	127882523	Zfp646	rs33171451	A	G	missense_variant	-	-
7	127882611	Zfp646	rs31373883	A	G	missense_variant	-	-
7	127882653	Zfp646	rs33172326	G	A	missense_variant	-	-
7	127888711	Prss53	rs266048852	A	C	missense_variant	-	-
7	127895521	Vkorc1	rs33176450	C	T	missense_variant	-	-
7	127933038	Prss36	rs6280711	T	C	missense_variant	-	-
7	127933615	Prss36	rs241812492	A	G	missense_variant	-	-
7	128004861	Trim72	rs33182050	A	C	missense_variant	-	-
7	128068678	Itgam	rs234105361	C	G	missense_variant	-	-
7	128070545	Itgam	rs254927984	C	T	missense_variant	-	-
7	128084996	Itgam	rs232561609	T	G	missense_variant	-	-
7	128126853	Itgam	rs33191974	C	T	missense_variant	-	-
7	128126865	Itgam	rs33191977	G	A	missense_variant	-	-
7	128126976	Itgam	rs46171082	A	G	missense_variant	-	-
7	128127067	Itgam	rs33192839	G	A	missense_variant	-	-
7	128127084	Itgam	rs240887977	G	A	missense_variant	-	-
7	128127085	Itgam	rs258649365	T	C	missense_variant	-	-
7	128127087	Itgam	rs225856700	A	G	missense_variant	-	-
7	128127090	Itgam	rs244319153	C	T	missense_variant	-	-
7	128130321	Itgax	rs33194067	T	C	missense_variant	-	-
7	128131231	Itgax	rs31544248	A	G	missense_variant	-	-
7	128133356	Itgax	rs13479518	G	A	missense_variant	-	-
7	128133699	Itgax	rs33189623	A	G	missense_variant	-	-
7	128133735	Itgax	rs238824526	G	A	missense_variant	-	-
7	128133740	Itgax	rs250282363	C	G	missense_variant	-	-
7	128133743	Itgax	rs219161164	G	A	missense_variant	-	-
7	128133751	Itgax	rs243526121	C	G	missense_variant	-	-
7	128133756	Itgax	rs264929724	G	A	missense_variant	-	-
7	128134948	Itgax	rs33191722	T	G	missense_variant	-	-
7	128135310	Itgax	rs31957405	A	T	missense_variant	-	-
7	128135612	Itgax	rs33194440	A	a/c	missense_variant	-	-
7	128144597	Itgax	rs32014552	C	A	missense_variant	-	-
7	128148072	Itgax	rs218295254	G	A	missense_variant	-	-
7	128148073	Itgax	rs242957545	A	T	missense_variant	-	-
7	128148115	Itgax	rs265935801	C	T	missense_variant	-	-
7	128173992	Itgad	rs32130939	T	C	missense_variant	-	-
7	128183351	Itgad	rs33202897	G	T	missense_variant	-	-
7	128183403	Itgad	rs33202903	C	A	missense_variant	-	-
7	128189304	Itgad	rs255702029	T	C	missense_variant	-	-
7	128191170	Itgad	rs31716919	G	A	missense_variant	-	-
7	128193396	Itgad	rs51575511	A	G	missense_variant	-	-
7	128223634	Itgad	rs33210544	C	A	missense_variant	-	-
7	128252820	Tgfb1i1	rs221198355	G	A	missense_variant	-	-
7	128273517	BC017158	rs33207453	C	T	missense_variant	-	-
7	128273675	BC017158	rs13464321	G	C	missense_variant	-	-
7	128273705	BC017158	rs249135098	C	T	missense_variant	-	-
7	128276393	BC017158	rs33213340	C	T	missense_variant	-	-
7	128288200	BC017158	rs33211273	A	G	missense_variant	-	-
7	128298061	BC017158	rs232950644	C	G	missense_variant	-	-
7	128542107	Bag3	rs48975349	G	A	missense_variant	-	-
7	128698431	Mcmbp	rs229395628	C	T	missense_variant	-	-
7	128715964	Mcmbp	rs50108887	G	A	missense_variant	-	-
7	128766129	Sec23ip	rs241252068	T	C	missense_variant	-	-
7	128776886	Sec23ip	rs230069363	G	A	missense_variant	-	-
7	128779638	Sec23ip	rs49850976	G	A	missense_variant	-	-
7	129605137	Wdr11	rs37272027	A	G	missense_variant	-	-
7	129606666	Wdr11	rs229640060	A	C	missense_variant	-	-
7	129606696	Wdr11	rs36773447	C	G	missense_variant	-	-
7	129606709	Wdr11	rs585838058	A	G	missense_variant	-	-
7	129607917	Wdr11	-	A	a/c	missense_variant	~	-
7	130467430	Ate1	rs46821990	T	C	missense_variant	-	-
7	130577493	Tacc2	rs221175157	G	A	missense_variant	-	-
7	130622581	Tacc2	rs37440463	C	T	missense_variant	-	-
7	130622651	Tacc2	rs36359035	G	C	missense_variant	-	-
7	130622721	Tacc2	rs255971140	A	G	missense_variant	-	-
7	130622732	Tacc2	rs227279503	C	G	missense_variant	-	-
7	130622853	Tacc2	rs50698747	G	C	missense_variant	-	-
7	130622926	Tacc2	rs36349612	G	T	missense_variant	-	-
7	130623117	Tacc2	rs263980141	C	G	missense_variant	-	-
7	130623140	Tacc2	rs37316935	G	C	missense_variant	-	-
7	130623277	Tacc2	rs37963827	G	A	missense_variant	-	-
7	130623601	Tacc2	rs50091861	T	C	missense_variant	-	-
7	130623615	Tacc2	rs38012785	G	A	missense_variant	-	-
7	130623725	Tacc2	rs259839465	T	G	missense_variant	-	-
7	130623736	Tacc2	rs245890247	T	A	missense_variant	-	-
7	130623876	Tacc2	rs36244933	G	A	missense_variant	-	-
7	130623952	Tacc2	rs244735037	G	C	missense_variant	-	-
7	130623963	Tacc2	rs259963923	T	C	missense_variant	-	-
7	130624120	Tacc2	rs36585335	C	T	missense_variant	-	-
[truncated: 942 more rows]

## Sheet: Expressed in eye_2020
Data Set: UTHSC BXD Young Adult Eye RNA-Seq (Nov20) TPM Log2 **
Export Date: April 07, 2022
Export Time: 02:23 GMT
Search Query: position=(chr7 67.2 134.5)
Exported Row Number: 1778
Funding for The GeneNetwork: NIGMS (R01 GM123489, 2017-2026), NIDA (P30 DA044223, 2017-2022), NIA (R01AG043930, 2013-2018), NIAAA (U01 AA016662, U01 AA013499, U24 AA013513, U01 AA014425, 2006-2017), NIDA/NIMH/NIAAA (P20-DA 21131, 2001-2012), NCI MMHCC (U01CA105417), NCRR/BIRN (U24 RR021760)
Index	URL	Species	Group	Dataset	Record ID	Symbol	Description	ProbeTarget	PubMed_ID	Chr	Mb	Alias	Gene_ID	Homologene_ID	UniGene_ID	Strand_Probe	Probe_set_specificity	Probe_set_BLAT_score	Probe_set_BLAT_Mb_start	Probe_set_BLAT_Mb_end	QTL_Chr	QTL_Mb	Locus_at_Peak	Max_LRS	P_value_of_MAX	Mean_Expression	BXD1	BXD1_SE	BXD2	BXD2_SE	BXD5	BXD5_SE	BXD6	BXD6_SE	BXD8	BXD8_SE	BXD9	BXD9_SE	BXD11	BXD11_SE	BXD12	BXD12_SE	BXD13	BXD13_SE	BXD14	BXD14_SE	BXD15	BXD15_SE	BXD16
1	https://genenetwork.org/show_trait?trait_id=ENSMUSG00000108652&dataset=UTHSC_BXD_Young_Adult_Eye_RNAseq_TPM_Log	mouse	BXD	UTHSC_BXD_Young_Adult_Eye_RNAseq_TPM_Log	ENSMUSG00000108652	0610006L08Rik	RIKEN cDNA 0610006L08 gene		N/A	7	74.8188	Not available	76253	N/A		-			74.8188	74.8538	7	74.5229	rs31807959	20.7824		0.438733	0.209	0.295571	0.079	0.111723	x	x	x	x	x	x	0.361	0.510531	0	0	x	x	x	x	x	x	0.838	0.271529	x
2	https://genenetwork.org/show_trait?trait_id=ENSMUSG00000030663&dataset=UTHSC_BXD_Young_Adult_Eye_RNAseq_TPM_Log	mouse	BXD	UTHSC_BXD_Young_Adult_Eye_RNAseq_TPM_Log	ENSMUSG00000030663	1110004F10Rik	RIKEN cDNA 1110004F10 gene		N/A	7	116.039	Smacp, Smap, sid2057, sid2057p	56372	N/A		+			116.039	116.105	15	68.6588	rsm10000018597	21.1754		7.03124	6.9535	0.106773	7.0405	0.0318198	x	x	x	x	x	x	6.949	0.0353553	6.874	0.158392	x	x	x	x	x	x	7.0555	0.0417193	x
3	https://genenetwork.org/show_trait?trait_id=ENSMUSG00000097595&dataset=UTHSC_BXD_Young_Adult_Eye_RNAseq_TPM_Log	mouse	BXD	UTHSC_BXD_Young_Adult_Eye_RNAseq_TPM_Log	ENSMUSG00000097595	1500002F19Rik	RIKEN cDNA 1500002F19 gene		N/A	7	132.875	Not available	76683	N/A		-			132.875	132.931	1	3.00149	rsm10000000001	0		0	0	0	0	0	x	x	x	x	x	x	0	0	0	0	x	x	x	x	x	x	0	0	x
4	https://genenetwork.org/show_trait?trait_id=ENSMUSG00000097247&dataset=UTHSC_BXD_Young_Adult_Eye_RNAseq_TPM_Log	mouse	BXD	UTHSC_BXD_Young_Adult_Eye_RNAseq_TPM_Log	ENSMUSG00000097247	1500012K07Rik	RIKEN cDNA 1500012K07 gene		N/A	7	75.3087	Not available	68954	N/A		+			75.3087	75.3314	7	74.8663	rs48673245	33.6271		2.92832	2.923	0.411536	3.5445	0.185969	x	x	x	x	x	x	2.965	0.216375	2.4415	0.861963	x	x	x	x	x	x	3.172	0.145664	x
5	https://genenetwork.org/show_trait?trait_id=ENSMUSG00000101585&dataset=UTHSC_BXD_Young_Adult_Eye_RNAseq_TPM_Log	mouse	BXD	UTHSC_BXD_Young_Adult_Eye_RNAseq_TPM_Log	ENSMUSG00000101585	1600010M07Rik	RIKEN cDNA 1600010M07 gene		N/A	7	109.998	Not available	69781	N/A		-			109.998	110.151	6	48.8534	rsm10000007142	12.7401		2.89457	2.631	1.01965	2.7745	0.324562	x	x	x	x	x	x	3.4605	0.330219	2.5885	0.11243	x	x	x	x	x	x	2.993	0.219203	x
6	https://genenetwork.org/show_trait?trait_id=ENSMUSG00000087621&dataset=UTHSC_BXD_Young_Adult_Eye_RNAseq_TPM_Log	mouse	BXD	UTHSC_BXD_Young_Adult_Eye_RNAseq_TPM_Log	ENSMUSG00000087621	1700003G18Rik	RIKEN cDNA 1700003G18 gene		N/A	7	116.082	2610312K03Rik	69350	N/A		-			116.082	116.093	1	3.00149	rsm10000000001	0		0	0	0	0	0	x	x	x	x	x	x	0	0	0	0	x	x	x	x	x	x	0	0	x
7	https://genenetwork.org/show_trait?trait_id=ENSMUSG00000101225&dataset=UTHSC_BXD_Young_Adult_Eye_RNAseq_TPM_Log	mouse	BXD	UTHSC_BXD_Young_Adult_Eye_RNAseq_TPM_Log	ENSMUSG00000101225	1700008J07Rik	RIKEN cDNA 1700008J07 gene		N/A	7	127.51	AW048743	629159	N/A		-			127.51	127.513	X	108.749	rsm10000021643	11.8331		2.58419	2.5665	0.24678	2.7905	0.511238	x	x	x	x	x	x	2.7415	0.0685894	2.715	0.31537	x	x	x	x	x	x	2.8085	0.269408	x
8	https://genenetwork.org/show_trait?trait_id=ENSMUSG00000030636&dataset=UTHSC_BXD_Young_Adult_Eye_RNAseq_TPM_Log	mouse	BXD	UTHSC_BXD_Young_Adult_Eye_RNAseq_TPM_Log	ENSMUSG00000030636	1700010L04Rik	RIKEN cDNA 1700010L04 gene		N/A	7	82.8516	Not available	619808	N/A		+			82.8516	82.8598	7	83.2815	rsm10000009515	10.9471		1.81263	2.0085	0.456084	1.9945	0.0106066	x	x	x	x	x	x	2.577	0.0155564	1.4455	0.147785	x	x	x	x	x	x	1.781	0.405879	x
9	https://genenetwork.org/show_trait?trait_id=ENSMUSG00000108800&dataset=UTHSC_BXD_Young_Adult_Eye_RNAseq_TPM_Log	mouse	BXD	UTHSC_BXD_Young_Adult_Eye_RNAseq_TPM_Log	ENSMUSG00000108800	1700011C11Rik	RIKEN cDNA 1700011C11 gene		N/A	7	71.9612	Not available	75451	N/A		+			71.9612	72.0273	6	91.7069	rs30422489	13.6226		0.145217	0	0	0.312	0.441235	x	x	x	x	x	x	0	0	0.177	0.250316	x	x	x	x	x	x	0	0	x
10	https://genenetwork.org/show_trait?trait_id=ENSMUSG00000108791&dataset=UTHSC_BXD_Young_Adult_Eye_RNAseq_TPM_Log	mouse	BXD	UTHSC_BXD_Young_Adult_Eye_RNAseq_TPM_Log	ENSMUSG00000108791	1700011D18Rik	RIKEN cDNA 1700011D18 gene		N/A	7	78.8473	Not available	75464	N/A		+			78.8473	78.8475	8	7.88523	rs33166255	6.6518		0.02366	0	0	0	0	x	x	x	x	x	x	0	0	0	0	x	x	x	x	x	x	0	0	x
11	https://genenetwork.org/show_trait?trait_id=ENSMUSG00000110424&dataset=UTHSC_BXD_Young_Adult_Eye_RNAseq_TPM_Log	mouse	BXD	UTHSC_BXD_Young_Adult_Eye_RNAseq_TPM_Log	ENSMUSG00000110424	1700012D14Rik	RIKEN cDNA 1700012D14 gene		N/A	7	111.083	Not available	75479	N/A		-			111.083	111.123	18	16.2799	rsm10000020253	15.4813		3.60249	3.387	0.387495	3.7175	0.39103	x	x	x	x	x	x	3.692	0.31537	3.5045	0.259508	x	x	x	x	x	x	3.7525	0.0601041	x
12	https://genenetwork.org/show_trait?trait_id=ENSMUSG00000108979&dataset=UTHSC_BXD_Young_Adult_Eye_RNAseq_TPM_Log	mouse	BXD	UTHSC_BXD_Young_Adult_Eye_RNAseq_TPM_Log	ENSMUSG00000108979	1700016B15Rik	RIKEN cDNA 1700016B15 gene		N/A	7	118.74	Not available	69427	N/A		-			118.74	118.741	1	3.00149	rsm10000000001	0		0	0	0	0	0	x	x	x	x	x	x	0	0	0	0	x	x	x	x	x	x	0	0	x
13	https://genenetwork.org/show_trait?trait_id=ENSMUSG00000108409&dataset=UTHSC_BXD_Young_Adult_Eye_RNAseq_TPM_Log	mouse	BXD	UTHSC_BXD_Young_Adult_Eye_RNAseq_TPM_Log	ENSMUSG00000108409	1700025J12Rik	RIKEN cDNA 1700025J12 gene		N/A	7	121.59	Not available	69407	N/A		+			121.59	121.592	1	3.00149	rsm10000000001	0		0	0	0	0	0	x	x	x	x	x	x	0	0	0	0	x	x	x	x	x	x	0	0	x
14	https://genenetwork.org/show_trait?trait_id=ENSMUSG00000100759&dataset=UTHSC_BXD_Young_Adult_Eye_RNAseq_TPM_Log	mouse	BXD	UTHSC_BXD_Young_Adult_Eye_RNAseq_TPM_Log	ENSMUSG00000100759	1700029B22Rik	RIKEN cDNA 1700029B22 gene		N/A	7	131.146	Not available	69495	N/A		+			131.146	131.151	1	3.00149	rsm10000000001	0		0	0	0	0	0	x	x	x	x	x	x	0	0	0	0	x	x	x	x	x	x	0	0	x
15	https://genenetwork.org/show_trait?trait_id=ENSMUSG00000053081&dataset=UTHSC_BXD_Young_Adult_Eye_RNAseq_TPM_Log	mouse	BXD	UTHSC_BXD_Young_Adult_Eye_RNAseq_TPM_Log	ENSMUSG00000053081	1700069B07Rik	RIKEN cDNA 1700069B07 gene		N/A	7	121.707	Not available	76613	N/A		+			121.707	121.708	X	46.7585	rsm10000021349	20.2341		0.25826	0	0	0	0	x	x	x	x	x	x	0.6855	0.969443	0.406	0.574171	x	x	x	x	x	x	0.419	0.592555	x
16	https://genenetwork.org/show_trait?trait_id=ENSMUSG00000085407&dataset=UTHSC_BXD_Young_Adult_Eye_RNAseq_TPM_Log	mouse	BXD	UTHSC_BXD_Young_Adult_Eye_RNAseq_TPM_Log	ENSMUSG00000085407	1700095J03Rik	RIKEN cDNA 1700095J03 gene		N/A	7	109.439	Not available	74293	N/A		+			109.439	109.445	18	41.7081	rs49650054	9.4133		0.562784	0.2135	0.301935	0.7715	0.201525	x	x	x	x	x	x	0.4785	0.676701	0.5955	0.167584	x	x	x	x	x	x	0.784	0.0678822	x
17	https://genenetwork.org/show_trait?trait_id=ENSMUSG00000097527&dataset=UTHSC_BXD_Young_Adult_Eye_RNAseq_TPM_Log	mouse	BXD	UTHSC_BXD_Young_Adult_Eye_RNAseq_TPM_Log	ENSMUSG00000097527	1700112J16Rik	RIKEN cDNA 1700112J16 gene		N/A	7	67.2041	Not available	76628	N/A		-			67.2041	67.2225	X	108.749	rsm10000021643	14.6157		2.46288	2.416	0.0127279	2.7355	0.0388909	x	x	x	x	x	x	2.762	0.0834386	1.8845	0.712057	x	x	x	x	x	x	2.563	0.30547	x
18	https://genenetwork.org/show_trait?trait_id=ENSMUSG00000099579&dataset=UTHSC_BXD_Young_Adult_Eye_RNAseq_TPM_Log	mouse	BXD	UTHSC_BXD_Young_Adult_Eye_RNAseq_TPM_Log	ENSMUSG00000099579	1700120K04Rik	RIKEN cDNA 1700120K04 gene		N/A	7	127.604	Not available	68232	N/A		-			127.604	127.604	1	3.00149	rsm10000000001	0		0	0	0	0	0	x	x	x	x	x	x	0	0	0	0	x	x	x	x	x	x	0	0	x
19	https://genenetwork.org/show_trait?trait_id=ENSMUSG00000108676&dataset=UTHSC_BXD_Young_Adult_Eye_RNAseq_TPM_Log	mouse	BXD	UTHSC_BXD_Young_Adult_Eye_RNAseq_TPM_Log	ENSMUSG00000108676	1700123J17Rik	RIKEN cDNA 1700123J17 gene		N/A	7	126.224	Gm44875	76728	N/A		-			126.224	126.248	13	37.6422	rsm10000015776	9.00398		0.120257	0.346	0.489318	0.134	0.189505	x	x	x	x	x	x	0.4425	0.0982878	0	0	x	x	x	x	x	x	0.1345	0.190212	x
20	https://genenetwork.org/show_trait?trait_id=ENSMUSG00000101970&dataset=UTHSC_BXD_Young_Adult_Eye_RNAseq_TPM_Log	mouse	BXD	UTHSC_BXD_Young_Adult_Eye_RNAseq_TPM_Log	ENSMUSG00000101970	1810026B05Rik	RIKEN cDNA 1810026B05 gene		N/A	7	73.5392	Not available	69170	N/A		-			73.5392	73.5584	17	51.4447	rs33120395	14.2199		2.49279	2.362	0.212132	2.2715	0.0516188	x	x	x	x	x	x	2.4795	0.122329	2.0465	0.260922	x	x	x	x	x	x	2.609	0.115966	x
21	https://genenetwork.org/show_trait?trait_id=ENSMUSG00000108479&dataset=UTHSC_BXD_Young_Adult_Eye_RNAseq_TPM_Log	mouse	BXD	UTHSC_BXD_Young_Adult_Eye_RNAseq_TPM_Log	ENSMUSG00000108479	2200002A13Rik	RIKEN cDNA 2200002A13 gene		N/A	7	127.898	Not available	77002	N/A		+			127.898	127.898	9	98.5793	rs13480365	9.0039		0.07704	0	0	0	0	x	x	x	x	x	x	0	0	0	0	x	x	x	x	x	x	0	0	x
22	https://genenetwork.org/show_trait?trait_id=ENSMUSG00000109036&dataset=UTHSC_BXD_Young_Adult_Eye_RNAseq_TPM_Log	mouse	BXD	UTHSC_BXD_Young_Adult_Eye_RNAseq_TPM_Log	ENSMUSG00000109036	2210406H18Rik	RIKEN cDNA 2210406H18 gene		N/A	7	121.063	Not available	70133	N/A		-			121.063	121.064	1	3.00149	rsm10000000001	0		0	0	0	0	0	x	x	x	x	x	x	0	0	0	0	x	x	x	x	x	x	0	0	x
23	https://genenetwork.org/show_trait?trait_id=ENSMUSG00000108514&dataset=UTHSC_BXD_Young_Adult_Eye_RNAseq_TPM_Log	mouse	BXD	UTHSC_BXD_Young_Adult_Eye_RNAseq_TPM_Log	ENSMUSG00000108514	2310001K20Rik	RIKEN cDNA 2310001K20 gene		N/A	7	76.6111	Not available	76729	N/A		+			76.6111	76.612	1	3.00149	rsm10000000001	0		0	0	0	0	0	x	x	x	x	x	x	0	0	0	0	x	x	x	x	x	x	0	0	x
24	https://genenetwork.org/show_trait?trait_id=ENSMUSG00000097162&dataset=UTHSC_BXD_Young_Adult_Eye_RNAseq_TPM_Log	mouse	BXD	UTHSC_BXD_Young_Adult_Eye_RNAseq_TPM_Log	ENSMUSG00000097162	2310010J17Rik	RIKEN cDNA 2310010J17 gene		N/A	7	90.1248	Not available	78329	N/A		-			90.1248	90.13	5	45.3277	rsm10000006127	13.1996		4.63922	4.48	0.888126	4.684	0.494975	x	x	x	x	x	x	4.3915	0.383959	3.7575	0.710642	x	x	x	x	x	x	4.1985	0.453255	x
25	https://genenetwork.org/show_trait?trait_id=ENSMUSG00000085945&dataset=UTHSC_BXD_Young_Adult_Eye_RNAseq_TPM_Log	mouse	BXD	UTHSC_BXD_Young_Adult_Eye_RNAseq_TPM_Log	ENSMUSG00000085945	2310014F06Rik	RIKEN cDNA 2310014F06 gene		N/A	7	112.613	Not available	69625	N/A		-			112.613	112.68	7	113.719	rsm10000009990	16.6836		3.01897	2.891	0.195161	3.1425	0.351432	x	x	x	x	x	x	3.4945	0.66963	2.7	0.707107	x	x	x	x	x	x	2.827	0.360624	x
26	https://genenetwork.org/show_trait?trait_id=ENSMUSG00000085080&dataset=UTHSC_BXD_Young_Adult_Eye_RNAseq_TPM_Log	mouse	BXD	UTHSC_BXD_Young_Adult_Eye_RNAseq_TPM_Log	ENSMUSG00000085080	2310044K18Rik	RIKEN cDNA 2310044K18 gene		N/A	7	83.6596	Not available	70165	N/A		+			83.6596	83.661	1	3.00149	rsm10000000001	0		0	0	0	0	0	x	x	x	x	x	x	0	0	0	0	x	x	x	x	x	x	0	0	x
27	https://genenetwork.org/show_trait?trait_id=ENSMUSG00000040177&dataset=UTHSC_BXD_Young_Adult_Eye_RNAseq_TPM_Log	mouse	BXD	UTHSC_BXD_Young_Adult_Eye_RNAseq_TPM_Log	ENSMUSG00000040177	2310057M21Rik	RIKEN cDNA 2310057M21 gene		N/A	7	131.338	3110040E10Rik, AI429544	68277	N/A		-			131.338	131.363	1	3.00149	rsm10000000001	0		0	0	0	0	0	x	x	x	x	x	x	0	0	0	0	x	x	x	x	x	x	0	0	x
28	https://genenetwork.org/show_trait?trait_id=ENSMUSG00000066175&dataset=UTHSC_BXD_Young_Adult_Eye_RNAseq_TPM_Log	mouse	BXD	UTHSC_BXD_Young_Adult_Eye_RNAseq_TPM_Log	ENSMUSG00000066175	2510046G10Rik	RIKEN cDNA 2510046G10 gene		N/A	7	126.649	Not available		N/A		-			126.649	126.65	9	14.4104	rs30289969	10.3947		1.88778	1.2625	1.13066	1.8575	0.221324	x	x	x	x	x	x	1.4655	0.546594	1.6135	0.0912168	x	x	x	x	x	x	1.89	0.627911	x
29	https://genenetwork.org/show_trait?trait_id=ENSMUSG00000085236&dataset=UTHSC_BXD_Young_Adult_Eye_RNAseq_TPM_Log	mouse	BXD	UTHSC_BXD_Young_Adult_Eye_RNAseq_TPM_Log	ENSMUSG00000085236	2610206C17Rik	RIKEN cDNA 2610206C17 gene		N/A	7	84.6896	Not available	72495	N/A		+			84.6896	84.7791	10	115.872	rsm10000012774	11.2499		1.00047	0.824	0.458205	0.868	0.216375	x	x	x	x	x	x	0.6675	0.83085	1.0645	0.474469	x	x	x	x	x	x	1.159	0.226274	x
30	https://genenetwork.org/show_trait?trait_id=ENSMUSG00000108614&dataset=UTHSC_BXD_Young_Adult_Eye_RNAseq_TPM_Log	mouse	BXD	UTHSC_BXD_Young_Adult_Eye_RNAseq_TPM_Log	ENSMUSG00000108614	2610306O10Rik	RIKEN cDNA 2610306O10 gene		N/A	7	128.539	Not available	70460	N/A		+			128.539	128.54	1	3.00149	rsm10000000001	0		0	0	0	0	0	x	x	x	x	x	x	0	0	0	0	x	x	x	x	x	x	0	0	x
31	https://genenetwork.org/show_trait?trait_id=ENSMUSG00000103663&dataset=UTHSC_BXD_Young_Adult_Eye_RNAseq_TPM_Log	mouse	BXD	UTHSC_BXD_Young_Adult_Eye_RNAseq_TPM_Log	ENSMUSG00000103663	2900037B21Rik	RIKEN cDNA 2900037B21 gene		N/A	7	79.5129	Not available	78402	N/A		+			79.5129	79.5133	1	3.00149	rsm10000000001	0		0	0	0	0	0	x	x	x	x	x	x	0	0	0	0	x	x	x	x	x	x	0	0	x
32	https://genenetwork.org/show_trait?trait_id=ENSMUSG00000097277&dataset=UTHSC_BXD_Young_Adult_Eye_RNAseq_TPM_Log	mouse	BXD	UTHSC_BXD_Young_Adult_Eye_RNAseq_TPM_Log	ENSMUSG00000097277	2900076A07Rik	RIKEN cDNA 2900076A07 gene		N/A	7	81.5236	WI11616M8.2	100504421	N/A		+			81.5236	81.5315	1	184.128	rsm10000002315	14.5718		5.51883	5.557	0.209304	5.9145	0.0954594	x	x	x	x	x	x	5.6485	0.026163	5.4605	0.0233345	x	x	x	x	x	x	5.5335	0.0318198	x
33	https://genenetwork.org/show_trait?trait_id=ENSMUSG00000086254&dataset=UTHSC_BXD_Young_Adult_Eye_RNAseq_TPM_Log	mouse	BXD	UTHSC_BXD_Young_Adult_Eye_RNAseq_TPM_Log	ENSMUSG00000086254	3100003L05Rik	RIKEN cDNA 3100003L05 gene		N/A	7	124.626	Not available	73076	N/A		-			124.626	124.709	5	10.1592	rsm10000005823	17.0441		1.52693	1.136	1.60655	1.478	0.394566	x	x	x	x	x	x	2.063	0.420021	1.111	1.57119	x	x	x	x	x	x	1.252	0.113137	x
34	https://genenetwork.org/show_trait?trait_id=ENSMUSG00000109163&dataset=UTHSC_BXD_Young_Adult_Eye_RNAseq_TPM_Log	mouse	BXD	UTHSC_BXD_Young_Adult_Eye_RNAseq_TPM_Log	ENSMUSG00000109163	3110009M11Rik	RIKEN cDNA 3110009M11 gene		N/A	7	83.8646	D7Ssb2, Gm44528	73079	N/A		-			83.8646	83.8655	7	84.1498	rs31476858	13.4896		0.296184	0.3035	0.429214	0.207	0.292742	x	x	x	x	x	x	0.483	0.683065	0	0	x	x	x	x	x	x	0	0	x
35	https://genenetwork.org/show_trait?trait_id=ENSMUSG00000025102&dataset=UTHSC_BXD_Young_Adult_Eye_RNAseq_TPM_Log	mouse	BXD	UTHSC_BXD_Young_Adult_Eye_RNAseq_TPM_Log	ENSMUSG00000025102	3110040N11Rik	RIKEN cDNA 3110040N11 gene		N/A	7	81.7822	AI851475	67290	N/A		-			81.7822	81.7895	9	13.5433	rsm10000010750	11.9581		4.99048	5.1085	0.0417193	5.098	0.100409	x	x	x	x	x	x	4.907	0.301227	4.662	0.230517	x	x	x	x	x	x	4.8485	0.0869741	x
36	https://genenetwork.org/show_trait?trait_id=ENSMUSG00000074024&dataset=UTHSC_BXD_Young_Adult_Eye_RNAseq_TPM_Log	mouse	BXD	UTHSC_BXD_Young_Adult_Eye_RNAseq_TPM_Log	ENSMUSG00000074024	4632427E13Rik	RIKEN cDNA 4632427E13 gene		N/A	7	92.7342	AU015482	666737	N/A		-			92.7342	92.7415	18	61.3441	rsm10000020552	15.5868		1.81391	1.8085	0.270822	2.4965	0.170413	x	x	x	x	x	x	1.6355	0.368403	1.85	0.31537	x	x	x	x	x	x	1.896	0.151321	x
37	https://genenetwork.org/show_trait?trait_id=ENSMUSG00000108456&dataset=UTHSC_BXD_Young_Adult_Eye_RNAseq_TPM_Log	mouse	BXD	UTHSC_BXD_Young_Adult_Eye_RNAseq_TPM_Log	ENSMUSG00000108456	4732496C06Rik	RIKEN cDNA 4732496C06 gene		N/A	7	116.547	Not available	319685	N/A		+			116.547	116.549	7	74.1462	rs49704812	16.1523		3.96149	3.982	0.00565685	4.034	0.0989949	x	x	x	x	x	x	3.97	0.185262	4.003	0.00848528	x	x	x	x	x	x	3.9115	0.272236	x
38	https://genenetwork.org/show_trait?trait_id=ENSMUSG00000097697&dataset=UTHSC_BXD_Young_Adult_Eye_RNAseq_TPM_Log	mouse	BXD	UTHSC_BXD_Young_Adult_Eye_RNAseq_TPM_Log	ENSMUSG00000097697	4833412C05Rik	RIKEN cDNA 4833412C05 gene		N/A	7	67.7845	Bigheart	73904	N/A		-			67.7845	67.8041	14	56.833	rsm10000017463	10.0691		0.70254	0.7235	1.02318	0.7405	0.0417193	x	x	x	x	x	x	1.1365	0.515481	0.669	0.0806102	x	x	x	x	x	x	0.74	1.04652	x
39	https://genenetwork.org/show_trait?trait_id=ENSMUSG00000052779&dataset=UTHSC_BXD_Young_Adult_Eye_RNAseq_TPM_Log	mouse	BXD	UTHSC_BXD_Young_Adult_Eye_RNAseq_TPM_Log	ENSMUSG00000052779	4833418N17Rik	RIKEN cDNA 4833418N17 gene		N/A	7	81.992	Not available	73907	N/A		+			81.992	81.9926	1	25.385	rsm10000000285	10.5585		0.273024	0	0	0.201	0.284257	x	x	x	x	x	x	0.923	1.30532	0	0	x	x	x	x	x	x	0.993	0.444063	x
40	https://genenetwork.org/show_trait?trait_id=ENSMUSG00000108788&dataset=UTHSC_BXD_Young_Adult_Eye_RNAseq_TPM_Log	mouse	BXD	UTHSC_BXD_Young_Adult_Eye_RNAseq_TPM_Log	ENSMUSG00000108788	4921513I08Rik	RIKEN cDNA 4921513I08 gene		N/A	7	78.2543	Not available	70875	N/A		+			78.2543	78.2554	1	3.00149	rsm10000000001	0		0	0	0	0	0	x	x	x	x	x	x	0	0	0	0	x	x	x	x	x	x	0	0	x
41	https://genenetwork.org/show_trait?trait_id=ENSMUSG00000108885&dataset=UTHSC_BXD_Young_Adult_Eye_RNAseq_TPM_Log	mouse	BXD	UTHSC_BXD_Young_Adult_Eye_RNAseq_TPM_Log	ENSMUSG00000108885	4930402F11Rik	RIKEN cDNA 4930402F11 gene		N/A	7	69.4961	Not available	73796	N/A		+			69.4961	69.5507	11	29.5557	rsm10000013326	16.6223		0.026084	0	0	0.101	0.142836	x	x	x	x	x	x	0	0	0	0	x	x	x	x	x	x	0	0	x
42	https://genenetwork.org/show_trait?trait_id=ENSMUSG00000109453&dataset=UTHSC_BXD_Young_Adult_Eye_RNAseq_TPM_Log	mouse	BXD	UTHSC_BXD_Young_Adult_Eye_RNAseq_TPM_Log	ENSMUSG00000109453	4930405G09Rik	RIKEN cDNA 4930405G09 gene		N/A	7	68.316	Not available	73793	N/A		-			68.316	68.317	1	3.00149	rsm10000000001	0		0	0	0	0	0	x	x	x	x	x	x	0	0	0	0	x	x	x	x	x	x	0	0	x
43	https://genenetwork.org/show_trait?trait_id=ENSMUSG00000108452&dataset=UTHSC_BXD_Young_Adult_Eye_RNAseq_TPM_Log	mouse	BXD	UTHSC_BXD_Young_Adult_Eye_RNAseq_TPM_Log	ENSMUSG00000108452	4930413G21Rik	RIKEN cDNA 4930413G21 gene		N/A	7	122.969	Not available	73951	N/A		-			122.969	122.97	1	3.00149	rsm10000000001	0		0	0	0	0	0	x	x	x	x	x	x	0	0	0	0	x	x	x	x	x	x	0	0	x
44	https://genenetwork.org/show_trait?trait_id=ENSMUSG00000108530&dataset=UTHSC_BXD_Young_Adult_Eye_RNAseq_TPM_Log	mouse	BXD	UTHSC_BXD_Young_Adult_Eye_RNAseq_TPM_Log	ENSMUSG00000108530	4930429H19Rik	RIKEN cDNA 4930429H19 gene		N/A	7	73.3104	Not available	100505025	N/A		+			73.3104	73.3152	14	124.109	rs31233932	11.1273		0.62108	0.378	0.534573	0.735	0.335169	x	x	x	x	x	x	0.9095	0.289207	0.1745	0.24678	x	x	x	x	x	x	0.613	0.0636396	x
45	https://genenetwork.org/show_trait?trait_id=ENSMUSG00000109147&dataset=UTHSC_BXD_Young_Adult_Eye_RNAseq_TPM_Log	mouse	BXD	UTHSC_BXD_Young_Adult_Eye_RNAseq_TPM_Log	ENSMUSG00000109147	4930431P19Rik	RIKEN cDNA 4930431P19 gene		N/A	7	109.752	Not available	73886	N/A		+			109.752	109.755	2	30.7106	rsm10000026872	10.2781		2.00834	1.0155	0.594677	2.2295	0.146371	x	x	x	x	x	x	1.6865	0.89449	1.7	0.268701	x	x	x	x	x	x	2.4065	0.159099	x
46	https://genenetwork.org/show_trait?trait_id=ENSMUSG00000108669&dataset=UTHSC_BXD_Young_Adult_Eye_RNAseq_TPM_Log	mouse	BXD	UTHSC_BXD_Young_Adult_Eye_RNAseq_TPM_Log	ENSMUSG00000108669	4930441H08Rik	RIKEN cDNA 4930441H08 gene		N/A	7	71.9097	Not available	78156	N/A		+			71.9097	71.9392	6	111.138	rsm10000007683	7.80948		0.198153	0	0	0.4935	0.697914	x	x	x	x	x	x	0	0	0.7655	1.08258	x	x	x	x	x	x	0	0	x
47	https://genenetwork.org/show_trait?trait_id=ENSMUSG00000108382&dataset=UTHSC_BXD_Young_Adult_Eye_RNAseq_TPM_Log	mouse	BXD	UTHSC_BXD_Young_Adult_Eye_RNAseq_TPM_Log	ENSMUSG00000108382	4930448A20Rik	RIKEN cDNA 4930448A20 gene		N/A	7	126.741	Not available	73993	N/A		+			126.741	126.742	4	11.0475	rsm10000004696	10.0782		0.113251	0.442	0.625082	0.6635	0.424971	x	x	x	x	x	x	0.194	0.274357	0	0	x	x	x	x	x	x	0	0	x
48	https://genenetwork.org/show_trait?trait_id=ENSMUSG00000045989&dataset=UTHSC_BXD_Young_Adult_Eye_RNAseq_TPM_Log	mouse	BXD	UTHSC_BXD_Young_Adult_Eye_RNAseq_TPM_Log	ENSMUSG00000045989	4930451I11Rik	RIKEN cDNA 4930451I11 gene		N/A	7	126.83	Not available	78118	N/A		-			126.83	126.832	5	57.6158	rsm10000006223	12.928		1.31323	0.8025	0.350018	1.9715	0.279307	x	x	x	x	x	x	0.4385	0.620133	0.7415	1.04864	x	x	x	x	x	x	0	0	x
49	https://genenetwork.org/show_trait?trait_id=ENSMUSG00000109861&dataset=UTHSC_BXD_Young_Adult_Eye_RNAseq_TPM_Log	mouse	BXD	UTHSC_BXD_Young_Adult_Eye_RNAseq_TPM_Log	ENSMUSG00000109861	4930458B22Rik	RIKEN cDNA 4930458B22 gene		N/A	7	106.81	Not available	67635	N/A		-			106.81	106.814	14	36.8637	rsm10000017180	2.68611		0.00118667	0	0	0	0	x	x	x	x	x	x	0	0	0	0	x	x	x	x	x	x	0	0	x
50	https://genenetwork.org/show_trait?trait_id=ENSMUSG00000109816&dataset=UTHSC_BXD_Young_Adult_Eye_RNAseq_TPM_Log	mouse	BXD	UTHSC_BXD_Young_Adult_Eye_RNAseq_TPM_Log	ENSMUSG00000109816	4930483O08Rik	RIKEN cDNA 4930483O08 gene		N/A	7	133.128	Not available	74970	N/A		+			133.128	133.142	1	194.641	rsm10000002486	12.7402		2.08224	1.1715	1.36401	1.8795	0.163342	x	x	x	x	x	x	2.261	0.547301	1.619	0.753776	x	x	x	x	x	x	2.227	0.745291	x
51	https://genenetwork.org/show_trait?trait_id=ENSMUSG00000108697&dataset=UTHSC_BXD_Young_Adult_Eye_RNAseq_TPM_Log	mouse	BXD	UTHSC_BXD_Young_Adult_Eye_RNAseq_TPM_Log	ENSMUSG00000108697	4930486N12Rik	RIKEN cDNA 4930486N12 gene		N/A	7	121.259	Not available	74957	N/A		-			121.259	121.259	1	3.00149	rsm10000000001	0		0	0	0	0	0	x	x	x	x	x	x	0	0	0	0	x	x	x	x	x	x	0	0	x
52	https://genenetwork.org/show_trait?trait_id=ENSMUSG00000109414&dataset=UTHSC_BXD_Young_Adult_Eye_RNAseq_TPM_Log	mouse	BXD	UTHSC_BXD_Young_Adult_Eye_RNAseq_TPM_Log	ENSMUSG00000109414	4930505K13Rik	RIKEN cDNA 4930505K13 gene		N/A	7	120.156	Gm44569	75073	N/A		+			120.156	120.166	7	119.525	rsm10000010115	25.7917		1.13475	0.2565	0.362746	2.2805	0.682358	x	x	x	x	x	x	0.949	1.34209	0.8025	1.13491	x	x	x	x	x	x	0.1125	0.159099	x
53	https://genenetwork.org/show_trait?trait_id=ENSMUSG00000109225&dataset=UTHSC_BXD_Young_Adult_Eye_RNAseq_TPM_Log	mouse	BXD	UTHSC_BXD_Young_Adult_Eye_RNAseq_TPM_Log	ENSMUSG00000109225	4930513N20Rik	RIKEN cDNA 4930513N20 gene		N/A	7	130.653	Not available	75108	N/A		-			130.653	130.654	1	3.00149	rsm10000000001	0		0	0	0	0	0	x	x	x	x	x	x	0	0	0	0	x	x	x	x	x	x	0	0	x
54	https://genenetwork.org/show_trait?trait_id=ENSMUSG00000090219&dataset=UTHSC_BXD_Young_Adult_Eye_RNAseq_TPM_Log	mouse	BXD	UTHSC_BXD_Young_Adult_Eye_RNAseq_TPM_Log	ENSMUSG00000090219	4930516K23Rik	RIKEN cDNA 4930516K23 gene		N/A	7	104.054	Not available	76875	N/A		-			104.054	104.061	1	3.00149	rsm10000000001	0		0	0	0	0	0	x	x	x	x	x	x	0	0	0	0	x	x	x	x	x	x	0	0	x
55	https://genenetwork.org/show_trait?trait_id=ENSMUSG00000104236&dataset=UTHSC_BXD_Young_Adult_Eye_RNAseq_TPM_Log	mouse	BXD	UTHSC_BXD_Young_Adult_Eye_RNAseq_TPM_Log	ENSMUSG00000104236	4930533L02Rik	RIKEN cDNA 4930533L02 gene		N/A	7	125.318	Not available	75207	N/A		+			125.318	125.32	1	3.00149	rsm10000000001	0		0	0	0	0	0	x	x	x	x	x	x	0	0	0	0	x	x	x	x	x	x	0	0	x
56	https://genenetwork.org/show_trait?trait_id=ENSMUSG00000108803&dataset=UTHSC_BXD_Young_Adult_Eye_RNAseq_TPM_Log	mouse	BXD	UTHSC_BXD_Young_Adult_Eye_RNAseq_TPM_Log	ENSMUSG00000108803	4930533N22Rik	RIKEN cDNA 4930533N22 gene		N/A	7	75.0302	Gm44904	75205	N/A		+			75.0302	75.0752	11	66.9291	rsm10000013875	8.03356		0.0231427	0	0	0	0	x	x	x	x	x	x	0	0	0	0	x	x	x	x	x	x	0.086	0.121622	x
57	https://genenetwork.org/show_trait?trait_id=ENSMUSG00000110009&dataset=UTHSC_BXD_Young_Adult_Eye_RNAseq_TPM_Log	mouse	BXD	UTHSC_BXD_Young_Adult_Eye_RNAseq_TPM_Log	ENSMUSG00000110009	4930543E12Rik	RIKEN cDNA 4930543E12 gene		N/A	7	113.1	4930545H14Rik	75239	N/A		-			113.1	113.142	18	83.9366	rsm10000020763	11.6084		0.00806667	0	0	0	0	x	x	x	x	x	x	0	0	0	0	x	x	x	x	x	x	0	0	x
58	https://genenetwork.org/show_trait?trait_id=ENSMUSG00000109445&dataset=UTHSC_BXD_Young_Adult_Eye_RNAseq_TPM_Log	mouse	BXD	UTHSC_BXD_Young_Adult_Eye_RNAseq_TPM_Log	ENSMUSG00000109445	4930560O18Rik	RIKEN cDNA 4930560O18 gene		N/A	7	120.102	Not available	75838	N/A		-			120.102	120.103	10	55.1015	rs29313453	7.26545		0.0118947	0	0	0	0	x	x	x	x	x	x	0	0	0	0	x	x	x	x	x	x	0	0	x
59	https://genenetwork.org/show_trait?trait_id=ENSMUSG00000109382&dataset=UTHSC_BXD_Young_Adult_Eye_RNAseq_TPM_Log	mouse	BXD	UTHSC_BXD_Young_Adult_Eye_RNAseq_TPM_Log	ENSMUSG00000109382	4930567K12Rik	RIKEN cDNA 4930567K12 gene		N/A	7	92.0922	Gm45128	75845	N/A		-			92.0922	92.1195	1	3.00149	rsm10000000001	0		0	0	0	0	0	x	x	x	x	x	x	0	0	0	0	x	x	x	x	x	x	0	0	x
60	https://genenetwork.org/show_trait?trait_id=ENSMUSG00000090457&dataset=UTHSC_BXD_Young_Adult_Eye_RNAseq_TPM_Log	mouse	BXD	UTHSC_BXD_Young_Adult_Eye_RNAseq_TPM_Log	ENSMUSG00000090457	4930571K23Rik	RIKEN cDNA 4930571K23 gene		N/A	7	125.369	AI428146	75861	N/A		+			125.369	125.371	7	17.1341	rs36485889	3.49575		0.00267333	0	0	0	0	x	x	x	x	x	x	0	0	0	0	x	x	x	x	x	x	0	0	x
61	https://genenetwork.org/show_trait?trait_id=ENSMUSG00000055159&dataset=UTHSC_BXD_Young_Adult_Eye_RNAseq_TPM_Log	mouse	BXD	UTHSC_BXD_Young_Adult_Eye_RNAseq_TPM_Log	ENSMUSG00000055159	4930583K01Rik	RIKEN cDNA 4930583K01 gene		N/A	7	118.244	Not available	67745	N/A		+			118.244	118.246	2	80.2758	rsm10029069991	17.9959		0.1802	0	0	0	0	x	x	x	x	x	x	0.1495	0.211425	0	0	x	x	x	x	x	x	0.792	1.12006	x
62	https://genenetwork.org/show_trait?trait_id=ENSMUSG00000108935&dataset=UTHSC_BXD_Young_Adult_Eye_RNAseq_TPM_Log	mouse	BXD	UTHSC_BXD_Young_Adult_Eye_RNAseq_TPM_Log	ENSMUSG00000108935	4930588G17Rik	RIKEN cDNA 4930588G17 gene		N/A	7	120.67	Not available	75920	N/A		+			120.67	120.676	19	26.5789	rsm10000211272	23.2189		0.138364	0	0	0.1715	0.242538	x	x	x	x	x	x	0.05	0.0707107	0	0	x	x	x	x	x	x	0.43	0.608112	x
63	https://genenetwork.org/show_trait?trait_id=ENSMUSG00000108826&dataset=UTHSC_BXD_Young_Adult_Eye_RNAseq_TPM_Log	mouse	BXD	UTHSC_BXD_Young_Adult_Eye_RNAseq_TPM_Log	ENSMUSG00000108826	4931412I15Rik	RIKEN cDNA 4931412I15 gene		N/A	7	92.0811	Not available	70995	N/A		-			92.0811	92.0825	1	3.00149	rsm10000000001	0		0	0	0	0	0	x	x	x	x	x	x	0	0	0	0	x	x	x	x	x	x	0	0	x
64	https://genenetwork.org/show_trait?trait_id=ENSMUSG00000108354&dataset=UTHSC_BXD_Young_Adult_Eye_RNAseq_TPM_Log	mouse	BXD	UTHSC_BXD_Young_Adult_Eye_RNAseq_TPM_Log	ENSMUSG00000108354	4931431B13Rik	RIKEN cDNA 4931431B13 gene		N/A	7	128.192	1700108I23Rik, AA536668	70973	N/A		-			128.192	128.203	1	3.00149	rsm10000000001	0		0	0	0	0	0	x	x	x	x	x	x	0	0	0	0	x	x	x	x	x	x	0	0	x
65	https://genenetwork.org/show_trait?trait_id=ENSMUSG00000013668&dataset=UTHSC_BXD_Young_Adult_Eye_RNAseq_TPM_Log	mouse	BXD	UTHSC_BXD_Young_Adult_Eye_RNAseq_TPM_Log	ENSMUSG00000013668	4933402N03Rik	RIKEN cDNA 4933402N03 gene		N/A	7	131.138	4930412O05	233918	N/A		-			131.138	131.146	1	3.00149	rsm10000000001	0		0	0	0	0	0	x	x	x	x	x	x	0	0	0	0	x	x	x	x	x	x	0	0	x
66	https://genenetwork.org/show_trait?trait_id=ENSMUSG00000087475&dataset=UTHSC_BXD_Young_Adult_Eye_RNAseq_TPM_Log	mouse	BXD	UTHSC_BXD_Young_Adult_Eye_RNAseq_TPM_Log	ENSMUSG00000087475	4933406I18Rik	RIKEN cDNA 4933406I18 gene		N/A	7	114.315	4933403D24Rik	71045	N/A		-			114.315	114.415	7	113.848	rsm10000009997	32.8232		3.08315	3.3375	0.194454	3.8395	0.0657609	x	x	x	x	x	x	2.633	0.0480833	2.897	0.147078	x	x	x	x	x	x	3.4215	0.340118	x
67	https://genenetwork.org/show_trait?trait_id=ENSMUSG00000086690&dataset=UTHSC_BXD_Young_Adult_Eye_RNAseq_TPM_Log	mouse	BXD	UTHSC_BXD_Young_Adult_Eye_RNAseq_TPM_Log	ENSMUSG00000086690	4933406J10Rik	RIKEN cDNA 4933406J10 gene		N/A	7	82.7434	A930009F24Rik	77800	N/A		-			82.7434	82.7556	1	3.00149	rsm10000000001	0		0	0	0	0	0	x	x	x	x	x	x	0	0	0	0	x	x	x	x	x	x	0	0	x
68	https://genenetwork.org/show_trait?trait_id=ENSMUSG00000108821&dataset=UTHSC_BXD_Young_Adult_Eye_RNAseq_TPM_Log	mouse	BXD	UTHSC_BXD_Young_Adult_Eye_RNAseq_TPM_Log	ENSMUSG00000108821	4933423L19Rik	RIKEN cDNA 4933423L19 gene		N/A	7	69.9489	Not available	71107	N/A		+			69.9489	69.9504	1	3.00149	rsm10000000001	0		0	0	0	0	0	x	x	x	x	x	x	0	0	0	0	x	x	x	x	x	x	0	0	x
69	https://genenetwork.org/show_trait?trait_id=ENSMUSG00000109106&dataset=UTHSC_BXD_Young_Adult_Eye_RNAseq_TPM_Log	mouse	BXD	UTHSC_BXD_Young_Adult_Eye_RNAseq_TPM_Log	ENSMUSG00000109106	4933430H16Rik	RIKEN cDNA 4933430H16 gene		N/A	7	82.9379	Not available	71285	N/A		-			82.9379	82.9407	1	3.00149	rsm10000000001	0		0	0	0	0	0	x	x	x	x	x	x	0	0	0	0	x	x	x	x	x	x	0	0	x
70	https://genenetwork.org/show_trait?trait_id=ENSMUSG00000108811&dataset=UTHSC_BXD_Young_Adult_Eye_RNAseq_TPM_Log	mouse	BXD	UTHSC_BXD_Young_Adult_Eye_RNAseq_TPM_Log	ENSMUSG00000108811	4933432K03Rik	RIKEN cDNA 4933432K03 gene		N/A	7	121.469	1700001C18Rik, 4930433G11Rik, AI428127	75793	N/A		-			121.469	121.609	3	19.4925	rsm10000003846	18.7693		1.56848	1.019	0.356382	1.5545	0.157685	x	x	x	x	x	x	2.441	0.452548	0.9575	0.371231	x	x	x	x	x	x	2.051	0.387495	x
71	https://genenetwork.org/show_trait?trait_id=ENSMUSG00000108345&dataset=UTHSC_BXD_Young_Adult_Eye_RNAseq_TPM_Log	mouse	BXD	UTHSC_BXD_Young_Adult_Eye_RNAseq_TPM_Log	ENSMUSG00000108345	4933435G04Rik	RIKEN cDNA 4933435G04 gene		N/A	7	73.1245	Not available	71237	N/A		+			73.1245	73.1266	5	106.035	rsm10000006650	6.72453		0.00996	0	0	0	0	x	x	x	x	x	x	0.035	0.0494975	0	0	x	x	x	x	x	x	0	0	x
72	https://genenetwork.org/show_trait?trait_id=ENSMUSG00000108924&dataset=UTHSC_BXD_Young_Adult_Eye_RNAseq_TPM_Log	mouse	BXD	UTHSC_BXD_Young_Adult_Eye_RNAseq_TPM_Log	ENSMUSG00000108924	4933436H12Rik	RIKEN cDNA 4933436H12 gene		N/A	7	68.4174	Not available	71244	N/A		+			68.4174	68.4274	17	12.1629	rs108375027	9.72398		0.0240067	0	0	0	0	x	x	x	x	x	x	0.205	0.289914	0	0	x	x	x	x	x	x	0	0	x
73	https://genenetwork.org/show_trait?trait_id=ENSMUSG00000045928&dataset=UTHSC_BXD_Young_Adult_Eye_RNAseq_TPM_Log	mouse	BXD	UTHSC_BXD_Young_Adult_Eye_RNAseq_TPM_Log	ENSMUSG00000045928	4933440M02Rik	RIKEN cDNA 4933440M02 gene		N/A	7	125.284	Not available	71208	N/A		-			125.284	125.35	7	74.3408	rs49388131	12.4897		0.12814	0.0115	0.0162635	0.173	0.244659	x	x	x	x	x	x	0.3095	0.0629325	0.015	0.0212132	x	x	x	x	x	x	0.2185	0.183141	x
74	https://genenetwork.org/show_trait?trait_id=ENSMUSG00000108603&dataset=UTHSC_BXD_Young_Adult_Eye_RNAseq_TPM_Log	mouse	BXD	UTHSC_BXD_Young_Adult_Eye_RNAseq_TPM_Log	ENSMUSG00000108603	5330411O13Rik	RIKEN cDNA 5330411O13 gene		N/A	7	78.8183	Not available	76673	N/A		+			78.8183	78.8207	10	70.7632	rsm10000012390	12.9231		0.152975	0	0	0.2005	0.28355	x	x	x	x	x	x	0	0	0	0	x	x	x	x	x	x	0	0	x
75	https://genenetwork.org/show_trait?trait_id=ENSMUSG00000049740&dataset=UTHSC_BXD_Young_Adult_Eye_RNAseq_TPM_Log	mouse	BXD	UTHSC_BXD_Young_Adult_Eye_RNAseq_TPM_Log	ENSMUSG00000049740	5330417H12Rik	RIKEN cDNA 5330417H12 gene		N/A	7	107.624	Not available	76679	N/A		-			107.624	107.625	1	3.00149	rsm10000000001	0		0	0	0	0	0	x	x	x	x	x	x	0	0	0	0	x	x	x	x	x	x	0	0	x
76	https://genenetwork.org/show_trait?trait_id=ENSMUSG00000097699&dataset=UTHSC_BXD_Young_Adult_Eye_RNAseq_TPM_Log	mouse	BXD	UTHSC_BXD_Young_Adult_Eye_RNAseq_TPM_Log	ENSMUSG00000097699	5430400D12Rik	RIKEN cDNA 5430400D12 gene		N/A	7	79.9207	Not available	71339	N/A		+			79.9207	79.9225	7	109.98	rs3686975	13.6555		1.62858	0.698	0.137179	1.5345	0.238295	x	x	x	x	x	x	2.0015	0.0898026	0.978	1.3831	x	x	x	x	x	x	2.3775	0.1492	x
77	https://genenetwork.org/show_trait?trait_id=ENSMUSG00000109808&dataset=UTHSC_BXD_Young_Adult_Eye_RNAseq_TPM_Log	mouse	BXD	UTHSC_BXD_Young_Adult_Eye_RNAseq_TPM_Log	ENSMUSG00000109808	5430402P08Rik	RIKEN cDNA 5430402P08 gene		N/A	7	111.366	Not available	71327	N/A		+			111.366	111.396	18	84.1263	D18Mit4	11.0409		0.0520333	0	0	0.258	0.364867	x	x	x	x	x	x	0	0	0.219	0.309713	x	x	x	x	x	x	0	0	x
78	https://genenetwork.org/show_trait?trait_id=ENSMUSG00000006204&dataset=UTHSC_BXD_Young_Adult_Eye_RNAseq_TPM_Log	mouse	BXD	UTHSC_BXD_Young_Adult_Eye_RNAseq_TPM_Log	ENSMUSG00000006204	5430419D17Rik	RIKEN cDNA 5430419D17 gene		N/A	7	131.174	Not available		N/A		+			131.174	131.306	1	3.00149	rsm10000000001	0		0	0	0	0	0	x	x	x	x	x	x	0	0	0	0	x	x	x	x	x	x	0	0	x
79	https://genenetwork.org/show_trait?trait_id=ENSMUSG00000108861&dataset=UTHSC_BXD_Young_Adult_Eye_RNAseq_TPM_Log	mouse	BXD	UTHSC_BXD_Young_Adult_Eye_RNAseq_TPM_Log	ENSMUSG00000108861	5930435M05Rik	RIKEN cDNA 5930435M05 gene		N/A	7	83.1786	Not available	78072	N/A		-			83.1786	83.2016	15	10.8015	rsm10000018183	8.52183		0.0170333	0	0	0.0445	0.0629325	x	x	x	x	x	x	0	0	0	0	x	x	x	x	x	x	0	0	x
80	https://genenetwork.org/show_trait?trait_id=ENSMUSG00000100664&dataset=UTHSC_BXD_Young_Adult_Eye_RNAseq_TPM_Log	mouse	BXD	UTHSC_BXD_Young_Adult_Eye_RNAseq_TPM_Log	ENSMUSG00000100664	6030442E23Rik	RIKEN cDNA 6030442E23 gene		N/A	7	71.217	Not available	77880	N/A		+			71.217	71.2244	19	41.8851	rsm10002113302	6.6689		0.0178067	0	0	0	0	x	x	x	x	x	x	0	0	0	0	x	x	x	x	x	x	0	0	x
81	https://genenetwork.org/show_trait?trait_id=ENSMUSG00000097912&dataset=UTHSC_BXD_Young_Adult_Eye_RNAseq_TPM_Log	mouse	BXD	UTHSC_BXD_Young_Adult_Eye_RNAseq_TPM_Log	ENSMUSG00000097912	6330403N20Rik	6330403N20Rik Clone-based (Ensembl) gene		N/A	7	80.2977	Not available	70735	N/A		-			80.2977	80.2996	1	3.00149	rsm10000000001	0		0	0	0	0	0	x	x	x	x	x	x	0	0	0	0	x	x	x	x	x	x	0	0	x
82	https://genenetwork.org/show_trait?trait_id=ENSMUSG00000102555&dataset=UTHSC_BXD_Young_Adult_Eye_RNAseq_TPM_Log	mouse	BXD	UTHSC_BXD_Young_Adult_Eye_RNAseq_TPM_Log	ENSMUSG00000102555	6430511E19Rik	RIKEN cDNA 6430511E19 gene		N/A	7	92.6399	Not available	320056	N/A		+			92.6399	92.6438	1	3.00149	rsm10000000001	0		0	0	0	0	0	x	x	x	x	x	x	0	0	0	0	x	x	x	x	x	x	0	0	x
83	https://genenetwork.org/show_trait?trait_id=ENSMUSG00000097343&dataset=UTHSC_BXD_Young_Adult_Eye_RNAseq_TPM_Log	mouse	BXD	UTHSC_BXD_Young_Adult_Eye_RNAseq_TPM_Log	ENSMUSG00000097343	9030407P20Rik	RIKEN cDNA 9030407P20 gene		N/A	7	120.673	Not available	100504389	N/A		-			120.673	120.678	18	41.7081	rs49650054	11.7085		1.90269	1.4955	0.280721	2.348	0.308299	x	x	x	x	x	x	2.033	0.784889	1.626	0.920653	x	x	x	x	x	x	1.9535	1.12218	x
84	https://genenetwork.org/show_trait?trait_id=ENSMUSG00000030823&dataset=UTHSC_BXD_Young_Adult_Eye_RNAseq_TPM_Log	mouse	BXD	UTHSC_BXD_Young_Adult_Eye_RNAseq_TPM_Log	ENSMUSG00000030823	9130019O22Rik	RIKEN cDNA 9130019O22 gene		N/A	7	127.382	Not available	78921	N/A		-			127.382	127.387	18	34.1361	rsm10000020360	10.4764		2.48818	2.4965	0.125158	2.7015	0.238295	x	x	x	x	x	x	2.688	0.234759	2.3895	0.217082	x	x	x	x	x	x	2.321	0.212132	x
85	https://genenetwork.org/show_trait?trait_id=ENSMUSG00000062944&dataset=UTHSC_BXD_Young_Adult_Eye_RNAseq_TPM_Log	mouse	BXD	UTHSC_BXD_Young_Adult_Eye_RNAseq_TPM_Log	ENSMUSG00000062944	9130023H24Rik	RIKEN cDNA 9130023H24 gene		N/A	7	128.234	GLI4	100043133	N/A		-			128.234	128.238	19	45.2604	rsm10002113327	13.7789		3.66178	3.564	0.14425	3.7035	0.0770746	x	x	x	x	x	x	3.693	0.0961665	3.3135	0.072832	x	x	x	x	x	x	3.9045	0.167584	x
86	https://genenetwork.org/show_trait?trait_id=ENSMUSG00000086513&dataset=UTHSC_BXD_Young_Adult_Eye_RNAseq_TPM_Log	mouse	BXD	UTHSC_BXD_Young_Adult_Eye_RNAseq_TPM_Log	ENSMUSG00000086513	9130208D14Rik	RIKEN cDNA 9130208D14 gene		N/A	7	105.824	Not available	77700	N/A		-			105.824	105.832	1	3.00149	rsm10000000001	0		0	0	0	0	0	x	x	x	x	x	x	0	0	0	0	x	x	x	x	x	x	0	0	x
87	https://genenetwork.org/show_trait?trait_id=ENSMUSG00000039133&dataset=UTHSC_BXD_Young_Adult_Eye_RNAseq_TPM_Log	mouse	BXD	UTHSC_BXD_Young_Adult_Eye_RNAseq_TPM_Log	ENSMUSG00000039133	9330171B17Rik	RIKEN cDNA 9330171B17 gene		N/A	7	79.7103	Not available	100034360	N/A		+			79.7103	79.7124	1	3.00149	rsm10000000001	0		0	0	0	0	0	x	x	x	x	x	x	0	0	0	0	x	x	x	x	x	x	0	0	x
88	https://genenetwork.org/show_trait?trait_id=ENSMUSG00000108402&dataset=UTHSC_BXD_Young_Adult_Eye_RNAseq_TPM_Log	mouse	BXD	UTHSC_BXD_Young_Adult_Eye_RNAseq_TPM_Log	ENSMUSG00000108402	9430064I24Rik	RIKEN cDNA 9430064I24 gene		N/A	7	127.8	Not available	100327266	N/A		-			127.8	127.803	1	3.00149	rsm10000000001	0		0	0	0	0	0	x	x	x	x	x	x	0	0	0	0	x	x	x	x	x	x	0	0	x
89	https://genenetwork.org/show_trait?trait_id=ENSMUSG00000109268&dataset=UTHSC_BXD_Young_Adult_Eye_RNAseq_TPM_Log	mouse	BXD	UTHSC_BXD_Young_Adult_Eye_RNAseq_TPM_Log	ENSMUSG00000109268	9530078K11Rik	RIKEN cDNA 9530078K11 gene		N/A	7	92.9022	Not available	78564	N/A		+			92.9022	92.9029	1	3.00149	rsm10000000001	0		0	0	0	0	0	x	x	x	x	x	x	0	0	0	0	x	x	x	x	x	x	0	0	x
90	https://genenetwork.org/show_trait?trait_id=ENSMUSG00000050066&dataset=UTHSC_BXD_Young_Adult_Eye_RNAseq_TPM_Log	mouse	BXD	UTHSC_BXD_Young_Adult_Eye_RNAseq_TPM_Log	ENSMUSG00000050066	A130023I24Rik	RIKEN cDNA A130023I24 gene		N/A	7	134.227	Not available	320569	N/A		-			134.227	134.231	1	3.00149	rsm10000000001	0		0	0	0	0	0	x	x	x	x	x	x	0	0	0	0	x	x	x	x	x	x	0	0	x
91	https://genenetwork.org/show_trait?trait_id=ENSMUSG00000092071&dataset=UTHSC_BXD_Young_Adult_Eye_RNAseq_TPM_Log	mouse	BXD	UTHSC_BXD_Young_Adult_Eye_RNAseq_TPM_Log	ENSMUSG00000092071	A230065N10Rik	RIKEN cDNA A230065N10 gene		N/A	7	89.6321	Not available	791393	N/A		-			89.6321	89.6331	9	111.414	rs29917593	10.1898		0.256597	0	0	0	0	x	x	x	x	x	x	0.195	0.275772	0	0	x	x	x	x	x	x	0.0675	0.0954594	x
92	https://genenetwork.org/show_trait?trait_id=ENSMUSG00000102995&dataset=UTHSC_BXD_Young_Adult_Eye_RNAseq_TPM_Log	mouse	BXD	UTHSC_BXD_Young_Adult_Eye_RNAseq_TPM_Log	ENSMUSG00000102995	A330074H02Rik	RIKEN cDNA A330074H02 gene		N/A	7	79.5104	Not available	402758	N/A		+			79.5104	79.5114	1	3.00149	rsm10000000001	0		0	0	0	0	0	x	x	x	x	x	x	0	0	0	0	x	x	x	x	x	x	0	0	x
93	https://genenetwork.org/show_trait?trait_id=ENSMUSG00000053528&dataset=UTHSC_BXD_Young_Adult_Eye_RNAseq_TPM_Log	mouse	BXD	UTHSC_BXD_Young_Adult_Eye_RNAseq_TPM_Log	ENSMUSG00000053528	A530021J07Rik	Riken cDNA A530021J07 gene		N/A	7	83.0618	Not available	330578	N/A		+			83.0618	83.1794	4	84.7504	rsm10000005061	14.3978		0.040224	0	0	0.0295	0.0417193	x	x	x	x	x	x	0	0	0.195	0.275772	x	x	x	x	x	x	0	0	x
94	https://genenetwork.org/show_trait?trait_id=ENSMUSG00000055446&dataset=UTHSC_BXD_Young_Adult_Eye_RNAseq_TPM_Log	mouse	BXD	UTHSC_BXD_Young_Adult_Eye_RNAseq_TPM_Log	ENSMUSG00000055446	A630091E08Rik	RIKEN cDNA A630091E08 gene		N/A	7	98.5433	Not available	233544	N/A		-			98.5433	98.563	14	119.212	rs13482395	11.8106		0.256516	0.8405	1.18865	0.154	0.217789	x	x	x	x	x	x	0.7085	1.00197	0.2255	0.318905	x	x	x	x	x	x	0	0	x
95	https://genenetwork.org/show_trait?trait_id=ENSMUSG00000097756&dataset=UTHSC_BXD_Young_Adult_Eye_RNAseq_TPM_Log	mouse	BXD	UTHSC_BXD_Young_Adult_Eye_RNAseq_TPM_Log	ENSMUSG00000097756	A730056A06Rik	RIKEN cDNA A730056A06 gene		N/A	7	73.314	C76391	319783	N/A		-			73.314	73.3758	X	166.387	rsm10000021873	11.9658		0.949368	0.582	0.410122	1.1415	0.0304056	x	x	x	x	x	x	0.8745	0.16617	1.052	0.907925	x	x	x	x	x	x	1.0075	0.342947	x
96	https://genenetwork.org/show_trait?trait_id=ENSMUSG00000108379&dataset=UTHSC_BXD_Young_Adult_Eye_RNAseq_TPM_Log	mouse	BXD	UTHSC_BXD_Young_Adult_Eye_RNAseq_TPM_Log	ENSMUSG00000108379	A730082K24Rik	RIKEN cDNA A730082K24 gene		N/A	7	114.949	AU044236	101786	N/A		+			114.949	114.984	7	114.698	rs31400538	27.5235		0.408947	0.166	0.234759	0.2485	0.351432	x	x	x	x	x	x	0.3785	0.27365	0	0	x	x	x	x	x	x	0.15	0.212132	x
97	https://genenetwork.org/show_trait?trait_id=ENSMUSG00000091890&dataset=UTHSC_BXD_Young_Adult_Eye_RNAseq_TPM_Log	mouse	BXD	UTHSC_BXD_Young_Adult_Eye_RNAseq_TPM_Log	ENSMUSG00000091890	A830073O21Rik	RIKEN cDNA A830073O21 gene		N/A	7	73.7379	Not available	320262	N/A		-			73.7379	73.741	11	12.5294	rsm10000012983	9.5092		0.431199	0	0	0.321	0.298399	x	x	x	x	x	x	0.8755	0.533866	0.26	0.10748	x	x	x	x	x	x	0.4215	0.259508	x
98	https://genenetwork.org/show_trait?trait_id=ENSMUSG00000109242&dataset=UTHSC_BXD_Young_Adult_Eye_RNAseq_TPM_Log	mouse	BXD	UTHSC_BXD_Young_Adult_Eye_RNAseq_TPM_Log	ENSMUSG00000109242	A930002H02Rik	RIKEN cDNA A930002H02 gene		N/A	7	90.8716	Not available	77216	N/A		+			90.8716	90.8728	1	3.00149	rsm10000000001	0		0	0	0	0	0	x	x	x	x	x	x	0	0	0	0	x	x	x	x	x	x	0	0	x
99	https://genenetwork.org/show_trait?trait_id=ENSMUSG00000108985&dataset=UTHSC_BXD_Young_Adult_Eye_RNAseq_TPM_Log	mouse	BXD	UTHSC_BXD_Young_Adult_Eye_RNAseq_TPM_Log	ENSMUSG00000108985	A930030B08Rik	RIKEN cDNA A930030B08 gene		N/A	7	99.9002	Not available	77193	N/A		-			99.9002	99.9042	1	3.00149	rsm10000000001	0		0	0	0	0	0	x	x	x	x	x	x	0	0	0	0	x	x	x	x	x	x	0	0	x
100	https://genenetwork.org/show_trait?trait_id=ENSMUSG00000073867&dataset=UTHSC_BXD_Young_Adult_Eye_RNAseq_TPM_Log	mouse	BXD	UTHSC_BXD_Young_Adult_Eye_RNAseq_TPM_Log	ENSMUSG00000073867	AA474408	expressed sequence AA474408		N/A	7	110.058	Not available	767812	N/A		-			110.058	110.061	1	3.00149	rsm10000000001	0		0	0	0	0	0	x	x	x	x	x	x	0	0	0	0	x	x	x	x	x	x	0	0	x
101	https://genenetwork.org/show_trait?trait_id=ENSMUSG00000035642&dataset=UTHSC_BXD_Young_Adult_Eye_RNAseq_TPM_Log	mouse	BXD	UTHSC_BXD_Young_Adult_Eye_RNAseq_TPM_Log	ENSMUSG00000035642	Aamdc	adipogenesis associated Mth938 domain containing		N/A	7	97.5503	1810020D17Rik, 1810037D19Rik, LI2	66273	N/A		-			97.5503	97.5795	X	93.8255	rsm10000021598	9.65416		4.39067	4.5135	0.0289914	4.415	0.210718	x	x	x	x	x	x	4.459	0.0961665	4.362	0.381838	x	x	x	x	x	x	4.46	0.196576	x
102	https://genenetwork.org/show_trait?trait_id=ENSMUSG00000062017&dataset=UTHSC_BXD_Young_Adult_Eye_RNAseq_TPM_Log	mouse	BXD	UTHSC_BXD_Young_Adult_Eye_RNAseq_TPM_Log	ENSMUSG00000062017	Abca14	ATP-binding cassette, sub-family A (ABC1), member 14		N/A	7	120.204	1700110B15Rik, 4930539G24Rik	67928	N/A		+			120.204	120.325	9	3.10044	rsm10000010725	11.2854		0.05338	0.102	0.0113137	0.0715	0.101116	x	x	x	x	x	x	0	0	0	0	x	x	x	x	x	x	0	0	x
103	https://genenetwork.org/show_trait?trait_id=ENSMUSG00000054746&dataset=UTHSC_BXD_Young_Adult_Eye_RNAseq_TPM_Log	mouse	BXD	UTHSC_BXD_Young_Adult_Eye_RNAseq_TPM_Log	ENSMUSG00000054746	Abca15	ATP-binding cassette, sub-family A (ABC1), member 15		N/A	7	120.329	4930500I12Rik	320631	N/A		+			120.329	120.408	1	6.06709	rsm10000000071	33.5636		0.0531267	0.0945	0.133643	0.031	0.0438406	x	x	x	x	x	x	0.138	0.195161	0	0	x	x	x	x	x	x	0.035	0.0494975	x
104	https://genenetwork.org/show_trait?trait_id=ENSMUSG00000051900&dataset=UTHSC_BXD_Young_Adult_Eye_RNAseq_TPM_Log	mouse	BXD	UTHSC_BXD_Young_Adult_Eye_RNAseq_TPM_Log	ENSMUSG00000051900	Abca16	ATP-binding cassette, sub-family A (ABC1), member 16		N/A	7	120.41	AY243472	233810	N/A		+			120.41	120.545	14	72.5037	rsm10000017588	11.1703		0.187247	0.1995	0.00636396	0.3205	0.253851	x	x	x	x	x	x	0.272	0.323855	0.1375	0.137886	x	x	x	x	x	x	0.1355	0.191626	x
105	https://genenetwork.org/show_trait?trait_id=ENSMUSG00000038459&dataset=UTHSC_BXD_Young_Adult_Eye_RNAseq_TPM_Log	mouse	BXD	UTHSC_BXD_Young_Adult_Eye_RNAseq_TPM_Log	ENSMUSG00000038459	Abhd17c	abhydrolase domain containing 17C		N/A	7	84.1094	2210412D01Rik, AL023007, Fam108c, Fam108c1	70178	N/A		-			84.1094	84.1519	1	184.128	rsm10000002315	21.6321		4.48186	4.0965	0.222739	4.404	0.186676	x	x	x	x	x	x	4.3835	0.348604	4.282	0.166877	x	x	x	x	x	x	4.4215	0.0940452	x
106	https://genenetwork.org/show_trait?trait_id=ENSMUSG00000039202&dataset=UTHSC_BXD_Young_Adult_Eye_RNAseq_TPM_Log	mouse	BXD	UTHSC_BXD_Young_Adult_Eye_RNAseq_TPM_Log	ENSMUSG00000039202	Abhd2	abhydrolase domain containing 2		N/A	7	79.2732	2210009N18Rik, LABH2, Labh2	54608	N/A		+			79.2732	79.3655	3	11.0291	rsm10000003700	11.707		5.55538	5.3375	0.357089	5.821	0.0381838	x	x	x	x	x	x	6.0885	0.0162635	5.4445	0.129401	x	x	x	x	x	x	5.4655	0.0968736	x
107	https://genenetwork.org/show_trait?trait_id=ENSMUSG00000030965&dataset=UTHSC_BXD_Young_Adult_Eye_RNAseq_TPM_Log	mouse	BXD	UTHSC_BXD_Young_Adult_Eye_RNAseq_TPM_Log	ENSMUSG00000030965	Abraxas2	BRISC complex subunit		N/A	7	132.859	AA589499, AI853413, Abro1, C430003P19Rik, Fam175b	109359	N/A		+			132.859	132.885	1	3.00149	rsm10000000001	0		0	0	0	0	0	x	x	x	x	x	x	0	0	0	0	x	x	x	x	x	x	0	0	x
108	https://genenetwork.org/show_trait?trait_id=ENSMUSG00000111339&dataset=UTHSC_BXD_Young_Adult_Eye_RNAseq_TPM_Log	mouse	BXD	UTHSC_BXD_Young_Adult_Eye_RNAseq_TPM_Log	ENSMUSG00000111339	AC139579.1	post-GPI attachment to proteins 2		N/A	7	102.236	Not available		N/A		+			102.236	102.238	1	3.00149	rsm10000000001	0		0	0	0	0	0	x	x	x	x	x	x	0	0	0	0	x	x	x	x	x	x	0	0	x
109	https://genenetwork.org/show_trait?trait_id=ENSMUSG00000110033&dataset=UTHSC_BXD_Young_Adult_Eye_RNAseq_TPM_Log	mouse	BXD	UTHSC_BXD_Young_Adult_Eye_RNAseq_TPM_Log	ENSMUSG00000110033	AC161520.1	olfactory receptor 1527, pseudogene 1		N/A	7	102.999	Not available		N/A		-			102.999	103.005	1	3.00149	rsm10000000001	0		0	0	0	0	0	x	x	x	x	x	x	0	0	0	0	x	x	x	x	x	x	0	0	x
110	https://genenetwork.org/show_trait?trait_id=ENSMUSG00000030861&dataset=UTHSC_BXD_Young_Adult_Eye_RNAseq_TPM_Log	mouse	BXD	UTHSC_BXD_Young_Adult_Eye_RNAseq_TPM_Log	ENSMUSG00000030861	Acadsb	acyl-Coenzyme A dehydrogenase, short/branched chain		N/A	7	131.411	1300003O09Rik, 2MEBCAD, BB066609, SBCAD	66885	N/A		+			131.411	131.449	1	3.00149	rsm10000000001	0		0	0	0	0	0	x	x	x	x	x	x	0	0	0	0	x	x	x	x	x	x	0	0	x
111	https://genenetwork.org/show_trait?trait_id=ENSMUSG00000030607&dataset=UTHSC_BXD_Young_Adult_Eye_RNAseq_TPM_Log	mouse	BXD	UTHSC_BXD_Young_Adult_Eye_RNAseq_TPM_Log	ENSMUSG00000030607	Acan	aggrecan		N/A	7	79.0535	Agc, Agc1, CSPCP, Cspg1, b2b183Clo, cmd	11595	N/A		+			79.0535	79.1151	7	134.109	rsm10000010144	18.0669		0.232703	0	0	0.1575	0.0304056	x	x	x	x	x	x	0.201	0.111723	0.2215	0.259508	x	x	x	x	x	x	0.1725	0.243952	x
112	https://genenetwork.org/show_trait?trait_id=ENSMUSG00000030760&dataset=UTHSC_BXD_Young_Adult_Eye_RNAseq_TPM_Log	mouse	BXD	UTHSC_BXD_Young_Adult_Eye_RNAseq_TPM_Log	ENSMUSG00000030760	Acer3	alkaline ceramidase 3		N/A	7	98.2064	1110057L18Rik, 5430429L08Rik, AV015045, Phca, aPHC	66190	N/A		-			98.2064	98.3212	7	95.9937	rsm10000009621	21.5869		3.64026	3.522	0.00707107	3.7895	0.406586	x	x	x	x	x	x	3.741	0.0438406	3.6415	0.163342	x	x	x	x	x	x	3.587	0.00989949	x
113	https://genenetwork.org/show_trait?trait_id=ENSMUSG00000033533&dataset=UTHSC_BXD_Young_Adult_Eye_RNAseq_TPM_Log	mouse	BXD	UTHSC_BXD_Young_Adult_Eye_RNAseq_TPM_Log	ENSMUSG00000033533	Acsm1	acyl-CoA synthetase medium-chain family member 1		N/A	7	119.607	Acas3, Bucs1, Macs	117147	N/A		+			119.607	119.663	19	22.019	rsm10000209862	15.5505		4.54113	4.3545	0.296278	4.7545	0.446184	x	x	x	x	x	x	5.092	0.687308	4.541	0.265872	x	x	x	x	x	x	5.463	0.304056	x
114	https://genenetwork.org/show_trait?trait_id=ENSMUSG00000030945&dataset=UTHSC_BXD_Young_Adult_Eye_RNAseq_TPM_Log	mouse	BXD	UTHSC_BXD_Young_Adult_Eye_RNAseq_TPM_Log	ENSMUSG00000030945	Acsm2	acyl-CoA synthetase medium-chain family member 2		N/A	7	119.554	AI315615, BC031140	233799	N/A		+			119.554	119.601	15	103.068	rsm10000019176	8.88937		0.311428	0.5135	0.0898026	0.237	0.0806102	x	x	x	x	x	x	0.7005	0.122329	0.378	0.263044	x	x	x	x	x	x	0.5985	0.0558614	x
115	https://genenetwork.org/show_trait?trait_id=ENSMUSG00000030935&dataset=UTHSC_BXD_Young_Adult_Eye_RNAseq_TPM_Log	mouse	BXD	UTHSC_BXD_Young_Adult_Eye_RNAseq_TPM_Log	ENSMUSG00000030935	Acsm3	acyl-CoA synthetase medium-chain family member 3		N/A	7	119.761	Sa, Sah	20216	N/A		+			119.761	119.788	1	173.532	rsm10000002177	19.2663		0.292397	0.555	0.0622254	0.2	0.0876812	x	x	x	x	x	x	0.204	0.0735391	0.2375	0.335876	x	x	x	x	x	x	0.0965	0.0982878	x
116	https://genenetwork.org/show_trait?trait_id=ENSMUSG00000047026&dataset=UTHSC_BXD_Young_Adult_Eye_RNAseq_TPM_Log	mouse	BXD	UTHSC_BXD_Young_Adult_Eye_RNAseq_TPM_Log	ENSMUSG00000047026	Acsm4	acyl-CoA synthetase medium-chain family member 4		N/A	7	119.69	OMACS, OMACS	233801	N/A		+			119.69	119.715	7	140.875	rs50538240	8.61364		0.083464	0	0	0	0	x	x	x	x	x	x	0	0	0	0	x	x	x	x	x	x	0.1405	0.198697	x
117	https://genenetwork.org/show_trait?trait_id=ENSMUSG00000030972&dataset=UTHSC_BXD_Young_Adult_Eye_RNAseq_TPM_Log	mouse	BXD	UTHSC_BXD_Young_Adult_Eye_RNAseq_TPM_Log	ENSMUSG00000030972	Acsm5	acyl-CoA synthetase medium-chain family member 5		N/A	7	119.519	C730019D22, C730027J19Rik	272428	N/A		+			119.519	119.546	11	83.4844	rs28190476	12.222		0.721324	0.6305	0.0487904	0.9925	0.111016	x	x	x	x	x	x	1.047	0.00282843	0.731	0.448306	x	x	x	x	x	x	1.305	0.459619	x
118	https://genenetwork.org/show_trait?trait_id=ENSMUSG00000054555&dataset=UTHSC_BXD_Young_Adult_Eye_RNAseq_TPM_Log	mouse	BXD	UTHSC_BXD_Young_Adult_Eye_RNAseq_TPM_Log	ENSMUSG00000054555	Adam12	a disintegrin and metallopeptidase domain 12 (meltrin alpha)		N/A	7	133.883	Mltna	11489	N/A		-			133.883	134.232	9	50.6678	rsm10000011227	16.0434		1.57433	1.2805	0.111016	2.02	0.200818	x	x	x	x	x	x	1.684	0.291328	0.855	0.241831	x	x	x	x	x	x	1.526	0.166877	x
119	https://genenetwork.org/show_trait?trait_id=ENSMUSG00000070469&dataset=UTHSC_BXD_Young_Adult_Eye_RNAseq_TPM_Log	mouse	BXD	UTHSC_BXD_Young_Adult_Eye_RNAseq_TPM_Log	ENSMUSG00000070469	Adamtsl3	ADAMTS-like 3		N/A	7	82.3357	9230119C12Rik, C130057K09, mKIAA1233	269959	N/A		+			82.3357	82.6145	4	37.862	rsm10000004790	11.5684		1.93673	2.048	0.313955	1.989	0.538815	x	x	x	x	x	x	2.062	0.250316	1.8755	0.304763	x	x	x	x	x	x	1.671	0.520431	x
120	https://genenetwork.org/show_trait?trait_id=ENSMUSG00000030790&dataset=UTHSC_BXD_Young_Adult_Eye_RNAseq_TPM_Log	mouse	BXD	UTHSC_BXD_Young_Adult_Eye_RNAseq_TPM_Log	ENSMUSG00000030790	Adm	adrenomedullin		N/A	7	110.628	AM	11535	N/A		+			110.628	110.63	1	3.00149	rsm10000000001	0		0	0	0	0	0	x	x	x	x	x	x	0	0	0	0	x	x	x	x	x	x	0	0	x
121	https://genenetwork.org/show_trait?trait_id=ENSMUSG00000030609&dataset=UTHSC_BXD_Young_Adult_Eye_RNAseq_TPM_Log	mouse	BXD	UTHSC_BXD_Young_Adult_Eye_RNAseq_TPM_Log	ENSMUSG00000030609	Aen	apoptosis enhancing nuclease		N/A	7	78.8959	2700083B06Rik, Isg20l1	68048	N/A		+			78.8959	78.9112	7	74.8663	rs48673245	59.8911		3.60659	3.704	0.00141421	3.608	0.403051	x	x	x	x	x	x	3.2385	0.0855599	3.7565	0.113844	x	x	x	x	x	x	3.194	0.00141421	x
122	https://genenetwork.org/show_trait?trait_id=ENSMUSG00000025754&dataset=UTHSC_BXD_Young_Adult_Eye_RNAseq_TPM_Log	mouse	BXD	UTHSC_BXD_Young_Adult_Eye_RNAseq_TPM_Log	ENSMUSG00000025754	Agbl1	ATP/GTP binding protein-like 1		N/A	7	76.2299	Ccp4, D430020F16, EG244071, Nna1l1	244071	N/A		+			76.2299	77.1247	1	192.746	rsm10000002464	12.8061		2.00349	3.0215	0.27365	1.928	0.271529	x	x	x	x	x	x	1.9775	0.603162	2.84	0.285671	x	x	x	x	x	x	1.256	0.255973	x
123	https://genenetwork.org/show_trait?trait_id=ENSMUSG00000109311&dataset=UTHSC_BXD_Young_Adult_Eye_RNAseq_TPM_Log	mouse	BXD	UTHSC_BXD_Young_Adult_Eye_RNAseq_TPM_Log	ENSMUSG00000109311	AI314278	expressed sequence AI314278		N/A	7	89.4263	Not available	101521	N/A		+			89.4263	89.4419	8	113.708	rsm10000010638	13.4558		0.0840947	0.237	0.335169	0.0895	0.126572	x	x	x	x	x	x	0	0	0.0745	0.105359	x	x	x	x	x	x	0.11	0.155563	x
124	https://genenetwork.org/show_trait?trait_id=ENSMUSG00000045165&dataset=UTHSC_BXD_Young_Adult_Eye_RNAseq_TPM_Log	mouse	BXD	UTHSC_BXD_Young_Adult_Eye_RNAseq_TPM_Log	ENSMUSG00000045165	AI467606	expressed sequence AI467606		N/A	7	127.091	Not available	101602	N/A		+			127.091	127.094	X	108.749	rsm10000021643	13.4077		1.96328	1.993	0.653367	2.2675	0.0813173	x	x	x	x	x	x	1.0235	1.12642	1.3885	0.163342	x	x	x	x	x	x	2.1455	0.457498	x
125	https://genenetwork.org/show_trait?trait_id=ENSMUSG00000066406&dataset=UTHSC_BXD_Young_Adult_Eye_RNAseq_TPM_Log	mouse	BXD	UTHSC_BXD_Young_Adult_Eye_RNAseq_TPM_Log	ENSMUSG00000066406	Akap13	A kinase (PRKA) anchor protein 13		N/A	7	75.4555	1700026G02Rik, 5730522G15Rik, 5830460E08Rik, AKAP13, AKAPLbc, BRX, Ht31, LBC, PROTOLB, PROTOLBC	75547	N/A		+			75.4555	75.7546	6	147.026	rsm10000008494	11.548		3.88823	3.868	0.0721249	4.12	0.0933381	x	x	x	x	x	x	4.1495	0.142128	3.874	0.212132	x	x	x	x	x	x	4.0295	0.026163	x
126	https://genenetwork.org/show_trait?trait_id=ENSMUSG00000031023&dataset=UTHSC_BXD_Young_Adult_Eye_RNAseq_TPM_Log	mouse	BXD	UTHSC_BXD_Young_Adult_Eye_RNAseq_TPM_Log	ENSMUSG00000031023	Akip1	A kinase (PRKA) interacting protein 1		N/A	7	109.704	BCA3, C11orf17, D7H11orf17, D930014E17Rik, ICRFP703B1614Q5.6, ORF27	57373	N/A		+			109.704	109.712	19	28.4033	D19Msw029	15.5963		4.66032	4.6965	0.215668	4.353	0.0890955	x	x	x	x	x	x	4.667	0.427092	4.445	0.123037	x	x	x	x	x	x	4.8815	0.115258	x
127	https://genenetwork.org/show_trait?trait_id=ENSMUSG00000030695&dataset=UTHSC_BXD_Young_Adult_Eye_RNAseq_TPM_Log	mouse	BXD	UTHSC_BXD_Young_Adult_Eye_RNAseq_TPM_Log	ENSMUSG00000030695	Aldoa	aldolase A, fructose-bisphosphate		N/A	7	126.795	Aldo1, Aldo1	11674	N/A		-			126.795	126.801	5	54.8082	rsm10000006199	10.3278		11.2226	11.4755	0.0898026	10.988	0.0339411	x	x	x	x	x	x	11.2955	0.31042	11.656	0.222032	x	x	x	x	x	x	10.7925	0.0403051	x
128	https://genenetwork.org/show_trait?trait_id=ENSMUSG00000114515&dataset=UTHSC_BXD_Young_Adult_Eye_RNAseq_TPM_Log	mouse	BXD	UTHSC_BXD_Young_Adult_Eye_RNAseq_TPM_Log	ENSMUSG00000114515	Aldoa	aldolase A, fructose-bisphosphate		N/A	7	126.801	Aldo1, Aldo1	11674	N/A		-			126.801	126.809	1	3.00149	rsm10000000001	0		0	0	0	0	0	x	x	x	x	x	x	0	0	0	0	x	x	x	x	x	x	0	0	x
129	https://genenetwork.org/show_trait?trait_id=ENSMUSG00000035704&dataset=UTHSC_BXD_Young_Adult_Eye_RNAseq_TPM_Log	mouse	BXD	UTHSC_BXD_Young_Adult_Eye_RNAseq_TPM_Log	ENSMUSG00000035704	Alg8	asparagine-linked glycosylation 8 (alpha-1,3-glucosyltransferase)		N/A	7	97.3716	AI447372, Gm1089	381903	N/A		+			97.3716	97.3922	7	109.98	rs3686975	17.5791		3.77542	3.5395	0.161927	3.674	0.0961665	x	x	x	x	x	x	3.4585	0.703571	3.2265	0.494268	x	x	x	x	x	x	3.818	0.113137	x
130	https://genenetwork.org/show_trait?trait_id=ENSMUSG00000038763&dataset=UTHSC_BXD_Young_Adult_Eye_RNAseq_TPM_Log	mouse	BXD	UTHSC_BXD_Young_Adult_Eye_RNAseq_TPM_Log	ENSMUSG00000038763	Alpk3	alpha-kinase 3		N/A	7	81.0576	AW319487, D330016D04, MAK, Midori, mKIAA1330	116904	N/A		+			81.0576	81.1056	1	192.746	rsm10000002464	24.8469		3.50257	4.54	0.0678822	3.1315	0.00777817	x	x	x	x	x	x	4.042	1.13703	4.6725	0.0106066	x	x	x	x	x	x	2.5965	0.434871	x
131	https://genenetwork.org/show_trait?trait_id=ENSMUSG00000005686&dataset=UTHSC_BXD_Young_Adult_Eye_RNAseq_TPM_Log	mouse	BXD	UTHSC_BXD_Young_Adult_Eye_RNAseq_TPM_Log	ENSMUSG00000005686	Ampd3	adenosine monophosphate deaminase 3		N/A	7	110.768	Not available	11717	N/A		+			110.768	110.812	9	115.525	rs37026233	12.4918		2.55232	2.4315	0.153442	2.733	0.291328	x	x	x	x	x	x	2.5115	0.382545	2.1845	0.171827	x	x	x	x	x	x	2.2275	0.0685894	x
132	https://genenetwork.org/show_trait?trait_id=ENSMUSG00000030649&dataset=UTHSC_BXD_Young_Adult_Eye_RNAseq_TPM_Log	mouse	BXD	UTHSC_BXD_Young_Adult_Eye_RNAseq_TPM_Log	ENSMUSG00000030649	Anapc15	anaphase prompoting complex C subunit 15		N/A	7	101.864	3200002M19Rik, 6330414C15Rik, APC15	75430	N/A		+			101.864	101.902	7	93.4981	rsm10000009575	19.9658		2.27526	2.562	0.0565685	2.3965	0.185969	x	x	x	x	x	x	2.045	0.456791	1.8605	0.39103	x	x	x	x	x	x	1.888	0.0282843	x
133	https://genenetwork.org/show_trait?trait_id=ENSMUSG00000041343&dataset=UTHSC_BXD_Young_Adult_Eye_RNAseq_TPM_Log	mouse	BXD	UTHSC_BXD_Young_Adult_Eye_RNAseq_TPM_Log	ENSMUSG00000041343	Ankrd42	ankyrin repeat domain 42		N/A	7	92.5817	4931426M20, 4933417L02Rik, Ikbn	73845	N/A		-			92.5817	92.6371	7	89.9016	rsm10000009533	25.3459		4.09636	3.913	0.0806102	4.4695	0.0502046	x	x	x	x	x	x	4.2555	0.0318198	4.2175	0.136472	x	x	x	x	x	x	4.227	0.086267	x
134	https://genenetwork.org/show_trait?trait_id=ENSMUSG00000030909&dataset=UTHSC_BXD_Young_Adult_Eye_RNAseq_TPM_Log	mouse	BXD	UTHSC_BXD_Young_Adult_Eye_RNAseq_TPM_Log	ENSMUSG00000030909	Anks4b	ankyrin repeat and sterile alpha motif domain containing 4B		N/A	7	120.174	2010013E14Rik, AI956809, Harp	72074	N/A		+			120.174	120.186	7	27.4757	rsm10000008591	20.3332		0.0986467	0	0	0.2495	0.301935	x	x	x	x	x	x	0.019	0.0268701	0.088	0.124451	x	x	x	x	x	x	0	0	x
135	https://genenetwork.org/show_trait?trait_id=ENSMUSG00000039062&dataset=UTHSC_BXD_Young_Adult_Eye_RNAseq_TPM_Log	mouse	BXD	UTHSC_BXD_Young_Adult_Eye_RNAseq_TPM_Log	ENSMUSG00000039062	Anpep	alanyl (membrane) aminopeptidase		N/A	7	79.8218	APM, APN, Apn, Cd13, P150	16790	N/A		-			79.8218	79.8611	11	109.517	rsm10000014576	12.1768		3.85039	3.8355	0.286378	3.931	0.323855	x	x	x	x	x	x	4.3385	0.553665	3.827	0.404465	x	x	x	x	x	x	3.4145	0.0615183	x
136	https://genenetwork.org/show_trait?trait_id=ENSMUSG00000062444&dataset=UTHSC_BXD_Young_Adult_Eye_RNAseq_TPM_Log	mouse	BXD	UTHSC_BXD_Young_Adult_Eye_RNAseq_TPM_Log	ENSMUSG00000062444	Ap3b2	adaptor-related protein complex 3, beta 2 subunit		N/A	7	81.4604	AI549966, AU042881, Naptb, [b]NAP, betaNAP, beta3B	11775	N/A		-			81.4604	81.4939	19	44.586	rsm10002113321	8.28468		6.29604	6.1545	0.0106066	6.4945	0.0742462	x	x	x	x	x	x	6.3805	0.116673	5.9795	0.0318198	x	x	x	x	x	x	6.1645	0.0473761	x
137	https://genenetwork.org/show_trait?trait_id=ENSMUSG00000063801&dataset=UTHSC_BXD_Young_Adult_Eye_RNAseq_TPM_Log	mouse	BXD	UTHSC_BXD_Young_Adult_Eye_RNAseq_TPM_Log	ENSMUSG00000063801	Ap3s2	adaptor-related protein complex 3, sigma 2 subunit		N/A	7	79.8753	[s]3B	11778	N/A		-			79.8753	79.9206	8	17.0291	rsm10000010245	11.7144		5.91982	5.811	0.106066	5.9545	0.00212132	x	x	x	x	x	x	6.143	0.0834386	5.793	0.0608112	x	x	x	x	x	x	5.8495	0.0318198	x
138	https://genenetwork.org/show_trait?trait_id=ENSMUSG00000037032&dataset=UTHSC_BXD_Young_Adult_Eye_RNAseq_TPM_Log	mouse	BXD	UTHSC_BXD_Young_Adult_Eye_RNAseq_TPM_Log	ENSMUSG00000037032	Apbb1	amyloid beta (A4) precursor protein-binding, family B, member 1		N/A	7	105.558	Fe65, Rir	11785	N/A		-			105.558	105.582	4	69.9451	rsm10000004916	12.7841		6.90575	6.886	0.151321	7.1795	0.0714178	x	x	x	x	x	x	6.8055	0.284964	6.4815	0.173241	x	x	x	x	x	x	6.712	0.019799	x
139	https://genenetwork.org/show_trait?trait_id=ENSMUSG00000042759&dataset=UTHSC_BXD_Young_Adult_Eye_RNAseq_TPM_Log	mouse	BXD	UTHSC_BXD_Young_Adult_Eye_RNAseq_TPM_Log	ENSMUSG00000042759	Apobr	apolipoprotein B receptor		N/A	7	126.585	Apob48r, Apob48r	171504	N/A		+			126.585	126.589	14	36.8637	rsm10000017180	14.4456		1.02093	0.9495	0.62579	1.0695	0.122329	x	x	x	x	x	x	0.356	0.333754	0.6165	0.0671751	x	x	x	x	x	x	0.6325	0.115258	x
140	https://genenetwork.org/show_trait?trait_id=ENSMUSG00000042797&dataset=UTHSC_BXD_Young_Adult_Eye_RNAseq_TPM_Log	mouse	BXD	UTHSC_BXD_Young_Adult_Eye_RNAseq_TPM_Log	ENSMUSG00000042797	Aqp11	aquaporin 11		N/A	7	97.724	1700015P13Rik, AI648923, sjds	66333	N/A		-			97.724	97.7383	7	97.4653	rs46652854	81.6151		1.79651	1.8555	0.0586899	2.4235	0.0219203	x	x	x	x	x	x	1.298	0.237588	2.1065	0.235467	x	x	x	x	x	x	1.102	0.00141421	x
141	https://genenetwork.org/show_trait?trait_id=ENSMUSG00000030762&dataset=UTHSC_BXD_Young_Adult_Eye_RNAseq_TPM_Log	mouse	BXD	UTHSC_BXD_Young_Adult_Eye_RNAseq_TPM_Log	ENSMUSG00000030762	Aqp8	aquaporin 8		N/A	7	123.462	AI255744, AQP8	11833	N/A		+			123.462	123.468	2	13.2078	rsm10000002521	9.45788		0.301121	0.228	0.125865	0	0	x	x	x	x	x	x	0.3105	0.439113	0.201	0.284257	x	x	x	x	x	x	0.185	0.26163	x
142	https://genenetwork.org/show_trait?trait_id=ENSMUSG00000032812&dataset=UTHSC_BXD_Young_Adult_Eye_RNAseq_TPM_Log	mouse	BXD	UTHSC_BXD_Young_Adult_Eye_RNAseq_TPM_Log	ENSMUSG00000032812	Arap1	ArfGAP with RhoGAP domain, ankyrin repeat and PH domain 1		N/A	7	101.348	2410002L19Rik, Centd2, mKIAA0782	69710	N/A		+			101.348	101.413	2	155.235	rs27310903	12.2306		5.02828	4.9555	0.201525	4.966	0.275772	x	x	x	x	x	x	5.1425	0.105359	4.7875	0.0700036	x	x	x	x	x	x	4.995	0.0339411	x
143	https://genenetwork.org/show_trait?trait_id=ENSMUSG00000030881&dataset=UTHSC_BXD_Young_Adult_Eye_RNAseq_TPM_Log	mouse	BXD	UTHSC_BXD_Young_Adult_Eye_RNAseq_TPM_Log	ENSMUSG00000030881	Arfip2	ADP-ribosylation factor interacting protein 2		N/A	7	105.634	2310002N04Rik, POR, Por1	76932	N/A		-			105.634	105.64	5	73.8258	rsm10000006402	23.7048		5.75303	5.618	0.00848528	5.815	0.0113137	x	x	x	x	x	x	5.736	0.236174	5.408	0.00565685	x	x	x	x	x	x	5.6815	0.0162635	x
144	https://genenetwork.org/show_trait?trait_id=ENSMUSG00000030766&dataset=UTHSC_BXD_Young_Adult_Eye_RNAseq_TPM_Log	mouse	BXD	UTHSC_BXD_Young_Adult_Eye_RNAseq_TPM_Log	ENSMUSG00000030766	Arhgap17	Rho GTPase activating protein 17		N/A	7	123.279	5730403H17Rik, Nadrin, Nadrin2, Rich1, Wbp15	70497	N/A		-			123.279	123.37	4	124.386	rs27553983	10.8877		4.61566	4.657	0.142836	5.006	0.0834386	x	x	x	x	x	x	4.5475	0.0799031	4.4245	0.24678	x	x	x	x	x	x	4.671	0.130108	x
145	https://genenetwork.org/show_trait?trait_id=ENSMUSG00000032875&dataset=UTHSC_BXD_Young_Adult_Eye_RNAseq_TPM_Log	mouse	BXD	UTHSC_BXD_Young_Adult_Eye_RNAseq_TPM_Log	ENSMUSG00000032875	Arhgef17	Rho guanine nucleotide exchange factor (GEF) 17		N/A	7	100.87	8030463K16, AI428794, AW558066, BC035332, mKIAA0337	207212	N/A		-			100.87	100.932	15	102.918	rsm10000019172	14.8772		5.96576	6.058	0.168291	6.125	0.0339411	x	x	x	x	x	x	5.9525	0.0247487	5.7805	0.0162635	x	x	x	x	x	x	5.6515	0.0176777	x
146	https://genenetwork.org/show_trait?trait_id=ENSMUSG00000030654&dataset=UTHSC_BXD_Young_Adult_Eye_RNAseq_TPM_Log	mouse	BXD	UTHSC_BXD_Young_Adult_Eye_RNAseq_TPM_Log	ENSMUSG00000030654	Arl6ip1	ADP-ribosylation factor-like 6 interacting protein 1		N/A	7	118.119	AIP6, AL022945, ARMER, AU042858, Aip1, Arl6ip, C85138, mKIAA0069	54208	N/A		-			118.119	118.13	7	117.453	rsm10000010070	101.744		8.3211	8.584	0.00848528	8.8555	0.0106066	x	x	x	x	x	x	8.0455	0.204354	8.415	0.114551	x	x	x	x	x	x	8.5945	0.00212132	x
147	https://genenetwork.org/show_trait?trait_id=ENSMUSG00000042178&dataset=UTHSC_BXD_Young_Adult_Eye_RNAseq_TPM_Log	mouse	BXD	UTHSC_BXD_Young_Adult_Eye_RNAseq_TPM_Log	ENSMUSG00000042178	Armc5	armadillo repeat containing 5		N/A	7	128.237	AW049683, BC032200	233912	N/A		+			128.237	128.245	9	68.7755	rsm10000011396	15.6056		4.73095	4.423	0.0509117	4.5135	0.286378	x	x	x	x	x	x	4.6485	0.0346482	4.6025	0.00353553	x	x	x	x	x	x	4.883	0.0933381	x
148	https://genenetwork.org/show_trait?trait_id=ENSMUSG00000015709&dataset=UTHSC_BXD_Young_Adult_Eye_RNAseq_TPM_Log	mouse	BXD	UTHSC_BXD_Young_Adult_Eye_RNAseq_TPM_Log	ENSMUSG00000015709	Arnt2	aryl hydrocarbon receptor nuclear translocator 2		N/A	7	84.2463	Hif2b, bHLHe1, mKIAA0307	11864	N/A		-			84.2463	84.4102	7	84.1498	rs31476858	33.0023		3.73724	3.7795	0.092631	4.0585	0.106773	x	x	x	x	x	x	3.457	0.2786	3.5255	0.253851	x	x	x	x	x	x	3.5385	0.32739	x
149	https://genenetwork.org/show_trait?trait_id=ENSMUSG00000055116&dataset=UTHSC_BXD_Young_Adult_Eye_RNAseq_TPM_Log	mouse	BXD	UTHSC_BXD_Young_Adult_Eye_RNAseq_TPM_Log	ENSMUSG00000055116	Arntl	aryl hydrocarbon receptor nuclear translocator-like		N/A	7	113.207	Arnt3, BMAL1b, Bmal1, MOP3, bHLHe5, bmal1b'	11865	N/A		+			113.207	113.314	7	111.782	rsm10000009960	28.6826		5.58124	5.7545	0.0770746	6.052	0.0127279	x	x	x	x	x	x	5.4115	0.311834	5.495	0.202233	x	x	x	x	x	x	5.796	0.019799	x
150	https://genenetwork.org/show_trait?trait_id=ENSMUSG00000039043&dataset=UTHSC_BXD_Young_Adult_Eye_RNAseq_TPM_Log	mouse	BXD	UTHSC_BXD_Young_Adult_Eye_RNAseq_TPM_Log	ENSMUSG00000039043	Arpin	actin-related protein 2/3 complex inhibitor		N/A	7	79.9254	2610034B18Rik	70420	N/A		-			79.9254	79.9354	13	118.3	rsm10000016546	9.89152		5.08389	4.9675	0.0997021	5.214	0.0820244	x	x	x	x	x	x	5.207	0.193747	4.8635	0.160513	x	x	x	x	x	x	5.114	0.0636396	x
151	https://genenetwork.org/show_trait?trait_id=ENSMUSG00000018909&dataset=UTHSC_BXD_Young_Adult_Eye_RNAseq_TPM_Log	mouse	BXD	UTHSC_BXD_Young_Adult_Eye_RNAseq_TPM_Log	ENSMUSG00000018909	Arrb1	arrestin, beta 1		N/A	7	99.5355	1200006I17Rik, AW208571, G430100A01Rik	109689	N/A		+			99.5355	99.6068	2	157.353	rs27323024	11.9627		5.19684	5.1705	0.0205061	5.4645	0.0473761	x	x	x	x	x	x	5.268	0.0763675	4.955	0.254558	x	x	x	x	x	x	4.9115	0.026163	x
152	https://genenetwork.org/show_trait?trait_id=ENSMUSG00000042659&dataset=UTHSC_BXD_Young_Adult_Eye_RNAseq_TPM_Log	mouse	BXD	UTHSC_BXD_Young_Adult_Eye_RNAseq_TPM_Log	ENSMUSG00000042659	Arrdc4	arrestin domain containing 4		N/A	7	68.737	2410003C09Rik, AV216361	66412	N/A		-			68.737	68.7492	16	93.8553	rs4220193	11.706		4.76578	4.7845	0.173241	4.451	0.465276	x	x	x	x	x	x	4.736	0.141421	4.658	0.103238	x	x	x	x	x	x	4.86	0.36911	x
153	https://genenetwork.org/show_trait?trait_id=ENSMUSG00000030996&dataset=UTHSC_BXD_Young_Adult_Eye_RNAseq_TPM_Log	mouse	BXD	UTHSC_BXD_Young_Adult_Eye_RNAseq_TPM_Log	ENSMUSG00000030996	Art1	ADP-ribosyltransferase 1		N/A	7	102.102	ADPRT, ARTC1, Yac1	11870	N/A		+			102.102	102.114	1	192.746	rsm10000002464	17.7861		3.28974	4.164	0.123037	2.4445	0.00777817	x	x	x	x	x	x	3.311	1.393	4.4805	0.178898	x	x	x	x	x	x	2.5115	0.275065	x
154	https://genenetwork.org/show_trait?trait_id=ENSMUSG00000092517&dataset=UTHSC_BXD_Young_Adult_Eye_RNAseq_TPM_Log	mouse	BXD	UTHSC_BXD_Young_Adult_Eye_RNAseq_TPM_Log	ENSMUSG00000092517	Art2a-ps	ADP-ribosyltransferase 2a		N/A	7	101.552	Not available		N/A		-			101.552	101.561	7	101.657	rsm10000098602	30.4091		0.470284	1.054	0.2885	0.239	0.337997	x	x	x	x	x	x	0.216	0.30547	0	0	x	x	x	x	x	x	0.155	0.219203	x
155	https://genenetwork.org/show_trait?trait_id=ENSMUSG00000030651&dataset=UTHSC_BXD_Young_Adult_Eye_RNAseq_TPM_Log	mouse	BXD	UTHSC_BXD_Young_Adult_Eye_RNAseq_TPM_Log	ENSMUSG00000030651	Art2b	ADP-ribosyltransferase 2b		N/A	7	101.577	ART2.2, ARTC2, Art, Ly92b, Rt6, Rt6, Rt62	11872	N/A		-			101.577	101.586	18	31.4619	rs50325417	10.1853		0.0251733	0	0	0	0	x	x	x	x	x	x	0	0	0	0	x	x	x	x	x	x	0	0	x
156	https://genenetwork.org/show_trait?trait_id=ENSMUSG00000070424&dataset=UTHSC_BXD_Young_Adult_Eye_RNAseq_TPM_Log	mouse	BXD	UTHSC_BXD_Young_Adult_Eye_RNAseq_TPM_Log	ENSMUSG00000070424	Art5	ADP-ribosyltransferase 5		N/A	7	102.097	ARTC5, Yac2	11875	N/A		-			102.097	102.109	1	192.746	rsm10000002464	19.0194		2.92531	3.422	0.742462	2.219	0.0466691	x	x	x	x	x	x	2.7185	0.368403	3.573	0.206475	x	x	x	x	x	x	1.9905	0.0190919	x
157	https://genenetwork.org/show_trait?trait_id=ENSMUSG00000035951&dataset=UTHSC_BXD_Young_Adult_Eye_RNAseq_TPM_Log	mouse	BXD	UTHSC_BXD_Young_Adult_Eye_RNAseq_TPM_Log	ENSMUSG00000035951	Ascl3	achaete-scute family bHLH transcription factor 3		N/A	7	109.727	Sgn1, bHLHa42	56787	N/A		-			109.727	109.732	18	73.2077	rsm10000020651	13.0445		1.02516	1.6555	0.341533	0.7515	0.731856	x	x	x	x	x	x	0.408	0.576999	0.7265	1.02743	x	x	x	x	x	x	0.56	0.313955	x
158	https://genenetwork.org/show_trait?trait_id=ENSMUSG00000046378&dataset=UTHSC_BXD_Young_Adult_Eye_RNAseq_TPM_Log	mouse	BXD	UTHSC_BXD_Young_Adult_Eye_RNAseq_TPM_Log	ENSMUSG00000046378	Asphd1	aspartate beta-hydroxylase domain containing 1		N/A	7	126.946	A830007L07Rik, Gm168	233879	N/A		-			126.946	126.95	1	3.00149	rsm10000000001	0		0	0	0	0	0	x	x	x	x	x	x	0	0	0	0	x	x	x	x	x	x	0	0	x
159	https://genenetwork.org/show_trait?trait_id=ENSMUSG00000030850&dataset=UTHSC_BXD_Young_Adult_Eye_RNAseq_TPM_Log	mouse	BXD	UTHSC_BXD_Young_Adult_Eye_RNAseq_TPM_Log	ENSMUSG00000030850	Ate1	arginyltransferase 1		N/A	7	130.391	AI225793, AW547406	11907	N/A		-			130.391	130.52	1	3.00149	rsm10000000001	0		0	0	0	0	0	x	x	x	x	x	x	0	0	0	0	x	x	x	x	x	x	0	0	x
160	https://genenetwork.org/show_trait?trait_id=ENSMUSG00000047767&dataset=UTHSC_BXD_Young_Adult_Eye_RNAseq_TPM_Log	mouse	BXD	UTHSC_BXD_Young_Adult_Eye_RNAseq_TPM_Log	ENSMUSG00000047767	Atg16l2	autophagy related 16-like 2 (S. cerevisiae)		N/A	7	101.263	2410118P20Rik	73683	N/A		-			101.263	101.302	7	100.012	rsm10000098042	67.0367		3.23516	3.0325	0.132229	3.1585	0.109602	x	x	x	x	x	x	3.1465	0.501339	2.429	0.35921	x	x	x	x	x	x	3.737	0.104652	x
161	https://genenetwork.org/show_trait?trait_id=ENSMUSG00000030730&dataset=UTHSC_BXD_Young_Adult_Eye_RNAseq_TPM_Log	mouse	BXD	UTHSC_BXD_Young_Adult_Eye_RNAseq_TPM_Log	ENSMUSG00000030730	Atp2a1	ATPase, Ca++ transporting, cardiac muscle, fast twitch 1		N/A	7	126.446	SERCA1	11937	N/A		-			126.446	126.463	1	192.746	rsm10000002464	28.0126		9.64956	11.4605	0.00070711	9.058	0.142836	x	x	x	x	x	x	10.3465	1.04298	11.49	0.0806102	x	x	x	x	x	x	7.8475	0.457498	x
162	https://genenetwork.org/show_trait?trait_id=ENSMUSG00000032637&dataset=UTHSC_BXD_Young_Adult_Eye_RNAseq_TPM_Log	mouse	BXD	UTHSC_BXD_Young_Adult_Eye_RNAseq_TPM_Log	ENSMUSG00000032637	Atxn2l	ataxin 2-like		N/A	7	126.492	A2D, A2LG, A2RP, A2lp, Atxnl2	233871	N/A		-			126.492	126.503	7	143.559	rs13459436	9.00067		7.59776	7.41	0.0339411	7.6385	0.033234	x	x	x	x	x	x	7.4485	0.393858	7.02	0.0707107	x	x	x	x	x	x	7.5805	0.00353553	x
163	https://genenetwork.org/show_trait?trait_id=ENSMUSG00000097415&dataset=UTHSC_BXD_Young_Adult_Eye_RNAseq_TPM_Log	mouse	BXD	UTHSC_BXD_Young_Adult_Eye_RNAseq_TPM_Log	ENSMUSG00000097415	AU020206	expressed sequence AU020206		N/A	7	75.769	Not available	100504230	N/A		-			75.769	75.7821	7	74.8663	rs48673245	34.4584		4.41907	4.3855	0.215668	4.0605	0.286378	x	x	x	x	x	x	4.7575	0.591848	4.378	0.168291	x	x	x	x	x	x	4.4425	0.290621	x
164	https://genenetwork.org/show_trait?trait_id=ENSMUSG00000108461&dataset=UTHSC_BXD_Young_Adult_Eye_RNAseq_TPM_Log	mouse	BXD	UTHSC_BXD_Young_Adult_Eye_RNAseq_TPM_Log	ENSMUSG00000108461	AV356131	expressed sequence AV356131		N/A	7	116.444	Not available	101807	N/A		+			116.444	116.444	2	65.8058	rs45637237	11.4447		4.28219	4.005	0.70145	4.0315	0.473054	x	x	x	x	x	x	4.03	0.247487	3.494	0.591141	x	x	x	x	x	x	4.823	0.260215	x
165	https://genenetwork.org/show_trait?trait_id=ENSMUSG00000100005&dataset=UTHSC_BXD_Young_Adult_Eye_RNAseq_TPM_Log	mouse	BXD	UTHSC_BXD_Young_Adult_Eye_RNAseq_TPM_Log	ENSMUSG00000100005	B130024G19Rik	RIKEN cDNA B130024G19 gene		N/A	7	70.3649	Not available	434198	N/A		+			70.3649	70.49	2	75.0748	rsm10000290688	14.2809		2.46542	1.9125	0.586192	2.616	0.17112	x	x	x	x	x	x	2.5495	0.123744	2.0065	0.344361	x	x	x	x	x	x	2.773	0.0311127	x
166	https://genenetwork.org/show_trait?trait_id=ENSMUSG00000086502&dataset=UTHSC_BXD_Young_Adult_Eye_RNAseq_TPM_Log	mouse	BXD	UTHSC_BXD_Young_Adult_Eye_RNAseq_TPM_Log	ENSMUSG00000086502	B130055M24Rik	RIKEN cDNA B130055M24 gene		N/A	7	127.449	Not available	654803	N/A		+			127.449	127.46	8	112.417	rsm10000010632	14.5246		4.10258	4.048	0.0537401	4.681	0.135764	x	x	x	x	x	x	4.3695	0.140714	3.913	0.217789	x	x	x	x	x	x	4.133	0.0325269	x
167	https://genenetwork.org/show_trait?trait_id=ENSMUSG00000109574&dataset=UTHSC_BXD_Young_Adult_Eye_RNAseq_TPM_Log	mouse	BXD	UTHSC_BXD_Young_Adult_Eye_RNAseq_TPM_Log	ENSMUSG00000109574	B230206I08Rik	RIKEN cDNA B230206I08 gene		N/A	7	92.4082	Not available	78844	N/A		+			92.4082	92.4114	1	3.00149	rsm10000000001	0		0	0	0	0	0	x	x	x	x	x	x	0	0	0	0	x	x	x	x	x	x	0	0	x
168	https://genenetwork.org/show_trait?trait_id=ENSMUSG00000109284&dataset=UTHSC_BXD_Young_Adult_Eye_RNAseq_TPM_Log	mouse	BXD	UTHSC_BXD_Young_Adult_Eye_RNAseq_TPM_Log	ENSMUSG00000109284	B230311B06Rik	RIKEN cDNA B230311B06 gene		N/A	7	118.592	Gm1695	381914	N/A		+			118.592	118.597	7	125.485	rs32356264	16.8129		0.429804	0	0	1.3255	0.357089	x	x	x	x	x	x	0	0	0	0	x	x	x	x	x	x	0	0	x
169	https://genenetwork.org/show_trait?trait_id=ENSMUSG00000074004&dataset=UTHSC_BXD_Young_Adult_Eye_RNAseq_TPM_Log	mouse	BXD	UTHSC_BXD_Young_Adult_Eye_RNAseq_TPM_Log	ENSMUSG00000074004	B3gnt6	UDP-GlcNAc:betaGal beta-1,3-N-acetylglucosaminyltransferase 6 (core 3 synthase)		N/A	7	98.1924	BC039789, Core3, Core3	272411	N/A		-			98.1924	98.1995	7	98.3894	rsm10000009727	37.2789		1.24423	0.3635	0.514067	1.297	0.721249	x	x	x	x	x	x	1.012	0.223446	1.062	0.104652	x	x	x	x	x	x	0.651	0.137179	x
170	https://genenetwork.org/show_trait?trait_id=ENSMUSG00000110062&dataset=UTHSC_BXD_Young_Adult_Eye_RNAseq_TPM_Log	mouse	BXD	UTHSC_BXD_Young_Adult_Eye_RNAseq_TPM_Log	ENSMUSG00000110062	B430319F04Rik	RIKEN cDNA B430319F04 gene		N/A	7	110.767	Not available	619306	N/A		-			110.767	110.769	X	70.9475	rsm10000021469	13.6859		0.193483	0.151	0.213546	0.5165	0.449013	x	x	x	x	x	x	0.6085	0.119501	0.102	0.14425	x	x	x	x	x	x	0	0	x
171	https://genenetwork.org/show_trait?trait_id=ENSMUSG00000110282&dataset=UTHSC_BXD_Young_Adult_Eye_RNAseq_TPM_Log	mouse	BXD	UTHSC_BXD_Young_Adult_Eye_RNAseq_TPM_Log	ENSMUSG00000110282	B930086L07Rik	RIKEN cDNA B930086L07 gene		N/A	7	133.117	Not available	320030	N/A		-			133.117	133.12	1	3.00149	rsm10000000001	0		0	0	0	0	0	x	x	x	x	x	x	0	0	0	0	x	x	x	x	x	x	0	0	x
172	https://genenetwork.org/show_trait?trait_id=ENSMUSG00000030847&dataset=UTHSC_BXD_Young_Adult_Eye_RNAseq_TPM_Log	mouse	BXD	UTHSC_BXD_Young_Adult_Eye_RNAseq_TPM_Log	ENSMUSG00000030847	Bag3	BCL2-associated athanogene 3		N/A	7	128.524	AA407278, Bis, mg638	29810	N/A		+			128.524	128.547	1	192.746	rsm10000002464	14.1461		5.94586	6.2965	0.109602	5.6235	0.207182	x	x	x	x	x	x	6.0545	0.180312	6.4125	0.0841457	x	x	x	x	x	x	5.876	0.145664	x
173	https://genenetwork.org/show_trait?trait_id=ENSMUSG00000030780&dataset=UTHSC_BXD_Young_Adult_Eye_RNAseq_TPM_Log	mouse	BXD	UTHSC_BXD_Young_Adult_Eye_RNAseq_TPM_Log	ENSMUSG00000030780	BC017158	cDNA sequence BC017158		N/A	7	128.271	Not available	233913	N/A		-			128.271	128.298	8	112.417	rsm10000010632	8.81113		4.3644	4.245	0.151321	4.6065	0.0586899	x	x	x	x	x	x	4.2605	0.0940452	4.0645	0.17607	x	x	x	x	x	x	4.4755	0.224153	x
174	https://genenetwork.org/show_trait?trait_id=ENSMUSG00000061877&dataset=UTHSC_BXD_Young_Adult_Eye_RNAseq_TPM_Log	mouse	BXD	UTHSC_BXD_Young_Adult_Eye_RNAseq_TPM_Log	ENSMUSG00000061877	BC048679	cDNA sequence BC048679		N/A	7	81.4943	Not available	210321	N/A		-			81.4943	81.4983	4	139.733	rsm10000005430	10.7019		2.35033	1.717	2.4282	2.52	0.154149	x	x	x	x	x	x	2.2325	0.993485	2.4915	0.857721	x	x	x	x	x	x	2.595	0.479418	x
175	https://genenetwork.org/show_trait?trait_id=ENSMUSG00000031022&dataset=UTHSC_BXD_Young_Adult_Eye_RNAseq_TPM_Log	mouse	BXD	UTHSC_BXD_Young_Adult_Eye_RNAseq_TPM_Log	ENSMUSG00000031022	BC051019	cDNA sequence BC051019		N/A	7	109.712	AA571491, D7H11orf16, ICRFP703B1614Q5.5	57355	N/A		-			109.712	109.724	19	21.5196	rsm10000209843	27.2046		0.92164	0.339	0.479418	0.9935	0.248194	x	x	x	x	x	x	1.3115	0.168999	0.6545	0.0459619	x	x	x	x	x	x	0.9945	0.287792	x
176	https://genenetwork.org/show_trait?trait_id=ENSMUSG00000109440&dataset=UTHSC_BXD_Young_Adult_Eye_RNAseq_TPM_Log	mouse	BXD	UTHSC_BXD_Young_Adult_Eye_RNAseq_TPM_Log	ENSMUSG00000109440	Bc1-ps1	brain cytoplasmic RNA 1, pseudogene 1		N/A	7	93.6602	Bc1	12031	N/A		-			93.6602	93.6606	1	3.00149	rsm10000000001	0		0	0	0	0	0	x	x	x	x	x	x	0	0	0	0	x	x	x	x	x	x	0	0	x
177	https://genenetwork.org/show_trait?trait_id=ENSMUSG00000030983&dataset=UTHSC_BXD_Young_Adult_Eye_RNAseq_TPM_Log	mouse	BXD	UTHSC_BXD_Young_Adult_Eye_RNAseq_TPM_Log	ENSMUSG00000030983	Bccip	BRCA2 and CDKN1A interacting protein		N/A	7	133.709	1110013J05Rik, TOK1	66165	N/A		+			133.709	133.721	1	10.5885	rsm10000001221	18.2242		6.65195	6.572	0.0381838	6.766	0.00141421	x	x	x	x	x	x	6.667	0.10748	6.625	0.152735	x	x	x	x	x	x	6.643	0.0141421	x
178	https://genenetwork.org/show_trait?trait_id=ENSMUSG00000030802&dataset=UTHSC_BXD_Young_Adult_Eye_RNAseq_TPM_Log	mouse	BXD	UTHSC_BXD_Young_Adult_Eye_RNAseq_TPM_Log	ENSMUSG00000030802	Bckdk	branched chain ketoacid dehydrogenase kinase		N/A	7	127.904	AI327402	12041	N/A		+			127.904	127.91	1	192.746	rsm10000002464	20.294		5.49183	5.7315	0.191626	5.4385	0.105359	x	x	x	x	x	x	5.3345	0.335876	5.739	0.0438406	x	x	x	x	x	x	5.327	0.00565685	x
179	https://genenetwork.org/show_trait?trait_id=ENSMUSG00000030814&dataset=UTHSC_BXD_Young_Adult_Eye_RNAseq_TPM_Log	mouse	BXD	UTHSC_BXD_Young_Adult_Eye_RNAseq_TPM_Log	ENSMUSG00000030814	Bcl7c	B cell CLL/lymphoma 7C		N/A	7	127.661	C230096E12Rik	12055	N/A		-			127.661	127.709	2	11.7859	rs13476350	15.517		3.97466	3.9275	0.188798	3.9355	0.106773	x	x	x	x	x	x	4.0635	0.253851	3.639	0.0226274	x	x	x	x	x	x	3.904	0.00989949	x
180	https://genenetwork.org/show_trait?trait_id=ENSMUSG00000030528&dataset=UTHSC_BXD_Young_Adult_Eye_RNAseq_TPM_Log	mouse	BXD	UTHSC_BXD_Young_Adult_Eye_RNAseq_TPM_Log	ENSMUSG00000030528	Blm	Bloom syndrome, RecQ like helicase		N/A	7	80.4547	Not available	12144	N/A		-			80.4547	80.5351	1	183.578	rsm10000002301	12.2971		2.60314	2.6895	0.126572	2.824	0.0155564	x	x	x	x	x	x	2.808	0.11738	2.2355	0.506996	x	x	x	x	x	x	2.6685	0.146371	x
181	https://genenetwork.org/show_trait?trait_id=ENSMUSG00000025105&dataset=UTHSC_BXD_Young_Adult_Eye_RNAseq_TPM_Log	mouse	BXD	UTHSC_BXD_Young_Adult_Eye_RNAseq_TPM_Log	ENSMUSG00000025105	Bnc1	basonuclin 1		N/A	7	81.9667	AI047752, AW546376, Bnc	12173	N/A		-			81.9667	81.9923	2	112.262	rsm10000003052	15.6025		4.00094	3.749	0.226274	4.1425	0.361332	x	x	x	x	x	x	4.309	0.38608	3.7665	0.214253	x	x	x	x	x	x	4.1975	0.103945	x
182	https://genenetwork.org/show_trait?trait_id=ENSMUSG00000047721&dataset=UTHSC_BXD_Young_Adult_Eye_RNAseq_TPM_Log	mouse	BXD	UTHSC_BXD_Young_Adult_Eye_RNAseq_TPM_Log	ENSMUSG00000047721	Bola2	bolA-like 2 (E. coli)		N/A	7	126.695	1110025L05Rik, BolA2	66162	N/A		+			126.695	126.7	X	129.58	rsm10000021708	12.6956		3.63467	3.4535	0.0756604	3.362	0.0848528	x	x	x	x	x	x	3.292	0.118794	3.395	0.0183848	x	x	x	x	x	x	3.5525	0.532451	x
183	https://genenetwork.org/show_trait?trait_id=ENSMUSG00000025103&dataset=UTHSC_BXD_Young_Adult_Eye_RNAseq_TPM_Log	mouse	BXD	UTHSC_BXD_Young_Adult_Eye_RNAseq_TPM_Log	ENSMUSG00000025103	Btbd1	BTB (POZ) domain containing 1		N/A	7	81.7921	1190005H08Rik	83962	N/A		-			81.7921	81.8294	14	22.9588	rs3658866	9.77962		6.01735	6.2675	0.154856	6.114	0.0876812	x	x	x	x	x	x	6.361	0.113137	6.2605	0.0417193	x	x	x	x	x	x	5.733	0.275772	x
184	https://genenetwork.org/show_trait?trait_id=ENSMUSG00000038187&dataset=UTHSC_BXD_Young_Adult_Eye_RNAseq_TPM_Log	mouse	BXD	UTHSC_BXD_Young_Adult_Eye_RNAseq_TPM_Log	ENSMUSG00000038187	Btbd10	BTB (POZ) domain containing 10		N/A	7	113.316	1110056N09Rik, Gmrp1	68815	N/A		-			113.316	113.369	6	104.282	rsm10000073773	12.6857		5.15135	5.346	0.0155564	5.522	0.0410122	x	x	x	x	x	x	5.144	0.311127	4.862	0.248902	x	x	x	x	x	x	5.228	0.0636396	x
185	https://genenetwork.org/show_trait?trait_id=ENSMUSG00000040298&dataset=UTHSC_BXD_Young_Adult_Eye_RNAseq_TPM_Log	mouse	BXD	UTHSC_BXD_Young_Adult_Eye_RNAseq_TPM_Log	ENSMUSG00000040298	Btbd16	BTB (POZ) domain containing 16		N/A	7	130.774	E330040A16Rik	330660	N/A		+			130.774	130.826	1	3.00149	rsm10000000001	0		0	0	0	0	0	x	x	x	x	x	x	0	0	0	0	x	x	x	x	x	x	0	0	x
186	https://genenetwork.org/show_trait?trait_id=ENSMUSG00000066979&dataset=UTHSC_BXD_Young_Adult_Eye_RNAseq_TPM_Log	mouse	BXD	UTHSC_BXD_Young_Adult_Eye_RNAseq_TPM_Log	ENSMUSG00000066979	Bub3	BUB3 mitotic checkpoint protein		N/A	7	131.56	AU019800, AU021329, AU043350, AW146323, C78067	12237	N/A		+			131.56	131.572	1	3.00149	rsm10000000001	0		0	0	0	0	0	x	x	x	x	x	x	0	0	0	0	x	x	x	x	x	x	0	0	x
187	https://genenetwork.org/show_trait?trait_id=ENSMUSG00000109037&dataset=UTHSC_BXD_Young_Adult_Eye_RNAseq_TPM_Log	mouse	BXD	UTHSC_BXD_Young_Adult_Eye_RNAseq_TPM_Log	ENSMUSG00000109037	C030038I04Rik	RIKEN cDNA C030038I04 gene		N/A	7	91.6895	Not available	77612	N/A		+			91.6895	91.6902	1	3.00149	rsm10000000001	0		0	0	0	0	0	x	x	x	x	x	x	0	0	0	0	x	x	x	x	x	x	0	0	x
188	https://genenetwork.org/show_trait?trait_id=ENSMUSG00000108812&dataset=UTHSC_BXD_Young_Adult_Eye_RNAseq_TPM_Log	mouse	BXD	UTHSC_BXD_Young_Adult_Eye_RNAseq_TPM_Log	ENSMUSG00000108812	C130083A15Rik	RIKEN cDNA C130083A15 gene		N/A	7	73.5273	Not available	402770	N/A		-			73.5273	73.5287	1	3.00149	rsm10000000001	0		0	0	0	0	0	x	x	x	x	x	x	0	0	0	0	x	x	x	x	x	x	0	0	x
189	https://genenetwork.org/show_trait?trait_id=ENSMUSG00000085560&dataset=UTHSC_BXD_Young_Adult_Eye_RNAseq_TPM_Log	mouse	BXD	UTHSC_BXD_Young_Adult_Eye_RNAseq_TPM_Log	ENSMUSG00000085560	C230038L03Rik	RIKEN cDNA C230038L03 gene		N/A	7	96.9068	Not available		N/A		-			96.9068	96.9519	7	95.9937	rsm10000009621	23.3903		0.219321	0.2755	0.143543	0.1845	0.20294	x	x	x	x	x	x	0.1895	0.267993	0.208	0.294156	x	x	x	x	x	x	0.2795	0.225567	x
190	https://genenetwork.org/show_trait?trait_id=ENSMUSG00000047248&dataset=UTHSC_BXD_Young_Adult_Eye_RNAseq_TPM_Log	mouse	BXD	UTHSC_BXD_Young_Adult_Eye_RNAseq_TPM_Log	ENSMUSG00000047248	C2cd3	C2 calcium-dependent domain containing 3		N/A	7	100.372	AU020772	277939	N/A		+			100.372	100.47	1	159.436	rsm10000001793	11.9508		2.87458	3.064	0.366281	3.6675	0.0982878	x	x	x	x	x	x	3.2705	0.358503	2.973	0.00989949	x	x	x	x	x	x	2.9165	0.135057	x
191	https://genenetwork.org/show_trait?trait_id=ENSMUSG00000108359&dataset=UTHSC_BXD_Young_Adult_Eye_RNAseq_TPM_Log	mouse	BXD	UTHSC_BXD_Young_Adult_Eye_RNAseq_TPM_Log	ENSMUSG00000108359	C430039J01Rik	RIKEN cDNA C430039J01 gene		N/A	7	116.41	Not available	77651	N/A		-			116.41	116.411	1	3.00149	rsm10000000001	0		0	0	0	0	0	x	x	x	x	x	x	0	0	0	0	x	x	x	x	x	x	0	0	x
192	https://genenetwork.org/show_trait?trait_id=ENSMUSG00000066189&dataset=UTHSC_BXD_Young_Adult_Eye_RNAseq_TPM_Log	mouse	BXD	UTHSC_BXD_Young_Adult_Eye_RNAseq_TPM_Log	ENSMUSG00000066189	Cacng3	calcium channel, voltage-dependent, gamma subunit 3		N/A	7	122.67	Not available	54376	N/A		+			122.67	122.769	2	8.31486	rsm10000002512	12.0528		5.21459	4.8065	0.0629325	5.529	0.0212132	x	x	x	x	x	x	5.0585	0.378302	4.6885	0.371231	x	x	x	x	x	x	5.4435	0.0799031	x
193	https://genenetwork.org/show_trait?trait_id=ENSMUSG00000030669&dataset=UTHSC_BXD_Young_Adult_Eye_RNAseq_TPM_Log	mouse	BXD	UTHSC_BXD_Young_Adult_Eye_RNAseq_TPM_Log	ENSMUSG00000030669	Calca	calcitonin/calcitonin-related polypeptide, alpha		N/A	7	114.631	CA, CGRP1, CGRP1, Calc, Calc1, Cgrp, Ct, Ctn	12310	N/A		-			114.631	114.636	4	133.964	rs27574272	13.0099		0.997464	1.396	0.410122	0.7235	0.00777817	x	x	x	x	x	x	0.678	0.192333	0	0	x	x	x	x	x	x	2.141	0.0551543	x
194	https://genenetwork.org/show_trait?trait_id=ENSMUSG00000030666&dataset=UTHSC_BXD_Young_Adult_Eye_RNAseq_TPM_Log	mouse	BXD	UTHSC_BXD_Young_Adult_Eye_RNAseq_TPM_Log	ENSMUSG00000030666	Calcb	calcitonin-related polypeptide, beta		N/A	7	114.719	CGRP2, Calc2	116903	N/A		+			114.719	114.723	7	60.1739	rsm10000009174	17.8824		0.374117	0.122	0.172534	0.7135	0.645589	x	x	x	x	x	x	0.295	0.417193	0.8605	0.108187	x	x	x	x	x	x	0.785	0.705693	x
195	https://genenetwork.org/show_trait?trait_id=ENSMUSG00000035547&dataset=UTHSC_BXD_Young_Adult_Eye_RNAseq_TPM_Log	mouse	BXD	UTHSC_BXD_Young_Adult_Eye_RNAseq_TPM_Log	ENSMUSG00000035547	Capn5	calpain 5		N/A	7	98.1216	nCL3	12337	N/A		-			98.1216	98.1783	7	98.3894	rsm10000009727	20.8381		6.52171	6.3635	0.173241	6.1905	0.73327	x	x	x	x	x	x	6.392	0.132936	6.4405	0.10253	x	x	x	x	x	x	6.448	0.0975807	x
196	https://genenetwork.org/show_trait?trait_id=ENSMUSG00000037060&dataset=UTHSC_BXD_Young_Adult_Eye_RNAseq_TPM_Log	mouse	BXD	UTHSC_BXD_Young_Adult_Eye_RNAseq_TPM_Log	ENSMUSG00000037060	Cavin3	caveolae associated 3		N/A	7	105.48	3110015B12Rik, 6330514M23Rik, Prkcdbp, SRBC	109042	N/A		-			105.48	105.482	8	95.1419	rsm10000010556	10.1		5.7441	5.475	0.165463	5.549	0.0169706	x	x	x	x	x	x	5.769	0.0834386	5.872	0.516188	x	x	x	x	x	x	5.6795	0.0360624	x
197	https://genenetwork.org/show_trait?trait_id=ENSMUSG00000057176&dataset=UTHSC_BXD_Young_Adult_Eye_RNAseq_TPM_Log	mouse	BXD	UTHSC_BXD_Young_Adult_Eye_RNAseq_TPM_Log	ENSMUSG00000057176	Ccdc189	coiled-coil domain containing 189		N/A	7	127.582	Gm166	233899	N/A		-			127.582	127.589	11	6.08492	rsm10000012935	9.94981		3.1563	2.968	0.301227	3.296	0.11738	x	x	x	x	x	x	3.2995	0.0657609	2.9825	0.0403051	x	x	x	x	x	x	3.218	0.0169706	x
198	https://genenetwork.org/show_trait?trait_id=ENSMUSG00000039391&dataset=UTHSC_BXD_Young_Adult_Eye_RNAseq_TPM_Log	mouse	BXD	UTHSC_BXD_Young_Adult_Eye_RNAseq_TPM_Log	ENSMUSG00000039391	Ccdc81	coiled-coil domain containing 81		N/A	7	89.8661	4921513D09Rik	70884	N/A		-			89.8661	89.9036	7	89.9016	rsm10000009533	36.6219		1.80877	1.098	0.748119	1.749	0.0692965	x	x	x	x	x	x	2.1905	0.488611	1.864	0.275772	x	x	x	x	x	x	2.4925	0.605991	x
199	https://genenetwork.org/show_trait?trait_id=ENSMUSG00000030617&dataset=UTHSC_BXD_Young_Adult_Eye_RNAseq_TPM_Log	mouse	BXD	UTHSC_BXD_Young_Adult_Eye_RNAseq_TPM_Log	ENSMUSG00000030617	Ccdc83	coiled-coil domain containing 83		N/A	7	90.2239	4930549K11Rik, 4930554C01Rik, 4932423M01Rik	75338	N/A		-			90.2239	90.2658	X	105.729	rsm10000021629	9.57232		0.0981173	0.1575	0.222739	0.0425	0.0601041	x	x	x	x	x	x	0	0	0.0435	0.0615183	x	x	x	x	x	x	0	0	x
200	https://genenetwork.org/show_trait?trait_id=ENSMUSG00000044362&dataset=UTHSC_BXD_Young_Adult_Eye_RNAseq_TPM_Log	mouse	BXD	UTHSC_BXD_Young_Adult_Eye_RNAseq_TPM_Log	ENSMUSG00000044362	Ccdc89	coiled-coil domain containing 89		N/A	7	90.4266	1700019B01Rik, AU022100, BOIP	70054	N/A		+			90.4266	90.4287	19	42.1426	rsm10002113306	17.7774		3.49247	3.3965	0.28355	3.4185	0.222739	x	x	x	x	x	x	3.68	0.438406	2.7585	0.21991	x	x	x	x	x	x	3.613	0.260215	x
201	https://genenetwork.org/show_trait?trait_id=ENSMUSG00000030613&dataset=UTHSC_BXD_Young_Adult_Eye_RNAseq_TPM_Log	mouse	BXD	UTHSC_BXD_Young_Adult_Eye_RNAseq_TPM_Log	ENSMUSG00000030613	Ccdc90b	coiled-coil domain containing 90B		N/A	7	92.5611	2310015N07Rik, C86558	66365	N/A		+			92.5611	92.5823	7	84.1498	rs31476858	15.091		6.14591	6.1095	0.0190919	6.4035	0.28355	x	x	x	x	x	x	6.1285	0.130815	6.0915	0.00070711	x	x	x	x	x	x	5.976	0.0410122	x
202	https://genenetwork.org/show_trait?trait_id=ENSMUSG00000030898&dataset=UTHSC_BXD_Young_Adult_Eye_RNAseq_TPM_Log	mouse	BXD	UTHSC_BXD_Young_Adult_Eye_RNAseq_TPM_Log	ENSMUSG00000030898	Cckbr	cholecystokinin B receptor		N/A	7	105.426	CCKBR, CCK2R, CCK2R, CCKR2	12426	N/A		+			105.426	105.471	4	92.2734	rsm10000005112	9.65628		2.99961	3.0615	0.297692	3.2125	0.0615183	x	x	x	x	x	x	2.8395	0.173241	3.2185	0.116673	x	x	x	x	x	x	3.1935	0.402344	x
203	https://genenetwork.org/show_trait?trait_id=ENSMUSG00000033904&dataset=UTHSC_BXD_Young_Adult_Eye_RNAseq_TPM_Log	mouse	BXD	UTHSC_BXD_Young_Adult_Eye_RNAseq_TPM_Log	ENSMUSG00000033904	Ccp110	centriolar coiled coil protein 110		N/A	7	118.713	6330503K22Rik, AA415922, AI427129, AW557948, CP110, cep110	101565	N/A		+			118.713	118.737	9	114.714	rsm10000011955	9.08045		4.6623	4.5655	0.239709	5.2335	0.0700036	x	x	x	x	x	x	4.617	0.2885	4.3655	0.382545	x	x	x	x	x	x	4.851	0.0735391	x
204	https://genenetwork.org/show_trait?trait_id=ENSMUSG00000030724&dataset=UTHSC_BXD_Young_Adult_Eye_RNAseq_TPM_Log	mouse	BXD	UTHSC_BXD_Young_Adult_Eye_RNAseq_TPM_Log	ENSMUSG00000030724	Cd19	CD19 antigen		N/A	7	126.408	AW495831	12478	N/A		-			126.408	126.415	16	17.7354	rsm10001919623	9.73617		0.680847	0.283	0.400222	0.582	0.0226274	x	x	x	x	x	x	0.7375	0.265165	0.4535	0.00919239	x	x	x	x	x	x	0.601	0.222032	x
205	https://genenetwork.org/show_trait?trait_id=ENSMUSG00000042502&dataset=UTHSC_BXD_Young_Adult_Eye_RNAseq_TPM_Log	mouse	BXD	UTHSC_BXD_Young_Adult_Eye_RNAseq_TPM_Log	ENSMUSG00000042502	Cd2bp2	CD2 cytoplasmic tail binding protein 2		N/A	7	127.192	1500011B02Rik, 2410024K20Rik, AW048183	70233	N/A		-			127.192	127.196	14	26.765	rsm10000017128	12.2503		6.28585	6.259	0.137179	6.082	0.079196	x	x	x	x	x	x	6.2755	0.277893	5.8785	0.159099	x	x	x	x	x	x	6.2035	0.0304056	x
206	https://genenetwork.org/show_trait?trait_id=ENSMUSG00000030682&dataset=UTHSC_BXD_Young_Adult_Eye_RNAseq_TPM_Log	mouse	BXD	UTHSC_BXD_Young_Adult_Eye_RNAseq_TPM_Log	ENSMUSG00000030682	Cdipt	CDP-diacylglycerol--inositol 3-phosphatidyltransferase (phosphatidylinositol synthase)		N/A	7	126.976	9530042F15Rik, D7Bwg0575e, Pis, Pis1	52858	N/A		+			126.976	126.981	2	7.69642	rs13476335	11.5796		6.8139	6.7755	0.161927	6.8075	0.0190919	x	x	x	x	x	x	6.8115	0.0643467	6.7215	0.092631	x	x	x	x	x	x	6.8595	0.0700036	x
207	https://genenetwork.org/show_trait?trait_id=ENSMUSG00000097075&dataset=UTHSC_BXD_Young_Adult_Eye_RNAseq_TPM_Log	mouse	BXD	UTHSC_BXD_Young_Adult_Eye_RNAseq_TPM_Log	ENSMUSG00000097075	Cdiptos	CDIP transferase, opposite strand		N/A	7	126.972	D830044I16Rik	381922	N/A		-			126.972	126.976	12	113.624	rsm10000015390	14.0289		2.06511	2.0475	0.721956	2.155	0.428507	x	x	x	x	x	x	1.9935	0.0572756	1.914	0.339411	x	x	x	x	x	x	1.961	0.260215	x
208	https://genenetwork.org/show_trait?trait_id=ENSMUSG00000030878&dataset=UTHSC_BXD_Young_Adult_Eye_RNAseq_TPM_Log	mouse	BXD	UTHSC_BXD_Young_Adult_Eye_RNAseq_TPM_Log	ENSMUSG00000030878	Cdr2	cerebellar degeneration-related 2		N/A	7	120.957	AA617262	12585	N/A		-			120.957	120.982	X	164.202	rsm10000021858	9.85969		6.8184	6.97	0.0763675	7.1095	0.0572756	x	x	x	x	x	x	6.874	0.329512	6.7155	0.0827315	x	x	x	x	x	x	6.681	0.0622254	x
209	https://genenetwork.org/show_trait?trait_id=ENSMUSG00000052353&dataset=UTHSC_BXD_Young_Adult_Eye_RNAseq_TPM_Log	mouse	BXD	UTHSC_BXD_Young_Adult_Eye_RNAseq_TPM_Log	ENSMUSG00000052353	Cemip	cell migration inducing protein, hyaluronan binding		N/A	7	83.9329	12H19.01.T7, 6330404C01Rik, 9930013L23Rik, AY007814, Kiaa1199	80982	N/A		-			83.9329	84.0865	9	114.714	rsm10000011955	9.1744		2.29472	2.243	0.0933381	2.82	0.185262	x	x	x	x	x	x	2.349	0.0169706	1.8145	0.523966	x	x	x	x	x	x	1.961	0.0890955	x
210	https://genenetwork.org/show_trait?trait_id=ENSMUSG00000011154&dataset=UTHSC_BXD_Young_Adult_Eye_RNAseq_TPM_Log	mouse	BXD	UTHSC_BXD_Young_Adult_Eye_RNAseq_TPM_Log	ENSMUSG00000011154	Cfap161	cilia and flagella associated protein 161		N/A	7	83.7741	1700026D08Rik, AW047638, AW551802	75556	N/A		-			83.7741	83.7949	1	172.212	rsm10000002138	13.6997		0.186835	0.0345	0.0487904	0.0495	0.00777817	x	x	x	x	x	x	0.047	0.066468	0.2405	0.340118	x	x	x	x	x	x	0.1805	0.255266	x
211	https://genenetwork.org/show_trait?trait_id=ENSMUSG00000078671&dataset=UTHSC_BXD_Young_Adult_Eye_RNAseq_TPM_Log	mouse	BXD	UTHSC_BXD_Young_Adult_Eye_RNAseq_TPM_Log	ENSMUSG00000078671	Chd2	chromodomain helicase DNA binding protein 2		N/A	7	73.4266	2810013C04Rik, 2810040A01Rik, 5630401D06Rik, AI851092, BC029703, CHD2	244059	N/A		-			73.4266	73.5418	1	159.436	rsm10000001793	13.7238		4.65455	4.606	0.0989949	4.9525	0.113844	x	x	x	x	x	x	4.801	0.0890955	4.404	0.345068	x	x	x	x	x	x	4.7745	0.0912168	x
212	https://genenetwork.org/show_trait?trait_id=ENSMUSG00000030865&dataset=UTHSC_BXD_Young_Adult_Eye_RNAseq_TPM_Log	mouse	BXD	UTHSC_BXD_Young_Adult_Eye_RNAseq_TPM_Log	ENSMUSG00000030865	Chp2	calcineurin-like EF hand protein 2		N/A	7	122.219	2010110P09Rik, Cbhp2	70261	N/A		+			122.219	122.223	1	46.9148	rsm10000044331	12.2225		2.25008	2.0795	0.311834	2.6675	0.0784888	x	x	x	x	x	x	2.412	0.335169	2.3735	0.210011	x	x	x	x	x	x	1.9705	0.143543	x
213	https://genenetwork.org/show_trait?trait_id=ENSMUSG00000030732&dataset=UTHSC_BXD_Young_Adult_Eye_RNAseq_TPM_Log	mouse	BXD	UTHSC_BXD_Young_Adult_Eye_RNAseq_TPM_Log	ENSMUSG00000030732	Chrdl2	chordin-like 2		N/A	7	100.006	1810022C01Rik, Chl2	69121	N/A		+			100.006	100.035	12	3.2	rsm10000000002	11.4604		0.856877	0.547	0.0523259	0.7315	0.11243	x	x	x	x	x	x	1.094	0.575585	0.996	0.206475	x	x	x	x	x	x	0.8935	0.0841457	x
214	https://genenetwork.org/show_trait?trait_id=ENSMUSG00000066279&dataset=UTHSC_BXD_Young_Adult_Eye_RNAseq_TPM_Log	mouse	BXD	UTHSC_BXD_Young_Adult_Eye_RNAseq_TPM_Log	ENSMUSG00000066279	Chrna10	cholinergic receptor, nicotinic, alpha polypeptide 10		N/A	7	102.111	Not available	504186	N/A		-			102.111	102.117	6	101.785	rsm10000073692	15.1297		0.289727	0.25	0.353553	0.1955	0.00919239	x	x	x	x	x	x	0.1615	0.228395	0.4935	0.210011	x	x	x	x	x	x	0.049	0.0692965	x
215	https://genenetwork.org/show_trait?trait_id=ENSMUSG00000030930&dataset=UTHSC_BXD_Young_Adult_Eye_RNAseq_TPM_Log	mouse	BXD	UTHSC_BXD_Young_Adult_Eye_RNAseq_TPM_Log	ENSMUSG00000030930	Chst15	carbohydrate sulfotransferase 15		N/A	7	132.236	4631426J05Rik, BRAG, GalNAc4S6ST, GalNAcS6ST, MAd5, mKIAA0598	77590	N/A		-			132.236	132.317	1	3.00149	rsm10000000001	0		0	0	0	0	0	x	x	x	x	x	x	0	0	0	0	x	x	x	x	x	x	0	0	x
216	https://genenetwork.org/show_trait?trait_id=ENSMUSG00000030538&dataset=UTHSC_BXD_Young_Adult_Eye_RNAseq_TPM_Log	mouse	BXD	UTHSC_BXD_Young_Adult_Eye_RNAseq_TPM_Log	ENSMUSG00000030538	Cib1	calcium and integrin binding 1 (calmyrin)		N/A	7	80.2271	Cibkip, Kip, Prkdcip	23991	N/A		-			80.2271	80.2328	7	74.8663	rs48673245	34.4893		4.65542	4.4215	0.232638	4.429	0.0961665	x	x	x	x	x	x	4.5435	0.548008	4.3205	0.184555	x	x	x	x	x	x	4.9525	0.221324	x
217	https://genenetwork.org/show_trait?trait_id=ENSMUSG00000030720&dataset=UTHSC_BXD_Young_Adult_Eye_RNAseq_TPM_Log	mouse	BXD	UTHSC_BXD_Young_Adult_Eye_RNAseq_TPM_Log	ENSMUSG00000030720	Cln3	ceroid lipofuscinosis, neuronal 3, juvenile (Batten, Spielmeyer-Vogt disease)		N/A	7	126.571	AI323623	12752	N/A		-			126.571	126.586	1	10.0938	rsm10000000120	9.47961		4.53308	4.3425	0.275065	4.6755	0.125158	x	x	x	x	x	x	4.468	0.00282843	4.127	0.394566	x	x	x	x	x	x	4.6425	0.0968736	x
218	https://genenetwork.org/show_trait?trait_id=ENSMUSG00000025439&dataset=UTHSC_BXD_Young_Adult_Eye_RNAseq_TPM_Log	mouse	BXD	UTHSC_BXD_Young_Adult_Eye_RNAseq_TPM_Log	ENSMUSG00000025439	Clns1a	chloride channel, nucleotide-sensitive, 1A		N/A	7	97.6966	2610036D06Rik, 2610100O04Rik, Clci, Clcni, ICLN	12729	N/A		+			97.6966	97.7208	7	96.8321	rsm10000009652	23.1546		5.33956	5.365	0.231931	5.5025	0.0360624	x	x	x	x	x	x	5.266	0.241831	5.1555	0.0516188	x	x	x	x	x	x	5.302	0.0608112	x
219	https://genenetwork.org/show_trait?trait_id=ENSMUSG00000001829&dataset=UTHSC_BXD_Young_Adult_Eye_RNAseq_TPM_Log	mouse	BXD	UTHSC_BXD_Young_Adult_Eye_RNAseq_TPM_Log	ENSMUSG00000001829	Clpb	ClpB caseinolytic peptidase B		N/A	7	101.664	AL118244, Skd3	20480	N/A		+			101.664	101.796	10	68.448	rsm10000012371	12.2505		4.56645	4.493	0.0113137	4.802	0.0480833	x	x	x	x	x	x	4.653	0.202233	4.7145	0.0346482	x	x	x	x	x	x	4.3235	0.00494975	x
220	https://genenetwork.org/show_trait?trait_id=ENSMUSG00000030897&dataset=UTHSC_BXD_Young_Adult_Eye_RNAseq_TPM_Log	mouse	BXD	UTHSC_BXD_Young_Adult_Eye_RNAseq_TPM_Log	ENSMUSG00000030897	Cnga4	cyclic nucleotide gated channel alpha 4		N/A	7	105.405	Not available	233649	N/A		+			105.405	105.409	3	18.709	rsm10000003831	14.5316		0.685596	0.3835	0.212839	0.646	0.21496	x	x	x	x	x	x	1.232	0.296985	0.7015	0.372645	x	x	x	x	x	x	0.737	0.234759	x
221	https://genenetwork.org/show_trait?trait_id=ENSMUSG00000044881&dataset=UTHSC_BXD_Young_Adult_Eye_RNAseq_TPM_Log	mouse	BXD	UTHSC_BXD_Young_Adult_Eye_RNAseq_TPM_Log	ENSMUSG00000044881	Coa4	cytochrome c oxidase assembly factor 4		N/A	7	100.537	5330414O08Rik, AI115477, AW047259, Chchd8, E2ig2	68185	N/A		+			100.537	100.54	7	107.291	rsm10000009944	15.3347		3.17473	3.304	0.059397	3.1175	0.0671751	x	x	x	x	x	x	3.29	0.0254558	2.927	0.363453	x	x	x	x	x	x	3.455	0.34224	x
222	https://genenetwork.org/show_trait?trait_id=ENSMUSG00000034951&dataset=UTHSC_BXD_Young_Adult_Eye_RNAseq_TPM_Log	mouse	BXD	UTHSC_BXD_Young_Adult_Eye_RNAseq_TPM_Log	ENSMUSG00000034951	Cog7	component of oligomeric golgi complex 7		N/A	7	121.879	5630400E24Rik, Gm167	233824	N/A		-			121.879	121.982	8	119.622	rs6296597	9.54479		5.02729	4.889	0.00282843	5.135	0.103238	x	x	x	x	x	x	5.244	0.0127279	4.85	0.0947523	x	x	x	x	x	x	5.1145	0.0473761	x
223	https://genenetwork.org/show_trait?trait_id=ENSMUSG00000030754&dataset=UTHSC_BXD_Young_Adult_Eye_RNAseq_TPM_Log	mouse	BXD	UTHSC_BXD_Young_Adult_Eye_RNAseq_TPM_Log	ENSMUSG00000030754	Copb1	coatomer protein complex, subunit beta 1		N/A	7	114.216	2610019B04Rik	70349	N/A		-			114.216	114.255	7	113.848	rsm10000009997	57.5248		6.12261	5.78	0.103238	6.1175	0.0827315	x	x	x	x	x	x	6.437	0.140007	5.8605	0.0190919	x	x	x	x	x	x	5.9125	0.0968736	x
224	https://genenetwork.org/show_trait?trait_id=ENSMUSG00000030652&dataset=UTHSC_BXD_Young_Adult_Eye_RNAseq_TPM_Log	mouse	BXD	UTHSC_BXD_Young_Adult_Eye_RNAseq_TPM_Log	ENSMUSG00000030652	Coq7	demethyl-Q 7		N/A	7	118.51	clk1	12850	N/A		-			118.51	118.533	7	143.559	rs13459436	17.0048		4.05783	4.2465	0.0417193	3.749	0.311127	x	x	x	x	x	x	3.7605	0.197283	4.371	0.0848528	x	x	x	x	x	x	4.1825	0.150614	x
225	https://genenetwork.org/show_trait?trait_id=ENSMUSG00000030707&dataset=UTHSC_BXD_Young_Adult_Eye_RNAseq_TPM_Log	mouse	BXD	UTHSC_BXD_Young_Adult_Eye_RNAseq_TPM_Log	ENSMUSG00000030707	Coro1a	coronin, actin binding protein 1A		N/A	7	126.7	Clabp, Lmb3, TACO, p57	12721	N/A		-			126.7	126.708	14	26.765	rsm10000017128	17.5226		3.53573	3.1135	0.258094	3.161	0.562857	x	x	x	x	x	x	3.1695	0.106773	2.889	0.5671	x	x	x	x	x	x	3.281	0.0381838	x
226	https://genenetwork.org/show_trait?trait_id=ENSMUSG00000081359&dataset=UTHSC_BXD_Young_Adult_Eye_RNAseq_TPM_Log	mouse	BXD	UTHSC_BXD_Young_Adult_Eye_RNAseq_TPM_Log	ENSMUSG00000081359	Cox20b	cytochrome c oxidase assembly protein 20B		N/A	7	100.58	Cox20ps, Gm15683	108167449	N/A		+			100.58	100.581	1	3.00149	rsm10000000001	0		0	0	0	0	0	x	x	x	x	x	x	0	0	0	0	x	x	x	x	x	x	0	0	x
227	https://genenetwork.org/show_trait?trait_id=ENSMUSG00000030785&dataset=UTHSC_BXD_Young_Adult_Eye_RNAseq_TPM_Log	mouse	BXD	UTHSC_BXD_Young_Adult_Eye_RNAseq_TPM_Log	ENSMUSG00000030785	Cox6a2	cytochrome c oxidase subunit 6A2		N/A	7	128.205	CoxVIaH, VIaH	12862	N/A		-			128.205	128.206	1	3.00149	rsm10000000001	0		0	0	0	0	0	x	x	x	x	x	x	0	0	0	0	x	x	x	x	x	x	0	0	x
228	https://genenetwork.org/show_trait?trait_id=ENSMUSG00000025586&dataset=UTHSC_BXD_Young_Adult_Eye_RNAseq_TPM_Log	mouse	BXD	UTHSC_BXD_Young_Adult_Eye_RNAseq_TPM_Log	ENSMUSG00000025586	Cpeb1	cytoplasmic polyadenylation element binding protein 1		N/A	7	81.347	AU024112, Cpebp1, Cpeb, mCPEB, mCpeb1	12877	N/A		-			81.347	81.4555	17	85.4035	rsm10000020191	22.3114		5.66608	5.6005	0.153442	5.8365	0.0827315	x	x	x	x	x	x	5.587	0.271529	5.168	0.459619	x	x	x	x	x	x	5.537	0.0890955	x
229	https://genenetwork.org/show_trait?trait_id=ENSMUSG00000109401&dataset=UTHSC_BXD_Young_Adult_Eye_RNAseq_TPM_Log	mouse	BXD	UTHSC_BXD_Young_Adult_Eye_RNAseq_TPM_Log	ENSMUSG00000109401	Cpeb1os1	cytoplasmic polyadenylation element binding protein 1, opposite strand 1		N/A	7	81.4559	5430439G13Rik	75738	N/A		+			81.4559	81.458	12	113.624	rsm10000015390	10.7576		1.49287	1.3015	0.976514	1.1605	0.0657609	x	x	x	x	x	x	1.6605	0.946816	1.2735	0.0629325	x	x	x	x	x	x	1.884	0.520431	x
230	https://genenetwork.org/show_trait?trait_id=ENSMUSG00000030862&dataset=UTHSC_BXD_Young_Adult_Eye_RNAseq_TPM_Log	mouse	BXD	UTHSC_BXD_Young_Adult_Eye_RNAseq_TPM_Log	ENSMUSG00000030862	Cpxm2	carboxypeptidase X 2 (M14 family)		N/A	7	132.033	4632435C11Rik, CPX2, Cpx2	55987	N/A		-			132.033	132.155	1	3.00149	rsm10000000001	0		0	0	0	0	0	x	x	x	x	x	x	0	0	0	0	x	x	x	x	x	x	0	0	x
231	https://genenetwork.org/show_trait?trait_id=ENSMUSG00000051451&dataset=UTHSC_BXD_Young_Adult_Eye_RNAseq_TPM_Log	mouse	BXD	UTHSC_BXD_Young_Adult_Eye_RNAseq_TPM_Log	ENSMUSG00000051451	Crebzf	CREB/ATF bZIP transcription factor		N/A	7	90.4427	1110034C16Rik, 6330417B10Rik, LAZip, LAZipII, SMILE, Zf	233490	N/A		+			90.4427	90.448	1	10.0938	rsm10000000120	8.96709		6.98142	6.892	0.275772	7.1755	0.0120208	x	x	x	x	x	x	6.9565	0.495682	6.286	0.432749	x	x	x	x	x	x	6.7605	0.0219203	x
232	https://genenetwork.org/show_trait?trait_id=ENSMUSG00000030527&dataset=UTHSC_BXD_Young_Adult_Eye_RNAseq_TPM_Log	mouse	BXD	UTHSC_BXD_Young_Adult_Eye_RNAseq_TPM_Log	ENSMUSG00000030527	Crtc3	CREB regulated transcription coactivator 3		N/A	7	80.5866	2610312F20Rik, 6332415K15Rik, AI429792, BC011210, TORC3	70461	N/A		-			80.5866	80.6889	1	166.306	rsm10000002035	13.2699		4.84923	4.8905	0.0869741	5.2515	0.0558614	x	x	x	x	x	x	4.819	0.0339411	4.6325	0.0148492	x	x	x	x	x	x	4.8445	0.0997021	x
233	https://genenetwork.org/show_trait?trait_id=ENSMUSG00000030905&dataset=UTHSC_BXD_Young_Adult_Eye_RNAseq_TPM_Log	mouse	BXD	UTHSC_BXD_Young_Adult_Eye_RNAseq_TPM_Log	ENSMUSG00000030905	Crym	crystallin, mu		N/A	7	120.186	Not available	12971	N/A		-			120.186	120.202	17	52.5621	rs48107437	13.0484		4.82641	4.619	0.10748	4.8825	0.0544472	x	x	x	x	x	x	4.81	0.0466691	4.685	0.0989949	x	x	x	x	x	x	4.576	0.145664	x
234	https://genenetwork.org/show_trait?trait_id=ENSMUSG00000030970&dataset=UTHSC_BXD_Young_Adult_Eye_RNAseq_TPM_Log	mouse	BXD	UTHSC_BXD_Young_Adult_Eye_RNAseq_TPM_Log	ENSMUSG00000030970	Ctbp2	C-terminal binding protein 2		N/A	7	132.988	AA407280, D7Ertd45e, Gtrgeo6, Ribeye	13017	N/A		-			132.988	133.124	3	86.2556	rsm10000004277	13.6521		0.503408	0.5645	0.0940452	0.601	0.0311127	x	x	x	x	x	x	0.786	0.222032	0.603	0.301227	x	x	x	x	x	x	0.4885	0.160513	x
235	https://genenetwork.org/show_trait?trait_id=ENSMUSG00000042340&dataset=UTHSC_BXD_Young_Adult_Eye_RNAseq_TPM_Log	mouse	BXD	UTHSC_BXD_Young_Adult_Eye_RNAseq_TPM_Log	ENSMUSG00000042340	Ctf1	cardiotrophin 1		N/A	7	127.713	CT1	13019	N/A		+			127.713	127.718	11	50.5766	rsm10000013598	15.0705		3.78861	3.6515	0.31042	3.586	0.0975807	x	x	x	x	x	x	4.0045	0.0784888	3.0385	0.260922	x	x	x	x	x	x	3.3275	0.0869741	x
236	https://genenetwork.org/show_trait?trait_id=ENSMUSG00000060034&dataset=UTHSC_BXD_Young_Adult_Eye_RNAseq_TPM_Log	mouse	BXD	UTHSC_BXD_Young_Adult_Eye_RNAseq_TPM_Log	ENSMUSG00000060034	Ctf2	cardiotrophin 2		N/A	7	127.718	Gm494, NP	244218	N/A		-			127.718	127.732	14	72.5037	rsm10000017588	10.1246		2.34947	2.393	0.651952	2.4715	0.265165	x	x	x	x	x	x	2.693	0.254558	2.184	0.217789	x	x	x	x	x	x	2.06	0.222032	x
237	https://genenetwork.org/show_trait?trait_id=ENSMUSG00000005609&dataset=UTHSC_BXD_Young_Adult_Eye_RNAseq_TPM_Log	mouse	BXD	UTHSC_BXD_Young_Adult_Eye_RNAseq_TPM_Log	ENSMUSG00000005609	Ctr9	CTR9 homolog, Paf1/RNA polymerase II complex component		N/A	7	111.029	Ctr9, Tsp, Tsbp, Sh2bp1, AA409336, mKIAA0155, TSBP, p150, SH2BP1, p150TSP, YOL145C, CDP1	22083	N/A		+			111.029	111.056	X	166.339	rsm10000021872	10.8906		5.78603	5.94	0.0749533	5.9935	0.0205061	x	x	x	x	x	x	5.9585	0.00353553	5.723	0.0113137	x	x	x	x	x	x	5.662	0.00989949	x
238	https://genenetwork.org/show_trait?trait_id=ENSMUSG00000030560&dataset=UTHSC_BXD_Young_Adult_Eye_RNAseq_TPM_Log	mouse	BXD	UTHSC_BXD_Young_Adult_Eye_RNAseq_TPM_Log	ENSMUSG00000030560	Ctsc	cathepsin C		N/A	7	88.2781	AI047818, CatC, DPP1, DPPI	13032	N/A		+			88.2781	88.3109	7	88.307	rsm10000009525	26.6492		4.39366	4.5805	0.108187	4.664	0.185262	x	x	x	x	x	x	4.3535	0.0106066	4.537	0.257387	x	x	x	x	x	x	3.844	0.0961665	x
239	https://genenetwork.org/show_trait?trait_id=ENSMUSG00000040205&dataset=UTHSC_BXD_Young_Adult_Eye_RNAseq_TPM_Log	mouse	BXD	UTHSC_BXD_Young_Adult_Eye_RNAseq_TPM_Log	ENSMUSG00000040205	Cuzd1	CUB and zona pellucida-like domains 1		N/A	7	131.309	Erg1, Itmap1, Uo44, Usg, Utczp	16433	N/A		-			131.309	131.322	1	3.00149	rsm10000000001	0		0	0	0	0	0	x	x	x	x	x	x	0	0	0	0	x	x	x	x	x	x	0	0	x
240	https://genenetwork.org/show_trait?trait_id=ENSMUSG00000048065&dataset=UTHSC_BXD_Young_Adult_Eye_RNAseq_TPM_Log	mouse	BXD	UTHSC_BXD_Young_Adult_Eye_RNAseq_TPM_Log	ENSMUSG00000048065	Cyb5r2	cytochrome b5 reductase 2		N/A	7	107.748	D630003K02Rik, b5R.2	320635	N/A		-			107.748	107.758	1	37.6751	rsm10000004274	14.4329		2.42311	2.432	0.104652	1.9395	0.222739	x	x	x	x	x	x	2.668	0.656195	2.626	0.130108	x	x	x	x	x	x	2.166	0.301227	x
241	https://genenetwork.org/show_trait?trait_id=ENSMUSG00000030670&dataset=UTHSC_BXD_Young_Adult_Eye_RNAseq_TPM_Log	mouse	BXD	UTHSC_BXD_Young_Adult_Eye_RNAseq_TPM_Log	ENSMUSG00000030670	Cyp2r1	cytochrome P450, family 2, subfamily r, polypeptide 1		N/A	7	114.55	Not available	244209	N/A		-			114.55	114.563	7	114.417	rsm10000010013	47.9151		0.814163	0.996	0.871156	1.5505	0.111016	x	x	x	x	x	x	1.0695	0.00777817	0.398	0.0466691	x	x	x	x	x	x	0.847	0.0127279	x
242	https://genenetwork.org/show_trait?trait_id=ENSMUSG00000032743&dataset=UTHSC_BXD_Young_Adult_Eye_RNAseq_TPM_Log	mouse	BXD	UTHSC_BXD_Young_Adult_Eye_RNAseq_TPM_Log	ENSMUSG00000032743	D430042O09Rik	RIKEN cDNA D430042O09 gene		N/A	7	125.708	Kiaa0556	233865	N/A		+			125.708	125.875	X	108.749	rsm10000021643	8.76983		5.50521	5.6775	0.0629325	5.8235	0.108187	x	x	x	x	x	x	5.568	0.210718	5.3355	0.0784888	x	x	x	x	x	x	5.447	0.0113137	x
243	https://genenetwork.org/show_trait?trait_id=ENSMUSG00000030994&dataset=UTHSC_BXD_Young_Adult_Eye_RNAseq_TPM_Log	mouse	BXD	UTHSC_BXD_Young_Adult_Eye_RNAseq_TPM_Log	ENSMUSG00000030994	D7Ertd443e	DNA segment, Chr 7, ERATO Doi 443, expressed		N/A	7	134.266	4933400E14Rik, FATS, Gm497	71007	N/A		-			134.266	134.386	5	67.4219	rsm10000006356	15.5387		1.69879	1.6495	0.333047	1.5895	0.0502046	x	x	x	x	x	x	1.9075	0.033234	1.9075	0.0558614	x	x	x	x	x	x	1.6695	0.330219	x
244	https://genenetwork.org/show_trait?trait_id=ENSMUSG00000036862&dataset=UTHSC_BXD_Young_Adult_Eye_RNAseq_TPM_Log	mouse	BXD	UTHSC_BXD_Young_Adult_Eye_RNAseq_TPM_Log	ENSMUSG00000036862	Dchs1	dachsous cadherin related 1		N/A	7	105.753	3110041P15Rik, C130033F22Rik, CDH25, FIB1, Gm165, PCDH16	233651	N/A		-			105.753	105.788	2	150.659	rs27352250	10.494		2.5236	2.5755	0.0799031	2.687	0.0834386	x	x	x	x	x	x	2.6415	0.111016	2.297	0.123037	x	x	x	x	x	x	2.4465	0.0912168	x
245	https://genenetwork.org/show_trait?trait_id=ENSMUSG00000030868&dataset=UTHSC_BXD_Young_Adult_Eye_RNAseq_TPM_Log	mouse	BXD	UTHSC_BXD_Young_Adult_Eye_RNAseq_TPM_Log	ENSMUSG00000030868	Dctn5	dynactin 5		N/A	7	122.133	4930427E12Rik, C78178, b2b315Clo	59288	N/A		+			122.133	122.149	9	111.414	rs29917593	11.6867		4.65201	4.5585	0.249609	4.835	0.0579828	x	x	x	x	x	x	4.6035	0.272236	4.456	0.142836	x	x	x	x	x	x	4.553	0.140007	x
246	https://genenetwork.org/show_trait?trait_id=ENSMUSG00000042462&dataset=UTHSC_BXD_Young_Adult_Eye_RNAseq_TPM_Log	mouse	BXD	UTHSC_BXD_Young_Adult_Eye_RNAseq_TPM_Log	ENSMUSG00000042462	Dctpp1	dCTP pyrophosphatase 1		N/A	7	127.257	2410015N17Rik, AI854235, RS21C6	66422	N/A		-			127.257	127.261	3	149.181	rsm10000004606	10.3143		5.50361	5.5205	0.140714	5.1425	0.222739	x	x	x	x	x	x	5.023	0.203647	5.0145	0.272236	x	x	x	x	x	x	5.629	0.128693	x
247	https://genenetwork.org/show_trait?trait_id=ENSMUSG00000048787&dataset=UTHSC_BXD_Young_Adult_Eye_RNAseq_TPM_Log	mouse	BXD	UTHSC_BXD_Young_Adult_Eye_RNAseq_TPM_Log	ENSMUSG00000048787	Dcun1d3	DCN1, defective in cullin neddylation 1, domain containing 3 (S. cerevisiae)		N/A	7	119.853	1700020A13Rik, BC030335	233805	N/A		-			119.853	119.896	7	74.2472	rs32052013	14.0838		3.86905	3.876	0.0806102	4.2375	0.0120208	x	x	x	x	x	x	3.9885	0.31042	3.612	0.0127279	x	x	x	x	x	x	3.8755	0.0459619	x
248	https://genenetwork.org/show_trait?trait_id=ENSMUSG00000030641&dataset=UTHSC_BXD_Young_Adult_Eye_RNAseq_TPM_Log	mouse	BXD	UTHSC_BXD_Young_Adult_Eye_RNAseq_TPM_Log	ENSMUSG00000030641	Ddias	DNA damage-induced apoptosis suppressor		N/A	7	92.8575	4632434I11Rik, noxin	74041	N/A		-			92.8575	92.8742	11	7.13017	rs3668599	10.4697		1.5224	1.503	0.213546	2.034	0.110309	x	x	x	x	x	x	1.352	0.316784	1.7725	0.19304	x	x	x	x	x	x	1.856	0.268701	x
249	https://genenetwork.org/show_trait?trait_id=ENSMUSG00000035901&dataset=UTHSC_BXD_Young_Adult_Eye_RNAseq_TPM_Log	mouse	BXD	UTHSC_BXD_Young_Adult_Eye_RNAseq_TPM_Log	ENSMUSG00000035901	Dennd5a	DENN/MADD domain containing 5A		N/A	7	109.894	1500012B19Rik, AJ245569, AW496491, ORF37, Rab6ip1, mKIAA1091	19347	N/A		-			109.894	109.96	2	149.666	rs6206791	14.6789		6.43493	6.475	0.00989949	6.7815	0.0714178	x	x	x	x	x	x	6.6035	0.0770746	6.3705	0.137886	x	x	x	x	x	x	6.277	0.0650538	x
250	https://genenetwork.org/show_trait?trait_id=ENSMUSG00000030610&dataset=UTHSC_BXD_Young_Adult_Eye_RNAseq_TPM_Log	mouse	BXD	UTHSC_BXD_Young_Adult_Eye_RNAseq_TPM_Log	ENSMUSG00000030610	Det1	de-etiolated homolog 1 (Arabidopsis)		N/A	7	78.8215	2610034H20Rik	76375	N/A		-			78.8215	78.8473	17	31.9314	rs6242153	9.88962		3.64134	3.8765	0.0982878	3.8735	0.0388909	x	x	x	x	x	x	3.9015	0.0459619	3.711	0.128693	x	x	x	x	x	x	3.607	0.384666	x
251	https://genenetwork.org/show_trait?trait_id=ENSMUSG00000030747&dataset=UTHSC_BXD_Young_Adult_Eye_RNAseq_TPM_Log	mouse	BXD	UTHSC_BXD_Young_Adult_Eye_RNAseq_TPM_Log	ENSMUSG00000030747	Dgat2	diacylglycerol O-acyltransferase 2		N/A	7	99.1537	0610010B06Rik, ARAT, DGAT2	67800	N/A		-			99.1537	99.1827	1	192.746	rsm10000002464	26.5478		5.6831	6.5435	0.290621	4.9075	0.0417193	x	x	x	x	x	x	5.4515	0.1492	6.1075	0.11243	x	x	x	x	x	x	4.7475	0.142128	x
252	https://genenetwork.org/show_trait?trait_id=ENSMUSG00000030986&dataset=UTHSC_BXD_Young_Adult_Eye_RNAseq_TPM_Log	mouse	BXD	UTHSC_BXD_Young_Adult_Eye_RNAseq_TPM_Log	ENSMUSG00000030986	Dhx32	DEAH (Asp-Glu-Ala-His) box polypeptide 32		N/A	7	133.721	3110079L04Rik, 4732469F02Rik, AA408140, Ddx32, muDDX32	101437	N/A		-			133.721	133.783	5	112.87	rsm10000006691	32.195		6.24207	6.2605	0.115258	6.115	0.0735391	x	x	x	x	x	x	6.282	0.217789	5.797	0.00565685	x	x	x	x	x	x	6.8005	0.00919239	x
253	https://genenetwork.org/show_trait?trait_id=ENSMUSG00000030772&dataset=UTHSC_BXD_Young_Adult_Eye_RNAseq_TPM_Log	mouse	BXD	UTHSC_BXD_Young_Adult_Eye_RNAseq_TPM_Log	ENSMUSG00000030772	Dkk3	dickkopf WNT signaling pathway inhibitor 3		N/A	7	112.116	AW061014, C87148, dkk3, mDkk3	50781	N/A		-			112.116	112.159	8	17.0291	rsm10000010245	13.9322		9.79276	9.684	0.00141421	9.9355	0.0304056	x	x	x	x	x	x	9.92	0.115966	9.4635	0.111016	x	x	x	x	x	x	9.8725	0.0106066	x
254	https://genenetwork.org/show_trait?trait_id=ENSMUSG00000052572&dataset=UTHSC_BXD_Young_Adult_Eye_RNAseq_TPM_Log	mouse	BXD	UTHSC_BXD_Young_Adult_Eye_RNAseq_TPM_Log	ENSMUSG00000052572	Dlg2	discs large MAGUK scaffold protein 2		N/A	7	90.4767	A330103J02Rik, B230218P12Rik, B330007M19Rik, Dlgh2, Gm1197, Gm21505, PSD93	23859	N/A		+			90.4767	92.4492	8	17.0291	rsm10000010245	16.8775		5.48022	5.323	0.115966	5.74	0.0240416	x	x	x	x	x	x	5.684	0.0537401	5.2115	0.153442	x	x	x	x	x	x	5.381	0.0141421	x
255	https://genenetwork.org/show_trait?trait_id=ENSMUSG00000047517&dataset=UTHSC_BXD_Young_Adult_Eye_RNAseq_TPM_Log	mouse	BXD	UTHSC_BXD_Young_Adult_Eye_RNAseq_TPM_Log	ENSMUSG00000047517	Dmbt1	deleted in malignant brain tumors 1		N/A	7	131.032	CRP, CRP[a], CRP[b], Crpd, DBMT1, gp300, p80	12945	N/A		+			131.032	131.122	1	3.00149	rsm10000000001	0		0	0	0	0	0	x	x	x	x	x	x	0	0	0	0	x	x	x	x	x	x	0	0	x
256	https://genenetwork.org/show_trait?trait_id=ENSMUSG00000052273&dataset=UTHSC_BXD_Young_Adult_Eye_RNAseq_TPM_Log	mouse	BXD	UTHSC_BXD_Young_Adult_Eye_RNAseq_TPM_Log	ENSMUSG00000052273	Dnah3	dynein, axonemal, heavy chain 3		N/A	7	119.923	BC051401, Dnahc3	381917	N/A		-			119.923	120.095	3	154.011	rsm10000004644	10.485		0.52946	0.5565	0.287792	0.318	0.113137	x	x	x	x	x	x	0.3395	0.17607	0.5445	0.0275772	x	x	x	x	x	x	0.463	0.0608112	x
257	https://genenetwork.org/show_trait?trait_id=ENSMUSG00000030708&dataset=UTHSC_BXD_Young_Adult_Eye_RNAseq_TPM_Log	mouse	BXD	UTHSC_BXD_Young_Adult_Eye_RNAseq_TPM_Log	ENSMUSG00000030708	Dnajb13	DnaJ heat shock protein family (Hsp40) member B13		N/A	7	100.502	1700014P03Rik, Tsarg	69387	N/A		-			100.502	100.515	7	100.012	rsm10000098042	44.8212		2.03423	2.2375	0.180312	2.925	0.145664	x	x	x	x	x	x	1.5745	0.0487904	1.5855	0.127986	x	x	x	x	x	x	1.259	0.186676	x
258	https://genenetwork.org/show_trait?trait_id=ENSMUSG00000083854&dataset=UTHSC_BXD_Young_Adult_Eye_RNAseq_TPM_Log	mouse	BXD	UTHSC_BXD_Young_Adult_Eye_RNAseq_TPM_Log	ENSMUSG00000083854	Dnajc19-ps	DnaJ heat shock protein family (Hsp40) member C19, pseudogene		N/A	7	103.883	Gm15118	100503724	N/A		-			103.883	103.883	1	3.00149	rsm10000000001	0		0	0	0	0	0	x	x	x	x	x	x	0	0	0	0	x	x	x	x	x	x	0	0	x
259	https://genenetwork.org/show_trait?trait_id=ENSMUSG00000030882&dataset=UTHSC_BXD_Young_Adult_Eye_RNAseq_TPM_Log	mouse	BXD	UTHSC_BXD_Young_Adult_Eye_RNAseq_TPM_Log	ENSMUSG00000030882	Dnhd1	dynein heavy chain domain 1		N/A	7	105.651	8030491N06Rik	77505	N/A		+			105.651	105.722	10	76.7128	rs13480657	17.9721		1.88142	1.88	0.291328	2.329	0.0183848	x	x	x	x	x	x	1.837	0.253144	1.3595	0.164756	x	x	x	x	x	x	1.9315	0.0516188	x
260	https://genenetwork.org/show_trait?trait_id=ENSMUSG00000052301&dataset=UTHSC_BXD_Young_Adult_Eye_RNAseq_TPM_Log	mouse	BXD	UTHSC_BXD_Young_Adult_Eye_RNAseq_TPM_Log	ENSMUSG00000052301	Doc2a	double C2, alpha		N/A	7	126.847	Not available	13446	N/A		+			126.847	126.853	1	189.054	rsm10000002399	10.1998		1.52383	1.477	0.312541	1.3295	0.374059	x	x	x	x	x	x	1.864	0.0777818	1.4875	0.0289914	x	x	x	x	x	x	1.2305	0.393858	x
261	https://genenetwork.org/show_trait?trait_id=ENSMUSG00000044141&dataset=UTHSC_BXD_Young_Adult_Eye_RNAseq_TPM_Log	mouse	BXD	UTHSC_BXD_Young_Adult_Eye_RNAseq_TPM_Log	ENSMUSG00000044141	E130201H02Rik	RIKEN cDNA E130201H02 gene		N/A	7	120.598	Not available	78552	N/A		+			120.598	120.598	1	3.00149	rsm10000000001	0		0	0	0	0	0	x	x	x	x	x	x	0	0	0	0	x	x	x	x	x	x	0	0	x
262	https://genenetwork.org/show_trait?trait_id=ENSMUSG00000097585&dataset=UTHSC_BXD_Young_Adult_Eye_RNAseq_TPM_Log	mouse	BXD	UTHSC_BXD_Young_Adult_Eye_RNAseq_TPM_Log	ENSMUSG00000097585	E230029C05Rik	RIKEN cDNA E230029C05 gene		N/A	7	89.9807	AI452102, B230337J15, Gm26529, Gm32094	319711	N/A		+			89.9807	90.0491	7	89.9016	rsm10000009533	104.922		1.58111	2.195	0.354968	2.445	0.0622254	x	x	x	x	x	x	0.765	0.434164	1.769	0.231931	x	x	x	x	x	x	0.977	0.176777	x
263	https://genenetwork.org/show_trait?trait_id=ENSMUSG00000078580&dataset=UTHSC_BXD_Young_Adult_Eye_RNAseq_TPM_Log	mouse	BXD	UTHSC_BXD_Young_Adult_Eye_RNAseq_TPM_Log	ENSMUSG00000078580	E430018J23Rik	RIKEN cDNA E430018J23 gene		N/A	7	127.39	AI480612	101604	N/A		-			127.39	127.394	17	31.615	rs33082005	16.0658		2.68053	2.609	0.00707107	2.526	0.502046	x	x	x	x	x	x	2.7725	0.0106066	2.855	0.241831	x	x	x	x	x	x	2.8335	0.299106	x
264	https://genenetwork.org/show_trait?trait_id=ENSMUSG00000030871&dataset=UTHSC_BXD_Young_Adult_Eye_RNAseq_TPM_Log	mouse	BXD	UTHSC_BXD_Young_Adult_Eye_RNAseq_TPM_Log	ENSMUSG00000030871	Ears2	glutamyl-tRNA synthetase 2, mitochondrial		N/A	7	122.037	3230401I01Rik, mKIAA1970	67417	N/A		-			122.037	122.067	1	15.1178	rsm10000001831	10.8435		3.25597	3.3525	0.225567	3.4555	0.0883884	x	x	x	x	x	x	3.168	0.255973	3.0105	0.159099	x	x	x	x	x	x	3.3455	0.0784888	x
265	https://genenetwork.org/show_trait?trait_id=ENSMUSG00000039990&dataset=UTHSC_BXD_Young_Adult_Eye_RNAseq_TPM_Log	mouse	BXD	UTHSC_BXD_Young_Adult_Eye_RNAseq_TPM_Log	ENSMUSG00000039990	Edrf1	erythroid differentiation regulatory factor 1		N/A	7	133.638	2700050L05Rik, AU022667, AW558805	214764	N/A		+			133.638	133.673	12	3.2	rsm10000000002	10.69		4.71871	4.836	0.0636396	5.1235	0.0176777	x	x	x	x	x	x	4.8545	0.183141	4.392	0.00424264	x	x	x	x	x	x	4.688	0.0509117	x
266	https://genenetwork.org/show_trait?trait_id=ENSMUSG00000030619&dataset=UTHSC_BXD_Young_Adult_Eye_RNAseq_TPM_Log	mouse	BXD	UTHSC_BXD_Young_Adult_Eye_RNAseq_TPM_Log	ENSMUSG00000030619	Eed	embryonic ectoderm development		N/A	7	89.9547	l(7)5Rn, l7Rn5, lusk	13626	N/A		-			89.9547	89.981	5	52.9754	rsm10000006189	14.5181		5.22118	5.191	0.186676	5.3625	0.136472	x	x	x	x	x	x	4.9865	0.474469	4.8065	0.32739	x	x	x	x	x	x	5.199	0.11738	x
267	https://genenetwork.org/show_trait?trait_id=ENSMUSG00000030960&dataset=UTHSC_BXD_Young_Adult_Eye_RNAseq_TPM_Log	mouse	BXD	UTHSC_BXD_Young_Adult_Eye_RNAseq_TPM_Log	ENSMUSG00000030960	Eef1akmt2	EEF1A lysine methyltransferase 2		N/A	7	132.827	2010208K18Rik, Mettl10	72096	N/A		-			132.827	132.853	1	3.00149	rsm10000000001	0		0	0	0	0	0	x	x	x	x	x	x	0	0	0	0	x	x	x	x	x	x	0	0	x
268	https://genenetwork.org/show_trait?trait_id=ENSMUSG00000035064&dataset=UTHSC_BXD_Young_Adult_Eye_RNAseq_TPM_Log	mouse	BXD	UTHSC_BXD_Young_Adult_Eye_RNAseq_TPM_Log	ENSMUSG00000035064	Eef2k	eukaryotic elongation factor-2 kinase		N/A	7	120.843	C86191, eEF2K	13631	N/A		+			120.843	120.907	18	58.7067	rsm10000020541	17.6498		4.186	3.906	0.200818	4.1305	0.0629325	x	x	x	x	x	x	4.523	0.206475	3.932	0.213546	x	x	x	x	x	x	4.4525	0.222739	x
269	https://genenetwork.org/show_trait?trait_id=ENSMUSG00000038563&dataset=UTHSC_BXD_Young_Adult_Eye_RNAseq_TPM_Log	mouse	BXD	UTHSC_BXD_Young_Adult_Eye_RNAseq_TPM_Log	ENSMUSG00000038563	Efl1	elongation factor like GTPase 1		N/A	7	82.6486	4932434J20Rik, 6030468D11Rik, AI451340, AU019507, AU022896, D7Ertd791e, Eftud1	101592	N/A		+			82.6486	82.7779	3	10.1141	rsm10000003695	11.0539		3.79055	3.7855	0.0403051	3.865	0.019799	x	x	x	x	x	x	3.9525	0.122329	3.737	0.00989949	x	x	x	x	x	x	3.9455	0.160513	x
270	https://genenetwork.org/show_trait?trait_id=ENSMUSG00000030738&dataset=UTHSC_BXD_Young_Adult_Eye_RNAseq_TPM_Log	mouse	BXD	UTHSC_BXD_Young_Adult_Eye_RNAseq_TPM_Log	ENSMUSG00000030738	Eif3c	eukaryotic translation initiation factor 3, subunit C		N/A	7	126.546	110kDa, 3230401O13Rik, Eif3s8, NIPIL(A3), NipilA3, Xs, Xsl	56347	N/A		-			126.546	126.566	4	127.422	rs27563623	13.0415		7.76893	7.7815	0.0912168	7.7335	0.00353553	x	x	x	x	x	x	7.8985	0.115258	7.8475	0.00636396	x	x	x	x	x	x	7.7615	0.122329	x
271	https://genenetwork.org/show_trait?trait_id=ENSMUSG00000031029&dataset=UTHSC_BXD_Young_Adult_Eye_RNAseq_TPM_Log	mouse	BXD	UTHSC_BXD_Young_Adult_Eye_RNAseq_TPM_Log	ENSMUSG00000031029	Eif3f	eukaryotic translation initiation factor 3, subunit F		N/A	7	108.934	0610037M02Rik, AA409853, Eif3s5	66085	N/A		+			108.934	108.943	5	13.1528	rsm10000005836	12.9966		7.78354	7.7595	0.00353553	7.7135	0.0799031	x	x	x	x	x	x	7.8005	0.0544472	7.8215	0.0685894	x	x	x	x	x	x	7.749	0.0155564	x
272	https://genenetwork.org/show_trait?trait_id=ENSMUSG00000005610&dataset=UTHSC_BXD_Young_Adult_Eye_RNAseq_TPM_Log	mouse	BXD	UTHSC_BXD_Young_Adult_Eye_RNAseq_TPM_Log	ENSMUSG00000005610	Eif4g2	eukaryotic translation initiation factor 4, gamma 2		N/A	7	111.068	DAP5, E130105L11Rik, Nat1, Natm1, p97	13690	N/A		-			111.068	111.083	10	80.4311	rsm10000012419	11.227		8.45389	8.47	0.00707107	8.6625	0.0275772	x	x	x	x	x	x	8.662	0.0452548	8.444	0.100409	x	x	x	x	x	x	8.3895	0.0205061	x
273	https://genenetwork.org/show_trait?trait_id=ENSMUSG00000035401&dataset=UTHSC_BXD_Young_Adult_Eye_RNAseq_TPM_Log	mouse	BXD	UTHSC_BXD_Young_Adult_Eye_RNAseq_TPM_Log	ENSMUSG00000035401	Emsy	EMSY, BRCA2-interacting transcriptional repressor		N/A	7	98.5871	2210018M11Rik, 2310016L09Rik, AU019521, AU019557	233545	N/A		-			98.5871	98.6568	7	89.6035	rs31345154	46.7921		4.13654	4.196	0.0226274	4.471	0.100409	x	x	x	x	x	x	4.178	0.0212132	4.291	0.0381838	x	x	x	x	x	x	4.075	0.0721249	x
274	https://genenetwork.org/show_trait?trait_id=ENSMUSG00000030929&dataset=UTHSC_BXD_Young_Adult_Eye_RNAseq_TPM_Log	mouse	BXD	UTHSC_BXD_Young_Adult_Eye_RNAseq_TPM_Log	ENSMUSG00000030929	Eri2	exoribonuclease 2		N/A	7	119.769	4933424N09Rik, Exod1, mKIAA1504	71151	N/A		-			119.769	119.794	1	6.06709	rsm10000000071	31.9105		1.02489	0.534	0.230517	1.638	0.0763675	x	x	x	x	x	x	0.8605	0.191626	0.7415	0.325976	x	x	x	x	x	x	1.459	0.605283	x
275	https://genenetwork.org/show_trait?trait_id=ENSMUSG00000030866&dataset=UTHSC_BXD_Young_Adult_Eye_RNAseq_TPM_Log	mouse	BXD	UTHSC_BXD_Young_Adult_Eye_RNAseq_TPM_Log	ENSMUSG00000030866	Ern2	endoplasmic reticulum (ER) to nucleus signalling 2		N/A	7	122.17	Ern1, Ire1, Ire1b, ire1beta, mIre1	26918	N/A		-			122.17	122.186	14	84.4488	rs30699113	11.0117		0.170209	0	0	0.0235	0.033234	x	x	x	x	x	x	0.2335	0.184555	0	0	x	x	x	x	x	x	0	0	x
276	https://genenetwork.org/show_trait?trait_id=ENSMUSG00000050189&dataset=UTHSC_BXD_Young_Adult_Eye_RNAseq_TPM_Log	mouse	BXD	UTHSC_BXD_Young_Adult_Eye_RNAseq_TPM_Log	ENSMUSG00000050189	Etos1	ectopic ossification 1		N/A	7	130.771	DD64	114660	N/A		-			130.771	130.773	1	3.00149	rsm10000000001	0		0	0	0	0	0	x	x	x	x	x	x	0	0	0	0	x	x	x	x	x	x	0	0	x
277	https://genenetwork.org/show_trait?trait_id=ENSMUSG00000053360&dataset=UTHSC_BXD_Young_Adult_Eye_RNAseq_TPM_Log	mouse	BXD	UTHSC_BXD_Young_Adult_Eye_RNAseq_TPM_Log	ENSMUSG00000053360	F730035P03Rik	RIKEN cDNA F730035P03 gene		N/A	7	99.78	Not available	442845	N/A		-			99.78	99.7815	10	14.4366	rsm10000012175	6.9465		0.0213107	0	0	0	0	x	x	x	x	x	x	0	0	0	0	x	x	x	x	x	x	0	0	x
278	https://genenetwork.org/show_trait?trait_id=ENSMUSG00000030630&dataset=UTHSC_BXD_Young_Adult_Eye_RNAseq_TPM_Log	mouse	BXD	UTHSC_BXD_Young_Adult_Eye_RNAseq_TPM_Log	ENSMUSG00000030630	Fah	fumarylacetoacetate hydrolase		N/A	7	84.5852	swst	14085	N/A		-			84.5852	84.6067	7	84.1498	rs31476858	30.2047		5.80352	5.604	0.175362	5.854	0.0311127	x	x	x	x	x	x	5.8915	0.347189	5.363	0.0636396	x	x	x	x	x	x	5.9605	0.0657609	x
279	https://genenetwork.org/show_trait?trait_id=ENSMUSG00000044465&dataset=UTHSC_BXD_Young_Adult_Eye_RNAseq_TPM_Log	mouse	BXD	UTHSC_BXD_Young_Adult_Eye_RNAseq_TPM_Log	ENSMUSG00000044465	Fam160a2	family with sequence similarity 160, member A2		N/A	7	105.371	4632419K20Rik, 6530415H11Rik, FHIP	74349	N/A		-			105.371	105.4	15	63.3923	rs31691968	10.9252		4.43114	4.324	0.103238	4.5295	0.0572756	x	x	x	x	x	x	4.378	0.237588	4.1355	0.132229	x	x	x	x	x	x	4.4645	0.153442	x
280	https://genenetwork.org/show_trait?trait_id=ENSMUSG00000029461&dataset=UTHSC_BXD_Young_Adult_Eye_RNAseq_TPM_Log	mouse	BXD	UTHSC_BXD_Young_Adult_Eye_RNAseq_TPM_Log	ENSMUSG00000029461	Fam168a	family with sequence similarity 168, member A		N/A	7	100.707	2610030B18Rik, B930006L02Rik, mKIAA0280	319604	N/A		+			100.707	100.842	2	157.353	rs27323024	13.5704		6.51162	6.4675	0.0445477	6.9465	0.013435	x	x	x	x	x	x	6.7295	0.0714178	6.218	0.299813	x	x	x	x	x	x	6.433	0.0961665	x
281	https://genenetwork.org/show_trait?trait_id=ENSMUSG00000074071&dataset=UTHSC_BXD_Young_Adult_Eye_RNAseq_TPM_Log	mouse	BXD	UTHSC_BXD_Young_Adult_Eye_RNAseq_TPM_Log	ENSMUSG00000074071	Fam169b	family with sequence similarity 169, member B		N/A	7	68.2738	EG434197	434197	N/A		+			68.2738	68.3631	1	182.581	rsm10000002285	12.788		0.201737	0.068	0.0961665	0.2565	0.224153	x	x	x	x	x	x	0.2215	0.313248	0.1195	0.168999	x	x	x	x	x	x	0.1985	0.0855599	x
282	https://genenetwork.org/show_trait?trait_id=ENSMUSG00000078670&dataset=UTHSC_BXD_Young_Adult_Eye_RNAseq_TPM_Log	mouse	BXD	UTHSC_BXD_Young_Adult_Eye_RNAseq_TPM_Log	ENSMUSG00000078670	Fam174b	family with sequence similarity 174, member B		N/A	7	73.7403	Not available	100038347	N/A		+			73.7403	73.7769	7	74.1462	rs49704812	13.2752		3.89705	3.9805	0.133643	4.0185	0.0403051	x	x	x	x	x	x	3.796	0.527502	3.8935	0.160513	x	x	x	x	x	x	3.403	0.46669	x
283	https://genenetwork.org/show_trait?trait_id=ENSMUSG00000051515&dataset=UTHSC_BXD_Young_Adult_Eye_RNAseq_TPM_Log	mouse	BXD	UTHSC_BXD_Young_Adult_Eye_RNAseq_TPM_Log	ENSMUSG00000051515	Fam181b	family with sequence similarity 181, member B		N/A	7	93.0799	A830059I20Rik, AB041569	58238	N/A		+			93.0799	93.0819	1	3.00149	rsm10000000001	0		0	0	0	0	0	x	x	x	x	x	x	0	0	0	0	x	x	x	x	x	x	0	0	x
284	https://genenetwork.org/show_trait?trait_id=ENSMUSG00000030859&dataset=UTHSC_BXD_Young_Adult_Eye_RNAseq_TPM_Log	mouse	BXD	UTHSC_BXD_Young_Adult_Eye_RNAseq_TPM_Log	ENSMUSG00000030859	Fam24a	family with sequence similarity 24, member A		N/A	7	131.334	1700063I17Rik	68223	N/A		+			131.334	131.337	1	3.00149	rsm10000000001	0		0	0	0	0	0	x	x	x	x	x	x	0	0	0	0	x	x	x	x	x	x	0	0	x
285	https://genenetwork.org/show_trait?trait_id=ENSMUSG00000030858&dataset=UTHSC_BXD_Young_Adult_Eye_RNAseq_TPM_Log	mouse	BXD	UTHSC_BXD_Young_Adult_Eye_RNAseq_TPM_Log	ENSMUSG00000030858	Fam24b	family with sequence similarity 24 member B		N/A	7	131.326	1700007K09Rik	69318	N/A		-			131.326	131.33	1	3.00149	rsm10000000001	0		0	0	0	0	0	x	x	x	x	x	x	0	0	0	0	x	x	x	x	x	x	0	0	x
286	https://genenetwork.org/show_trait?trait_id=ENSMUSG00000030956&dataset=UTHSC_BXD_Young_Adult_Eye_RNAseq_TPM_Log	mouse	BXD	UTHSC_BXD_Young_Adult_Eye_RNAseq_TPM_Log	ENSMUSG00000030956	Fam53b	family with sequence similarity 53, member B		N/A	7	132.712	A930008G19Rik, mKIAA0140	77938	N/A		-			132.712	132.814	1	3.00149	rsm10000000001	0		0	0	0	0	0	x	x	x	x	x	x	0	0	0	0	x	x	x	x	x	x	0	0	x
287	https://genenetwork.org/show_trait?trait_id=ENSMUSG00000058966&dataset=UTHSC_BXD_Young_Adult_Eye_RNAseq_TPM_Log	mouse	BXD	UTHSC_BXD_Young_Adult_Eye_RNAseq_TPM_Log	ENSMUSG00000058966	Fam57b	family with sequence similarity 57, member B		N/A	7	126.798	1500016O10Rik, A330104J06Rik, AI413816, AW060769, Tlcd3b	68952	N/A		+			126.798	126.83	19	41.8851	rsm10002113302	9.16626		9.62998	9.4285	0.0685894	9.5615	0.0544472	x	x	x	x	x	x	9.631	0.367696	9.386	0.142836	x	x	x	x	x	x	9.792	0.0268701	x
288	https://genenetwork.org/show_trait?trait_id=ENSMUSG00000039187&dataset=UTHSC_BXD_Young_Adult_Eye_RNAseq_TPM_Log	mouse	BXD	UTHSC_BXD_Young_Adult_Eye_RNAseq_TPM_Log	ENSMUSG00000039187	Fanci	Fanconi anemia, complementation group I		N/A	7	79.3919	Not available	208836	N/A		+			79.3919	79.4503	18	58.7067	rsm10000020541	12.5722		1.32355	0.9365	0.163342	1.197	0.366281	x	x	x	x	x	x	1.62	0.213546	0.9365	0.637103	x	x	x	x	x	x	1.558	0.451134	x
289	https://genenetwork.org/show_trait?trait_id=ENSMUSG00000053111&dataset=UTHSC_BXD_Young_Adult_Eye_RNAseq_TPM_Log	mouse	BXD	UTHSC_BXD_Young_Adult_Eye_RNAseq_TPM_Log	ENSMUSG00000053111	Fank1	fibronectin type 3 and ankyrin repeat domains 1		N/A	7	133.777	1700007B22Rik, AI850911, FANK1S	66930	N/A		+			133.777	133.882	6	62.674	rs30268107	14.7824		2.05803	1.519	0.407293	2.02	0.142836	x	x	x	x	x	x	1.598	0.183848	2.1565	0.0700036	x	x	x	x	x	x	2.2875	0.1492	x
290	https://genenetwork.org/show_trait?trait_id=ENSMUSG00000030759&dataset=UTHSC_BXD_Young_Adult_Eye_RNAseq_TPM_Log	mouse	BXD	UTHSC_BXD_Young_Adult_Eye_RNAseq_TPM_Log	ENSMUSG00000030759	Far1	fatty acyl CoA reductase 1		N/A	7	113.514	2600011M19Rik, 2900034E22Rik, 3732409C05Rik, AI850429, Mlstd2	67420	N/A		+			113.514	113.572	19	44.1511	rsm10002113315	12.781		5.51955	5.374	0.250316	5.9075	0.00777817	x	x	x	x	x	x	5.5655	0.405172	5.09	0.489318	x	x	x	x	x	x	5.6225	0.0898026	x
291	https://genenetwork.org/show_trait?trait_id=ENSMUSG00000084984&dataset=UTHSC_BXD_Young_Adult_Eye_RNAseq_TPM_Log	mouse	BXD	UTHSC_BXD_Young_Adult_Eye_RNAseq_TPM_Log	ENSMUSG00000084984	Far1os	fatty acyl CoA reductase 1, opposite strand		N/A	7	113.53	1700006P19Rik	69295	N/A		-			113.53	113.565	1	3.00149	rsm10000000001	0		0	0	0	0	0	x	x	x	x	x	x	0	0	0	0	x	x	x	x	x	x	0	0	x
292	https://genenetwork.org/show_trait?trait_id=ENSMUSG00000042423&dataset=UTHSC_BXD_Young_Adult_Eye_RNAseq_TPM_Log	mouse	BXD	UTHSC_BXD_Young_Adult_Eye_RNAseq_TPM_Log	ENSMUSG00000042423	Fbrs	fibrosin		N/A	7	127.479	Fbs, Fbs1	14123	N/A		+			127.479	127.492	10	96.4217	rsm10000012684	9.73058		6.15488	6.1215	0.00777817	6.273	0.0919239	x	x	x	x	x	x	6.1525	0.143543	5.7205	0.314663	x	x	x	x	x	x	6.1995	0.0346482	x
293	https://genenetwork.org/show_trait?trait_id=ENSMUSG00000030811&dataset=UTHSC_BXD_Young_Adult_Eye_RNAseq_TPM_Log	mouse	BXD	UTHSC_BXD_Young_Adult_Eye_RNAseq_TPM_Log	ENSMUSG00000030811	Fbxl19	F-box and leucine-rich repeat protein 19		N/A	7	127.745	6030430O11, BC059812, Fbl19	233902	N/A		+			127.745	127.769	5	57.6158	rsm10000006223	11.4809		6.11063	5.9975	0.113844	6.2345	0.127986	x	x	x	x	x	x	6.0275	0.325976	5.6755	0.234052	x	x	x	x	x	x	6.2545	0.181726	x
294	https://genenetwork.org/show_trait?trait_id=ENSMUSG00000030691&dataset=UTHSC_BXD_Young_Adult_Eye_RNAseq_TPM_Log	mouse	BXD	UTHSC_BXD_Young_Adult_Eye_RNAseq_TPM_Log	ENSMUSG00000030691	Fchsd2	FCH and double SH3 domains 2		N/A	7	101.093	BC034086, NWK1, R74866, Sh3md3, mKIAA0769	207278	N/A		+			101.093	101.284	11	73.2672	rsm10000014113	10.3609		2.12772	2.2125	0.152028	2.3815	0.0799031	x	x	x	x	x	x	2.4215	0.0374767	2.148	0.0749533	x	x	x	x	x	x	1.9405	0.168999	x
295	https://genenetwork.org/show_trait?trait_id=ENSMUSG00000053158&dataset=UTHSC_BXD_Young_Adult_Eye_RNAseq_TPM_Log	mouse	BXD	UTHSC_BXD_Young_Adult_Eye_RNAseq_TPM_Log	ENSMUSG00000053158	Fes	feline sarcoma oncogene		N/A	7	80.3778	AI586313, BB137047, FPS, cfes	14159	N/A		-			80.3778	80.3879	5	117.783	rs29522203	11.9186		2.39823	2.026	0.599627	2.4175	0.115258	x	x	x	x	x	x	2.186	0.141421	2.2495	0.36416	x	x	x	x	x	x	1.962	0.865499	x
296	https://genenetwork.org/show_trait?trait_id=ENSMUSG00000030849&dataset=UTHSC_BXD_Young_Adult_Eye_RNAseq_TPM_Log	mouse	BXD	UTHSC_BXD_Young_Adult_Eye_RNAseq_TPM_Log	ENSMUSG00000030849	Fgfr2	fibroblast growth factor receptor 2		N/A	7	130.162	AU043015, AW556123, Bek, Fgfr2, Fgfr7, Fgfr7, KGFR, KGFRTr, svs	14183	N/A		-			130.162	133.123	12	10.0374	rs29130001	20.8959		5.64124	5.4865	0.0289914	5.94	0.086267	x	x	x	x	x	x	5.756	0.277186	5.172	0.254558	x	x	x	x	x	x	5.7755	0.0883884	x
297	https://genenetwork.org/show_trait?trait_id=ENSMUSG00000001773&dataset=UTHSC_BXD_Young_Adult_Eye_RNAseq_TPM_Log	mouse	BXD	UTHSC_BXD_Young_Adult_Eye_RNAseq_TPM_Log	ENSMUSG00000001773	Folh1	folate hydrolase 1		N/A	7	86.719	GCP2, mopsm	53320	N/A		-			86.719	86.7759	7	84.1498	rs31476858	46.423		4.13961	3.919	0.473762	3.84	0.00424264	x	x	x	x	x	x	4.736	0.10748	3.3025	0.140714	x	x	x	x	x	x	4.374	0.0466691	x
298	https://genenetwork.org/show_trait?trait_id=ENSMUSG00000001827&dataset=UTHSC_BXD_Young_Adult_Eye_RNAseq_TPM_Log	mouse	BXD	UTHSC_BXD_Young_Adult_Eye_RNAseq_TPM_Log	ENSMUSG00000001827	Folr1	folate receptor 1 (adult)		N/A	7	101.858	FBP1, Folbp1, Folbp1	14275	N/A		-			101.858	101.871	6	57.11	rs30910255	10.145		4.92036	4.7795	0.253851	5.048	0.0509117	x	x	x	x	x	x	4.475	0.354968	4.4245	0.00919239	x	x	x	x	x	x	5.033	0.0381838	x
299	https://genenetwork.org/show_trait?trait_id=ENSMUSG00000032725&dataset=UTHSC_BXD_Young_Adult_Eye_RNAseq_TPM_Log	mouse	BXD	UTHSC_BXD_Young_Adult_Eye_RNAseq_TPM_Log	ENSMUSG00000032725	Folr2	folate receptor 2 (fetal)		N/A	7	101.84	FBP2, FRP3, FRbeta, Folbp2, Folbp2	14276	N/A		-			101.84	101.857	7	101.657	rsm10000098602	24.9018		3.31303	3.634	0.0876812	3.8795	0.226981	x	x	x	x	x	x	2.647	0.301227	3.2935	0.153442	x	x	x	x	x	x	3.0025	0.299106	x
300	https://genenetwork.org/show_trait?trait_id=ENSMUSG00000038663&dataset=UTHSC_BXD_Young_Adult_Eye_RNAseq_TPM_Log	mouse	BXD	UTHSC_BXD_Young_Adult_Eye_RNAseq_TPM_Log	ENSMUSG00000038663	Fsd2	fibronectin type III and SPRY domain containing 2		N/A	7	81.5333	9830160G03Rik, Spryd1	244091	N/A		-			81.5333	81.5669	1	192.746	rsm10000002464	23.1886		3.94837	5.1645	0.211425	3.3645	0.154856	x	x	x	x	x	x	4.7475	1.52947	5.548	0.131522	x	x	x	x	x	x	2.7855	0.434871	x
301	https://genenetwork.org/show_trait?trait_id=ENSMUSG00000030530&dataset=UTHSC_BXD_Young_Adult_Eye_RNAseq_TPM_Log	mouse	BXD	UTHSC_BXD_Young_Adult_Eye_RNAseq_TPM_Log	ENSMUSG00000030530	Furin	furin (paired basic amino acid cleaving enzyme)		N/A	7	80.3886	9130404I01Rik, Fur, PACE, Pcsk3, SPC1	18550	N/A		-			80.3886	80.4054	12	98.8	rsm10000000035	9.35616		5.10069	5.0815	0.0148492	5.0725	0.0799031	x	x	x	x	x	x	4.9545	0.184555	4.92	0.0721249	x	x	x	x	x	x	5.02	0.0212132	x
302	https://genenetwork.org/show_trait?trait_id=ENSMUSG00000030795&dataset=UTHSC_BXD_Young_Adult_Eye_RNAseq_TPM_Log	mouse	BXD	UTHSC_BXD_Young_Adult_Eye_RNAseq_TPM_Log	ENSMUSG00000030795	Fus	fused in sarcoma		N/A	7	127.967	D430004D17Rik, D930039C12Rik, Fus1, Tls	233908	N/A		+			127.967	127.986	5	57.6158	rsm10000006223	14.3025		6.90054	6.803	0.277186	6.8635	0.0615183	x	x	x	x	x	x	6.867	0.398808	6.4765	0.277893	x	x	x	x	x	x	6.869	0.0537401	x
303	https://genenetwork.org/show_trait?trait_id=ENSMUSG00000049791&dataset=UTHSC_BXD_Young_Adult_Eye_RNAseq_TPM_Log	mouse	BXD	UTHSC_BXD_Young_Adult_Eye_RNAseq_TPM_Log	ENSMUSG00000049791	Fzd4	frizzled class receptor 4		N/A	7	89.4044	Fz4	14366	N/A		+			89.4044	89.4131	1	164.444	rsm10000001962	16.7486		4.77511	5.079	0.173948	4.891	0.123037	x	x	x	x	x	x	4.987	0.059397	4.7625	0.130815	x	x	x	x	x	x	4.5655	0.115258	x
304	https://genenetwork.org/show_trait?trait_id=ENSMUSG00000004508&dataset=UTHSC_BXD_Young_Adult_Eye_RNAseq_TPM_Log	mouse	BXD	UTHSC_BXD_Young_Adult_Eye_RNAseq_TPM_Log	ENSMUSG00000004508	Gab2	growth factor receptor bound protein 2-associated protein 2		N/A	7	97.0816	AI463667, D130058I17Rik, p97	14389	N/A		+			97.0816	97.3089	2	160.769	rs13476878	14.1899		3.93293	3.923	0.0254558	4.003	0.169706	x	x	x	x	x	x	4.175	0.229103	3.731	0.124451	x	x	x	x	x	x	3.887	0.0961665	x
305	https://genenetwork.org/show_trait?trait_id=ENSMUSG00000038296&dataset=UTHSC_BXD_Young_Adult_Eye_RNAseq_TPM_Log	mouse	BXD	UTHSC_BXD_Young_Adult_Eye_RNAseq_TPM_Log	ENSMUSG00000038296	Galnt18	polypeptide N-acetylgalactosaminyltransferase 18		N/A	7	111.472	2900011G21Rik, BC024988, Galntl4, galNAcT18, mppGalNAcT18(O18)	233733	N/A		-			111.472	111.78	5	69.1022	rsm10000006365	14.2319		6.74147	6.327	0.226274	6.5675	0.188798	x	x	x	x	x	x	6.671	0.0367696	6.5355	0.160513	x	x	x	x	x	x	6.871	0.200818	x
306	https://genenetwork.org/show_trait?trait_id=ENSMUSG00000033917&dataset=UTHSC_BXD_Young_Adult_Eye_RNAseq_TPM_Log	mouse	BXD	UTHSC_BXD_Young_Adult_Eye_RNAseq_TPM_Log	ENSMUSG00000033917	Gde1	glycerophosphodiester phosphodiesterase 1		N/A	7	118.689	1200003M13Rik, Mir16, RGS16	56209	N/A		-			118.689	118.706	1	12.8981	rsm10000000146	11.9632		7.69412	7.682	0.128693	7.881	0.019799	x	x	x	x	x	x	7.7405	0.194454	7.6635	0.0190919	x	x	x	x	x	x	7.5455	0.0403051	x
307	https://genenetwork.org/show_trait?trait_id=ENSMUSG00000030703&dataset=UTHSC_BXD_Young_Adult_Eye_RNAseq_TPM_Log	mouse	BXD	UTHSC_BXD_Young_Adult_Eye_RNAseq_TPM_Log	ENSMUSG00000030703	Gdpd3	glycerophosphodiester phosphodiesterase domain containing 3		N/A	7	126.766	1110015E22Rik	68616	N/A		+			126.766	126.776	8	107.976	rsm10000010599	13.8975		2.25779	1.826	0.292742	1.9925	0.887419	x	x	x	x	x	x	1.942	0.0367696	2.1995	0.321734	x	x	x	x	x	x	2.559	0.195161	x
308	https://genenetwork.org/show_trait?trait_id=ENSMUSG00000035582&dataset=UTHSC_BXD_Young_Adult_Eye_RNAseq_TPM_Log	mouse	BXD	UTHSC_BXD_Young_Adult_Eye_RNAseq_TPM_Log	ENSMUSG00000035582	Gdpd4	glycerophosphodiester phosphodiesterase domain containing 4		N/A	7	97.92	4921513O04	233537	N/A		+			97.92	98.0497	7	96.8748	rsm10000009655	11.0841		0.195627	0.1815	0.25668	0.203	0.128693	x	x	x	x	x	x	0.146	0.00282843	0.3445	0.0459619	x	x	x	x	x	x	0.0215	0.0304056	x
309	https://genenetwork.org/show_trait?trait_id=ENSMUSG00000035314&dataset=UTHSC_BXD_Young_Adult_Eye_RNAseq_TPM_Log	mouse	BXD	UTHSC_BXD_Young_Adult_Eye_RNAseq_TPM_Log	ENSMUSG00000035314	Gdpd5	glycerophosphodiester phosphodiesterase domain containing 5		N/A	7	99.3814	BC024955, Gde2	233552	N/A		+			99.3814	99.4619	7	89.1233	rs32326663	19.1189		6.52264	6.612	0.275772	7.039	0.00707107	x	x	x	x	x	x	6.4075	0.118087	6.505	0.00282843	x	x	x	x	x	x	6.417	0.156978	x
310	https://genenetwork.org/show_trait?trait_id=ENSMUSG00000050973&dataset=UTHSC_BXD_Young_Adult_Eye_RNAseq_TPM_Log	mouse	BXD	UTHSC_BXD_Young_Adult_Eye_RNAseq_TPM_Log	ENSMUSG00000050973	Gdpgp1	GDP-D-glucose phosphorylase 1		N/A	7	80.2329	D330012F22Rik	269952	N/A		+			80.2329	80.2421	7	74.8663	rs48673245	24.9226		2.61726	2.4295	0.11243	3.0185	0.143543	x	x	x	x	x	x	2.722	0.0961665	2.369	0.489318	x	x	x	x	x	x	2.7235	0.00070711	x
311	https://genenetwork.org/show_trait?trait_id=ENSMUSG00000030872&dataset=UTHSC_BXD_Young_Adult_Eye_RNAseq_TPM_Log	mouse	BXD	UTHSC_BXD_Young_Adult_Eye_RNAseq_TPM_Log	ENSMUSG00000030872	Gga2	golgi associated, gamma adaptin ear containing, ARF binding protein 2		N/A	7	121.987	1200007E24Rik, mKIAA1080	74105	N/A		-			121.987	122.021	10	69.3658	rsm10000012386	14.6402		3.61241	3.6935	0.116673	3.6745	0.0346482	x	x	x	x	x	x	3.7485	0.0685894	3.3805	0.0629325	x	x	x	x	x	x	3.6305	0.180312	x
312	https://genenetwork.org/show_trait?trait_id=ENSMUSG00000108799&dataset=UTHSC_BXD_Young_Adult_Eye_RNAseq_TPM_Log	mouse	BXD	UTHSC_BXD_Young_Adult_Eye_RNAseq_TPM_Log	ENSMUSG00000108799	Glud-ps	glutamate dehydrogenase, pseudogene		N/A	7	125.075	EG545999, Glud2, Glud2, Gm5902	104277	N/A		+			125.075	125.076	3	109.204	rsm10000004341	16.737		0.145149	0	0	0.5185	0.73327	x	x	x	x	x	x	0.1115	0.157685	0.1035	0.146371	x	x	x	x	x	x	0	0	x
313	https://genenetwork.org/show_trait?trait_id=ENSMUSG00000060777&dataset=UTHSC_BXD_Young_Adult_Eye_RNAseq_TPM_Log	mouse	BXD	UTHSC_BXD_Young_Adult_Eye_RNAseq_TPM_Log	ENSMUSG00000060777	Gm10087	predicted gene 10087		N/A	7	110.527	Not available	102633269	N/A		+			110.527	110.527	1	3.00149	rsm10000000001	0		0	0	0	0	0	x	x	x	x	x	x	0	0	0	0	x	x	x	x	x	x	0	0	x
314	https://genenetwork.org/show_trait?trait_id=ENSMUSG00000066180&dataset=UTHSC_BXD_Young_Adult_Eye_RNAseq_TPM_Log	mouse	BXD	UTHSC_BXD_Young_Adult_Eye_RNAseq_TPM_Log	ENSMUSG00000066180	Gm10155	predicted gene 10155		N/A	7	126.299	Not available	100043495	N/A		-			126.299	126.3	X	164.046	rsm10000021854	9.97774		0.189173	0.756	0.758018	0	0	x	x	x	x	x	x	0.366	0.517602	0	0	x	x	x	x	x	x	0.263	0.0155564	x
315	https://genenetwork.org/show_trait?trait_id=ENSMUSG00000066245&dataset=UTHSC_BXD_Young_Adult_Eye_RNAseq_TPM_Log	mouse	BXD	UTHSC_BXD_Young_Adult_Eye_RNAseq_TPM_Log	ENSMUSG00000066245	Gm10156	predicted gene 10156		N/A	7	107.863	EG626661	626661	N/A		+			107.863	107.864	11	43.2933	rsm10000013560	9.81098		0.397387	0.1145	0.161927	0.31	0.0424264	x	x	x	x	x	x	0.833	0.384666	0	0	x	x	x	x	x	x	0.2425	0.342947	x
316	https://genenetwork.org/show_trait?trait_id=ENSMUSG00000066378&dataset=UTHSC_BXD_Young_Adult_Eye_RNAseq_TPM_Log	mouse	BXD	UTHSC_BXD_Young_Adult_Eye_RNAseq_TPM_Log	ENSMUSG00000066378	Gm10160	predicted gene 10160		N/A	7	81.8555	Not available		N/A		-			81.8555	81.8558	11	28.0543	rsm10000013275	12.7791		0.180844	0	0	0	0	x	x	x	x	x	x	0	0	0	0	x	x	x	x	x	x	0	0	x
317	https://genenetwork.org/show_trait?trait_id=ENSMUSG00000069196&dataset=UTHSC_BXD_Young_Adult_Eye_RNAseq_TPM_Log	mouse	BXD	UTHSC_BXD_Young_Adult_Eye_RNAseq_TPM_Log	ENSMUSG00000069196	Gm10161	predicted pseudogene 10161		N/A	7	75.3661	Not available	100042171	N/A		+			75.3661	75.3663	X	20.2961	rsm10000021316	5.58021		0.01528	0	0	0	0	x	x	x	x	x	x	0	0	0	0	x	x	x	x	x	x	0	0	x
318	https://genenetwork.org/show_trait?trait_id=ENSMUSG00000066697&dataset=UTHSC_BXD_Young_Adult_Eye_RNAseq_TPM_Log	mouse	BXD	UTHSC_BXD_Young_Adult_Eye_RNAseq_TPM_Log	ENSMUSG00000066697	Gm10172	predicted gene 10172		N/A	7	71.3324	Not available		N/A		-			71.3324	71.3329	1	3.00149	rsm10000000001	0		0	0	0	0	0	x	x	x	x	x	x	0	0	0	0	x	x	x	x	x	x	0	0	x
319	https://genenetwork.org/show_trait?trait_id=ENSMUSG00000070511&dataset=UTHSC_BXD_Young_Adult_Eye_RNAseq_TPM_Log	mouse	BXD	UTHSC_BXD_Young_Adult_Eye_RNAseq_TPM_Log	ENSMUSG00000070511	Gm10295	predicted gene 10295		N/A	7	71.349	Not available	100038563	N/A		-			71.349	71.3515	1	3.00149	rsm10000000001	0		0	0	0	0	0	x	x	x	x	x	x	0	0	0	0	x	x	x	x	x	x	0	0	x
320	https://genenetwork.org/show_trait?trait_id=ENSMUSG00000109270&dataset=UTHSC_BXD_Young_Adult_Eye_RNAseq_TPM_Log	mouse	BXD	UTHSC_BXD_Young_Adult_Eye_RNAseq_TPM_Log	ENSMUSG00000109270	Gm10584	predicted gene 10584		N/A	7	132.316	Not available	100043682	N/A		+			132.316	132.318	1	3.00149	rsm10000000001	0		0	0	0	0	0	x	x	x	x	x	x	0	0	0	0	x	x	x	x	x	x	0	0	x
321	https://genenetwork.org/show_trait?trait_id=ENSMUSG00000073985&dataset=UTHSC_BXD_Young_Adult_Eye_RNAseq_TPM_Log	mouse	BXD	UTHSC_BXD_Young_Adult_Eye_RNAseq_TPM_Log	ENSMUSG00000073985	Gm10602	predicted gene 10602		N/A	7	101.837	Not available	100503568	N/A		+			101.837	101.843	1	176.081	rsm10000002239	15.0096		0.709211	0.7525	0.00070711	0.6845	0.231224	x	x	x	x	x	x	0.654	0.353553	0.703	0.0127279	x	x	x	x	x	x	0.76	0.267286	x
322	https://genenetwork.org/show_trait?trait_id=ENSMUSG00000099137&dataset=UTHSC_BXD_Young_Adult_Eye_RNAseq_TPM_Log	mouse	BXD	UTHSC_BXD_Young_Adult_Eye_RNAseq_TPM_Log	ENSMUSG00000099137	Gm10603	predicted gene 10603		N/A	7	100.447	Not available	100038497	N/A		-			100.447	100.475	4	111.253	rs32723992	6.58859		0.0714027	0	0	0.084	0.0480833	x	x	x	x	x	x	0.1445	0.204354	0.061	0.086267	x	x	x	x	x	x	0.135	0.0848528	x
323	https://genenetwork.org/show_trait?trait_id=ENSMUSG00000097974&dataset=UTHSC_BXD_Young_Adult_Eye_RNAseq_TPM_Log	mouse	BXD	UTHSC_BXD_Young_Adult_Eye_RNAseq_TPM_Log	ENSMUSG00000097974	Gm10605	predicted gene 10605		N/A	7	99.6259	Not available	100038557	N/A		+			99.6259	99.6317	7	95.9937	rsm10000009621	14.3784		2.7471	2.657	0.264458	2.9635	0.113844	x	x	x	x	x	x	2.657	0.138593	2.6365	0.11243	x	x	x	x	x	x	2.38	0.0339411	x
324	https://genenetwork.org/show_trait?trait_id=ENSMUSG00000094841&dataset=UTHSC_BXD_Young_Adult_Eye_RNAseq_TPM_Log	mouse	BXD	UTHSC_BXD_Young_Adult_Eye_RNAseq_TPM_Log	ENSMUSG00000094841	Gm10610	predicted gene 10610		N/A	7	83.5362	Not available	100038384	N/A		-			83.5362	83.5503	14	83.6406	rs13482276	7.23059		0.02958	0	0	0	0	x	x	x	x	x	x	0	0	0	0	x	x	x	x	x	x	0	0	x
325	https://genenetwork.org/show_trait?trait_id=ENSMUSG00000108599&dataset=UTHSC_BXD_Young_Adult_Eye_RNAseq_TPM_Log	mouse	BXD	UTHSC_BXD_Young_Adult_Eye_RNAseq_TPM_Log	ENSMUSG00000108599	Gm10616	predicted gene 10616		N/A	7	79.4664	Not available	100038478	N/A		+			79.4664	79.4685	1	30.7011	rsm10000000352	8.84551		0.167584	0.555	0.784889	0.1045	0.033234	x	x	x	x	x	x	0	0	0	0	x	x	x	x	x	x	0.1675	0.236881	x
326	https://genenetwork.org/show_trait?trait_id=ENSMUSG00000074067&dataset=UTHSC_BXD_Young_Adult_Eye_RNAseq_TPM_Log	mouse	BXD	UTHSC_BXD_Young_Adult_Eye_RNAseq_TPM_Log	ENSMUSG00000074067	Gm10619	predicted gene 10619		N/A	7	73.7814	4932443D20	100579147	N/A		-			73.7814	73.8165	4	137.101	rsm10000005324	7.34177		0.051368	0.165	0.0933381	0.062	0.0876812	x	x	x	x	x	x	0	0	0.0875	0.123744	x	x	x	x	x	x	0.058	0.0820244	x
327	https://genenetwork.org/show_trait?trait_id=ENSMUSG00000082210&dataset=UTHSC_BXD_Young_Adult_Eye_RNAseq_TPM_Log	mouse	BXD	UTHSC_BXD_Young_Adult_Eye_RNAseq_TPM_Log	ENSMUSG00000082210	Gm14382	predicted gene 14382		N/A	7	100.625	Not available	100041167	N/A		+			100.625	100.625	1	3.00149	rsm10000000001	0		0	0	0	0	0	x	x	x	x	x	x	0	0	0	0	x	x	x	x	x	x	0	0	x
328	https://genenetwork.org/show_trait?trait_id=ENSMUSG00000084230&dataset=UTHSC_BXD_Young_Adult_Eye_RNAseq_TPM_Log	mouse	BXD	UTHSC_BXD_Young_Adult_Eye_RNAseq_TPM_Log	ENSMUSG00000084230	Gm14388	predicted gene 14388		N/A	7	122.442	Not available	668486	N/A		+			122.442	122.442	1	3.00149	rsm10000000001	0		0	0	0	0	0	x	x	x	x	x	x	0	0	0	0	x	x	x	x	x	x	0	0	x
329	https://genenetwork.org/show_trait?trait_id=ENSMUSG00000087520&dataset=UTHSC_BXD_Young_Adult_Eye_RNAseq_TPM_Log	mouse	BXD	UTHSC_BXD_Young_Adult_Eye_RNAseq_TPM_Log	ENSMUSG00000087520	Gm14389	predicted gene 14389		N/A	7	122.484	Not available		N/A		-			122.484	122.484	1	3.00149	rsm10000000001	0		0	0	0	0	0	x	x	x	x	x	x	0	0	0	0	x	x	x	x	x	x	0	0	x
330	https://genenetwork.org/show_trait?trait_id=ENSMUSG00000083967&dataset=UTHSC_BXD_Young_Adult_Eye_RNAseq_TPM_Log	mouse	BXD	UTHSC_BXD_Young_Adult_Eye_RNAseq_TPM_Log	ENSMUSG00000083967	Gm15115	predicted gene 15115		N/A	7	103.83	Not available	108167487	N/A		+			103.83	103.83	1	3.00149	rsm10000000001	0		0	0	0	0	0	x	x	x	x	x	x	0	0	0	0	x	x	x	x	x	x	0	0	x
331	https://genenetwork.org/show_trait?trait_id=ENSMUSG00000083254&dataset=UTHSC_BXD_Young_Adult_Eye_RNAseq_TPM_Log	mouse	BXD	UTHSC_BXD_Young_Adult_Eye_RNAseq_TPM_Log	ENSMUSG00000083254	Gm15116	predicted gene 15116		N/A	7	103.148	Not available	100417214	N/A		-			103.148	103.149	1	3.00149	rsm10000000001	0		0	0	0	0	0	x	x	x	x	x	x	0	0	0	0	x	x	x	x	x	x	0	0	x
332	https://genenetwork.org/show_trait?trait_id=ENSMUSG00000082714&dataset=UTHSC_BXD_Young_Adult_Eye_RNAseq_TPM_Log	mouse	BXD	UTHSC_BXD_Young_Adult_Eye_RNAseq_TPM_Log	ENSMUSG00000082714	Gm15120	predicted gene 15120		N/A	7	103.136	Not available		N/A		+			103.136	103.136	1	3.00149	rsm10000000001	0		0	0	0	0	0	x	x	x	x	x	x	0	0	0	0	x	x	x	x	x	x	0	0	x
333	https://genenetwork.org/show_trait?trait_id=ENSMUSG00000087175&dataset=UTHSC_BXD_Young_Adult_Eye_RNAseq_TPM_Log	mouse	BXD	UTHSC_BXD_Young_Adult_Eye_RNAseq_TPM_Log	ENSMUSG00000087175	Gm15133	predicted gene 15133		N/A	7	104.315	Not available	622070	N/A		+			104.315	104.325	7	101.657	rsm10000098602	82.9554		0.867667	0.513	0.725492	1.268	0.35921	x	x	x	x	x	x	0	0	1.254	0.239002	x	x	x	x	x	x	0	0	x
334	https://genenetwork.org/show_trait?trait_id=ENSMUSG00000085899&dataset=UTHSC_BXD_Young_Adult_Eye_RNAseq_TPM_Log	mouse	BXD	UTHSC_BXD_Young_Adult_Eye_RNAseq_TPM_Log	ENSMUSG00000085899	Gm15338	predicted gene 15338		N/A	7	124.187	Not available		N/A		+			124.187	124.29	1	3.00149	rsm10000000001	0		0	0	0	0	0	x	x	x	x	x	x	0	0	0	0	x	x	x	x	x	x	0	0	x
335	https://genenetwork.org/show_trait?trait_id=ENSMUSG00000085892&dataset=UTHSC_BXD_Young_Adult_Eye_RNAseq_TPM_Log	mouse	BXD	UTHSC_BXD_Young_Adult_Eye_RNAseq_TPM_Log	ENSMUSG00000085892	Gm15339	predicted gene 15339		N/A	7	124.477	Not available		N/A		-			124.477	124.494	18	83.9366	rsm10000020763	7.07345		0.0411533	0	0	0	0	x	x	x	x	x	x	0	0	0	0	x	x	x	x	x	x	0	0	x
336	https://genenetwork.org/show_trait?trait_id=ENSMUSG00000085751&dataset=UTHSC_BXD_Young_Adult_Eye_RNAseq_TPM_Log	mouse	BXD	UTHSC_BXD_Young_Adult_Eye_RNAseq_TPM_Log	ENSMUSG00000085751	Gm15412	predicted gene 15412		N/A	7	96.3395	Not available	670727	N/A		-			96.3395	96.342	1	3.00149	rsm10000000001	0		0	0	0	0	0	x	x	x	x	x	x	0	0	0	0	x	x	x	x	x	x	0	0	x
337	https://genenetwork.org/show_trait?trait_id=ENSMUSG00000053049&dataset=UTHSC_BXD_Young_Adult_Eye_RNAseq_TPM_Log	mouse	BXD	UTHSC_BXD_Young_Adult_Eye_RNAseq_TPM_Log	ENSMUSG00000053049	Gm15413	predicted gene 15413		N/A	7	96.7914	Not available	791381	N/A		-			96.7914	96.8015	1	3.00149	rsm10000000001	0		0	0	0	0	0	x	x	x	x	x	x	0	0	0	0	x	x	x	x	x	x	0	0	x
338	https://genenetwork.org/show_trait?trait_id=ENSMUSG00000085792&dataset=UTHSC_BXD_Young_Adult_Eye_RNAseq_TPM_Log	mouse	BXD	UTHSC_BXD_Young_Adult_Eye_RNAseq_TPM_Log	ENSMUSG00000085792	Gm15414	predicted gene 15414		N/A	7	96.5967	Not available		N/A		-			96.5967	96.6291	1	3.00149	rsm10000000001	0		0	0	0	0	0	x	x	x	x	x	x	0	0	0	0	x	x	x	x	x	x	0	0	x
339	https://genenetwork.org/show_trait?trait_id=ENSMUSG00000085443&dataset=UTHSC_BXD_Young_Adult_Eye_RNAseq_TPM_Log	mouse	BXD	UTHSC_BXD_Young_Adult_Eye_RNAseq_TPM_Log	ENSMUSG00000085443	Gm15416	predicted gene 15416		N/A	7	96.8124	Not available		N/A		-			96.8124	96.8175	1	3.00149	rsm10000000001	0		0	0	0	0	0	x	x	x	x	x	x	0	0	0	0	x	x	x	x	x	x	0	0	x
340	https://genenetwork.org/show_trait?trait_id=ENSMUSG00000081431&dataset=UTHSC_BXD_Young_Adult_Eye_RNAseq_TPM_Log	mouse	BXD	UTHSC_BXD_Young_Adult_Eye_RNAseq_TPM_Log	ENSMUSG00000081431	Gm15483	predicted gene 15483		N/A	7	133.738	Not available	100043695	N/A		-			133.738	133.739	1	3.00149	rsm10000000001	0		0	0	0	0	0	x	x	x	x	x	x	0	0	0	0	x	x	x	x	x	x	0	0	x
341	https://genenetwork.org/show_trait?trait_id=ENSMUSG00000086942&dataset=UTHSC_BXD_Young_Adult_Eye_RNAseq_TPM_Log	mouse	BXD	UTHSC_BXD_Young_Adult_Eye_RNAseq_TPM_Log	ENSMUSG00000086942	Gm15489	predicted gene 15489		N/A	7	122.139	Not available		N/A		-			122.139	122.159	X	108.749	rsm10000021643	14.8256		5.16239	5.304	0.137179	5.6785	0.0162635	x	x	x	x	x	x	5.477	0.298399	5.2675	0.1492	x	x	x	x	x	x	5.1705	0.0968736	x
342	https://genenetwork.org/show_trait?trait_id=ENSMUSG00000086583&dataset=UTHSC_BXD_Young_Adult_Eye_RNAseq_TPM_Log	mouse	BXD	UTHSC_BXD_Young_Adult_Eye_RNAseq_TPM_Log	ENSMUSG00000086583	Gm15500	predicted pseudogene 15500		N/A	7	114.705	Not available	100043295	N/A		-			114.705	114.706	5	107.022	rsm10000006658	40.9919		6.09631	5.9475	0.11243	6.1325	0.0558614	x	x	x	x	x	x	5.771	0.0226274	6.271	0.0155564	x	x	x	x	x	x	5.754	0.0141421	x
343	https://genenetwork.org/show_trait?trait_id=ENSMUSG00000087412&dataset=UTHSC_BXD_Young_Adult_Eye_RNAseq_TPM_Log	mouse	BXD	UTHSC_BXD_Young_Adult_Eye_RNAseq_TPM_Log	ENSMUSG00000087412	Gm15501	predicted pseudogene 15501		N/A	7	93.179	EyeLinc5	100040298	N/A		-			93.179	93.1842	4	114.825	rsm10000052306	257.424		5.13968	6.9925	0.0445477	2.5285	0.269408	x	x	x	x	x	x	6.8505	0.4278	2.4965	0.533866	x	x	x	x	x	x	6.644	0.0254558	x
344	https://genenetwork.org/show_trait?trait_id=ENSMUSG00000084964&dataset=UTHSC_BXD_Young_Adult_Eye_RNAseq_TPM_Log	mouse	BXD	UTHSC_BXD_Young_Adult_Eye_RNAseq_TPM_Log	ENSMUSG00000084964	Gm15503	predicted gene 15503		N/A	7	128.409	Not available	100043643	N/A		-			128.409	128.412	1	3.00149	rsm10000000001	0		0	0	0	0	0	x	x	x	x	x	x	0	0	0	0	x	x	x	x	x	x	0	0	x
345	https://genenetwork.org/show_trait?trait_id=ENSMUSG00000082954&dataset=UTHSC_BXD_Young_Adult_Eye_RNAseq_TPM_Log	mouse	BXD	UTHSC_BXD_Young_Adult_Eye_RNAseq_TPM_Log	ENSMUSG00000082954	Gm15504	predicted gene 15504		N/A	7	80.2377	Not available	100042374	N/A		-			80.2377	80.2379	1	3.00149	rsm10000000001	0		0	0	0	0	0	x	x	x	x	x	x	0	0	0	0	x	x	x	x	x	x	0	0	x
346	https://genenetwork.org/show_trait?trait_id=ENSMUSG00000086477&dataset=UTHSC_BXD_Young_Adult_Eye_RNAseq_TPM_Log	mouse	BXD	UTHSC_BXD_Young_Adult_Eye_RNAseq_TPM_Log	ENSMUSG00000086477	Gm15506	predicted gene 15506		N/A	7	98.6823	Not available	100040769	N/A		-			98.6823	98.7029	7	98.3897	rsm10000009729	78.1011		3.48804	2.4005	0.0629325	3.243	0.039598	x	x	x	x	x	x	4.448	0.267286	2.4675	0.76014	x	x	x	x	x	x	4.2795	0.241123	x
347	https://genenetwork.org/show_trait?trait_id=ENSMUSG00000087530&dataset=UTHSC_BXD_Young_Adult_Eye_RNAseq_TPM_Log	mouse	BXD	UTHSC_BXD_Young_Adult_Eye_RNAseq_TPM_Log	ENSMUSG00000087530	Gm15533	predicted gene 15533		N/A	7	128.002	Not available	102635153	N/A		-			128.002	128.005	2	11.7859	rs13476350	8.43854		1.12413	1.07	0.393151	1.0865	0.628618	x	x	x	x	x	x	1.4795	0.0572756	0.7685	0.0784888	x	x	x	x	x	x	1.2085	0.284964	x
348	https://genenetwork.org/show_trait?trait_id=ENSMUSG00000081664&dataset=UTHSC_BXD_Young_Adult_Eye_RNAseq_TPM_Log	mouse	BXD	UTHSC_BXD_Young_Adult_Eye_RNAseq_TPM_Log	ENSMUSG00000081664	Gm15544	predicted gene 15544		N/A	7	80.4292	EG384647	384647	N/A		+			80.4292	80.4307	X	48.895	rs31134963	9.55299		0.0249467	0	0	0	0	x	x	x	x	x	x	0	0	0	0	x	x	x	x	x	x	0	0	x
349	https://genenetwork.org/show_trait?trait_id=ENSMUSG00000087348&dataset=UTHSC_BXD_Young_Adult_Eye_RNAseq_TPM_Log	mouse	BXD	UTHSC_BXD_Young_Adult_Eye_RNAseq_TPM_Log	ENSMUSG00000087348	Gm15582	predicted gene 15582		N/A	7	132.657	Not available		N/A		-			132.657	132.66	1	3.00149	rsm10000000001	0		0	0	0	0	0	x	x	x	x	x	x	0	0	0	0	x	x	x	x	x	x	0	0	x
350	https://genenetwork.org/show_trait?trait_id=ENSMUSG00000085095&dataset=UTHSC_BXD_Young_Adult_Eye_RNAseq_TPM_Log	mouse	BXD	UTHSC_BXD_Young_Adult_Eye_RNAseq_TPM_Log	ENSMUSG00000085095	Gm15635	predicted gene 15635		N/A	7	99.6601	Not available		N/A		+			99.6601	99.6675	1	3.00149	rsm10000000001	0		0	0	0	0	0	x	x	x	x	x	x	0	0	0	0	x	x	x	x	x	x	0	0	x
351	https://genenetwork.org/show_trait?trait_id=ENSMUSG00000086414&dataset=UTHSC_BXD_Young_Adult_Eye_RNAseq_TPM_Log	mouse	BXD	UTHSC_BXD_Young_Adult_Eye_RNAseq_TPM_Log	ENSMUSG00000086414	Gm15645	predicted gene 15645		N/A	7	105.762	EG626055	626055	N/A		+			105.762	105.864	11	20.8021	rsm10000013119	13.8274		1.16024	1.0605	0.10253	1.158	0.0155564	x	x	x	x	x	x	1.6875	0.0487904	0.755	0.212132	x	x	x	x	x	x	1.339	0.313955	x
352	https://genenetwork.org/show_trait?trait_id=ENSMUSG00000080748&dataset=UTHSC_BXD_Young_Adult_Eye_RNAseq_TPM_Log	mouse	BXD	UTHSC_BXD_Young_Adult_Eye_RNAseq_TPM_Log	ENSMUSG00000080748	Gm15661	predicted gene 15661		N/A	7	88.4487	Not available	102633539	N/A		-			88.4487	88.4492	1	3.00149	rsm10000000001	0		0	0	0	0	0	x	x	x	x	x	x	0	0	0	0	x	x	x	x	x	x	0	0	x
353	https://genenetwork.org/show_trait?trait_id=ENSMUSG00000086814&dataset=UTHSC_BXD_Young_Adult_Eye_RNAseq_TPM_Log	mouse	BXD	UTHSC_BXD_Young_Adult_Eye_RNAseq_TPM_Log	ENSMUSG00000086814	Gm15677	predicted gene 15677		N/A	7	132.154	Not available		N/A		+			132.154	132.155	1	3.00149	rsm10000000001	0		0	0	0	0	0	x	x	x	x	x	x	0	0	0	0	x	x	x	x	x	x	0	0	x
354	https://genenetwork.org/show_trait?trait_id=ENSMUSG00000085663&dataset=UTHSC_BXD_Young_Adult_Eye_RNAseq_TPM_Log	mouse	BXD	UTHSC_BXD_Young_Adult_Eye_RNAseq_TPM_Log	ENSMUSG00000085663	Gm15718	predicted gene 15718		N/A	7	132.98	Not available		N/A		-			132.98	132.984	1	3.00149	rsm10000000001	0		0	0	0	0	0	x	x	x	x	x	x	0	0	0	0	x	x	x	x	x	x	0	0	x
355	https://genenetwork.org/show_trait?trait_id=ENSMUSG00000089938&dataset=UTHSC_BXD_Young_Adult_Eye_RNAseq_TPM_Log	mouse	BXD	UTHSC_BXD_Young_Adult_Eye_RNAseq_TPM_Log	ENSMUSG00000089938	Gm15744	predicted gene 15744		N/A	7	89.7615	Not available	100502804	N/A		-			89.7615	89.7617	1	3.00149	rsm10000000001	0		0	0	0	0	0	x	x	x	x	x	x	0	0	0	0	x	x	x	x	x	x	0	0	x
356	https://genenetwork.org/show_trait?trait_id=ENSMUSG00000085118&dataset=UTHSC_BXD_Young_Adult_Eye_RNAseq_TPM_Log	mouse	BXD	UTHSC_BXD_Young_Adult_Eye_RNAseq_TPM_Log	ENSMUSG00000085118	Gm15774	predicted gene 15774		N/A	7	120.866	Not available	105243045	N/A		-			120.866	120.875	1	3.00149	rsm10000000001	0		0	0	0	0	0	x	x	x	x	x	x	0	0	0	0	x	x	x	x	x	x	0	0	x
357	https://genenetwork.org/show_trait?trait_id=ENSMUSG00000084821&dataset=UTHSC_BXD_Young_Adult_Eye_RNAseq_TPM_Log	mouse	BXD	UTHSC_BXD_Young_Adult_Eye_RNAseq_TPM_Log	ENSMUSG00000084821	Gm15880	predicted gene 15880		N/A	7	80.636	Not available	100504375	N/A		+			80.636	80.6444	1	3.00149	rsm10000000001	0		0	0	0	0	0	x	x	x	x	x	x	0	0	0	0	x	x	x	x	x	x	0	0	x
358	https://genenetwork.org/show_trait?trait_id=ENSMUSG00000082183&dataset=UTHSC_BXD_Young_Adult_Eye_RNAseq_TPM_Log	mouse	BXD	UTHSC_BXD_Young_Adult_Eye_RNAseq_TPM_Log	ENSMUSG00000082183	Gm15994	predicted gene 15994		N/A	7	113.324	Not available		N/A		+			113.324	113.325	1	3.00149	rsm10000000001	0		0	0	0	0	0	x	x	x	x	x	x	0	0	0	0	x	x	x	x	x	x	0	0	x
359	https://genenetwork.org/show_trait?trait_id=ENSMUSG00000082400&dataset=UTHSC_BXD_Young_Adult_Eye_RNAseq_TPM_Log	mouse	BXD	UTHSC_BXD_Young_Adult_Eye_RNAseq_TPM_Log	ENSMUSG00000082400	Gm16017	predicted gene 16017		N/A	7	79.4123	Not available	102633841	N/A		-			79.4123	79.4125	1	3.00149	rsm10000000001	0		0	0	0	0	0	x	x	x	x	x	x	0	0	0	0	x	x	x	x	x	x	0	0	x
360	https://genenetwork.org/show_trait?trait_id=ENSMUSG00000081339&dataset=UTHSC_BXD_Young_Adult_Eye_RNAseq_TPM_Log	mouse	BXD	UTHSC_BXD_Young_Adult_Eye_RNAseq_TPM_Log	ENSMUSG00000081339	Gm16044	predicted gene 16044		N/A	7	128.693	Not available	100417490	N/A		+			128.693	128.693	1	3.00149	rsm10000000001	0		0	0	0	0	0	x	x	x	x	x	x	0	0	0	0	x	x	x	x	x	x	0	0	x
361	https://genenetwork.org/show_trait?trait_id=ENSMUSG00000083974&dataset=UTHSC_BXD_Young_Adult_Eye_RNAseq_TPM_Log	mouse	BXD	UTHSC_BXD_Young_Adult_Eye_RNAseq_TPM_Log	ENSMUSG00000083974	Gm16053	predicted gene 16053		N/A	7	97.4061	Not available		N/A		+			97.4061	97.4063	1	3.00149	rsm10000000001	0		0	0	0	0	0	x	x	x	x	x	x	0	0	0	0	x	x	x	x	x	x	0	0	x
362	https://genenetwork.org/show_trait?trait_id=ENSMUSG00000086628&dataset=UTHSC_BXD_Young_Adult_Eye_RNAseq_TPM_Log	mouse	BXD	UTHSC_BXD_Young_Adult_Eye_RNAseq_TPM_Log	ENSMUSG00000086628	Gm16157	predicted gene 16157		N/A	7	68.2663	Not available	100504026	N/A		-			68.2663	68.2766	4	122.844	rsm10000528819	14.9326		0.011344	0	0	0.144	0.203647	x	x	x	x	x	x	0	0	0	0	x	x	x	x	x	x	0	0	x
363	https://genenetwork.org/show_trait?trait_id=ENSMUSG00000086410&dataset=UTHSC_BXD_Young_Adult_Eye_RNAseq_TPM_Log	mouse	BXD	UTHSC_BXD_Young_Adult_Eye_RNAseq_TPM_Log	ENSMUSG00000086410	Gm16158	predicted gene 16158		N/A	7	68.3387	Not available	105242966	N/A		-			68.3387	68.3532	1	3.00149	rsm10000000001	0		0	0	0	0	0	x	x	x	x	x	x	0	0	0	0	x	x	x	x	x	x	0	0	x
364	https://genenetwork.org/show_trait?trait_id=ENSMUSG00000081372&dataset=UTHSC_BXD_Young_Adult_Eye_RNAseq_TPM_Log	mouse	BXD	UTHSC_BXD_Young_Adult_Eye_RNAseq_TPM_Log	ENSMUSG00000081372	Gm16171	predicted gene 16171		N/A	7	80.9078	Not available		N/A		+			80.9078	80.9081	1	3.00149	rsm10000000001	0		0	0	0	0	0	x	x	x	x	x	x	0	0	0	0	x	x	x	x	x	x	0	0	x
365	https://genenetwork.org/show_trait?trait_id=ENSMUSG00000089631&dataset=UTHSC_BXD_Young_Adult_Eye_RNAseq_TPM_Log	mouse	BXD	UTHSC_BXD_Young_Adult_Eye_RNAseq_TPM_Log	ENSMUSG00000089631	Gm16326	predicted gene 16326		N/A	7	122.131	Not available	102631495	N/A		+			122.131	122.132	1	3.00149	rsm10000000001	0		0	0	0	0	0	x	x	x	x	x	x	0	0	0	0	x	x	x	x	x	x	0	0	x
366	https://genenetwork.org/show_trait?trait_id=ENSMUSG00000087160&dataset=UTHSC_BXD_Young_Adult_Eye_RNAseq_TPM_Log	mouse	BXD	UTHSC_BXD_Young_Adult_Eye_RNAseq_TPM_Log	ENSMUSG00000087160	Gm16336	predicted gene 16336		N/A	7	110.905	Not available	100504184	N/A		+			110.905	110.906	1	3.00149	rsm10000000001	0		0	0	0	0	0	x	x	x	x	x	x	0	0	0	0	x	x	x	x	x	x	0	0	x
367	https://genenetwork.org/show_trait?trait_id=ENSMUSG00000082154&dataset=UTHSC_BXD_Young_Adult_Eye_RNAseq_TPM_Log	mouse	BXD	UTHSC_BXD_Young_Adult_Eye_RNAseq_TPM_Log	ENSMUSG00000082154	Gm16464	predicted gene 16464		N/A	7	104.501	EG667836	672495	N/A		-			104.501	104.502	1	3.00149	rsm10000000001	0		0	0	0	0	0	x	x	x	x	x	x	0	0	0	0	x	x	x	x	x	x	0	0	x
368	https://genenetwork.org/show_trait?trait_id=ENSMUSG00000109578&dataset=UTHSC_BXD_Young_Adult_Eye_RNAseq_TPM_Log	mouse	BXD	UTHSC_BXD_Young_Adult_Eye_RNAseq_TPM_Log	ENSMUSG00000109578	Gm16475	predicted pseudogene 16475		N/A	7	120.553	EG668533	546994	N/A		+			120.553	120.557	1	3.00149	rsm10000000001	0		0	0	0	0	0	x	x	x	x	x	x	0	0	0	0	x	x	x	x	x	x	0	0	x
369	https://genenetwork.org/show_trait?trait_id=ENSMUSG00000062758&dataset=UTHSC_BXD_Young_Adult_Eye_RNAseq_TPM_Log	mouse	BXD	UTHSC_BXD_Young_Adult_Eye_RNAseq_TPM_Log	ENSMUSG00000062758	Gm16477	predicted pseudogene 16477		N/A	7	131.614	EG668718	677073	N/A		-			131.614	131.615	1	3.00149	rsm10000000001	0		0	0	0	0	0	x	x	x	x	x	x	0	0	0	0	x	x	x	x	x	x	0	0	x
370	https://genenetwork.org/show_trait?trait_id=ENSMUSG00000087088&dataset=UTHSC_BXD_Young_Adult_Eye_RNAseq_TPM_Log	mouse	BXD	UTHSC_BXD_Young_Adult_Eye_RNAseq_TPM_Log	ENSMUSG00000087088	Gm16638	predicted gene 16638		N/A	7	83.597	Not available	102631889	N/A		-			83.597	83.6319	10	45.6118	rs29375788	8.74367		0.981747	1.0255	0.316077	1.332	0.141421	x	x	x	x	x	x	1.187	0.304056	0.696	0.154149	x	x	x	x	x	x	0.8395	0.0148492	x
371	https://genenetwork.org/show_trait?trait_id=ENSMUSG00000087657&dataset=UTHSC_BXD_Young_Adult_Eye_RNAseq_TPM_Log	mouse	BXD	UTHSC_BXD_Young_Adult_Eye_RNAseq_TPM_Log	ENSMUSG00000087657	Gm16764	predicted gene 16764		N/A	7	132.597	Not available		N/A		+			132.597	132.6	1	3.00149	rsm10000000001	0		0	0	0	0	0	x	x	x	x	x	x	0	0	0	0	x	x	x	x	x	x	0	0	x
372	https://genenetwork.org/show_trait?trait_id=ENSMUSG00000097749&dataset=UTHSC_BXD_Young_Adult_Eye_RNAseq_TPM_Log	mouse	BXD	UTHSC_BXD_Young_Adult_Eye_RNAseq_TPM_Log	ENSMUSG00000097749	Gm16938	predicted gene 16938		N/A	7	98.1772	Not available	330599	N/A		+			98.1772	98.1794	13	105.094	rsm10000016397	15.1199		1.24308	2.198	0.653367	0.8655	1.224	x	x	x	x	x	x	1.9205	0.420729	2.068	0.322441	x	x	x	x	x	x	1.544	0.591141	x
373	https://genenetwork.org/show_trait?trait_id=ENSMUSG00000057945&dataset=UTHSC_BXD_Young_Adult_Eye_RNAseq_TPM_Log	mouse	BXD	UTHSC_BXD_Young_Adult_Eye_RNAseq_TPM_Log	ENSMUSG00000057945	Gm17136	predicted gene 17136		N/A	7	126.176	Not available		N/A		+			126.176	126.177	1	3.00149	rsm10000000001	0		0	0	0	0	0	x	x	x	x	x	x	0	0	0	0	x	x	x	x	x	x	0	0	x
374	https://genenetwork.org/show_trait?trait_id=ENSMUSG00000090559&dataset=UTHSC_BXD_Young_Adult_Eye_RNAseq_TPM_Log	mouse	BXD	UTHSC_BXD_Young_Adult_Eye_RNAseq_TPM_Log	ENSMUSG00000090559	Gm17137	predicted gene 17137		N/A	7	126.164	Not available	100417489	N/A		+			126.164	126.168	1	3.00149	rsm10000000001	0		0	0	0	0	0	x	x	x	x	x	x	0	0	0	0	x	x	x	x	x	x	0	0	x
375	https://genenetwork.org/show_trait?trait_id=ENSMUSG00000090855&dataset=UTHSC_BXD_Young_Adult_Eye_RNAseq_TPM_Log	mouse	BXD	UTHSC_BXD_Young_Adult_Eye_RNAseq_TPM_Log	ENSMUSG00000090855	Gm17219	predicted gene 17219		N/A	7	110.522	Not available	100417540	N/A		+			110.522	110.523	1	3.00149	rsm10000000001	0		0	0	0	0	0	x	x	x	x	x	x	0	0	0	0	x	x	x	x	x	x	0	0	x
376	https://genenetwork.org/show_trait?trait_id=ENSMUSG00000090460&dataset=UTHSC_BXD_Young_Adult_Eye_RNAseq_TPM_Log	mouse	BXD	UTHSC_BXD_Young_Adult_Eye_RNAseq_TPM_Log	ENSMUSG00000090460	Gm17511	predicted gene 17511		N/A	7	127.286	Not available	100502641	N/A		-			127.286	127.286	17	47.6025	rsm10000019795	7.82988		0.298407	0	0	0.554	0.783474	x	x	x	x	x	x	0	0	0	0	x	x	x	x	x	x	0	0	x
377	https://genenetwork.org/show_trait?trait_id=ENSMUSG00000108729&dataset=UTHSC_BXD_Young_Adult_Eye_RNAseq_TPM_Log	mouse	BXD	UTHSC_BXD_Young_Adult_Eye_RNAseq_TPM_Log	ENSMUSG00000108729	Gm17831	predicted gene 17831		N/A	7	128.154	Not available	100415813	N/A		+			128.154	128.155	1	189.223	rs32404005	2.68611		0.00092	0	0	0	0	x	x	x	x	x	x	0	0	0	0	x	x	x	x	x	x	0	0	x
378	https://genenetwork.org/show_trait?trait_id=ENSMUSG00000092293&dataset=UTHSC_BXD_Young_Adult_Eye_RNAseq_TPM_Log	mouse	BXD	UTHSC_BXD_Young_Adult_Eye_RNAseq_TPM_Log	ENSMUSG00000092293	Gm17919	predicted gene 17919		N/A	7	86.542	Not available	100416107	N/A		-			86.542	86.5427	1	3.00149	rsm10000000001	0		0	0	0	0	0	x	x	x	x	x	x	0	0	0	0	x	x	x	x	x	x	0	0	x
379	https://genenetwork.org/show_trait?trait_id=ENSMUSG00000109384&dataset=UTHSC_BXD_Young_Adult_Eye_RNAseq_TPM_Log	mouse	BXD	UTHSC_BXD_Young_Adult_Eye_RNAseq_TPM_Log	ENSMUSG00000109384	Gm17931	predicted gene 17931		N/A	7	99.9968	Not available	100416129	N/A		+			99.9968	99.9974	11	4.46329	rsm10000012932	9.84675		0.0713467	0	0	0.5835	0.825194	x	x	x	x	x	x	0	0	0.357	0.504874	x	x	x	x	x	x	0.1065	0.150614	x
380	https://genenetwork.org/show_trait?trait_id=ENSMUSG00000108982&dataset=UTHSC_BXD_Young_Adult_Eye_RNAseq_TPM_Log	mouse	BXD	UTHSC_BXD_Young_Adult_Eye_RNAseq_TPM_Log	ENSMUSG00000108982	Gm17988	predicted gene 17988		N/A	7	71.7178	Not available	100416233	N/A		+			71.7178	71.7184	1	3.00149	rsm10000000001	0		0	0	0	0	0	x	x	x	x	x	x	0	0	0	0	x	x	x	x	x	x	0	0	x
381	https://genenetwork.org/show_trait?trait_id=ENSMUSG00000109972&dataset=UTHSC_BXD_Young_Adult_Eye_RNAseq_TPM_Log	mouse	BXD	UTHSC_BXD_Young_Adult_Eye_RNAseq_TPM_Log	ENSMUSG00000109972	Gm17989	predicted gene 17989		N/A	7	105.077	Not available	100416234	N/A		+			105.077	105.078	1	3.00149	rsm10000000001	0		0	0	0	0	0	x	x	x	x	x	x	0	0	0	0	x	x	x	x	x	x	0	0	x
382	https://genenetwork.org/show_trait?trait_id=ENSMUSG00000110117&dataset=UTHSC_BXD_Young_Adult_Eye_RNAseq_TPM_Log	mouse	BXD	UTHSC_BXD_Young_Adult_Eye_RNAseq_TPM_Log	ENSMUSG00000110117	Gm17990	predicted gene 17990		N/A	7	105.106	Not available	100416235	N/A		+			105.106	105.108	1	3.00149	rsm10000000001	0		0	0	0	0	0	x	x	x	x	x	x	0	0	0	0	x	x	x	x	x	x	0	0	x
383	https://genenetwork.org/show_trait?trait_id=ENSMUSG00000108862&dataset=UTHSC_BXD_Young_Adult_Eye_RNAseq_TPM_Log	mouse	BXD	UTHSC_BXD_Young_Adult_Eye_RNAseq_TPM_Log	ENSMUSG00000108862	Gm17991	predicted gene 17991		N/A	7	107.069	Not available	100416236	N/A		+			107.069	107.07	1	3.00149	rsm10000000001	0		0	0	0	0	0	x	x	x	x	x	x	0	0	0	0	x	x	x	x	x	x	0	0	x
384	https://genenetwork.org/show_trait?trait_id=ENSMUSG00000109553&dataset=UTHSC_BXD_Young_Adult_Eye_RNAseq_TPM_Log	mouse	BXD	UTHSC_BXD_Young_Adult_Eye_RNAseq_TPM_Log	ENSMUSG00000109553	Gm17992	predicted gene 17992		N/A	7	108.865	Not available	100416237	N/A		+			108.865	108.866	1	3.00149	rsm10000000001	0		0	0	0	0	0	x	x	x	x	x	x	0	0	0	0	x	x	x	x	x	x	0	0	x
385	https://genenetwork.org/show_trait?trait_id=ENSMUSG00000110175&dataset=UTHSC_BXD_Young_Adult_Eye_RNAseq_TPM_Log	mouse	BXD	UTHSC_BXD_Young_Adult_Eye_RNAseq_TPM_Log	ENSMUSG00000110175	Gm18255	predicted gene 18255		N/A	7	102.378	Not available	100416793	N/A		-			102.378	102.378	1	3.00149	rsm10000000001	0		0	0	0	0	0	x	x	x	x	x	x	0	0	0	0	x	x	x	x	x	x	0	0	x
386	https://genenetwork.org/show_trait?trait_id=ENSMUSG00000108555&dataset=UTHSC_BXD_Young_Adult_Eye_RNAseq_TPM_Log	mouse	BXD	UTHSC_BXD_Young_Adult_Eye_RNAseq_TPM_Log	ENSMUSG00000108555	Gm18310	predicted gene 18310		N/A	7	80.3441	Not available	100416900	N/A		-			80.3441	80.348	1	3.00149	rsm10000000001	0		0	0	0	0	0	x	x	x	x	x	x	0	0	0	0	x	x	x	x	x	x	0	0	x
387	https://genenetwork.org/show_trait?trait_id=ENSMUSG00000092410&dataset=UTHSC_BXD_Young_Adult_Eye_RNAseq_TPM_Log	mouse	BXD	UTHSC_BXD_Young_Adult_Eye_RNAseq_TPM_Log	ENSMUSG00000092410	Gm18354	predicted gene 18354		N/A	7	85.7882	Not available	100416998	N/A		-			85.7882	85.7896	1	3.00149	rsm10000000001	0		0	0	0	0	0	x	x	x	x	x	x	0	0	0	0	x	x	x	x	x	x	0	0	x
388	https://genenetwork.org/show_trait?trait_id=ENSMUSG00000092199&dataset=UTHSC_BXD_Young_Adult_Eye_RNAseq_TPM_Log	mouse	BXD	UTHSC_BXD_Young_Adult_Eye_RNAseq_TPM_Log	ENSMUSG00000092199	Gm18358	predicted gene 18358		N/A	7	85.0888	Not available	100417008	N/A		+			85.0888	85.0912	3	135.444	rs30026548	6.16268		0.00287333	0	0	0	0	x	x	x	x	x	x	0	0	0	0	x	x	x	x	x	x	0	0	x
389	https://genenetwork.org/show_trait?trait_id=ENSMUSG00000092256&dataset=UTHSC_BXD_Young_Adult_Eye_RNAseq_TPM_Log	mouse	BXD	UTHSC_BXD_Young_Adult_Eye_RNAseq_TPM_Log	ENSMUSG00000092256	Gm18359	predicted gene 18359		N/A	7	85.477	Not available	100417009	N/A		+			85.477	85.482	1	3.00149	rsm10000000001	0		0	0	0	0	0	x	x	x	x	x	x	0	0	0	0	x	x	x	x	x	x	0	0	x
390	https://genenetwork.org/show_trait?trait_id=ENSMUSG00000092467&dataset=UTHSC_BXD_Young_Adult_Eye_RNAseq_TPM_Log	mouse	BXD	UTHSC_BXD_Young_Adult_Eye_RNAseq_TPM_Log	ENSMUSG00000092467	Gm18360	predicted gene 18360		N/A	7	85.5167	Not available	100417010	N/A		+			85.5167	85.5194	X	46.7585	rsm10000021349	3.63976		0.00302	0	0	0	0	x	x	x	x	x	x	0	0	0	0	x	x	x	x	x	x	0	0	x
391	https://genenetwork.org/show_trait?trait_id=ENSMUSG00000109306&dataset=UTHSC_BXD_Young_Adult_Eye_RNAseq_TPM_Log	mouse	BXD	UTHSC_BXD_Young_Adult_Eye_RNAseq_TPM_Log	ENSMUSG00000109306	Gm18410	predicted gene 18410		N/A	7	108.566	Not available	100417127	N/A		-			108.566	108.567	X	46.7585	rsm10000021349	3.63976		0.00308	0	0	0	0	x	x	x	x	x	x	0	0	0	0	x	x	x	x	x	x	0	0	x
392	https://genenetwork.org/show_trait?trait_id=ENSMUSG00000092214&dataset=UTHSC_BXD_Young_Adult_Eye_RNAseq_TPM_Log	mouse	BXD	UTHSC_BXD_Young_Adult_Eye_RNAseq_TPM_Log	ENSMUSG00000092214	Gm18560	predicted gene 18560		N/A	7	84.9194	Not available	100417361	N/A		-			84.9194	84.9205	1	3.00149	rsm10000000001	0		0	0	0	0	0	x	x	x	x	x	x	0	0	0	0	x	x	x	x	x	x	0	0	x
393	https://genenetwork.org/show_trait?trait_id=ENSMUSG00000108362&dataset=UTHSC_BXD_Young_Adult_Eye_RNAseq_TPM_Log	mouse	BXD	UTHSC_BXD_Young_Adult_Eye_RNAseq_TPM_Log	ENSMUSG00000108362	Gm18561	predicted gene 18561		N/A	7	127.155	Not available	100417362	N/A		+			127.155	127.156	13	59.5154	rsm10000015923	7.42569		0.814685	1.2735	1.801	0.975	0.25173	x	x	x	x	x	x	1.117	0.35921	0	0	x	x	x	x	x	x	0.4045	0.572049	x
394	https://genenetwork.org/show_trait?trait_id=ENSMUSG00000108349&dataset=UTHSC_BXD_Young_Adult_Eye_RNAseq_TPM_Log	mouse	BXD	UTHSC_BXD_Young_Adult_Eye_RNAseq_TPM_Log	ENSMUSG00000108349	Gm18599	predicted gene 18599		N/A	7	114.699	Not available	100417415	N/A		-			114.699	114.7	1	3.00149	rsm10000000001	0		0	0	0	0	0	x	x	x	x	x	x	0	0	0	0	x	x	x	x	x	x	0	0	x
395	https://genenetwork.org/show_trait?trait_id=ENSMUSG00000108964&dataset=UTHSC_BXD_Young_Adult_Eye_RNAseq_TPM_Log	mouse	BXD	UTHSC_BXD_Young_Adult_Eye_RNAseq_TPM_Log	ENSMUSG00000108964	Gm18600	predicted gene 18600		N/A	7	131.457	Not available	100417417	N/A		+			131.457	131.458	1	3.00149	rsm10000000001	0		0	0	0	0	0	x	x	x	x	x	x	0	0	0	0	x	x	x	x	x	x	0	0	x
396	https://genenetwork.org/show_trait?trait_id=ENSMUSG00000092426&dataset=UTHSC_BXD_Young_Adult_Eye_RNAseq_TPM_Log	mouse	BXD	UTHSC_BXD_Young_Adult_Eye_RNAseq_TPM_Log	ENSMUSG00000092426	Gm18779	predicted gene 18779		N/A	7	85.785	Not available	100417717	N/A		-			85.785	85.7856	1	3.00149	rsm10000000001	0		0	0	0	0	0	x	x	x	x	x	x	0	0	0	0	x	x	x	x	x	x	0	0	x
397	https://genenetwork.org/show_trait?trait_id=ENSMUSG00000109779&dataset=UTHSC_BXD_Young_Adult_Eye_RNAseq_TPM_Log	mouse	BXD	UTHSC_BXD_Young_Adult_Eye_RNAseq_TPM_Log	ENSMUSG00000109779	Gm18780	predicted gene 18780		N/A	7	113.448	Not available	100417718	N/A		-			113.448	113.449	1	3.00149	rsm10000000001	0		0.00174667	0	0	0	0	x	x	x	x	x	x	0	0	0	0	x	x	x	x	x	x	0	0	x
398	https://genenetwork.org/show_trait?trait_id=ENSMUSG00000109367&dataset=UTHSC_BXD_Young_Adult_Eye_RNAseq_TPM_Log	mouse	BXD	UTHSC_BXD_Young_Adult_Eye_RNAseq_TPM_Log	ENSMUSG00000109367	Gm18782	predicted gene 18782		N/A	7	80.9799	Not available	100417720	N/A		+			80.9799	80.9813	7	80.9727	rsm10000009507	50.5373		1.28455	1.8745	0.232638	1.6615	0.0770746	x	x	x	x	x	x	1.136	0.0537401	1.43	0.554372	x	x	x	x	x	x	0.812	0.0424264	x
399	https://genenetwork.org/show_trait?trait_id=ENSMUSG00000108485&dataset=UTHSC_BXD_Young_Adult_Eye_RNAseq_TPM_Log	mouse	BXD	UTHSC_BXD_Young_Adult_Eye_RNAseq_TPM_Log	ENSMUSG00000108485	Gm18805	predicted gene 18805		N/A	7	73.6882	Not available	100417750	N/A		-			73.6882	73.6892	19	44.5866	rsm10002113322	8.97173		0.02378	0	0	0	0	x	x	x	x	x	x	0	0	0	0	x	x	x	x	x	x	0	0	x
400	https://genenetwork.org/show_trait?trait_id=ENSMUSG00000109519&dataset=UTHSC_BXD_Young_Adult_Eye_RNAseq_TPM_Log	mouse	BXD	UTHSC_BXD_Young_Adult_Eye_RNAseq_TPM_Log	ENSMUSG00000109519	Gm18806	predicted gene 18806		N/A	7	81.7423	Not available	100417751	N/A		+			81.7423	81.7443	10	110.403	rs48923609	3.87659		0.00253333	0	0	0	0	x	x	x	x	x	x	0	0	0	0	x	x	x	x	x	x	0	0	x
401	https://genenetwork.org/show_trait?trait_id=ENSMUSG00000099241&dataset=UTHSC_BXD_Young_Adult_Eye_RNAseq_TPM_Log	mouse	BXD	UTHSC_BXD_Young_Adult_Eye_RNAseq_TPM_Log	ENSMUSG00000099241	Gm18852	predicted gene 18852		N/A	7	105.925	Gm17757	100417829	N/A		-			105.925	105.929	1	3.00149	rsm10000000001	0		0	0	0	0	0	x	x	x	x	x	x	0	0	0	0	x	x	x	x	x	x	0	0	x
402	https://genenetwork.org/show_trait?trait_id=ENSMUSG00000098934&dataset=UTHSC_BXD_Young_Adult_Eye_RNAseq_TPM_Log	mouse	BXD	UTHSC_BXD_Young_Adult_Eye_RNAseq_TPM_Log	ENSMUSG00000098934	Gm18853	predicted gene 18853		N/A	7	106.186	Not available	100417831	N/A		-			106.186	106.19	1	3.00149	rsm10000000001	0		0	0	0	0	0	x	x	x	x	x	x	0	0	0	0	x	x	x	x	x	x	0	0	x
403	https://genenetwork.org/show_trait?trait_id=ENSMUSG00000109749&dataset=UTHSC_BXD_Young_Adult_Eye_RNAseq_TPM_Log	mouse	BXD	UTHSC_BXD_Young_Adult_Eye_RNAseq_TPM_Log	ENSMUSG00000109749	Gm18907	predicted gene 18907		N/A	7	110.712	Not available	100417932	N/A		-			110.712	110.713	15	86.5432	rsm10000018876	5.2837		0.00995333	0	0	0	0	x	x	x	x	x	x	0	0	0.4515	0.638517	x	x	x	x	x	x	0	0	x
404	https://genenetwork.org/show_trait?trait_id=ENSMUSG00000109472&dataset=UTHSC_BXD_Young_Adult_Eye_RNAseq_TPM_Log	mouse	BXD	UTHSC_BXD_Young_Adult_Eye_RNAseq_TPM_Log	ENSMUSG00000109472	Gm18943	predicted gene 18943		N/A	7	99.2476	Not available	100418007	N/A		-			99.2476	99.2488	7	95.9937	rsm10000009621	21.861		0.307096	0.2795	0.266579	0	0	x	x	x	x	x	x	0.7545	0.307591	0.2515	0.355675	x	x	x	x	x	x	0.439	0.0367696	x
405	https://genenetwork.org/show_trait?trait_id=ENSMUSG00000108916&dataset=UTHSC_BXD_Young_Adult_Eye_RNAseq_TPM_Log	mouse	BXD	UTHSC_BXD_Young_Adult_Eye_RNAseq_TPM_Log	ENSMUSG00000108916	Gm18944	predicted gene 18944		N/A	7	108.203	Not available	100418009	N/A		+			108.203	108.204	X	46.7585	rsm10000021349	4.35031		0.0100133	0	0	0	0	x	x	x	x	x	x	0	0	0	0	x	x	x	x	x	x	0	0	x
406	https://genenetwork.org/show_trait?trait_id=ENSMUSG00000092429&dataset=UTHSC_BXD_Young_Adult_Eye_RNAseq_TPM_Log	mouse	BXD	UTHSC_BXD_Young_Adult_Eye_RNAseq_TPM_Log	ENSMUSG00000092429	Gm18958	predicted gene 18958		N/A	7	84.801	Not available	100418035	N/A		+			84.801	84.8032	6	53.9421	rsm10000007206	9.4829		0.0385227	0	0	0	0	x	x	x	x	x	x	0	0	0	0	x	x	x	x	x	x	0	0	x
407	https://genenetwork.org/show_trait?trait_id=ENSMUSG00000108823&dataset=UTHSC_BXD_Young_Adult_Eye_RNAseq_TPM_Log	mouse	BXD	UTHSC_BXD_Young_Adult_Eye_RNAseq_TPM_Log	ENSMUSG00000108823	Gm18959	predicted gene 18959		N/A	7	99.9451	Not available	100418037	N/A		+			99.9451	99.9457	1	3.00149	rsm10000000001	0		0	0	0	0	0	x	x	x	x	x	x	0	0	0	0	x	x	x	x	x	x	0	0	x
408	https://genenetwork.org/show_trait?trait_id=ENSMUSG00000109078&dataset=UTHSC_BXD_Young_Adult_Eye_RNAseq_TPM_Log	mouse	BXD	UTHSC_BXD_Young_Adult_Eye_RNAseq_TPM_Log	ENSMUSG00000109078	Gm19033	predicted gene 19033		N/A	7	107.366	Not available	100418145	N/A		+			107.366	107.367	7	83.8787	rs31416354	8.89815		0.0300213	0	0	0	0	x	x	x	x	x	x	0.144	0.203647	0	0	x	x	x	x	x	x	0	0	x
409	https://genenetwork.org/show_trait?trait_id=ENSMUSG00000109471&dataset=UTHSC_BXD_Young_Adult_Eye_RNAseq_TPM_Log	mouse	BXD	UTHSC_BXD_Young_Adult_Eye_RNAseq_TPM_Log	ENSMUSG00000109471	Gm19127	predicted gene 19127		N/A	7	108.579	Not available	100418299	N/A		-			108.579	108.581	X	46.7585	rsm10000021349	3.63976		0.000713333	0	0	0	0	x	x	x	x	x	x	0	0	0	0	x	x	x	x	x	x	0	0	x
410	https://genenetwork.org/show_trait?trait_id=ENSMUSG00000109275&dataset=UTHSC_BXD_Young_Adult_Eye_RNAseq_TPM_Log	mouse	BXD	UTHSC_BXD_Young_Adult_Eye_RNAseq_TPM_Log	ENSMUSG00000109275	Gm19182	predicted gene 19182		N/A	7	99.7402	Not available	100418394	N/A		-			99.7402	99.7408	9	106.021	rs212048732	7.09556		0.0287507	0	0	0	0	x	x	x	x	x	x	0	0	0	0	x	x	x	x	x	x	0	0	x
411	https://genenetwork.org/show_trait?trait_id=ENSMUSG00000092376&dataset=UTHSC_BXD_Young_Adult_Eye_RNAseq_TPM_Log	mouse	BXD	UTHSC_BXD_Young_Adult_Eye_RNAseq_TPM_Log	ENSMUSG00000092376	Gm19203	predicted gene 19203		N/A	7	86.907	Not available	100418423	N/A		-			86.907	86.9079	1	3.00149	rsm10000000001	0		0	0	0	0	0	x	x	x	x	x	x	0	0	0	0	x	x	x	x	x	x	0	0	x
412	https://genenetwork.org/show_trait?trait_id=ENSMUSG00000108437&dataset=UTHSC_BXD_Young_Adult_Eye_RNAseq_TPM_Log	mouse	BXD	UTHSC_BXD_Young_Adult_Eye_RNAseq_TPM_Log	ENSMUSG00000108437	Gm19366	predicted gene 19366		N/A	7	128.013	Not available	100502780	N/A		-			128.013	128.013	13	20.3721	rsm10000015656	12.7244		0.939132	1.295	0.991364	0.91	1.28693	x	x	x	x	x	x	0	0	0	0	x	x	x	x	x	x	0	0	x
413	https://genenetwork.org/show_trait?trait_id=ENSMUSG00000108478&dataset=UTHSC_BXD_Young_Adult_Eye_RNAseq_TPM_Log	mouse	BXD	UTHSC_BXD_Young_Adult_Eye_RNAseq_TPM_Log	ENSMUSG00000108478	Gm19514	predicted gene 19514		N/A	7	134.096	Not available	100503026	N/A		-			134.096	134.1	1	3.00149	rsm10000000001	0		0	0	0	0	0	x	x	x	x	x	x	0	0	0	0	x	x	x	x	x	x	0	0	x
414	https://genenetwork.org/show_trait?trait_id=ENSMUSG00000109149&dataset=UTHSC_BXD_Young_Adult_Eye_RNAseq_TPM_Log	mouse	BXD	UTHSC_BXD_Young_Adult_Eye_RNAseq_TPM_Log	ENSMUSG00000109149	Gm19656	predicted gene 19656		N/A	7	98.7201	Gm44653	105243004	N/A		-			98.7201	98.7288	17	51.4447	rs33120395	16.499		0.163657	0.143	0.202233	0.3045	0.0360624	x	x	x	x	x	x	0.1075	0.152028	0.2235	0.10253	x	x	x	x	x	x	0.089	0.125865	x
415	https://genenetwork.org/show_trait?trait_id=ENSMUSG00000073902&dataset=UTHSC_BXD_Young_Adult_Eye_RNAseq_TPM_Log	mouse	BXD	UTHSC_BXD_Young_Adult_Eye_RNAseq_TPM_Log	ENSMUSG00000073902	Gm1966	predicted gene 1966		N/A	7	106.597	Not available	434223	N/A		-			106.597	106.604	7	104.205	rsm10000009919	39.3636		0.117677	0.095	0.111723	0.2125	0.0176777	x	x	x	x	x	x	0	0	0.2225	0.314663	x	x	x	x	x	x	0	0	x
416	https://genenetwork.org/show_trait?trait_id=ENSMUSG00000108433&dataset=UTHSC_BXD_Young_Adult_Eye_RNAseq_TPM_Log	mouse	BXD	UTHSC_BXD_Young_Adult_Eye_RNAseq_TPM_Log	ENSMUSG00000108433	Gm19761	predicted gene 19761		N/A	7	94.602	Not available	100503542	N/A		-			94.602	94.6024	1	3.00149	rsm10000000001	0		0	0	0	0	0	x	x	x	x	x	x	0	0	0	0	x	x	x	x	x	x	0	0	x
417	https://genenetwork.org/show_trait?trait_id=ENSMUSG00000109093&dataset=UTHSC_BXD_Young_Adult_Eye_RNAseq_TPM_Log	mouse	BXD	UTHSC_BXD_Young_Adult_Eye_RNAseq_TPM_Log	ENSMUSG00000109093	Gm19950	predicted gene 19950		N/A	7	119.608	Not available	100503901	N/A		-			119.608	119.643	1	3.00149	rsm10000000001	0		0	0	0	0	0	x	x	x	x	x	x	0	0	0	0	x	x	x	x	x	x	0	0	x
418	https://genenetwork.org/show_trait?trait_id=ENSMUSG00000109404&dataset=UTHSC_BXD_Young_Adult_Eye_RNAseq_TPM_Log	mouse	BXD	UTHSC_BXD_Young_Adult_Eye_RNAseq_TPM_Log	ENSMUSG00000109404	Gm19963	predicted gene 19963		N/A	7	119.743	Not available	100503918	N/A		-			119.743	119.744	7	119.525	rsm10000010115	80.0602		1.34915	2.1505	0.618718	0.65	0.0240416	x	x	x	x	x	x	1.646	1.46654	0.333	0.470933	x	x	x	x	x	x	1.042	1.47361	x
419	https://genenetwork.org/show_trait?trait_id=ENSMUSG00000108778&dataset=UTHSC_BXD_Young_Adult_Eye_RNAseq_TPM_Log	mouse	BXD	UTHSC_BXD_Young_Adult_Eye_RNAseq_TPM_Log	ENSMUSG00000108778	Gm20083	predicted gene 20083		N/A	7	73.1857	Gm44670	100504141	N/A		+			73.1857	73.1894	12	73.8336	rsm10000015229	10.9905		0.109215	0	0	0	0	x	x	x	x	x	x	0.713	0.0127279	0.165	0.233345	x	x	x	x	x	x	0	0	x
420	https://genenetwork.org/show_trait?trait_id=ENSMUSG00000108551&dataset=UTHSC_BXD_Young_Adult_Eye_RNAseq_TPM_Log	mouse	BXD	UTHSC_BXD_Young_Adult_Eye_RNAseq_TPM_Log	ENSMUSG00000108551	Gm20274	predicted gene 20274		N/A	7	122.995	Not available	100504538	N/A		+			122.995	122.996	1	3.00149	rsm10000000001	0		0	0	0	0	0	x	x	x	x	x	x	0	0	0	0	x	x	x	x	x	x	0	0	x
421	https://genenetwork.org/show_trait?trait_id=ENSMUSG00000092562&dataset=UTHSC_BXD_Young_Adult_Eye_RNAseq_TPM_Log	mouse	BXD	UTHSC_BXD_Young_Adult_Eye_RNAseq_TPM_Log	ENSMUSG00000092562	Gm20414	predicted gene 20414		N/A	7	85.2607	Not available		N/A		-			85.2607	85.2613	1	3.00149	rsm10000000001	0		0	0	0	0	0	x	x	x	x	x	x	0	0	0	0	x	x	x	x	x	x	0	0	x
422	https://genenetwork.org/show_trait?trait_id=ENSMUSG00000092313&dataset=UTHSC_BXD_Young_Adult_Eye_RNAseq_TPM_Log	mouse	BXD	UTHSC_BXD_Young_Adult_Eye_RNAseq_TPM_Log	ENSMUSG00000092313	Gm20415	predicted gene 20415		N/A	7	85.2882	Not available		N/A		-			85.2882	85.2896	1	3.00149	rsm10000000001	0		0	0	0	0	0	x	x	x	x	x	x	0	0	0	0	x	x	x	x	x	x	0	0	x
423	https://genenetwork.org/show_trait?trait_id=ENSMUSG00000092364&dataset=UTHSC_BXD_Young_Adult_Eye_RNAseq_TPM_Log	mouse	BXD	UTHSC_BXD_Young_Adult_Eye_RNAseq_TPM_Log	ENSMUSG00000092364	Gm20476	predicted gene 20476		N/A	7	101.318	Not available	102638655	N/A		-			101.318	101.326	1	3.00149	rsm10000000001	0		0	0	0	0	0	x	x	x	x	x	x	0	0	0	0	x	x	x	x	x	x	0	0	x
424	https://genenetwork.org/show_trait?trait_id=ENSMUSG00000092197&dataset=UTHSC_BXD_Young_Adult_Eye_RNAseq_TPM_Log	mouse	BXD	UTHSC_BXD_Young_Adult_Eye_RNAseq_TPM_Log	ENSMUSG00000092197	Gm20480	predicted gene 20480		N/A	7	86.2986	Not available		N/A		-			86.2986	86.2989	1	3.00149	rsm10000000001	0		0	0	0	0	0	x	x	x	x	x	x	0	0	0	0	x	x	x	x	x	x	0	0	x
425	https://genenetwork.org/show_trait?trait_id=ENSMUSG00000093768&dataset=UTHSC_BXD_Young_Adult_Eye_RNAseq_TPM_Log	mouse	BXD	UTHSC_BXD_Young_Adult_Eye_RNAseq_TPM_Log	ENSMUSG00000093768	Gm20650	predicted gene 20650		N/A	7	126.892	Not available		N/A		+			126.892	126.897	1	3.00149	rsm10000000001	0		0	0	0	0	0	x	x	x	x	x	x	0	0	0	0	x	x	x	x	x	x	0	0	x
426	https://genenetwork.org/show_trait?trait_id=ENSMUSG00000093378&dataset=UTHSC_BXD_Young_Adult_Eye_RNAseq_TPM_Log	mouse	BXD	UTHSC_BXD_Young_Adult_Eye_RNAseq_TPM_Log	ENSMUSG00000093378	Gm20663	predicted gene 20663		N/A	7	105.902	Not available		N/A		+			105.902	106.093	11	73.2672	rsm10000014113	13.7581		0.290027	0.9605	1.35835	0	0	x	x	x	x	x	x	1.0595	1.08541	0.5955	0.842164	x	x	x	x	x	x	0	0	x
427	https://genenetwork.org/show_trait?trait_id=ENSMUSG00000109145&dataset=UTHSC_BXD_Young_Adult_Eye_RNAseq_TPM_Log	mouse	BXD	UTHSC_BXD_Young_Adult_Eye_RNAseq_TPM_Log	ENSMUSG00000109145	Gm20744	predicted gene 20744		N/A	7	82.0704	Not available	434205	N/A		+			82.0704	82.0818	2	44.4715	rsm10000002833	7.53203		0.00849333	0	0	0	0	x	x	x	x	x	x	0	0	0	0	x	x	x	x	x	x	0.049	0.0692965	x
428	https://genenetwork.org/show_trait?trait_id=ENSMUSG00000108714&dataset=UTHSC_BXD_Young_Adult_Eye_RNAseq_TPM_Log	mouse	BXD	UTHSC_BXD_Young_Adult_Eye_RNAseq_TPM_Log	ENSMUSG00000108714	Gm21057	predicted gene 21057		N/A	7	80.0627	Not available	100859962	N/A		-			80.0627	80.0753	1	3.00149	rsm10000000001	0		0	0	0	0	0	x	x	x	x	x	x	0	0	0	0	x	x	x	x	x	x	0	0	x
429	https://genenetwork.org/show_trait?trait_id=ENSMUSG00000109700&dataset=UTHSC_BXD_Young_Adult_Eye_RNAseq_TPM_Log	mouse	BXD	UTHSC_BXD_Young_Adult_Eye_RNAseq_TPM_Log	ENSMUSG00000109700	Gm21123	predicted gene 21123		N/A	7	110.69	Not available	100861673	N/A		-			110.69	110.7	2	45.6198	rsm10000028372	4.47636		0.0605507	0	0	0	0	x	x	x	x	x	x	0.193	0.272943	0.358	0.506288	x	x	x	x	x	x	0	0	x
430	https://genenetwork.org/show_trait?trait_id=ENSMUSG00000097789&dataset=UTHSC_BXD_Young_Adult_Eye_RNAseq_TPM_Log	mouse	BXD	UTHSC_BXD_Young_Adult_Eye_RNAseq_TPM_Log	ENSMUSG00000097789	Gm2115	predicted gene 2115		N/A	7	84.529	C77713	100039239	N/A		+			84.529	84.5835	7	84.1498	rs31476858	75.8127		3.21863	2.9645	0.221324	3.1935	0.0572756	x	x	x	x	x	x	3.6985	0.0671751	2.4415	0.24678	x	x	x	x	x	x	3.5095	0.156271	x
431	https://genenetwork.org/show_trait?trait_id=ENSMUSG00000108448&dataset=UTHSC_BXD_Young_Adult_Eye_RNAseq_TPM_Log	mouse	BXD	UTHSC_BXD_Young_Adult_Eye_RNAseq_TPM_Log	ENSMUSG00000108448	Gm21269	predicted gene 21269		N/A	7	73.8165	Not available	100861851	N/A		+			73.8165	73.8389	1	187.6	rsm10000002368	8.29814		0.00390667	0	0	0	0	x	x	x	x	x	x	0.0065	0.00919239	0	0	x	x	x	x	x	x	0	0	x
432	https://genenetwork.org/show_trait?trait_id=ENSMUSG00000073844&dataset=UTHSC_BXD_Young_Adult_Eye_RNAseq_TPM_Log	mouse	BXD	UTHSC_BXD_Young_Adult_Eye_RNAseq_TPM_Log	ENSMUSG00000073844	Gm21957	predicted gene 21957		N/A	7	125.219	Not available		N/A		-			125.219	125.22	1	189.223	rs32404005	2.68611		0.00332	0	0	0	0	x	x	x	x	x	x	0	0	0	0	x	x	x	x	x	x	0	0	x
433	https://genenetwork.org/show_trait?trait_id=ENSMUSG00000030804&dataset=UTHSC_BXD_Young_Adult_Eye_RNAseq_TPM_Log	mouse	BXD	UTHSC_BXD_Young_Adult_Eye_RNAseq_TPM_Log	ENSMUSG00000030804	Gm21974	predicted gene 21974		N/A	7	127.886	Not available		N/A		-			127.886	127.895	1	117.085	rsm10000001028	13.5256		1.77225	1.4365	0.724784	2.2015	0.307591	x	x	x	x	x	x	1.688	0.156978	1.6285	0.699329	x	x	x	x	x	x	1.6435	0.0643467	x
434	https://genenetwork.org/show_trait?trait_id=ENSMUSG00000095334&dataset=UTHSC_BXD_Young_Adult_Eye_RNAseq_TPM_Log	mouse	BXD	UTHSC_BXD_Young_Adult_Eye_RNAseq_TPM_Log	ENSMUSG00000095334	Gm21984	predicted gene 21984		N/A	7	126.942	Not available		N/A		+			126.942	126.953	5	69.1361	rs31502646	7.60288		4.41876	4.2235	0.053033	4.143	0.226274	x	x	x	x	x	x	4.048	0.930553	4.3275	0.125158	x	x	x	x	x	x	4.267	0.257387	x
435	https://genenetwork.org/show_trait?trait_id=ENSMUSG00000088216&dataset=UTHSC_BXD_Young_Adult_Eye_RNAseq_TPM_Log	mouse	BXD	UTHSC_BXD_Young_Adult_Eye_RNAseq_TPM_Log	ENSMUSG00000088216	Gm22080	predicted gene 22080		N/A	7	91.3926	Not available		N/A		-			91.3926	91.3927	1	3.00149	rsm10000000001	0		0	0	0	0	0	x	x	x	x	x	x	0	0	0	0	x	x	x	x	x	x	0	0	x
436	https://genenetwork.org/show_trait?trait_id=ENSMUSG00000096631&dataset=UTHSC_BXD_Young_Adult_Eye_RNAseq_TPM_Log	mouse	BXD	UTHSC_BXD_Young_Adult_Eye_RNAseq_TPM_Log	ENSMUSG00000096631	Gm22171	predicted gene 22171		N/A	7	89.2958	Not available		N/A		-			89.2958	89.2959	1	3.00149	rsm10000000001	0		0	0	0	0	0	x	x	x	x	x	x	0	0	0	0	x	x	x	x	x	x	0	0	x
437	https://genenetwork.org/show_trait?trait_id=ENSMUSG00000092743&dataset=UTHSC_BXD_Young_Adult_Eye_RNAseq_TPM_Log	mouse	BXD	UTHSC_BXD_Young_Adult_Eye_RNAseq_TPM_Log	ENSMUSG00000092743	Gm22177	predicted gene 22177		N/A	7	84.1706	Not available		N/A		+			84.1706	84.1707	1	3.00149	rsm10000000001	0		0	0	0	0	0	x	x	x	x	x	x	0	0	0	0	x	x	x	x	x	x	0	0	x
438	https://genenetwork.org/show_trait?trait_id=ENSMUSG00000087980&dataset=UTHSC_BXD_Young_Adult_Eye_RNAseq_TPM_Log	mouse	BXD	UTHSC_BXD_Young_Adult_Eye_RNAseq_TPM_Log	ENSMUSG00000087980	Gm22226	predicted gene 22226		N/A	7	96.92	Not available		N/A		-			96.92	96.9201	1	3.00149	rsm10000000001	0		0	0	0	0	0	x	x	x	x	x	x	0	0	0	0	x	x	x	x	x	x	0	0	x
439	https://genenetwork.org/show_trait?trait_id=ENSMUSG00000089522&dataset=UTHSC_BXD_Young_Adult_Eye_RNAseq_TPM_Log	mouse	BXD	UTHSC_BXD_Young_Adult_Eye_RNAseq_TPM_Log	ENSMUSG00000089522	Gm22326	predicted gene 22326		N/A	7	74.9623	Not available		N/A		-			74.9623	74.9627	7	139.032	rsm10000010196	9.76188		0.0615467	0	0	0	0	x	x	x	x	x	x	0	0	0	0	x	x	x	x	x	x	0	0	x
440	https://genenetwork.org/show_trait?trait_id=ENSMUSG00000077777&dataset=UTHSC_BXD_Young_Adult_Eye_RNAseq_TPM_Log	mouse	BXD	UTHSC_BXD_Young_Adult_Eye_RNAseq_TPM_Log	ENSMUSG00000077777	Gm22372	predicted gene 22372		N/A	7	106.427	Not available		N/A		+			106.427	106.427	1	3.00149	rsm10000000001	0		0	0	0	0	0	x	x	x	x	x	x	0	0	0	0	x	x	x	x	x	x	0	0	x
441	https://genenetwork.org/show_trait?trait_id=ENSMUSG00000064897&dataset=UTHSC_BXD_Young_Adult_Eye_RNAseq_TPM_Log	mouse	BXD	UTHSC_BXD_Young_Adult_Eye_RNAseq_TPM_Log	ENSMUSG00000064897	Gm22504	predicted gene 22504		N/A	7	105.642	Not available		N/A		-			105.642	105.642	1	3.00149	rsm10000000001	0		0	0	0	0	0	x	x	x	x	x	x	0	0	0	0	x	x	x	x	x	x	0	0	x
442	https://genenetwork.org/show_trait?trait_id=ENSMUSG00000093388&dataset=UTHSC_BXD_Young_Adult_Eye_RNAseq_TPM_Log	mouse	BXD	UTHSC_BXD_Young_Adult_Eye_RNAseq_TPM_Log	ENSMUSG00000093388	Gm22655	predicted gene 22655		N/A	7	101.881	Not available		N/A		+			101.881	101.881	1	3.00149	rsm10000000001	0		0	0	0	0	0	x	x	x	x	x	x	0	0	0	0	x	x	x	x	x	x	0	0	x
443	https://genenetwork.org/show_trait?trait_id=ENSMUSG00000089348&dataset=UTHSC_BXD_Young_Adult_Eye_RNAseq_TPM_Log	mouse	BXD	UTHSC_BXD_Young_Adult_Eye_RNAseq_TPM_Log	ENSMUSG00000089348	Gm22669	predicted gene 22669		N/A	7	114.937	Not available		N/A		+			114.937	114.937	5	75.4611	rs13478330	2.94154		0.00262	0	0	0	0	x	x	x	x	x	x	0	0	0	0	x	x	x	x	x	x	0	0	x
444	https://genenetwork.org/show_trait?trait_id=ENSMUSG00000064429&dataset=UTHSC_BXD_Young_Adult_Eye_RNAseq_TPM_Log	mouse	BXD	UTHSC_BXD_Young_Adult_Eye_RNAseq_TPM_Log	ENSMUSG00000064429	Gm22747	predicted gene 22747		N/A	7	127.079	Not available		N/A		+			127.079	127.08	1	3.00149	rsm10000000001	0		0	0	0	0	0	x	x	x	x	x	x	0	0	0	0	x	x	x	x	x	x	0	0	x
445	https://genenetwork.org/show_trait?trait_id=ENSMUSG00000064677&dataset=UTHSC_BXD_Young_Adult_Eye_RNAseq_TPM_Log	mouse	BXD	UTHSC_BXD_Young_Adult_Eye_RNAseq_TPM_Log	ENSMUSG00000064677	Gm22809	predicted gene 22809		N/A	7	128.062	Not available		N/A		-			128.062	128.062	1	3.00149	rsm10000000001	0		0	0	0	0	0	x	x	x	x	x	x	0	0	0	0	x	x	x	x	x	x	0	0	x
446	https://genenetwork.org/show_trait?trait_id=ENSMUSG00000094713&dataset=UTHSC_BXD_Young_Adult_Eye_RNAseq_TPM_Log	mouse	BXD	UTHSC_BXD_Young_Adult_Eye_RNAseq_TPM_Log	ENSMUSG00000094713	Gm22822	predicted gene 22822		N/A	7	109.775	Not available		N/A		-			109.775	109.775	1	3.00149	rsm10000000001	0		0	0	0	0	0	x	x	x	x	x	x	0	0	0	0	x	x	x	x	x	x	0	0	x
447	https://genenetwork.org/show_trait?trait_id=ENSMUSG00000077149&dataset=UTHSC_BXD_Young_Adult_Eye_RNAseq_TPM_Log	mouse	BXD	UTHSC_BXD_Young_Adult_Eye_RNAseq_TPM_Log	ENSMUSG00000077149	Gm22934	predicted gene 22934		N/A	7	82.9948	Not available		N/A		+			82.9948	82.995	1	3.00149	rsm10000000001	0		0	0	0	0	0	x	x	x	x	x	x	0	0	0	0	x	x	x	x	x	x	0	0	x
448	https://genenetwork.org/show_trait?trait_id=ENSMUSG00000089391&dataset=UTHSC_BXD_Young_Adult_Eye_RNAseq_TPM_Log	mouse	BXD	UTHSC_BXD_Young_Adult_Eye_RNAseq_TPM_Log	ENSMUSG00000089391	Gm23020	predicted gene 23020		N/A	7	73.662	Not available		N/A		+			73.662	73.6623	14	36.8637	rsm10000017180	2.68611		0.01896	0	0	0	0	x	x	x	x	x	x	0	0	0	0	x	x	x	x	x	x	0	0	x
449	https://genenetwork.org/show_trait?trait_id=ENSMUSG00000065803&dataset=UTHSC_BXD_Young_Adult_Eye_RNAseq_TPM_Log	mouse	BXD	UTHSC_BXD_Young_Adult_Eye_RNAseq_TPM_Log	ENSMUSG00000065803	Gm23040	predicted gene 23040		N/A	7	98.507	Not available		N/A		+			98.507	98.5071	1	3.00149	rsm10000000001	0		0	0	0	0	0	x	x	x	x	x	x	0	0	0	0	x	x	x	x	x	x	0	0	x
450	https://genenetwork.org/show_trait?trait_id=ENSMUSG00000065389&dataset=UTHSC_BXD_Young_Adult_Eye_RNAseq_TPM_Log	mouse	BXD	UTHSC_BXD_Young_Adult_Eye_RNAseq_TPM_Log	ENSMUSG00000065389	Gm23100	predicted gene 23100		N/A	7	110.004	Not available		N/A		+			110.004	110.004	1	3.00149	rsm10000000001	0		0	0	0	0	0	x	x	x	x	x	x	0	0	0	0	x	x	x	x	x	x	0	0	x
451	https://genenetwork.org/show_trait?trait_id=ENSMUSG00000087781&dataset=UTHSC_BXD_Young_Adult_Eye_RNAseq_TPM_Log	mouse	BXD	UTHSC_BXD_Young_Adult_Eye_RNAseq_TPM_Log	ENSMUSG00000087781	Gm23168	predicted gene 23168		N/A	7	124.493	Not available		N/A		+			124.493	124.493	1	3.00149	rsm10000000001	0		0	0	0	0	0	x	x	x	x	x	x	0	0	0	0	x	x	x	x	x	x	0	0	x
452	https://genenetwork.org/show_trait?trait_id=ENSMUSG00000076389&dataset=UTHSC_BXD_Young_Adult_Eye_RNAseq_TPM_Log	mouse	BXD	UTHSC_BXD_Young_Adult_Eye_RNAseq_TPM_Log	ENSMUSG00000076389	Gm23192	predicted gene 23192		N/A	7	86.2987	Not available		N/A		-			86.2987	86.2988	1	3.00149	rsm10000000001	0		0	0	0	0	0	x	x	x	x	x	x	0	0	0	0	x	x	x	x	x	x	0	0	x
453	https://genenetwork.org/show_trait?trait_id=ENSMUSG00000087922&dataset=UTHSC_BXD_Young_Adult_Eye_RNAseq_TPM_Log	mouse	BXD	UTHSC_BXD_Young_Adult_Eye_RNAseq_TPM_Log	ENSMUSG00000087922	Gm23229	predicted gene 23229		N/A	7	118.28	Not available		N/A		+			118.28	118.28	X	46.7585	rsm10000021349	3.63976		0.0176333	0	0	0	0	x	x	x	x	x	x	0	0	0	0	x	x	x	x	x	x	0	0	x
454	https://genenetwork.org/show_trait?trait_id=ENSMUSG00000087926&dataset=UTHSC_BXD_Young_Adult_Eye_RNAseq_TPM_Log	mouse	BXD	UTHSC_BXD_Young_Adult_Eye_RNAseq_TPM_Log	ENSMUSG00000087926	Gm23233	predicted gene 23233		N/A	7	67.5706	Not available		N/A		-			67.5706	67.5707	1	3.00149	rsm10000000001	0		0	0	0	0	0	x	x	x	x	x	x	0	0	0	0	x	x	x	x	x	x	0	0	x
455	https://genenetwork.org/show_trait?trait_id=ENSMUSG00000064940&dataset=UTHSC_BXD_Young_Adult_Eye_RNAseq_TPM_Log	mouse	BXD	UTHSC_BXD_Young_Adult_Eye_RNAseq_TPM_Log	ENSMUSG00000064940	Gm23239	predicted gene 23239		N/A	7	77.9101	Not available		N/A		-			77.9101	77.9103	1	3.00149	rsm10000000001	0		0	0	0	0	0	x	x	x	x	x	x	0	0	0	0	x	x	x	x	x	x	0	0	x
456	https://genenetwork.org/show_trait?trait_id=ENSMUSG00000076961&dataset=UTHSC_BXD_Young_Adult_Eye_RNAseq_TPM_Log	mouse	BXD	UTHSC_BXD_Young_Adult_Eye_RNAseq_TPM_Log	ENSMUSG00000076961	Gm23251	predicted gene 23251		N/A	7	75.7573	Not available		N/A		-			75.7573	75.7574	2	179.278	rs33598222	7.70115		0.512753	0	0	1.226	1.73383	x	x	x	x	x	x	0	0	0	0	x	x	x	x	x	x	0	0	x
457	https://genenetwork.org/show_trait?trait_id=ENSMUSG00000088948&dataset=UTHSC_BXD_Young_Adult_Eye_RNAseq_TPM_Log	mouse	BXD	UTHSC_BXD_Young_Adult_Eye_RNAseq_TPM_Log	ENSMUSG00000088948	Gm23262	predicted gene 23262		N/A	7	111.076	Not available		N/A		-			111.076	111.076	1	3.00149	rsm10000000001	0		0	0	0	0	0	x	x	x	x	x	x	0	0	0	0	x	x	x	x	x	x	0	0	x
458	https://genenetwork.org/show_trait?trait_id=ENSMUSG00000077653&dataset=UTHSC_BXD_Young_Adult_Eye_RNAseq_TPM_Log	mouse	BXD	UTHSC_BXD_Young_Adult_Eye_RNAseq_TPM_Log	ENSMUSG00000077653	Gm23321	predicted gene 23321		N/A	7	119.306	Not available		N/A		-			119.306	119.306	X	3.69035	rsm10000021272	9.35174		0.06974	0	0	0	0	x	x	x	x	x	x	0	0	0	0	x	x	x	x	x	x	0	0	x
459	https://genenetwork.org/show_trait?trait_id=ENSMUSG00000065751&dataset=UTHSC_BXD_Young_Adult_Eye_RNAseq_TPM_Log	mouse	BXD	UTHSC_BXD_Young_Adult_Eye_RNAseq_TPM_Log	ENSMUSG00000065751	Gm23345	predicted gene 23345		N/A	7	111.947	Not available		N/A		-			111.947	111.947	1	3.00149	rsm10000000001	0		0	0	0	0	0	x	x	x	x	x	x	0	0	0	0	x	x	x	x	x	x	0	0	x
460	https://genenetwork.org/show_trait?trait_id=ENSMUSG00000064734&dataset=UTHSC_BXD_Young_Adult_Eye_RNAseq_TPM_Log	mouse	BXD	UTHSC_BXD_Young_Adult_Eye_RNAseq_TPM_Log	ENSMUSG00000064734	Gm23445	predicted gene 23445		N/A	7	126.916	Not available		N/A		-			126.916	126.916	1	3.00149	rsm10000000001	0		0	0	0	0	0	x	x	x	x	x	x	0	0	0	0	x	x	x	x	x	x	0	0	x
461	https://genenetwork.org/show_trait?trait_id=ENSMUSG00000089501&dataset=UTHSC_BXD_Young_Adult_Eye_RNAseq_TPM_Log	mouse	BXD	UTHSC_BXD_Young_Adult_Eye_RNAseq_TPM_Log	ENSMUSG00000089501	Gm23479	predicted gene 23479		N/A	7	98.9359	Not available		N/A		+			98.9359	98.936	1	3.00149	rsm10000000001	0		0	0	0	0	0	x	x	x	x	x	x	0	0	0	0	x	x	x	x	x	x	0	0	x
462	https://genenetwork.org/show_trait?trait_id=ENSMUSG00000094572&dataset=UTHSC_BXD_Young_Adult_Eye_RNAseq_TPM_Log	mouse	BXD	UTHSC_BXD_Young_Adult_Eye_RNAseq_TPM_Log	ENSMUSG00000094572	Gm23550	predicted gene 23550		N/A	7	103.267	Not available		N/A		-			103.267	103.267	1	3.00149	rsm10000000001	0		0	0	0	0	0	x	x	x	x	x	x	0	0	0	0	x	x	x	x	x	x	0	0	x
463	https://genenetwork.org/show_trait?trait_id=ENSMUSG00000088449&dataset=UTHSC_BXD_Young_Adult_Eye_RNAseq_TPM_Log	mouse	BXD	UTHSC_BXD_Young_Adult_Eye_RNAseq_TPM_Log	ENSMUSG00000088449	Gm23559	predicted gene 23559		N/A	7	123.383	Not available		N/A		-			123.383	123.383	1	3.00149	rsm10000000001	0		0	0	0	0	0	x	x	x	x	x	x	0	0	0	0	x	x	x	x	x	x	0	0	x
464	https://genenetwork.org/show_trait?trait_id=ENSMUSG00000064532&dataset=UTHSC_BXD_Young_Adult_Eye_RNAseq_TPM_Log	mouse	BXD	UTHSC_BXD_Young_Adult_Eye_RNAseq_TPM_Log	ENSMUSG00000064532	Gm23614	predicted gene 23614		N/A	7	122.265	Not available		N/A		+			122.265	122.265	1	3.00149	rsm10000000001	0		0	0	0	0	0	x	x	x	x	x	x	0	0	0	0	x	x	x	x	x	x	0	0	x
465	https://genenetwork.org/show_trait?trait_id=ENSMUSG00000093032&dataset=UTHSC_BXD_Young_Adult_Eye_RNAseq_TPM_Log	mouse	BXD	UTHSC_BXD_Young_Adult_Eye_RNAseq_TPM_Log	ENSMUSG00000093032	Gm23631	predicted gene 23631		N/A	7	133.94	Not available		N/A		-			133.94	133.94	1	3.00149	rsm10000000001	0		0	0	0	0	0	x	x	x	x	x	x	0	0	0	0	x	x	x	x	x	x	0	0	x
466	https://genenetwork.org/show_trait?trait_id=ENSMUSG00000088671&dataset=UTHSC_BXD_Young_Adult_Eye_RNAseq_TPM_Log	mouse	BXD	UTHSC_BXD_Young_Adult_Eye_RNAseq_TPM_Log	ENSMUSG00000088671	Gm23662	predicted gene 23662		N/A	7	113.12	Not available		N/A		+			113.12	113.12	1	3.00149	rsm10000000001	0		0	0	0	0	0	x	x	x	x	x	x	0	0	0	0	x	x	x	x	x	x	0	0	x
467	https://genenetwork.org/show_trait?trait_id=ENSMUSG00000089467&dataset=UTHSC_BXD_Young_Adult_Eye_RNAseq_TPM_Log	mouse	BXD	UTHSC_BXD_Young_Adult_Eye_RNAseq_TPM_Log	ENSMUSG00000089467	Gm23700	predicted gene 23700		N/A	7	113.667	Not available		N/A		-			113.667	113.667	13	46.9978	rsm10000015864	8.55097		0.16732	0	0	0.9825	1.38946	x	x	x	x	x	x	0	0	0	0	x	x	x	x	x	x	0	0	x
468	https://genenetwork.org/show_trait?trait_id=ENSMUSG00000088566&dataset=UTHSC_BXD_Young_Adult_Eye_RNAseq_TPM_Log	mouse	BXD	UTHSC_BXD_Young_Adult_Eye_RNAseq_TPM_Log	ENSMUSG00000088566	Gm23783	predicted gene 23783		N/A	7	128.734	Not available		N/A		+			128.734	128.734	1	3.00149	rsm10000000001	0		0	0	0	0	0	x	x	x	x	x	x	0	0	0	0	x	x	x	x	x	x	0	0	x
469	https://genenetwork.org/show_trait?trait_id=ENSMUSG00000084484&dataset=UTHSC_BXD_Young_Adult_Eye_RNAseq_TPM_Log	mouse	BXD	UTHSC_BXD_Young_Adult_Eye_RNAseq_TPM_Log	ENSMUSG00000084484	Gm23788	predicted gene 23788		N/A	7	123.942	Not available		N/A		-			123.942	123.942	1	3.00149	rsm10000000001	0		0	0	0	0	0	x	x	x	x	x	x	0	0	0	0	x	x	x	x	x	x	0	0	x
470	https://genenetwork.org/show_trait?trait_id=ENSMUSG00000065940&dataset=UTHSC_BXD_Young_Adult_Eye_RNAseq_TPM_Log	mouse	BXD	UTHSC_BXD_Young_Adult_Eye_RNAseq_TPM_Log	ENSMUSG00000065940	Gm23795	predicted gene 23795		N/A	7	68.9521	Not available		N/A		-			68.9521	68.9522	10	110.403	rs48923609	3.87659		0.01476	0	0	0	0	x	x	x	x	x	x	0	0	0	0	x	x	x	x	x	x	0	0	x
471	https://genenetwork.org/show_trait?trait_id=ENSMUSG00000065165&dataset=UTHSC_BXD_Young_Adult_Eye_RNAseq_TPM_Log	mouse	BXD	UTHSC_BXD_Young_Adult_Eye_RNAseq_TPM_Log	ENSMUSG00000065165	Gm23815	predicted gene 23815		N/A	7	69.4986	Not available		N/A		-			69.4986	69.4987	1	3.00149	rsm10000000001	0		0	0	0	0	0	x	x	x	x	x	x	0	0	0	0	x	x	x	x	x	x	0	0	x
472	https://genenetwork.org/show_trait?trait_id=ENSMUSG00000080609&dataset=UTHSC_BXD_Young_Adult_Eye_RNAseq_TPM_Log	mouse	BXD	UTHSC_BXD_Young_Adult_Eye_RNAseq_TPM_Log	ENSMUSG00000080609	Gm23844	predicted gene 23844		N/A	7	67.7784	Not available		N/A		-			67.7784	67.7785	X	21.0619	rsm10000000016	8.18034		0.110877	0.9175	1.29754	0	0	x	x	x	x	x	x	0	0	0	0	x	x	x	x	x	x	0	0	x
473	https://genenetwork.org/show_trait?trait_id=ENSMUSG00000065763&dataset=UTHSC_BXD_Young_Adult_Eye_RNAseq_TPM_Log	mouse	BXD	UTHSC_BXD_Young_Adult_Eye_RNAseq_TPM_Log	ENSMUSG00000065763	Gm23847	predicted gene 23847		N/A	7	130.035	Not available		N/A		+			130.035	130.035	1	3.00149	rsm10000000001	0		0	0	0	0	0	x	x	x	x	x	x	0	0	0	0	x	x	x	x	x	x	0	0	x
474	https://genenetwork.org/show_trait?trait_id=ENSMUSG00000084636&dataset=UTHSC_BXD_Young_Adult_Eye_RNAseq_TPM_Log	mouse	BXD	UTHSC_BXD_Young_Adult_Eye_RNAseq_TPM_Log	ENSMUSG00000084636	Gm23884	predicted gene 23884		N/A	7	95.1719	Not available		N/A		+			95.1719	95.1722	1	3.00149	rsm10000000001	0		0	0	0	0	0	x	x	x	x	x	x	0	0	0	0	x	x	x	x	x	x	0	0	x
475	https://genenetwork.org/show_trait?trait_id=ENSMUSG00000064403&dataset=UTHSC_BXD_Young_Adult_Eye_RNAseq_TPM_Log	mouse	BXD	UTHSC_BXD_Young_Adult_Eye_RNAseq_TPM_Log	ENSMUSG00000064403	Gm23928	predicted gene 23928		N/A	7	91.6671	Not available		N/A		-			91.6671	91.6673	1	3.00149	rsm10000000001	0		0	0	0	0	0	x	x	x	x	x	x	0	0	0	0	x	x	x	x	x	x	0	0	x
476	https://genenetwork.org/show_trait?trait_id=ENSMUSG00000065254&dataset=UTHSC_BXD_Young_Adult_Eye_RNAseq_TPM_Log	mouse	BXD	UTHSC_BXD_Young_Adult_Eye_RNAseq_TPM_Log	ENSMUSG00000065254	Gm23973	predicted gene 23973		N/A	7	103.272	Not available		N/A		+			103.272	103.272	1	3.00149	rsm10000000001	0		0	0	0	0	0	x	x	x	x	x	x	0	0	0	0	x	x	x	x	x	x	0	0	x
477	https://genenetwork.org/show_trait?trait_id=ENSMUSG00000088116&dataset=UTHSC_BXD_Young_Adult_Eye_RNAseq_TPM_Log	mouse	BXD	UTHSC_BXD_Young_Adult_Eye_RNAseq_TPM_Log	ENSMUSG00000088116	Gm24063	predicted gene 24063		N/A	7	117.777	Not available		N/A		+			117.777	117.777	1	3.00149	rsm10000000001	0		0	0	0	0	0	x	x	x	x	x	x	0	0	0	0	x	x	x	x	x	x	0	0	x
478	https://genenetwork.org/show_trait?trait_id=ENSMUSG00000077166&dataset=UTHSC_BXD_Young_Adult_Eye_RNAseq_TPM_Log	mouse	BXD	UTHSC_BXD_Young_Adult_Eye_RNAseq_TPM_Log	ENSMUSG00000077166	Gm24120	predicted gene 24120		N/A	7	69.9578	Not available		N/A		-			69.9578	69.9579	1	3.00149	rsm10000000001	0		0	0	0	0	0	x	x	x	x	x	x	0	0	0	0	x	x	x	x	x	x	0	0	x
479	https://genenetwork.org/show_trait?trait_id=ENSMUSG00000093002&dataset=UTHSC_BXD_Young_Adult_Eye_RNAseq_TPM_Log	mouse	BXD	UTHSC_BXD_Young_Adult_Eye_RNAseq_TPM_Log	ENSMUSG00000093002	Gm24154	predicted gene 24154		N/A	7	112.618	Not available		N/A		-			112.618	112.618	1	3.00149	rsm10000000001	0		0	0	0	0	0	x	x	x	x	x	x	0	0	0	0	x	x	x	x	x	x	0	0	x
480	https://genenetwork.org/show_trait?trait_id=ENSMUSG00000088888&dataset=UTHSC_BXD_Young_Adult_Eye_RNAseq_TPM_Log	mouse	BXD	UTHSC_BXD_Young_Adult_Eye_RNAseq_TPM_Log	ENSMUSG00000088888	Gm24210	predicted gene 24210		N/A	7	102.735	Not available		N/A		-			102.735	102.735	1	3.00149	rsm10000000001	0		0	0	0	0	0	x	x	x	x	x	x	0	0	0	0	x	x	x	x	x	x	0	0	x
481	https://genenetwork.org/show_trait?trait_id=ENSMUSG00000089453&dataset=UTHSC_BXD_Young_Adult_Eye_RNAseq_TPM_Log	mouse	BXD	UTHSC_BXD_Young_Adult_Eye_RNAseq_TPM_Log	ENSMUSG00000089453	Gm24224	predicted gene 24224		N/A	7	79.3525	Not available		N/A		-			79.3525	79.3527	1	3.00149	rsm10000000001	0		0	0	0	0	0	x	x	x	x	x	x	0	0	0	0	x	x	x	x	x	x	0	0	x
482	https://genenetwork.org/show_trait?trait_id=ENSMUSG00000087947&dataset=UTHSC_BXD_Young_Adult_Eye_RNAseq_TPM_Log	mouse	BXD	UTHSC_BXD_Young_Adult_Eye_RNAseq_TPM_Log	ENSMUSG00000087947	Gm24249	predicted gene 24249		N/A	7	88.0872	Not available		N/A		-			88.0872	88.0873	1	3.00149	rsm10000000001	0		0	0	0	0	0	x	x	x	x	x	x	0	0	0	0	x	x	x	x	x	x	0	0	x
483	https://genenetwork.org/show_trait?trait_id=ENSMUSG00000093125&dataset=UTHSC_BXD_Young_Adult_Eye_RNAseq_TPM_Log	mouse	BXD	UTHSC_BXD_Young_Adult_Eye_RNAseq_TPM_Log	ENSMUSG00000093125	Gm24365	predicted gene 24365		N/A	7	128.478	Not available		N/A		-			128.478	128.478	10	115.789	rsm10000012768	3.79621		0.01504	0	0	0	0	x	x	x	x	x	x	0	0	0	0	x	x	x	x	x	x	0	0	x
[truncated: 1,295 more rows]
[truncated: 449 more columns]

[truncated: 1 more sheets: Summary BP changes&expressed]
