# Supplementary material for: Anterior chamber depth in mice is controlled by several quantitative trait loci
Source: PLoS One. 2023 Aug 25;18(8):e0286897. doi: 10.1371/journal.pone.0286897 (PMC10456175; doi:10.1371/journal.pone.0286897)
Supplement: S3 Table — (XLSX) [file pone.0286897.s005.xlsx]

## Sheet: MGI gene list
Chromosome	Start	End	cM	strand GRCm39	MGI ID	Feature Type	Symbol	Name
11	16765431	16780702	9.41	-	MGI:2443051	antisense lncRNA gene	Egfros	epidermal growth factor receptor, opposite strand
11	17903970	17909578	10.44	+	MGI:1920221	antisense lncRNA gene	Etaa1os	Ewing tumor-associated antigen 1, opposite strand
11			14.36		MGI:5313092	lincRNA gene	Gm20645	predicted gene 20645
11	16885154	16901282	9.41	-	MGI:1919985	lncRNA gene	Eldr	Egfr long non-coding downstream RNA
11	18045986	18053384	10.51	+	MGI:3651187	lncRNA gene	Gm12018	predicted gene 12018
11	18417479	18443255	10.71	-	MGI:3650976	lncRNA gene	Gm12022	predicted gene 12022
11	18545248	18660222	10.8	-	MGI:3650977	lncRNA gene	Gm12023	predicted gene 12023
11	18795851	18822537	11.06	-	MGI:1921768	lncRNA gene	8430419K02Rik	RIKEN cDNA 8430419K02 gene
11	18959128	18961183	11.34	+	MGI:3802123	lncRNA gene	Gm16140	predicted gene 16140
11	18963817	18965154	11.35	+	MGI:3802122	lncRNA gene	Gm16141	predicted gene 16141
11	19015276	19025740	11.41	+	MGI:1921309	lncRNA gene	4933406G16Rik	RIKEN cDNA 4933406G16 gene
11	19576761	19578061	11.94	-	MGI:3651189	lncRNA gene	Gm12027	predicted gene 12027
11	20095567	20096344	12.9	-	MGI:3651406	lncRNA gene	Gm12031	predicted gene 12031
11	20781481	20781919	13.55	-	MGI:3651602	lncRNA gene	Gm12037	predicted gene 12037
11	21320400	21324161	13.89	+	MGI:3651843	lncRNA gene	Gm12043	predicted gene 12043
11	21444730	21461178	13.89	-	MGI:3605619	lncRNA gene	4932414J04Rik	RIKEN cDNA 4932414J04 gene
11	22388821	22389775	14.16	-	MGI:3652080	lncRNA gene	Gm12050	predicted gene 12050
11	22433608	22441363	14.17	+	MGI:3652078	lncRNA gene	Gm12051	predicted gene 12051
11	22567408	22568487	14.19	+	MGI:3652305	lncRNA gene	Gm12052	predicted gene 12052
11	22684038	22687937	14.21	+	MGI:3652309	lncRNA gene	Gm12056	predicted gene 12056
11	22679897	22682986	14.21	-	MGI:3650012	lncRNA gene	Gm12055	predicted gene 12055
11	22789299	22792604	14.22	+	MGI:5141921	lncRNA gene	Gm20456	predicted gene 20456
11	22808931	22811264	14.23	+	MGI:1924921	lncRNA gene	9130230N09Rik	RIKEN cDNA 9130230N09 gene
11	23017998	23025574	14.26	+	MGI:3649372	lncRNA gene	Gm12059	predicted gene 12059
11	23102140	23116375	14.27	+	MGI:1924243	lncRNA gene	1700061J23Rik	RIKEN cDNA 1700061J23 gene
11	23447761	23449663	14.32	+	MGI:1919496	lncRNA gene	1700030C12Rik	RIKEN cDNA 1700030C12 gene
11	23844560	23845488	14.38	+	MGI:3651662	lncRNA gene	Gm12061	predicted gene 12061
11	24049688	24065405	14.41	-	MGI:3649477	lncRNA gene	Gm12064	predicted gene 12064
11	24026559	24027367	14.41	+	MGI:3649572	lncRNA gene	Gm12063	predicted gene 12063
11	24110526	24122781	14.42	-	MGI:1925450	lncRNA gene	4930538E20Rik	RIKEN cDNA 4930538E20 gene
11	24151418	24167601	14.42	+	MGI:3649818	lncRNA gene	Gm12066	predicted gene 12066
11	24148737	24152624	14.42	-	MGI:3649819	lncRNA gene	Gm12065	predicted gene 12065
11	24395439	24402139	14.83	+	MGI:3649823	lncRNA gene	Gm12068	predicted gene 12068
11	24431909	24519951	14.93	+	MGI:1918566	lncRNA gene	4933430M04Rik	RIKEN cDNA 4933430M04 gene
11	24671006	24680722	15.23	-	MGI:3641991	lncRNA gene	Gm10466	predicted gene 10466
11	24853983	24876058	15.29	-	MGI:3652165	lncRNA gene	Gm12665	predicted gene 12665
11	25251263	25272786	15.3	+	MGI:3649875	lncRNA gene	Gm12069	predicted gene 12069
11	25276107	25317137	15.32	+	MGI:1918484	lncRNA gene	4933427E13Rik	RIKEN cDNA 4933427E13 gene
11	28631564	28643276	16.22	+	MGI:1920068	lncRNA gene	2810471M01Rik	RIKEN cDNA 2810471M01 gene
11	28310362	28314339	16.22	+	MGI:3650553	lncRNA gene	Gm12081	predicted gene 12081
11	28680633	28722168	16.23	+	MGI:3650549	lncRNA gene	Mir217hg	microRNA 217 host gene
11	29120909	29123558	16.46	-	MGI:2444673	lncRNA gene	A630052C17Rik	RIKEN cDNA A630052C17 gene
11	29465086	29467355	16.76	+	MGI:3650341	lncRNA gene	Gm12089	predicted gene 12089
11	29562324	29595509	16.79	-	MGI:3650092	lncRNA gene	Gm12092	predicted gene 12092
11	29545787	29547700	16.79	+	MGI:3650337	lncRNA gene	Gm12088	predicted gene 12088
11	30217464	30230491	17.67	+	MGI:3645749	lncRNA gene	Gm8098	predicted gene 8098
11	30700832	30706147	18.16	+	MGI:3651586	lncRNA gene	Gm12100	predicted gene 12100
11	31750688	31774547	18.62	-	MGI:3041224	lncRNA gene	D630024D03Rik	RIKEN cDNA D630024D03 gene
11	31782660	31788214	18.64	+	MGI:3651177	lncRNA gene	Gm12107	predicted gene 12107
11	32045261	32051228	18.77	-	MGI:3651176	lncRNA gene	Gm12108	predicted gene 12108
11	32739762	32740725	19.09	-	MGI:1922569	lncRNA gene	4930555O08Rik	RIKEN cDNA 4930555O08 gene
11	32853137	32876160	19.14	-	MGI:3649341	lncRNA gene	Gm12111	predicted gene 12111
11	33557803	33575315	19.21	+	MGI:2685092	lncRNA gene	D130052B06Rik	RIKEN cDNA D130052B06 gene
11	33655550	33661435	19.21	+	MGI:3651991	lncRNA gene	Gm12120	predicted gene 12120
11	33645894	33647908	19.21	+	MGI:3652283	lncRNA gene	Gm12119	predicted gene 12119
11	33154055	33171477	19.21	+	MGI:3652289	lncRNA gene	Gm12116	predicted gene 12116
11	33018551	33030521	19.21	+	MGI:3649344	lncRNA gene	Gm12114	predicted gene 12114
11	34091827	34093421	19.56	+	MGI:3651988	lncRNA gene	Gm12121	predicted gene 12121
11	34249707	34258113	19.71	+	MGI:2441677	lncRNA gene	4930403D09Rik	RIKEN cDNA 4930403D09 gene
11	34771166	34773358	19.94	+	MGI:3649928	lncRNA gene	Gm12711	predicted gene 12711
11	35240896	35241612	20.95	+	MGI:3650741	lncRNA gene	Gm12122	predicted gene 12122
11	36168868	36170814	21.96	+	MGI:3652208	lncRNA gene	Gm12127	predicted gene 12127
11	35971491	35974681	21.96	+	MGI:3652211	lncRNA gene	Gm12126	predicted gene 12126
11	37549816	37563993	23.46	+	MGI:3651507	lncRNA gene	Gm12128	predicted gene 12128
11	38384157	38410840	23.64	-	MGI:3651512	lncRNA gene	Gm12130	predicted gene 12130
11	39899021	40228658	24.2	+	MGI:3651510	lncRNA gene	Gm12132	predicted gene 12132
11	40365545	40366504	24.4	-	MGI:1925593	lncRNA gene	3110004A20Rik	RIKEN cDNA 3110004A20 gene
11	41109664	41111923	24.5	+	MGI:3651752	lncRNA gene	Platr13	pluripotency associated transcript 13
11	41601171	41859629	24.64	+	MGI:2445050	lncRNA gene	A230004M16Rik	RIKEN cDNA A230004M16 gene
11	43120390	43123091	25.68	-	MGI:3649685	lncRNA gene	Gm12144	predicted gene 12144
11	42996967	43007121	25.68	-	MGI:3649686	lncRNA gene	Gm12145	predicted gene 12145
11	43086708	43115272	25.68	-	MGI:3649687	lncRNA gene	Gm12146	predicted gene 12146
11	43276309	43278010	25.68	+	MGI:3649953	lncRNA gene	Gm12148	predicted gene 12148
11	43150618	43201915	25.68	-	MGI:3649954	lncRNA gene	Gm12147	predicted gene 12147
11	43477867	43479875	25.81	+	MGI:1922977	lncRNA gene	4933415A04Rik	RIKEN cDNA 4933415A04 gene
11	43470429	43471943	25.81	-	MGI:3650526	lncRNA gene	Gm12150	predicted gene 12150
11	43849916	44025814	25.87	+	MGI:3649294	lncRNA gene	Gm12153	predicted gene 12153
11	44156390	44158036	25.94	-	MGI:3649295	lncRNA gene	Gm12154	predicted gene 12154
11	21294588	21294675	13.89	-	MGI:3836970	miRNA gene	Mir1933	microRNA 1933
11	28707012	28707083	16.23	+	MGI:2676892	miRNA gene	Mir216a	microRNA 216a
11	28713728	28713835	16.23	+	MGI:2676893	miRNA gene	Mir217	microRNA 217
11	28696191	28696276	16.23	+	MGI:3640613	miRNA gene	Mir216b	microRNA 216b
11	35507643	35507752	21.71	+	MGI:3618752	miRNA gene	Mir218-2	microRNA 218-2
11	35673223	35673308	21.96	+	MGI:3619058	miRNA gene	Mir103-1	microRNA 103-1
11	43265224	43265288	25.68	-	MGI:2676831	miRNA gene	Mir146	microRNA 146
11	16207742	16234551	8.89	+	MGI:2384826	protein coding gene	Vstm2a	V-set and transmembrane domain containing 2A
11	16921206	16958718	9.41	-	MGI:1860485	protein coding gene	Plek	pleckstrin
11	16451638	16458484	9.41	-	MGI:1202066	protein coding gene	Sec61g	SEC61, gamma subunit
11	16702203	16868158	9.41	+	MGI:95294	protein coding gene	Egfr	epidermal growth factor receptor
11	16901375	16904772	9.41	+	MGI:2442569	protein coding gene	Fbxo48	F-box protein 48
11	17001859	17029372	9.5	+	MGI:1917505	protein coding gene	Cnrip1	cannabinoid receptor interacting protein 1
11	17109298	17150380	9.71	+	MGI:107172	protein coding gene	Ppp3r1	protein phosphatase 3, regulatory subunit B, alpha isoform (calcineurin B, type I)
11	17161893	17185200	9.75	+	MGI:2144224	protein coding gene	Dnaaf10	dynein axonemal assembly factor 10
11	17153198	17161568	9.79	-	MGI:1913499	protein coding gene	Pno1	partner of NOB1 homolog
11	17207579	17219176	9.89	+	MGI:1927354	protein coding gene	C1d	C1D nuclear receptor co-repressor
11	17888756	17903875	10.44	-	MGI:1915395	protein coding gene	Etaa1	Ewing tumor-associated antigen 1
11	18830428	18968992	11.11	-	MGI:104717	protein coding gene	Meis1	Meis homeobox 1
11	19874442	19974026	12.79	+	MGI:2150019	protein coding gene	Spred2	sprouty-related EVH1 domain containing 2
11	20012304	20062913	12.88	-	MGI:1913963	protein coding gene	Actr2	ARP2 actin-related protein 2
11	20151432	20176856	12.92	+	MGI:97842	protein coding gene	Rab1a	RAB1A, member RAS oncogene family
11	20177037	20199424	12.92	-	MGI:2667663	protein coding gene	Cep68	centrosomal protein 68
11	20252180	20282713	12.97	-	MGI:2135601	protein coding gene	Slc1a4	solute carrier family 1 (glutamate/neutral amino acid transporter), member 4
11	20493253	20603021	13.03	+	MGI:1931026	protein coding gene	Sertad2	SERTA domain containing 2
11	20635084	20691589	13.25	-	MGI:1923012	protein coding gene	Aftph	aftiphilin
11	20773576	20781056	13.53	-	MGI:1916114	protein coding gene	Lgalsl	lectin, galactoside binding-like
11	21041291	21100323	13.81	+	MGI:1914495	protein coding gene	Peli1	pellino 1
11	21506692	21521934	13.89	-	MGI:97051	protein coding gene	Mdh1	malate dehydrogenase 1, NAD (soluble)
11	21189281	21271136	13.89	+	MGI:2178798	protein coding gene	Vps54	VPS54 GARP complex subunit
11	21271138	21321201	13.89	-	MGI:2183447	protein coding gene	Ugp2	UDP-glucose pyrophosphorylase 2
11	21521969	21848686	13.9	+	MGI:2144467	protein coding gene	Wdpcp	WD repeat containing planar cell polarity effector
11	21944764	21952897	14.1	-	MGI:97450	protein coding gene	Otx1	orthodenticle homeobox 1
11	21955825	22237086	14.1	-	MGI:2667252	protein coding gene	Ehbp1	EH domain binding protein 1
11	22462283	22469231	14.17	+	MGI:2144205	protein coding gene	Tmem17	transmembrane protein 17
11	22849728	22934539	14.22	-	MGI:109474	protein coding gene	Commd1	COMM domain containing 1
11	22784739	22810336	14.22	-	MGI:1889505	protein coding gene	B3gnt2	UDP-GlcNAc:betaGal beta-1,3-N-acetylglucosaminyltransferase 2
11	22922005	22926496	14.24	+	MGI:98885	protein coding gene	Zrsr1	zinc finger (CCCH type), RNA binding motif and serine/arginine rich 1
11	22940593	22953336	14.25	+	MGI:104689	protein coding gene	Cct4	chaperonin containing Tcp1, subunit 4 (delta)
11	22957531	22980788	14.25	+	MGI:1921123	protein coding gene	Fam161a	family with sequence similarity 161, member A
11	23205909	23247597	14.28	+	MGI:2144013	protein coding gene	Xpo1	exportin 1
11	23256895	23440560	14.29	+	MGI:109473	protein coding gene	Usp34	ubiquitin specific peptidase 34
11	23466203	23471155	14.32	-	MGI:1914608	protein coding gene	1700093K21Rik	RIKEN cDNA 1700093K21 gene
11	23437882	23448030	14.32	-	MGI:1916133	protein coding gene	Ahsa2	AHA1, activator of heat shock protein ATPase 2
11	23514961	23583639	14.33	-	MGI:1918925	protein coding gene	Sanbr	SANT and BTB domain regulator of CSR
11	23597283	23615883	14.34	-	MGI:1919379	protein coding gene	Pex13	peroxisomal biogenesis factor 13
11	23615674	23682876	14.34	+	MGI:1921717	protein coding gene	Pus10	pseudouridylate synthase 10
11	23686847	23720969	14.36	-	MGI:97897	protein coding gene	Rel	reticuloendotheliosis oncogene
11	23812646	23845253	14.37	-	MGI:2442119	protein coding gene	Papolg	poly(A) polymerase gamma
11	23998955	24025054	14.4	-	MGI:2685508	protein coding gene	A830031A19Rik	RIKEN cDNA A830031A19 gene
11	24028056	24124123	14.41	+	MGI:106190	protein coding gene	Bcl11a	B cell CLL/lymphoma 11A (zinc finger protein)
11	25566846	26160576	15.4	-	MGI:1917876	protein coding gene	5730522E02Rik	RIKEN cDNA 5730522E02 gene
11	26337084	26421883	15.85	+	MGI:1914280	protein coding gene	Fancl	Fanconi anemia, complementation group L
11	26421398	26544006	15.94	-	MGI:1917172	protein coding gene	Vrk2	vaccinia related kinase 2
11	26543226	26544908	15.94	+	MGI:3648261	protein coding gene	Gm6899	predicted gene 6899
11	28335685	28534324	16.22	-	MGI:2445069	protein coding gene	Ccdc85a	coiled-coil domain containing 85A
11	28803204	28876743	16.32	+	MGI:1339998	protein coding gene	Efemp1	epidermal growth factor-containing fibulin-like extracellular matrix protein 1
11	29171532	29197409	16.46	-	MGI:1913994	protein coding gene	Cfap36	cilia and flagella associated protein 36
11	29080744	29111828	16.46	+	MGI:1918951	protein coding gene	Pnpt1	polyribonucleotide nucleotidyltransferase 1
11	29122890	29170797	16.46	+	MGI:2144474	protein coding gene	Ppp4r3b	protein phosphatase 4 regulatory subunit 3B
11	29323658	29460808	16.61	+	MGI:1925177	protein coding gene	Ccdc88a	coiled coil domain containing 88A
11	29461757	29465033	16.75	-	MGI:1915189	protein coding gene	Prorsd1	prolyl-tRNA synthetase domain containing 1
11	29476408	29495279	16.77	+	MGI:1924034	protein coding gene	Mtif2	mitochondrial translational initiation factor 2
11	29642947	29694331	16.79	+	MGI:1915835	protein coding gene	Rtn4	reticulon 4
11	29495842	29498040	16.79	-	MGI:1925544	protein coding gene	Rps27a	ribosomal protein S27A
11	29497950	29528360	16.79	+	MGI:1920574	protein coding gene	Clhc1	clathrin heavy chain linker domain containing 1
11	29693048	29976033	16.83	-	MGI:2442895	protein coding gene	Eml6	echinoderm microtubule associated protein like 6
11	29772395	29775668	16.96	-	MGI:2441689	protein coding gene	Fem1al	fem-1 homolog A like
11	30049395	30218175	17.44	-	MGI:98388	protein coding gene	Sptbn1	spectrin beta, non-erythrocytic 1
11	30376006	30421827	17.93	-	MGI:1922337	protein coding gene	4930505A04Rik	RIKEN cDNA 4930505A04 gene
11	30835358	30843729	18.16	+	MGI:2441843	protein coding gene	Gpr75	G protein-coupled receptor 75
11	30455991	30599587	18.16	-	MGI:1922822	protein coding gene	Acyp2	acylphosphatase 2, muscle type
11	30721726	30830361	18.16	+	MGI:2143994	protein coding gene	Psme4	proteasome (prosome, macropain) activator subunit 4
11	30880774	30904335	18.18	-	MGI:1914003	protein coding gene	Erlec1	endoplasmic reticulum lectin 1
11	30904398	31052704	18.19	+	MGI:1929749	protein coding gene	Asb3	ankyrin repeat and SOCS box-containing 3
11	30926707	30936350	18.2	-	MGI:1915294	protein coding gene	Chac2	ChaC, cation transport regulator 2
11	31132376	31132462	18.31	-	MGI:4936966	protein coding gene	Gm17332	predicted gene, 17332
11	31309441	31320061	18.4	-	MGI:1316731	protein coding gene	Stc2	stanniocalcin 2
11	31615181	31621885	18.55	-	MGI:1916806	protein coding gene	Bod1	biorientation of chromosomes in cell division 1
11	31822211	31885634	18.66	+	MGI:1914829	protein coding gene	Cpeb4	cytoplasmic polyadenylation element binding protein 4
11	31915592	31929651	18.71	+	MGI:1914842	protein coding gene	4930524B15Rik	RIKEN cDNA 4930524B15 gene
11	31950463	32009202	18.72	+	MGI:1202070	protein coding gene	Nsg2	neuron specific gene family member 2
11	32137541	32150279	18.82	-	MGI:96564	protein coding gene	Il9r	interleukin 9 receptor
11	32155415	32158984	18.82	+	MGI:1925622	protein coding gene	Snrnp25	small nuclear ribonucleoprotein 25 (U11/U12)
11	32181963	32217707	18.83	-	MGI:109258	protein coding gene	Nprl3	nitrogen permease regulator-like 3
11	32176505	32182700	18.83	+	MGI:97073	protein coding gene	Mpg	N-methylpurine-DNA glycosylase
11	32159585	32172300	18.83	-	MGI:104328	protein coding gene	Rhbdf1	rhomboid 5 homolog 1
11	32233672	32234486	18.86	+	MGI:96015	protein coding gene	Hba-a1	hemoglobin alpha, adult chain 1
11	32226600	32228116	18.86	+	MGI:96019	protein coding gene	Hba-x	hemoglobin X, alpha-like embryonic chain in Hba complex
11	32236965	32237784	18.86	+	MGI:3613460	protein coding gene	Hbq1b	hemoglobin, theta 1B
11	32246489	32247298	18.87	+	MGI:96016	protein coding gene	Hba-a2	hemoglobin alpha, adult chain 2
11	32250069	32250873	18.87	+	MGI:2685722	protein coding gene	Hbq1a	hemoglobin, theta 1A
11	32297820	32378173	18.89	+	MGI:2442062	protein coding gene	Sh3pxd2b	SH3 and PX domains 2B
11	32405370	32466687	18.94	+	MGI:2444752	protein coding gene	Ubtd2	ubiquitin domain containing 2
11	32483305	32574587	18.97	+	MGI:1099439	protein coding gene	Stk10	serine/threonine kinase 10
11	32472751	32482081	18.97	-	MGI:1916556	protein coding gene	Efcab9	EF-hand calcium binding domain 9
11	32592724	32696816	19.02	+	MGI:2144023	protein coding gene	Fbxw11	F-box and WD-40 domain protein 11
11	32770376	32774594	19.11	-	MGI:1916601	protein coding gene	Smim23	small integral membrane protein 23
11	33150752	33153589	19.21	-	MGI:1351209	protein coding gene	Tlx3	T cell leukemia, homeobox 3
11	33067430	33097400	19.21	-	MGI:1277980	protein coding gene	Fgf18	fibroblast growth factor 18
11	33102287	33113206	19.21	-	MGI:106184	protein coding gene	Npm1	nucleophosmin 1
11	33579339	33943152	19.21	-	MGI:1917607	protein coding gene	Kcnip1	Kv channel-interacting protein 1
11	33500781	33528959	19.21	-	MGI:2387597	protein coding gene	Gabrp	gamma-aminobutyric acid (GABA) A receptor, pi
11	33225758	33226737	19.21	-	MGI:3652019	protein coding gene	Gm12117	predicted gene 12117
11	33161795	33463746	19.21	-	MGI:1929706	protein coding gene	Ranbp17	RAN binding protein 17
11	33913013	33923641	19.32	+	MGI:1334203	protein coding gene	Kcnmb1	potassium large conductance calcium-activated channel, subfamily M, beta member 1
11	33923961	34048554	19.33	-	MGI:1924124	protein coding gene	4930469K13Rik	RIKEN cDNA 4930469K13 gene
11	33996928	34042281	19.43	+	MGI:1321402	protein coding gene	Lcp2	lymphocyte cytosolic protein 2
11	34154341	34158089	19.65	-	MGI:1096329	protein coding gene	Foxi1	forkhead box I1
11	34176815	34674719	19.68	-	MGI:2149010	protein coding gene	Dock2	dedicator of cyto-kinesis 2
11	34264822	34372642	19.72	+	MGI:3643491	protein coding gene	Insyn2b	inhibitory synaptic factor family member 2B
11	34700017	34724468	19.9	-	MGI:1917635	protein coding gene	Spdl1	spindle apparatus coiled-coil protein 1
11	35012283	35599334	20.29	+	MGI:1315202	protein coding gene	Slit3	slit guidance ligand 3
11	35897483	37126791	21.96	-	MGI:1345184	protein coding gene	Tenm2	teneurin transmembrane protein 2
11	35699208	35725333	21.96	-	MGI:1914297	protein coding gene	Rars	arginyl-tRNA synthetase
11	35660322	35682112	21.96	+	MGI:2387464	protein coding gene	Pank3	pantothenate kinase 3
11	35729227	35871354	21.96	-	MGI:2388637	protein coding gene	Wwc1	WW, C2 and coiled-coil domain containing 1
11	35688209	35689711	21.96	-	MGI:3034689	protein coding gene	Fbll1	fibrillarin-like 1
11	40592222	40624249	24.4	-	MGI:104667	protein coding gene	Hmmr	hyaluronan mediated motility receptor (RHAMM)
11	40570141	40586030	24.4	-	MGI:1913667	protein coding gene	Mat2b	methionine adenosyltransferase II, beta
11	40624494	40630873	24.41	+	MGI:1277103	protein coding gene	Nudcd2	NudC domain containing 2
11	40639379	40646138	24.42	-	MGI:102890	protein coding gene	Ccng1	cyclin G1
11	41801030	41891684	24.8	-	MGI:95623	protein coding gene	Gabrg2	gamma-aminobutyric acid (GABA) A receptor, subunit gamma 2
11	42021766	42073757	24.97	-	MGI:95613	protein coding gene	Gabra1	gamma-aminobutyric acid (GABA) A receptor, subunit alpha 1
11	42197264	42211899	25.03	-	MGI:95618	protein coding gene	Gabra6	gamma-aminobutyric acid (GABA) A receptor, subunit alpha 6
11	42310584	42519855	25.08	+	MGI:95620	protein coding gene	Gabrb2	gamma-aminobutyric acid (GABA) A receptor, subunit beta 2
11	43311077	43317078	25.68	-	MGI:1353578	protein coding gene	Pttg1	pituitary tumor-transforming gene 1
11	43324571	43338808	25.68	+	MGI:2385598	protein coding gene	Slu7	SLU7 splicing factor homolog (S. cerevisiae)
11	43040704	43153112	25.68	+	MGI:2442688	protein coding gene	Atp10b	ATPase, class V, type 10B
11	42926573	42928105	25.68	+	MGI:3642779	protein coding gene	Gm9972	predicted gene 9972
11	43365103	43382352	25.72	+	MGI:1916433	protein coding gene	C1qtnf2	C1q and tumor necrosis factor related protein 2
11	43419611	43477824	25.78	+	MGI:2685723	protein coding gene	Ccnjl	cyclin J-like
11	43486876	43492367	25.81	-	MGI:96565	protein coding gene	Fabp6	fatty acid binding protein 6
11	43665433	43792037	25.81	-	MGI:104774	protein coding gene	Adra1b	adrenergic receptor, alpha 1b
11	43620833	43638835	25.81	-	MGI:1914077	protein coding gene	Ttc1	tetratricopeptide repeat domain 1
11	43572825	43612318	25.81	+	MGI:1918052	protein coding gene	Pwwp2a	PWWP domain containing 2A
11	44290890	44304860	25.94	+	MGI:96540	protein coding gene	Il12b	interleukin 12b
11	44345398	44361325	25.94	-	MGI:1933105	protein coding gene	Ublcp1	ubiquitin-like domain containing CTD phosphatase 1
11	44409791	44456347	25.94	+	MGI:1921565	protein coding gene	Rnf145	ring finger protein 145
11			16.01		MGI:4421913	rRNA gene	n-R5s68	nuclear encoded rRNA 5S 68

## Sheet: Wellcome Trust_SNPs_INDELs
Chr	Position (GRCm38/mm10)	Gene	dbSNP	Ref	CAST_EiJ	Csq	DBA_2J	Csq
11	26593720	Gm6899	rs236444789	CTGGCGGAGGCCGCCCAG	C	frameshift_variant		-
11	32031855	Nsg2	rs236966148	C	CA	frameshift_variant		-
11	42182912	Gabra1	rs265773456	C	CG	frameshift_variant		-
11	18884366	Meis1	rs217059334;rs239018671	CAA	C	frameshift_variant	CAAAAAAA	frameshift_variant
11	17054957	Cnrip1	rs257223054;rs243462203	CTT		-	CTTT	frameshift_variant
11	28412423	Ccdc85a	rs387576056;rs237416677	TGAGA		-	TGA	frameshift_variant
11	43036770	Gm9972	rs227012954	G	GAGA	inframe_insertion	GA	frameshift_variant
11	32276913	Hba-x	rs213892319	GGAGAGGACT	G	inframe_deletion		-
11	35798261	Fbll1	-	GCCGCCGCCC	G	inframe_deletion		-
11	32231818	Mpg	rs234739634	TGTG	T	inframe_deletion	T	inframe_deletion
11	43036758	Gm9972	rs263694052;rs387349098	AAAG	A	inframe_deletion	A	inframe_deletion
11	21885014	Wdpcp	rs223228539;rs230611425	AGAG	AGAGGAG	inframe_insertion		-
11	29693247	Rtn4	rs262765097	C	CCCGGCA	inframe_insertion		-
11	29825506	4931440F15Rik	rs26843962	T	A	initiator_codon_variant	-	-
11	16368277	Vstm2a	rs222961515	T	C	missense_variant	-	-
11	16508150	Sec61g	rs26848797	C	T	missense_variant	-	-
11	16981933	Plek	rs230812394	A	C	missense_variant	-	-
11	16987505	Plek	rs245610903	C	T	missense_variant	-	-
11	17945705	Etaa1	rs233318091	T	G	missense_variant	-	-
11	17946003	Etaa1	rs213644163	T	C	missense_variant	-	-
11	17946185	Etaa1	rs247048489	C	G	missense_variant	-	-
11	17946572	Etaa1	rs256505858	T	C	missense_variant	-	-
11	17946981	Etaa1	rs241948568	T	G	missense_variant	-	-
11	17947020	Etaa1	rs586090572	G	C	missense_variant	-	-
11	17947458	Etaa1	rs226052365	A	G	missense_variant	-	-
11	20230466	Cep68	rs26850136	T	C	missense_variant	-	-
11	20238575	Cep68	-	C	T	missense_variant	-	-
11	20239175	Cep68	rs26850083	A	C	missense_variant	-	-
11	20239310	Cep68	rs257361987	C	G	missense_variant	-	-
11	20239323	Cep68	rs223401496	G	T	missense_variant	-	-
11	20239456	Cep68	rs26850078	T	G	missense_variant	-	-
11	20239932	Cep68	rs26850072	C	T	missense_variant	-	-
11	20240350	Cep68	rs249292944	A	T	missense_variant	-	-
11	20240356	Cep68	rs243155429	C	T	missense_variant	-	-
11	20242070	Cep68	rs265307566	C	T	missense_variant	-	-
11	20332387	Slc1a4	rs13469123	A	G	missense_variant	-	-
11	20332415	Slc1a4	rs213841770	C	T	missense_variant	-	-
11	20648145	Sertad2	rs26823778	G	A	missense_variant	-	-
11	20648202	Sertad2	rs26823777	A	G	missense_variant	-	-
11	20725786	Aftph	rs26864106	T	A	missense_variant	-	-
11	21147048	Peli1	rs26831743	G	A	missense_variant	-	-
11	21300022	Vps54	rs258870690	G	C	missense_variant	-	-
11	21300027	Vps54	rs222509565	G	A	missense_variant	-	-
11	21300056	Vps54	rs254593430	C	T	missense_variant	-	-
11	21300084	Vps54	rs255842918	G	A	missense_variant	-	-
11	21300100	Vps54	rs263083004	C	G	missense_variant	-	-
11	21300126	Vps54	rs232832968	G	T	missense_variant	-	-
11	21300198	Vps54	rs26862431	C	T	missense_variant	-	-
11	21711895	Wdpcp	rs26830057	A	G	missense_variant	-	-
11	21857568	Wdpcp	rs257912637	G	A	missense_variant	-	-
11	21996845	Otx1	rs239364155	C	T	missense_variant	-	-
11	22089577	Ehbp1	rs216542197	C	T	missense_variant	-	-
11	22095586	Ehbp1	rs26852556	A	G	missense_variant	-	-
11	22095619	Ehbp1	rs255139683	C	T	missense_variant	-	-
11	22095831	Ehbp1	rs258288185	C	A	missense_variant	-	-
11	22137924	Ehbp1	rs225007846	G	A	missense_variant	-	-
11	22779379	RP23-242C19.8	rs212515082	G	A	missense_variant	-	-
11	22779386	RP23-242C19.8	rs229675836	C	A	missense_variant	-	-
11	22799416	RP23-242C19.8	rs229853987	C	T	missense_variant	-	-
11	22837150	B3gnt2	rs4228625	T	C	missense_variant	-	-
11	22990926	Cct4	rs240151543	C	T	missense_variant	-	-
11	23015757	Fam161a	rs230420148	C	A	missense_variant	-	-
11	23015850	Fam161a	rs249465527	T	C	missense_variant	-	-
11	23020074	Fam161a	rs26846123	C	T	missense_variant	-	-
11	23020248	Fam161a	rs219847896	G	C	missense_variant	-	-
11	23020515	Fam161a	rs240382936	C	T	missense_variant	-	-
11	23020764	Fam161a	rs26846122	G	A	missense_variant	-	-
11	23020955	Fam161a	rs250285532	A	G	missense_variant	-	-
11	23364355	Usp34	rs212597417	G	A	missense_variant	-	-
11	23488796	Usp34	rs26824231	C	G	missense_variant	-	-
11	23488844	Usp34	rs254067038	T	G	missense_variant	-	-
11	23488851	Usp34	rs217348182	A	G	missense_variant	-	-
11	23518081	1700093K21Rik	rs222986672	C	A	missense_variant	-	-
11	23593457	0610010F05Rik	rs236799610	G	A	missense_variant	-	-
11	23620234	0610010F05Rik	rs220538290	G	A	missense_variant	-	-
11	23665769	Pex13	rs253089803	A	G	missense_variant	-	-
11	23667334	Pus10	rs26824089	T	C	missense_variant	-	-
11	23712317	Pus10	rs251499249	G	A	missense_variant	-	-
11	23745522	Rel	rs28233194	G	C	missense_variant	-	-
11	26387223	Fancl	rs4228630	A	C	missense_variant	-	-
11	26469686	Fancl	rs214375521	G	A	missense_variant	-	-
11	26483183	Vrk2	rs13466580	T	C	missense_variant	-	-
11	26593718	Gm6899	rs583462275	G	A	missense_variant	-	-
11	29529996	Mtif2	rs238938223	G	T	missense_variant	-	-
11	29530104	Mtif2	rs256134311	A	G	missense_variant	-	-
11	29557656	Clhc1	rs237326706	G	A	missense_variant	-	-
11	29578154	Clhc1	rs259384504	A	G	missense_variant	-	-
11	29736385	Rtn4	rs261479318	A	G	missense_variant	-	-
11	29805772	Eml6	rs26844011	C	G	missense_variant	-	-
11	29823846	4931440F15Rik	rs26843980	T	C	missense_variant	-	-
11	29824655	4931440F15Rik	rs582651597	A	T	missense_variant	-	-
11	29824846	4931440F15Rik	rs26843970	T	C	missense_variant	-	-
11	29824915	4931440F15Rik	rs26843969	C	A	missense_variant	-	-
11	30104551	Sptbn1	rs242852230	C	A	missense_variant	-	-
11	30104578	Sptbn1	rs255747867	C	T	missense_variant	-	-
11	30104580	Sptbn1	-	A	G	missense_variant	-	-
11	30454148	4930505A04Rik	rs246997995	A	C	missense_variant	-	-
11	30891605	Gpr75	rs216450872	C	T	missense_variant	-	-
11	30998491	Asb3	rs26839831	G	A	missense_variant	-	-
11	31671692	Bod1	rs256513936	C	T	missense_variant	-	-
11	32191823	Il9r	rs262257140	A	G	missense_variant	-	-
11	32193327	Il9r	rs261022887	C	T	missense_variant	-	-
11	32211990	Rhbdf1	rs247958781	C	T	missense_variant	-	-
11	32226580	Mpg	rs13465944	G	T	missense_variant	-	-
11	32231957	Mpg	rs252194053	A	G	missense_variant	-	-
11	32276933	Hba-x	rs244141115	A	T	missense_variant	-	-
11	32277016	Hba-x	rs224867442	A	G	missense_variant	-	-
11	32277028	Hba-x	rs248155767	A	G	missense_variant	-	-
11	32287382	Hbq1b	rs585961777	T	A	missense_variant	-	-
11	32555204	Stk10	rs26847322	C	G	missense_variant	-	-
11	32820624	Smim23	rs254413791	A	G	missense_variant	-	-
11	33328481	Ranbp17	rs26825714	A	T	missense_variant	-	-
11	33572454	Gabrp	rs251185191	T	C	missense_variant	-	-
11	33572464	Gabrp	rs215936066	A	C	missense_variant	-	-
11	33573324	Gabrp	rs235190357	G	C	missense_variant	-	-
11	33599405	D130052B06Rik	rs229822875	A	G	missense_variant	-	-
11	33623489	D130052B06Rik	rs228765913	T	C	missense_variant	-	-
11	33970305	Kcnmb1	rs220224498	A	C	missense_variant	-	-
11	34087213	Lcp2	rs26824475	G	A	missense_variant	-	-
11	34273276	Dock2	rs253992956	A	T	missense_variant	-	-
11	34273296	Dock2	rs223466178	C	A	missense_variant	-	-
11	34362789	Dock2	rs260145570	C	A	missense_variant	-	-
11	34362826	Dock2	rs262650819	C	A	missense_variant	-	-
11	34363902	Dock2	rs236896782	C	T	missense_variant	-	-
11	34403093	Fam196b	rs26825961	A	C	missense_variant	-	-
11	34419792	Fam196b	rs236753269	A	G	missense_variant	-	-
11	34464823	Dock2	rs214624146	C	T	missense_variant	-	-
11	34503379	Dock2	rs26854812	G	C	missense_variant	-	-
11	34718860	Dock2	rs50663009	G	A	missense_variant	-	-
11	34820955	Spdl1	rs50113265	T	C	missense_variant	-	-
11	34823362	Spdl1	rs49954904	C	G	missense_variant	-	-
11	34823367	Spdl1	rs223602200	G	T	missense_variant	-	-
11	34823386	Spdl1	rs49718855	T	C	missense_variant	-	-
11	35121534	Slit3	rs234357943	G	C	missense_variant	-	-
11	35629853	Slit3	rs26918373	A	G	missense_variant	-	-
11	35700413	Slit3	rs26912296	G	A	missense_variant	-	-
11	35809310	Rars	rs244916560	G	T	missense_variant	-	-
11	40680091	Mat2b	rs230015325	G	A	missense_variant	-	-
11	40685303	Mat2b	rs13474479	A	T	missense_variant	-	-
11	40710089	Hmmr	rs586407981	C	t	missense_variant	-	-
11	40710157	Hmmr	-	A	a/t	missense_variant	-	-
11	40714002	Hmmr	rs28224066	G	T	missense_variant	-	-
11	40723403	Hmmr	rs231343279	C	A	missense_variant	-	-
11	40723579	Hmmr	rs243210925	G	A	missense_variant	-	-
11	40754044	Ccng1	-	A	C	missense_variant	-	-
11	42182257	Gabra1	rs250839843	C	A	missense_variant	-	-
11	42307390	Gabra6	rs229194441	G	A	missense_variant	-	-
11	42602197	Gabrb2	rs258224072	G	A	missense_variant	-	-
11	43212505	Atp10b	rs28219472	C	T	missense_variant	-	-
11	43216149	Atp10b	rs28219437	G	T	missense_variant	-	-
11	43230440	Atp10b	rs264363994	C	T	missense_variant	-	-
11	43259623	Atp10b	rs28205208	G	A	missense_variant	-	-
11	43259662	Atp10b	rs28205206	G	A	missense_variant	-	-
11	43420391	Pttg1	rs246688703	G	C	missense_variant	-	-
11	43421085	Pttg1	rs253606133	G	A	missense_variant	-	-
11	43424820	Pttg1	rs228279143	C	T	missense_variant	-	-
11	43445209	Slu7	rs236072827	G	A	missense_variant	-	-
11	43445218	Slu7	rs250423813	C	G	missense_variant	-	-
11	43445244	Slu7	rs219367266	G	A	missense_variant	-	-
11	43445250	Slu7	rs237627663	C	A	missense_variant	-	-
11	43474341	C1qtnf2	rs240461523	G	A	missense_variant	-	-
11	17946041	Etaa1	rs29422803	C	T	missense_variant	T	missense_variant
11	17953670	Etaa1	rs52639087	A	G	missense_variant	G	missense_variant
11	21721163	Wdpcp	rs13480905	G	A	missense_variant	A	missense_variant
11	22779378	RP23-242C19.8	rs26868212	T	C	missense_variant	C	missense_variant
11	22779391	RP23-242C19.8	rs26868211	G	A	missense_variant	A	missense_variant
11	22779478	RP23-242C19.8	rs26868210	G	C	missense_variant	C	missense_variant
11	22836934	B3gnt2	rs4228622	C	A	missense_variant	A	missense_variant
11	25619531	5730522E02Rik	rs26856789	A	G	missense_variant	G	missense_variant
11	26387219	Fancl	rs4228631	A	C	missense_variant	C	missense_variant
11	26547842	Vrk2	rs26856396	C	T	missense_variant	T	missense_variant
11	26593523	Gm6899	rs29451184	G	A	missense_variant	A	missense_variant
11	28339542	Gm6685	rs108094201	T	C	missense_variant	C	missense_variant
11	28339810	Gm6685	rs26847114	G	T	missense_variant	T	missense_variant
11	28921736	Efemp1	rs26835737	T	C	missense_variant	C	missense_variant
11	29133897	Pnpt1	rs50324622	G	C	missense_variant	C	missense_variant
11	29188059	Smek2	rs26835473	G	A	missense_variant	A	missense_variant
11	29422576	Ccdc88a	rs26822049	G	A	missense_variant	A	missense_variant
11	29514456	Prorsd1	rs29442285	C	G	missense_variant	G	missense_variant
11	29529943	Mtif2	rs26871496	A	G	missense_variant	G	missense_variant
11	29530072	Mtif2	rs26871494	A	G	missense_variant	G	missense_variant
11	29561374	Clhc1	rs29393134	T	G	missense_variant	G	missense_variant
11	29693942	Rtn4	rs29465940	C	A	missense_variant	A	missense_variant
11	29707134	Rtn4	rs29461994	G	T	missense_variant	T	missense_variant
11	29707798	Rtn4	rs13463766	T	G	missense_variant	G	missense_variant
11	29746793	Eml6	rs29458758	G	C	missense_variant	C	missense_variant
11	29758915	Eml6	rs49141904	A	G	missense_variant	G	missense_variant
11	30772373	Psme4	rs239403880	C	T	missense_variant	T	missense_variant
11	30850621	Psme4	rs26851440	C	G	missense_variant	G	missense_variant
11	31056121	Asb3	rs13461268	G	A	missense_variant	A	missense_variant
11	31085012	Asb3	rs47742801	C	T	missense_variant	T	missense_variant
11	32191848	Il9r	rs29461035	G	C	missense_variant	C	missense_variant
11	32193179	Il9r	rs49750132	C	G	missense_variant	G	missense_variant
11	32193306	Il9r	rs249160717	T	C	missense_variant	C	missense_variant
11	32193774	Il9r	rs50540382	C	T	missense_variant	T	missense_variant
11	32229867	Mpg	rs4228650	G	A	missense_variant	A	missense_variant
11	32229868	Mpg	rs4228649	C	G	missense_variant	G	missense_variant
11	32237325	Nprl3	rs29480004	T	G	missense_variant	G	missense_variant
11	32263075	Nprl3	rs26823109	A	G	missense_variant	G	missense_variant
11	32598557	Stk10	rs6236287	G	A	missense_variant	A	missense_variant
11	32598562	Stk10	rs6236299	T	C	missense_variant	C	missense_variant
11	42314959	Gabra6	rs50667464	G	C	missense_variant	C	missense_variant
11	43151756	Atp10b	rs265184323	G	A	missense_variant	A	missense_variant
11	43153305	Atp10b	rs50454054	A	G	missense_variant	G	missense_variant
11	43424829	Pttg1	rs28183785	C	A	missense_variant	A	missense_variant
11	43425589	Pttg1	rs3023320	T	A	missense_variant	A	missense_variant
11	43425625	Pttg1	rs3023318	G	T	missense_variant	T	missense_variant
11	43474347	C1qtnf2	rs47192747	G	A	missense_variant	A	missense_variant
11	43474348	C1qtnf2	rs28237974	C	A	missense_variant	A	missense_variant
11	43474368	C1qtnf2	rs28237973	T	C	missense_variant	C	missense_variant
11	44410164	Il12b	rs26902972	T	C	missense_variant	C	missense_variant
11	17945963	Etaa1	rs26842891	C	-	-	T	missense_variant
11	17953566	Etaa1	rs52431698	G	-	-	C	missense_variant
11	17953646	Etaa1	rs52088128	C	-	-	T	missense_variant
11	20001061	Spred2	rs26860155	C	-	-	T	missense_variant
11	21813421	Wdpcp	rs26829992	G	-	-	A	missense_variant
11	22799423	RP23-242C19.8	rs29413610	A	-	-	G	missense_variant
11	25652051	5730522E02Rik	rs48286566	C	-	-	T	missense_variant
11	26470846	Fancl	rs3719024	G	-	-	A	missense_variant
11	26489785	Vrk2	rs108882626	G	-	-	g/c	missense_variant
11	26593727	Gm6899	rs227487042	A	~	-	T	missense_variant
11	26593796	Gm6899	rs214340654	G	-	-	A	missense_variant
11	29545002	Mtif2	rs29436813	G	-	-	T	missense_variant
11	29553662	Clhc1	rs26857967	G	-	-	A	missense_variant
11	29556157	Clhc1	rs13480935	G	-	-	A	missense_variant
11	29556210	Clhc1	rs26857957	A	-	-	G	missense_variant
11	29571756	Clhc1	rs26857948	T	-	-	C	missense_variant
11	29693198	Rtn4	rs29473364	A	-	-	G	missense_variant
11	29693236	Rtn4	rs29469198	C	-	-	G	missense_variant
11	29693250	Rtn4	rs13463765	C	-	-	T	missense_variant
11	29707084	Rtn4	rs26857726	G	-	-	A	missense_variant
11	29707190	Rtn4	rs26857725	G	-	-	C	missense_variant
11	29707841	Rtn4	rs29474377	C	-	-	T	missense_variant
11	29708046	Rtn4	rs26857722	A	-	-	C	missense_variant
11	29708161	Rtn4	rs26857721	G	-	-	C	missense_variant
11	29784228	Eml6	rs26844021	C	-	-	T	missense_variant
11	30649370	Acyp2	rs29438586	C	-	-	A	missense_variant
11	30772473	Psme4	rs29460144	T	-	-	A	missense_variant
11	30818132	Psme4	rs29388916	A	-	-	G	missense_variant
11	30845192	Psme4	rs13467860	A	-	-	G	missense_variant
11	30845203	Psme4	rs13467859	A	-	-	G	missense_variant
11	30977580	Chac2	rs29483660	C	-	-	T	missense_variant
11	31058902	Asb3	rs13459123	G	-	-	C	missense_variant
11	32193276	Il9r	rs108334533	T	-	-	A	missense_variant
11	32194674	Il9r	rs48507356	G	-	-	A	missense_variant
11	32210529	Rhbdf1	rs255481155	C	-	-	T	missense_variant
11	32213399	Rhbdf1	rs46115126	C	-	-	T	missense_variant
11	32216179	Rhbdf1	rs49705406	G	-	-	A	missense_variant
11	32226679	Mpg	rs29471099	G	-	-	C	missense_variant
11	32227831	Mpg	rs26841239	C	-	-	T	missense_variant
11	32241834	Nprl3	rs245397011	G	-	-	A	missense_variant
11	32284064	Hba-a1	rs262630051	G	~	-	g/c	missense_variant
11	32287036	Hbq1b	rs26823043	G	-	-	C	missense_variant
11	34207834	Foxi1	rs108258864	G	-	-	A	missense_variant
11	34268087	Dock2	rs29417660	G	-	-	A	missense_variant
11	41976646	Gabrg2	rs47583026	C	-	-	T	missense_variant
11	43259591	Atp10b	rs28205210	C	-	-	T	missense_variant
11	44407984	Il12b	-	A	-	-	a/c	missense_variant
11	44412527	Il12b	rs29397656	T	-	-	C	missense_variant
11	44564197	Rnf145	rs13464217	G	-	-	A	missense_variant
11	22626527	Gm12053	rs587059382	T	C	splice_acceptor_variant	-	-
11	30573517	Gm12097	rs26822570	T	A	splice_acceptor_variant	-	-
11	31184057	Gm12106	-	G	g/t	splice_acceptor_variant	-	-
11	43579715	Gm12150	rs28220900	T	C	splice_acceptor_variant	-	-
11	43615949	Gm12149	rs246154721	C	T	splice_acceptor_variant	-	-
11	43615950	Gm12149	rs261102872	C	G	splice_acceptor_variant	-	-
11	28047850	Gm12080	rs45910054	T	G	splice_acceptor_variant	G	splice_acceptor_variant
11	30529256	Gm12096	rs254597699	GAA	G	splice_acceptor_variant	G	splice_acceptor_variant
11	24723312	Gm10466	rs46017191	C	-	-	T	splice_acceptor_variant
11	30754562	Gm12100	rs51409171	A	-	-	T	splice_acceptor_variant
11	21498847	4932414J04Rik	-	C	c/a	splice_donor_variant	-	-
11	22799377	RP23-242C19.8	rs255073654	C	T	splice_donor_variant	-	-
11	22800352	RP23-242C19.8	rs241800171	C	T	splice_donor_variant	-	-
11	23496764	Ahsa2	rs254736231	A	G	splice_donor_variant	-	-
11	31800948	D630024D03Rik	rs240639750	A	T	splice_donor_variant	-	-
11	34068070	4930469K13Rik	rs26824516	C	T	splice_donor_variant	-	-
11	26536267	Vrk2	rs26856413	C	T	splice_donor_variant	T	splice_donor_variant
11	34273244	Dock2	rs238456578	G	A	stop_gained	-	-
11	43474365	C1qtnf2	rs250296747	G	A	stop_gained	-	-

## Sheet: Expressed in eye_2020
Data Set: UTHSC BXD Young Adult Eye RNA-Seq (Nov20) TPM Log2 **
Export Date: March 31, 2022
Export Time: 04:44 GMT
Search Query: position=(chr11 16.2 44.5)
Exported Row Number: 373
Funding for The GeneNetwork: NIGMS (R01 GM123489, 2017-2026), NIDA (P30 DA044223, 2017-2022), NIA (R01AG043930, 2013-2018), NIAAA (U01 AA016662, U01 AA013499, U24 AA013513, U01 AA014425, 2006-2017), NIDA/NIMH/NIAAA (P20-DA 21131, 2001-2012), NCI MMHCC (U01CA105417), NCRR/BIRN (U24 RR021760)
Index	URL	Species	Group	Dataset	Record ID	Symbol	Description	ProbeTarget	PubMed_ID	Chr	Mb	Alias	Gene_ID	Homologene_ID	UniGene_ID	Strand_Probe	Probe_set_specificity	Probe_set_BLAT_score	Probe_set_BLAT_Mb_start	Probe_set_BLAT_Mb_end	QTL_Chr	QTL_Mb	Locus_at_Peak	Max_LRS	P_value_of_MAX	Mean_Expression	BXD1	BXD1_SE	BXD2	BXD2_SE	BXD5	BXD5_SE	BXD6	BXD6_SE	BXD8	BXD8_SE	BXD9	BXD9_SE	BXD11	BXD11_SE	BXD12	BXD12_SE	BXD13	BXD13_SE	BXD14	BXD14_SE	BXD15	BXD15_SE	BXD16
1	https://genenetwork.org/show_trait?trait_id=ENSMUSG00000082410&dataset=UTHSC_BXD_Young_Adult_Eye_RNAseq_TPM_Log	mouse	BXD	UTHSC_BXD_Young_Adult_Eye_RNAseq_TPM_Log	ENSMUSG00000082410	Gm12011	predicted gene 12011		N/A	11	16.2369	Not available	665660	N/A		+			16.2369	16.2375	19	50.4822	rs46278490	7.89536		0.0586333	0	0	0	0	x	x	x	x	x	x	0	0	0	0	x	x	x	x	x	x	0	0	x
2	https://genenetwork.org/show_trait?trait_id=ENSMUSG00000048834&dataset=UTHSC_BXD_Young_Adult_Eye_RNAseq_TPM_Log	mouse	BXD	UTHSC_BXD_Young_Adult_Eye_RNAseq_TPM_Log	ENSMUSG00000048834	Vstm2a	V-set and transmembrane domain containing 2A		N/A	11	16.2577	Vstm2	211739	N/A		+			16.2577	16.4273	2	155.235	rs27310903	16.7026		4.74157	4.5225	0.106773	4.983	0.00141421	x	x	x	x	x	x	4.967	0.190919	4.218	0.183848	x	x	x	x	x	x	4.325	0.253144	x
3	https://genenetwork.org/show_trait?trait_id=ENSMUSG00000083925&dataset=UTHSC_BXD_Young_Adult_Eye_RNAseq_TPM_Log	mouse	BXD	UTHSC_BXD_Young_Adult_Eye_RNAseq_TPM_Log	ENSMUSG00000083925	Gm12012	predicted gene 12012		N/A	11	16.4393	Not available	100046082	N/A		+			16.4393	16.4403	4	143.37	rs6316136	7.16444		0.0132133	0	0	0	0	x	x	x	x	x	x	0	0	0	0	x	x	x	x	x	x	0	0	x
4	https://genenetwork.org/show_trait?trait_id=ENSMUSG00000078974&dataset=UTHSC_BXD_Young_Adult_Eye_RNAseq_TPM_Log	mouse	BXD	UTHSC_BXD_Young_Adult_Eye_RNAseq_TPM_Log	ENSMUSG00000078974	Sec61g	SEC61, gamma subunit		N/A	11	16.5005	Not available	20335	N/A		-			16.5005	16.5085	10	87.1469	rs29341107	11.1755		4.95955	4.8055	0.440528	4.501	0.274357	x	x	x	x	x	x	4.58	0.0141421	4.483	0.363453	x	x	x	x	x	x	5.094	0.186676	x
5	https://genenetwork.org/show_trait?trait_id=ENSMUSG00000084347&dataset=UTHSC_BXD_Young_Adult_Eye_RNAseq_TPM_Log	mouse	BXD	UTHSC_BXD_Young_Adult_Eye_RNAseq_TPM_Log	ENSMUSG00000084347	Akt2-ps	thymoma viral proto-oncogene 2, pseudogene		N/A	11	16.5145	Not available	111116	N/A		+			16.5145	16.516	6	92.8853	rs49386605	8.82252		0.55996	0.247	0.135764	0.509	0.255973	x	x	x	x	x	x	0.536	0.608112	1.04	0.192333	x	x	x	x	x	x	0.6895	0.410829	x
6	https://genenetwork.org/show_trait?trait_id=ENSMUSG00000101316&dataset=UTHSC_BXD_Young_Adult_Eye_RNAseq_TPM_Log	mouse	BXD	UTHSC_BXD_Young_Adult_Eye_RNAseq_TPM_Log	ENSMUSG00000101316	Gm12663	predicted gene 12663		N/A	11	16.6351	Not available	105274305	N/A		-			16.6351	16.6361	11	46.1854	rs51179751	154.845		2.34422	3.8225	0.785596	4.2095	0.00919239	x	x	x	x	x	x	0.537	0.537401	0.43	0.394566	x	x	x	x	x	x	3.636	0.039598	x
7	https://genenetwork.org/show_trait?trait_id=ENSMUSG00000081332&dataset=UTHSC_BXD_Young_Adult_Eye_RNAseq_TPM_Log	mouse	BXD	UTHSC_BXD_Young_Adult_Eye_RNAseq_TPM_Log	ENSMUSG00000081332	Gm12664	predicted gene 12664		N/A	11	16.643	Not available	627583	N/A		-			16.643	16.6439	X	153.551	rs29292015	5.85305		0.0118733	0	0	0	0	x	x	x	x	x	x	0	0	0	0	x	x	x	x	x	x	0.3865	0.546594	x
8	https://genenetwork.org/show_trait?trait_id=ENSMUSG00000076337&dataset=UTHSC_BXD_Young_Adult_Eye_RNAseq_TPM_Log	mouse	BXD	UTHSC_BXD_Young_Adult_Eye_RNAseq_TPM_Log	ENSMUSG00000076337	Gm24714	predicted gene 24714		N/A	11	16.6454	Not available		N/A		-			16.6454	16.6455	10	113.4	rs52681278	3.23067		0.01014	0	0	0	0	x	x	x	x	x	x	0	0	0	0	x	x	x	x	x	x	0	0	x
9	https://genenetwork.org/show_trait?trait_id=ENSMUSG00000064831&dataset=UTHSC_BXD_Young_Adult_Eye_RNAseq_TPM_Log	mouse	BXD	UTHSC_BXD_Young_Adult_Eye_RNAseq_TPM_Log	ENSMUSG00000064831	Gm25698	predicted gene 25698		N/A	11	16.7326	Not available		N/A		-			16.7326	16.7327	11	62.2519	rs29477901	7.97438		0.0373907	0	0	0	0	x	x	x	x	x	x	0	0	0	0	x	x	x	x	x	x	0	0	x
10	https://genenetwork.org/show_trait?trait_id=ENSMUSG00000020122&dataset=UTHSC_BXD_Young_Adult_Eye_RNAseq_TPM_Log	mouse	BXD	UTHSC_BXD_Young_Adult_Eye_RNAseq_TPM_Log	ENSMUSG00000020122	Egfr	epidermal growth factor receptor		N/A	11	16.7522	9030024J15Rik, AI552599, Erbb, Errb1, Errp, Wa5, wa2, wa2	13649	N/A		+			16.7522	16.9182	16	35.774	rs4173102	10.0951		4.40768	4.284	0.178191	4.32	0.490732	x	x	x	x	x	x	4.7315	0.147785	4.3715	0.0601041	x	x	x	x	x	x	4.7355	0.0502046	x
11	https://genenetwork.org/show_trait?trait_id=ENSMUSG00000085091&dataset=UTHSC_BXD_Young_Adult_Eye_RNAseq_TPM_Log	mouse	BXD	UTHSC_BXD_Young_Adult_Eye_RNAseq_TPM_Log	ENSMUSG00000085091	Egfros	epidermal growth factor receptor, opposite strand		N/A	11	16.8154	E230015J15Rik	319954	N/A		-			16.8154	16.8307	1	3.01027	rs31443144	0		0	0	0	0	0	x	x	x	x	x	x	0	0	0	0	x	x	x	x	x	x	0	0	x
12	https://genenetwork.org/show_trait?trait_id=ENSMUSG00000087060&dataset=UTHSC_BXD_Young_Adult_Eye_RNAseq_TPM_Log	mouse	BXD	UTHSC_BXD_Young_Adult_Eye_RNAseq_TPM_Log	ENSMUSG00000087060	Eldr	Egfr long non-coding downstream RNA		N/A	11	16.9352	2810442I21Rik, 4930500E12Rik, Fabl	72735	N/A		-			16.9352	16.9513	11	16.9655	rs29450584	26.2137		0.773228	0.6025	0.0516188	1.438	0.192333	x	x	x	x	x	x	0.363	0.183848	1.157	0.350725	x	x	x	x	x	x	0.5735	0.328805	x
13	https://genenetwork.org/show_trait?trait_id=ENSMUSG00000044966&dataset=UTHSC_BXD_Young_Adult_Eye_RNAseq_TPM_Log	mouse	BXD	UTHSC_BXD_Young_Adult_Eye_RNAseq_TPM_Log	ENSMUSG00000044966	Fbxo48	F-box protein 48		N/A	11	16.9514	A630050E13Rik	319701	N/A		+			16.9514	16.9548	19	52.5578	rs30371958	13.9914		1.19451	1.4345	0.198697	1.907	0.164049	x	x	x	x	x	x	1.41	0.585484	1.0915	0.434871	x	x	x	x	x	x	1.4165	0.557907	x
14	https://genenetwork.org/show_trait?trait_id=ENSMUSG00000020120&dataset=UTHSC_BXD_Young_Adult_Eye_RNAseq_TPM_Log	mouse	BXD	UTHSC_BXD_Young_Adult_Eye_RNAseq_TPM_Log	ENSMUSG00000020120	Plek	pleckstrin		N/A	11	16.9712	2010300B13Rik	56193	N/A		-			16.9712	17.0524	7	52.7689	rs32939481	10.9639		3.40602	3.4705	0.109602	3.339	0.152735	x	x	x	x	x	x	3.6275	0.0912168	3.4725	0.136472	x	x	x	x	x	x	2.978	0.241831	x
15	https://genenetwork.org/show_trait?trait_id=ENSMUSG00000083752&dataset=UTHSC_BXD_Young_Adult_Eye_RNAseq_TPM_Log	mouse	BXD	UTHSC_BXD_Young_Adult_Eye_RNAseq_TPM_Log	ENSMUSG00000083752	Gm12014	predicted gene 12014		N/A	11	17.0179	Not available	100417775	N/A		+			17.0179	17.0221	1	3.01027	rs31443144	0		0	0	0	0	0	x	x	x	x	x	x	0	0	0	0	x	x	x	x	x	x	0	0	x
16	https://genenetwork.org/show_trait?trait_id=ENSMUSG00000044629&dataset=UTHSC_BXD_Young_Adult_Eye_RNAseq_TPM_Log	mouse	BXD	UTHSC_BXD_Young_Adult_Eye_RNAseq_TPM_Log	ENSMUSG00000044629	Cnrip1	cannabinoid receptor interacting protein 1		N/A	11	17.0516	1500041B16Rik, 3110054C06Rik, 5330437A18Rik, AI854501, C2orf32	380686	N/A		+			17.0516	17.0794	12	10.0374	rs29130001	17.5143		4.65268	4.479	0.0141421	4.734	0.0565685	x	x	x	x	x	x	4.621	0.414365	4.493	0.0353553	x	x	x	x	x	x	4.5985	0.211425	x
17	https://genenetwork.org/show_trait?trait_id=ENSMUSG00000082099&dataset=UTHSC_BXD_Young_Adult_Eye_RNAseq_TPM_Log	mouse	BXD	UTHSC_BXD_Young_Adult_Eye_RNAseq_TPM_Log	ENSMUSG00000082099	Gm12013	predicted gene 12013		N/A	11	17.0955	Not available	102633332	N/A		-			17.0955	17.0956	2	98.187	rs29517499	12.3799		0.340267	0.9165	1.29613	0	0	x	x	x	x	x	x	0	0	1.392	1.96859	x	x	x	x	x	x	0	0	x
18	https://genenetwork.org/show_trait?trait_id=ENSMUSG00000033953&dataset=UTHSC_BXD_Young_Adult_Eye_RNAseq_TPM_Log	mouse	BXD	UTHSC_BXD_Young_Adult_Eye_RNAseq_TPM_Log	ENSMUSG00000033953	Ppp3r1	protein phosphatase 3, regulatory subunit B, alpha isoform (calcineurin B, type I)		N/A	11	17.1593	CaNB1, Cnb1, MCIP1	19058	N/A		+			17.1593	17.2004	1	167.331	rs30563210	17.9885		3.60059	3.951	0.123037	3.748	0.0876812	x	x	x	x	x	x	3.815	0.646296	3.1865	0.0417193	x	x	x	x	x	x	3.2535	0.170413	x
19	https://genenetwork.org/show_trait?trait_id=ENSMUSG00000078970&dataset=UTHSC_BXD_Young_Adult_Eye_RNAseq_TPM_Log	mouse	BXD	UTHSC_BXD_Young_Adult_Eye_RNAseq_TPM_Log	ENSMUSG00000078970	Wdr92	WD repeat domain 92		N/A	11	17.1821	AI553587, HZGJ	103784	N/A		+			17.1821	17.2338	9	123.939	rs46806543	9.97679		4.42191	4.573	0.151321	4.4485	0.0403051	x	x	x	x	x	x	4.4875	0.239709	3.891	0.0494975	x	x	x	x	x	x	4.4365	0.215668	x
20	https://genenetwork.org/show_trait?trait_id=ENSMUSG00000020116&dataset=UTHSC_BXD_Young_Adult_Eye_RNAseq_TPM_Log	mouse	BXD	UTHSC_BXD_Young_Adult_Eye_RNAseq_TPM_Log	ENSMUSG00000020116	Pno1	partner of NOB1 homolog		N/A	11	17.2032	1810003N24Rik, AA407421, AU015468, AU019495, AU042323, Emi3, Imi3	66249	N/A		-			17.2032	17.2116	1	3.01027	rs31443144	0		0	0	0	0	0	x	x	x	x	x	x	0	0	0	0	x	x	x	x	x	x	0	0	x
21	https://genenetwork.org/show_trait?trait_id=ENSMUSG00000000581&dataset=UTHSC_BXD_Young_Adult_Eye_RNAseq_TPM_Log	mouse	BXD	UTHSC_BXD_Young_Adult_Eye_RNAseq_TPM_Log	ENSMUSG00000000581	C1d	C1D nuclear receptor co-repressor		N/A	11	17.2576	1110036E10Rik, AI875855, SUNCoR	57316	N/A		+			17.2576	17.2692	4	141.438	rs27604209	10.1416		5.13392	5.167	0.22486	5.126	0.140007	x	x	x	x	x	x	5.216	0.148492	5.167	0.118794	x	x	x	x	x	x	5.0775	0.17607	x
22	https://genenetwork.org/show_trait?trait_id=ENSMUSG00000082797&dataset=UTHSC_BXD_Young_Adult_Eye_RNAseq_TPM_Log	mouse	BXD	UTHSC_BXD_Young_Adult_Eye_RNAseq_TPM_Log	ENSMUSG00000082797	Gm12015	predicted gene 12015		N/A	11	17.2976	Not available	382486	N/A		-			17.2976	17.2984	X	47.3286	rs13483736	3.79621		0.00654667	0	0	0	0	x	x	x	x	x	x	0	0	0	0	x	x	x	x	x	x	0	0	x
23	https://genenetwork.org/show_trait?trait_id=ENSMUSG00000087833&dataset=UTHSC_BXD_Young_Adult_Eye_RNAseq_TPM_Log	mouse	BXD	UTHSC_BXD_Young_Adult_Eye_RNAseq_TPM_Log	ENSMUSG00000087833	Gm23959	predicted gene 23959		N/A	11	17.5483	Not available		N/A		+			17.5483	17.5486	1	3.01027	rs31443144	0		0	0	0	0	0	x	x	x	x	x	x	0	0	0	0	x	x	x	x	x	x	0	0	x
24	https://genenetwork.org/show_trait?trait_id=ENSMUSG00000082411&dataset=UTHSC_BXD_Young_Adult_Eye_RNAseq_TPM_Log	mouse	BXD	UTHSC_BXD_Young_Adult_Eye_RNAseq_TPM_Log	ENSMUSG00000082411	Gm12016	predicted gene 12016		N/A	11	17.6385	Not available		N/A		-			17.6385	17.6392	1	3.01027	rs31443144	0		0	0	0	0	0	x	x	x	x	x	x	0	0	0	0	x	x	x	x	x	x	0	0	x
25	https://genenetwork.org/show_trait?trait_id=ENSMUSG00000016984&dataset=UTHSC_BXD_Young_Adult_Eye_RNAseq_TPM_Log	mouse	BXD	UTHSC_BXD_Young_Adult_Eye_RNAseq_TPM_Log	ENSMUSG00000016984	Etaa1	Ewing tumor-associated antigen 1		N/A	11	17.9388	5730466H23Rik, AA672646	68145	N/A		-			17.9388	17.9539	10	110.417	rs29335754	13.172		3.76147	3.515	0.234759	4.219	0.0480833	x	x	x	x	x	x	4.095	0.264458	3.472	0.199404	x	x	x	x	x	x	3.6615	0.1492	x
26	https://genenetwork.org/show_trait?trait_id=ENSMUSG00000086468&dataset=UTHSC_BXD_Young_Adult_Eye_RNAseq_TPM_Log	mouse	BXD	UTHSC_BXD_Young_Adult_Eye_RNAseq_TPM_Log	ENSMUSG00000086468	Etaa1os	Ewing tumor-associated antigen 1, opposite strand		N/A	11	17.954	2900053O20Rik, 4930542E09Rik	102633673	N/A		+			17.954	17.9596	11	16.9821	rs29449382	58.4605		2.16286	2.318	0.465276	3.224	0.059397	x	x	x	x	x	x	2.064	0.602455	2.1885	0.00212132	x	x	x	x	x	x	2.133	0.813173	x
27	https://genenetwork.org/show_trait?trait_id=ENSMUSG00000084413&dataset=UTHSC_BXD_Young_Adult_Eye_RNAseq_TPM_Log	mouse	BXD	UTHSC_BXD_Young_Adult_Eye_RNAseq_TPM_Log	ENSMUSG00000084413	Gm12017	predicted gene 12017		N/A	11	17.9738	Not available	327871	N/A		-			17.9738	17.9748	3	144.672	rs30656416	24.5154		0.224173	0	0	0.8025	0.607405	x	x	x	x	x	x	0.7085	0.610233	0	0	x	x	x	x	x	x	0	0	x
28	https://genenetwork.org/show_trait?trait_id=ENSMUSG00000085453&dataset=UTHSC_BXD_Young_Adult_Eye_RNAseq_TPM_Log	mouse	BXD	UTHSC_BXD_Young_Adult_Eye_RNAseq_TPM_Log	ENSMUSG00000085453	Gm12018	predicted gene 12018		N/A	11	18.096	Not available	327872	N/A		+			18.096	18.1034	10	110.417	rs29335754	4.13966		0.000846667	0	0	0	0	x	x	x	x	x	x	0	0	0	0	x	x	x	x	x	x	0	0	x
29	https://genenetwork.org/show_trait?trait_id=ENSMUSG00000080826&dataset=UTHSC_BXD_Young_Adult_Eye_RNAseq_TPM_Log	mouse	BXD	UTHSC_BXD_Young_Adult_Eye_RNAseq_TPM_Log	ENSMUSG00000080826	Gm12019	predicted gene 12019		N/A	11	18.2064	Not available	627696	N/A		-			18.2064	18.2069	1	3.01027	rs31443144	0		0	0	0	0	0	x	x	x	x	x	x	0	0	0	0	x	x	x	x	x	x	0	0	x
30	https://genenetwork.org/show_trait?trait_id=ENSMUSG00000081302&dataset=UTHSC_BXD_Young_Adult_Eye_RNAseq_TPM_Log	mouse	BXD	UTHSC_BXD_Young_Adult_Eye_RNAseq_TPM_Log	ENSMUSG00000081302	Gm12020	predicted gene 12020		N/A	11	18.3256	Not available	627716	N/A		-			18.3256	18.3277	12	70.8477	rs13481518	5.80541		0.0133	0	0	0	0	x	x	x	x	x	x	0	0	0	0	x	x	x	x	x	x	0	0	x
31	https://genenetwork.org/show_trait?trait_id=ENSMUSG00000102178&dataset=UTHSC_BXD_Young_Adult_Eye_RNAseq_TPM_Log	mouse	BXD	UTHSC_BXD_Young_Adult_Eye_RNAseq_TPM_Log	ENSMUSG00000102178	Gm37869	predicted gene 37869		N/A	11	18.4362	Not available		N/A		+			18.4362	18.4368	1	3.01027	rs31443144	0		0	0	0	0	0	x	x	x	x	x	x	0	0	0	0	x	x	x	x	x	x	0	0	x
32	https://genenetwork.org/show_trait?trait_id=ENSMUSG00000085675&dataset=UTHSC_BXD_Young_Adult_Eye_RNAseq_TPM_Log	mouse	BXD	UTHSC_BXD_Young_Adult_Eye_RNAseq_TPM_Log	ENSMUSG00000085675	Gm12022	predicted gene 12022		N/A	11	18.4675	Not available	102633911	N/A		-			18.4675	18.4933	19	41.9293	rs242670800	8.31234		0.0299933	0	0	0	0	x	x	x	x	x	x	0	0	0	0	x	x	x	x	x	x	0	0	x
33	https://genenetwork.org/show_trait?trait_id=ENSMUSG00000082852&dataset=UTHSC_BXD_Young_Adult_Eye_RNAseq_TPM_Log	mouse	BXD	UTHSC_BXD_Young_Adult_Eye_RNAseq_TPM_Log	ENSMUSG00000082852	Gm12021	predicted gene 12021		N/A	11	18.508	Not available	665796	N/A		-			18.508	18.5099	5	55.0459	rs47048413	9.03011		0.059348	0	0	0.1135	0.160513	x	x	x	x	x	x	0	0	0	0	x	x	x	x	x	x	0	0	x
34	https://genenetwork.org/show_trait?trait_id=ENSMUSG00000081101&dataset=UTHSC_BXD_Young_Adult_Eye_RNAseq_TPM_Log	mouse	BXD	UTHSC_BXD_Young_Adult_Eye_RNAseq_TPM_Log	ENSMUSG00000081101	Gm12024	predicted gene 12024		N/A	11	18.5772	Not available	100417654	N/A		-			18.5772	18.5785	10	110.417	rs29335754	4.13966		0.002	0	0	0	0	x	x	x	x	x	x	0	0	0	0	x	x	x	x	x	x	0	0	x
35	https://genenetwork.org/show_trait?trait_id=ENSMUSG00000085806&dataset=UTHSC_BXD_Young_Adult_Eye_RNAseq_TPM_Log	mouse	BXD	UTHSC_BXD_Young_Adult_Eye_RNAseq_TPM_Log	ENSMUSG00000085806	Gm12023	predicted gene 12023		N/A	11	18.5952	Not available		N/A		-			18.5952	18.7102	11	18.5871	rs51345123	24.4344		0.870867	0.338	0.478004	0.4075	0.576292	x	x	x	x	x	x	0.785	0.108894	0.261	0.00565685	x	x	x	x	x	x	1.043	0.854185	x
36	https://genenetwork.org/show_trait?trait_id=ENSMUSG00000065384&dataset=UTHSC_BXD_Young_Adult_Eye_RNAseq_TPM_Log	mouse	BXD	UTHSC_BXD_Young_Adult_Eye_RNAseq_TPM_Log	ENSMUSG00000065384	Gm23093	predicted gene 23093		N/A	11	18.7387	Not available		N/A		+			18.7387	18.7388	1	3.01027	rs31443144	0		0	0	0	0	0	x	x	x	x	x	x	0	0	0	0	x	x	x	x	x	x	0	0	x
37	https://genenetwork.org/show_trait?trait_id=ENSMUSG00000099449&dataset=UTHSC_BXD_Young_Adult_Eye_RNAseq_TPM_Log	mouse	BXD	UTHSC_BXD_Young_Adult_Eye_RNAseq_TPM_Log	ENSMUSG00000099449	Gm28401	predicted gene 28401		N/A	11	18.7526	Not available	105243874	N/A		-			18.7526	18.7568	11	18.5871	rs51345123	75.0953		0.626781	0	0	0	0	x	x	x	x	x	x	0.634	0.896611	0	0	x	x	x	x	x	x	0.6835	0.966615	x
38	https://genenetwork.org/show_trait?trait_id=ENSMUSG00000089390&dataset=UTHSC_BXD_Young_Adult_Eye_RNAseq_TPM_Log	mouse	BXD	UTHSC_BXD_Young_Adult_Eye_RNAseq_TPM_Log	ENSMUSG00000089390	Gm23021	predicted gene 23021		N/A	11	18.8023	Not available		N/A		-			18.8023	18.8024	4	143.37	rs6316136	2.6899		0.00694667	0	0	0	0	x	x	x	x	x	x	0	0	0	0	x	x	x	x	x	x	0	0	x
39	https://genenetwork.org/show_trait?trait_id=ENSMUSG00000085743&dataset=UTHSC_BXD_Young_Adult_Eye_RNAseq_TPM_Log	mouse	BXD	UTHSC_BXD_Young_Adult_Eye_RNAseq_TPM_Log	ENSMUSG00000085743	8430419K02Rik	RIKEN cDNA 8430419K02 gene		N/A	11	18.8459	Not available	74518	N/A		-			18.8459	18.8743	3	128.293	rs3670168	12.6534		1.47492	1.2425	0.352846	1.8	0.0226274	x	x	x	x	x	x	1.6015	0.146371	1.569	0.125865	x	x	x	x	x	x	1.87	0.26163	x
40	https://genenetwork.org/show_trait?trait_id=ENSMUSG00000020160&dataset=UTHSC_BXD_Young_Adult_Eye_RNAseq_TPM_Log	mouse	BXD	UTHSC_BXD_Young_Adult_Eye_RNAseq_TPM_Log	ENSMUSG00000020160	Meis1	Meis homeobox 1		N/A	11	18.8798	C530044H18Rik, Evi8	17268	N/A		-			18.8798	19.019	19	41.9293	rs242670800	14.6798		4.44793	4.3155	0.16617	4.793	0.0551543	x	x	x	x	x	x	4.4525	0.267993	4.249	0.130108	x	x	x	x	x	x	4.466	0.0989949	x
41	https://genenetwork.org/show_trait?trait_id=ENSMUSG00000104184&dataset=UTHSC_BXD_Young_Adult_Eye_RNAseq_TPM_Log	mouse	BXD	UTHSC_BXD_Young_Adult_Eye_RNAseq_TPM_Log	ENSMUSG00000104184	Gm37818	predicted gene 37818		N/A	11	18.8846	Not available		N/A		-			18.8846	18.8878	1	3.01027	rs31443144	0		0	0	0	0	0	x	x	x	x	x	x	0	0	0	0	x	x	x	x	x	x	0	0	x
42	https://genenetwork.org/show_trait?trait_id=ENSMUSG00000104244&dataset=UTHSC_BXD_Young_Adult_Eye_RNAseq_TPM_Log	mouse	BXD	UTHSC_BXD_Young_Adult_Eye_RNAseq_TPM_Log	ENSMUSG00000104244	2900018N21Rik	RIKEN cDNA 2900018N21 gene		N/A	11	18.8883	Not available	72864	N/A		-			18.8883	18.8898	1	3.01027	rs31443144	0		0	0	0	0	0	x	x	x	x	x	x	0	0	0	0	x	x	x	x	x	x	0	0	x
43	https://genenetwork.org/show_trait?trait_id=ENSMUSG00000103828&dataset=UTHSC_BXD_Young_Adult_Eye_RNAseq_TPM_Log	mouse	BXD	UTHSC_BXD_Young_Adult_Eye_RNAseq_TPM_Log	ENSMUSG00000103828	2610001A08Rik	RIKEN cDNA 2610001A08 gene		N/A	11	19.0056	Not available	70108	N/A		-			19.0056	19.0065	1	3.01027	rs31443144	0		0	0	0	0	0	x	x	x	x	x	x	0	0	0	0	x	x	x	x	x	x	0	0	x
44	https://genenetwork.org/show_trait?trait_id=ENSMUSG00000084085&dataset=UTHSC_BXD_Young_Adult_Eye_RNAseq_TPM_Log	mouse	BXD	UTHSC_BXD_Young_Adult_Eye_RNAseq_TPM_Log	ENSMUSG00000084085	Gm16140	predicted gene 16140		N/A	11	19.0091	Not available		N/A		+			19.0091	19.0112	1	3.01027	rs31443144	0		0	0	0	0	0	x	x	x	x	x	x	0	0	0	0	x	x	x	x	x	x	0	0	x
45	https://genenetwork.org/show_trait?trait_id=ENSMUSG00000087507&dataset=UTHSC_BXD_Young_Adult_Eye_RNAseq_TPM_Log	mouse	BXD	UTHSC_BXD_Young_Adult_Eye_RNAseq_TPM_Log	ENSMUSG00000087507	Gm16141	predicted gene 16141		N/A	11	19.0138	Not available	101055656	N/A		+			19.0138	19.0152	1	3.01027	rs31443144	0		0	0	0	0	0	x	x	x	x	x	x	0	0	0	0	x	x	x	x	x	x	0	0	x
46	https://genenetwork.org/show_trait?trait_id=ENSMUSG00000086025&dataset=UTHSC_BXD_Young_Adult_Eye_RNAseq_TPM_Log	mouse	BXD	UTHSC_BXD_Young_Adult_Eye_RNAseq_TPM_Log	ENSMUSG00000086025	4933406G16Rik	RIKEN cDNA 4933406G16 gene		N/A	11	19.0653	Not available	74059	N/A		+			19.0653	19.0757	1	25.5754	rs13475772	11.8997		0.14076	0	0	0.397	0.294156	x	x	x	x	x	x	0	0	0	0	x	x	x	x	x	x	0.4605	0.0742462	x
47	https://genenetwork.org/show_trait?trait_id=ENSMUSG00000102585&dataset=UTHSC_BXD_Young_Adult_Eye_RNAseq_TPM_Log	mouse	BXD	UTHSC_BXD_Young_Adult_Eye_RNAseq_TPM_Log	ENSMUSG00000102585	Gm37439	predicted gene 37439		N/A	11	19.1166	Not available		N/A		-			19.1166	19.1174	19	40.7627	rs238696610	3.17066		0.00336	0	0	0	0	x	x	x	x	x	x	0	0	0	0	x	x	x	x	x	x	0	0	x
48	https://genenetwork.org/show_trait?trait_id=ENSMUSG00000081054&dataset=UTHSC_BXD_Young_Adult_Eye_RNAseq_TPM_Log	mouse	BXD	UTHSC_BXD_Young_Adult_Eye_RNAseq_TPM_Log	ENSMUSG00000081054	Gm12025	predicted gene 12025		N/A	11	19.3609	Not available		N/A		-			19.3609	19.3611	1	3.01027	rs31443144	0		0	0	0	0	0	x	x	x	x	x	x	0	0	0	0	x	x	x	x	x	x	0	0	x
49	https://genenetwork.org/show_trait?trait_id=ENSMUSG00000082737&dataset=UTHSC_BXD_Young_Adult_Eye_RNAseq_TPM_Log	mouse	BXD	UTHSC_BXD_Young_Adult_Eye_RNAseq_TPM_Log	ENSMUSG00000082737	Gm12026	predicted gene 12026		N/A	11	19.3837	Not available	635455	N/A		+			19.3837	19.3847	15	69.1082	rs31282592	8.36605		0.0178467	0	0	0	0	x	x	x	x	x	x	0	0	0	0	x	x	x	x	x	x	0	0	x
50	https://genenetwork.org/show_trait?trait_id=ENSMUSG00000086911&dataset=UTHSC_BXD_Young_Adult_Eye_RNAseq_TPM_Log	mouse	BXD	UTHSC_BXD_Young_Adult_Eye_RNAseq_TPM_Log	ENSMUSG00000086911	Gm12027	predicted gene 12027		N/A	11	19.6268	Not available	100042708	N/A		-			19.6268	19.6281	4	144.913	rs221225962	3.53537		0.00602667	0	0	0	0	x	x	x	x	x	x	0	0	0	0	x	x	x	x	x	x	0	0	x
51	https://genenetwork.org/show_trait?trait_id=ENSMUSG00000089210&dataset=UTHSC_BXD_Young_Adult_Eye_RNAseq_TPM_Log	mouse	BXD	UTHSC_BXD_Young_Adult_Eye_RNAseq_TPM_Log	ENSMUSG00000089210	Gm23386	predicted gene 23386		N/A	11	19.6932	Not available		N/A		-			19.6932	19.6933	10	120.612	rs29383138	6.03003		0.02646	0	0	0	0	x	x	x	x	x	x	0	0	0	0	x	x	x	x	x	x	0	0	x
52	https://genenetwork.org/show_trait?trait_id=ENSMUSG00000082100&dataset=UTHSC_BXD_Young_Adult_Eye_RNAseq_TPM_Log	mouse	BXD	UTHSC_BXD_Young_Adult_Eye_RNAseq_TPM_Log	ENSMUSG00000082100	Glns-ps1	glutamine synthetase pseudogene 1		N/A	11	19.7204	Not available	14646	N/A		+			19.7204	19.7215	1	153.016	rs31173184	47.8799		1.3244	1.0795	0.450427	0.2935	0.201525	x	x	x	x	x	x	2.189	0.509117	1.835	0.646296	x	x	x	x	x	x	1.488	0.244659	x
53	https://genenetwork.org/show_trait?trait_id=ENSMUSG00000083601&dataset=UTHSC_BXD_Young_Adult_Eye_RNAseq_TPM_Log	mouse	BXD	UTHSC_BXD_Young_Adult_Eye_RNAseq_TPM_Log	ENSMUSG00000083601	Gm12028	predicted gene 12028		N/A	11	19.7494	Not available		N/A		-			19.7494	19.7501	1	3.01027	rs31443144	0		0	0	0	0	0	x	x	x	x	x	x	0	0	0	0	x	x	x	x	x	x	0	0	x
54	https://genenetwork.org/show_trait?trait_id=ENSMUSG00000081820&dataset=UTHSC_BXD_Young_Adult_Eye_RNAseq_TPM_Log	mouse	BXD	UTHSC_BXD_Young_Adult_Eye_RNAseq_TPM_Log	ENSMUSG00000081820	Gm12029	predicted gene 12029		N/A	11	19.7837	Not available	100862374	N/A		+			19.7837	19.7845	5	62.9767	rs29589991	3.23067		0.000986667	0	0	0	0	x	x	x	x	x	x	0	0	0	0	x	x	x	x	x	x	0	0	x
55	https://genenetwork.org/show_trait?trait_id=ENSMUSG00000045671&dataset=UTHSC_BXD_Young_Adult_Eye_RNAseq_TPM_Log	mouse	BXD	UTHSC_BXD_Young_Adult_Eye_RNAseq_TPM_Log	ENSMUSG00000045671	Spred2	sprouty-related EVH1 domain containing 2		N/A	11	19.9244	C79158	114716	N/A		+			19.9244	20.024	11	19.2626	rs26840913	11.353		4.56729	4.514	0.128693	4.6945	0.0162635	x	x	x	x	x	x	4.3495	0.270822	4.3335	0.0388909	x	x	x	x	x	x	4.54	0.00848528	x
56	https://genenetwork.org/show_trait?trait_id=ENSMUSG00000020152&dataset=UTHSC_BXD_Young_Adult_Eye_RNAseq_TPM_Log	mouse	BXD	UTHSC_BXD_Young_Adult_Eye_RNAseq_TPM_Log	ENSMUSG00000020152	Actr2	ARP2 actin-related protein 2		N/A	11	20.0623	4921510D23Rik, AA409782, Arp2, D6Ertd746e	66713	N/A		-			20.0623	20.1129	11	73.2681	UNCHS031336	11.7265		6.67337	6.5685	0.0601041	6.599	0.154149	x	x	x	x	x	x	6.848	0.0848528	6.5905	0.122329	x	x	x	x	x	x	6.7615	0.0544472	x
57	https://genenetwork.org/show_trait?trait_id=ENSMUSG00000081346&dataset=UTHSC_BXD_Young_Adult_Eye_RNAseq_TPM_Log	mouse	BXD	UTHSC_BXD_Young_Adult_Eye_RNAseq_TPM_Log	ENSMUSG00000081346	Gm12030	predicted gene 12030		N/A	11	20.1426	Not available	108167861	N/A		+			20.1426	20.1428	10	110.417	rs29335754	4.13966		0.0113	0	0	0	0	x	x	x	x	x	x	0	0	0	0	x	x	x	x	x	x	0	0	x
58	https://genenetwork.org/show_trait?trait_id=ENSMUSG00000085035&dataset=UTHSC_BXD_Young_Adult_Eye_RNAseq_TPM_Log	mouse	BXD	UTHSC_BXD_Young_Adult_Eye_RNAseq_TPM_Log	ENSMUSG00000085035	Gm12031	predicted gene 12031		N/A	11	20.1456	Not available	105243878	N/A		-			20.1456	20.1463	8	28.0097	rs229091067	8.42063		0.210296	0.5815	0.822365	0.419	0.592555	x	x	x	x	x	x	0.1135	0.160513	0.285	0.403051	x	x	x	x	x	x	0.1865	0.263751	x
59	https://genenetwork.org/show_trait?trait_id=ENSMUSG00000084442&dataset=UTHSC_BXD_Young_Adult_Eye_RNAseq_TPM_Log	mouse	BXD	UTHSC_BXD_Young_Adult_Eye_RNAseq_TPM_Log	ENSMUSG00000084442	Gm26253	predicted gene 26253		N/A	11	20.1946	Not available		N/A		-			20.1946	20.1947	14	81.3808	rs30802214	8.2802		0.07768	0	0	0	0	x	x	x	x	x	x	0	0	0	0	x	x	x	x	x	x	0	0	x
60	https://genenetwork.org/show_trait?trait_id=ENSMUSG00000020149&dataset=UTHSC_BXD_Young_Adult_Eye_RNAseq_TPM_Log	mouse	BXD	UTHSC_BXD_Young_Adult_Eye_RNAseq_TPM_Log	ENSMUSG00000020149	Rab1a	RAB1A, member RAS oncogene family		N/A	11	20.2014	Gtbp, Rab1, Rab1, Ypt1, mKIAA3012	19324	N/A		+			20.2014	20.2269	13	12.063	rs13459139	14.3849		7.4472	7.438	0.0169706	7.515	0.0763675	x	x	x	x	x	x	7.537	0.0424264	7.443	0.066468	x	x	x	x	x	x	7.437	0.059397	x
61	https://genenetwork.org/show_trait?trait_id=ENSMUSG00000044066&dataset=UTHSC_BXD_Young_Adult_Eye_RNAseq_TPM_Log	mouse	BXD	UTHSC_BXD_Young_Adult_Eye_RNAseq_TPM_Log	ENSMUSG00000044066	Cep68	centrosomal protein 68		N/A	11	20.227	6030463E10Rik, AI481761, BC027174, Kiaa0582	216543	N/A		-			20.227	20.2494	1	146.745	rs31006935	15.163		4.29293	4.479	0.0961665	4.559	0.149907	x	x	x	x	x	x	4.462	0.0226274	4.3745	0.334462	x	x	x	x	x	x	4.193	0.0636396	x
62	https://genenetwork.org/show_trait?trait_id=ENSMUSG00000083792&dataset=UTHSC_BXD_Young_Adult_Eye_RNAseq_TPM_Log	mouse	BXD	UTHSC_BXD_Young_Adult_Eye_RNAseq_TPM_Log	ENSMUSG00000083792	Rpl12-ps2	ribosomal proteimn L12-ps2		N/A	11	20.2901	Gm12032	216544	N/A		-			20.2901	20.2904	19	40.7627	rs238696610	6.58135		0.00945067	0	0	0	0	x	x	x	x	x	x	0	0	0	0	x	x	x	x	x	x	0	0	x
63	https://genenetwork.org/show_trait?trait_id=ENSMUSG00000020142&dataset=UTHSC_BXD_Young_Adult_Eye_RNAseq_TPM_Log	mouse	BXD	UTHSC_BXD_Young_Adult_Eye_RNAseq_TPM_Log	ENSMUSG00000020142	Slc1a4	solute carrier family 1 (glutamate/neutral amino acid transporter), member 4		N/A	11	20.3022	ASCT1, ASCT1, AW045657, SATT	55963	N/A		-			20.3022	20.3327	1	173.373	rs31608155	32.317		4.23959	4.084	0.0452548	4.121	0.156978	x	x	x	x	x	x	4.0495	0.208596	4.1135	0.201525	x	x	x	x	x	x	4.4495	0.245366	x
64	https://genenetwork.org/show_trait?trait_id=ENSMUSG00000078965&dataset=UTHSC_BXD_Young_Adult_Eye_RNAseq_TPM_Log	mouse	BXD	UTHSC_BXD_Young_Adult_Eye_RNAseq_TPM_Log	ENSMUSG00000078965	Gm12033	predicted gene 12033		N/A	11	20.335	Not available	100042746	N/A		-			20.335	20.336	17	31.6312	rs261335110	11.0294		0.400544	0.195	0.275772	0.158	0.223446	x	x	x	x	x	x	0.62	0.154149	1.2245	0.895904	x	x	x	x	x	x	0.0635	0.0898026	x
65	https://genenetwork.org/show_trait?trait_id=ENSMUSG00000083878&dataset=UTHSC_BXD_Young_Adult_Eye_RNAseq_TPM_Log	mouse	BXD	UTHSC_BXD_Young_Adult_Eye_RNAseq_TPM_Log	ENSMUSG00000083878	Gm12034	predicted gene 12034		N/A	11	20.4464	Not available	100502908	N/A		+			20.4464	20.4468	11	83.7084	rs13481128	13.4055		0.723468	0	0	1.092	0.997021	x	x	x	x	x	x	0.7745	1.09531	0.2965	0.419314	x	x	x	x	x	x	0.1505	0.212839	x
66	https://genenetwork.org/show_trait?trait_id=ENSMUSG00000049800&dataset=UTHSC_BXD_Young_Adult_Eye_RNAseq_TPM_Log	mouse	BXD	UTHSC_BXD_Young_Adult_Eye_RNAseq_TPM_Log	ENSMUSG00000049800	Sertad2	SERTA domain containing 2		N/A	11	20.5433	AB041541, AU021878, Kiaa0127, MNCb1504, SEI2, Sei2, TRIPBr2, mKIAA0127	58172	N/A		+			20.5433	20.653	14	45.9917	rs50530980	9.28229		4.29838	4.1665	0.173241	4.3705	0.0954594	x	x	x	x	x	x	4.5045	0.19304	4.1395	0.00636396	x	x	x	x	x	x	4.3135	0.0883884	x
67	https://genenetwork.org/show_trait?trait_id=ENSMUSG00000083555&dataset=UTHSC_BXD_Young_Adult_Eye_RNAseq_TPM_Log	mouse	BXD	UTHSC_BXD_Young_Adult_Eye_RNAseq_TPM_Log	ENSMUSG00000083555	Gm12035	predicted gene 12035		N/A	11	20.5746	Not available	665953	N/A		-			20.5746	20.5752	1	3.01027	rs31443144	0		0	0	0	0	0	x	x	x	x	x	x	0	0	0	0	x	x	x	x	x	x	0	0	x
68	https://genenetwork.org/show_trait?trait_id=ENSMUSG00000049659&dataset=UTHSC_BXD_Young_Adult_Eye_RNAseq_TPM_Log	mouse	BXD	UTHSC_BXD_Young_Adult_Eye_RNAseq_TPM_Log	ENSMUSG00000049659	Aftph	aftiphilin		N/A	11	20.6851	Not available	216549	N/A		-			20.6851	20.7416	11	72.4947	rs29458696	10.712		5.80587	5.7125	0.0940452	6.0985	0.0233345	x	x	x	x	x	x	5.9925	0.0629325	5.6645	0.11243	x	x	x	x	x	x	5.8295	0.0643467	x
69	https://genenetwork.org/show_trait?trait_id=ENSMUSG00000084252&dataset=UTHSC_BXD_Young_Adult_Eye_RNAseq_TPM_Log	mouse	BXD	UTHSC_BXD_Young_Adult_Eye_RNAseq_TPM_Log	ENSMUSG00000084252	Gm12036	predicted gene 12036		N/A	11	20.7294	Not available		N/A		+			20.7294	20.7299	1	3.01027	rs31443144	0		0	0	0	0	0	x	x	x	x	x	x	0	0	0	0	x	x	x	x	x	x	0	0	x
70	https://genenetwork.org/show_trait?trait_id=ENSMUSG00000042363&dataset=UTHSC_BXD_Young_Adult_Eye_RNAseq_TPM_Log	mouse	BXD	UTHSC_BXD_Young_Adult_Eye_RNAseq_TPM_Log	ENSMUSG00000042363	Lgalsl	lectin, galactoside binding-like		N/A	11	20.8236	1110067D22Rik, A530071M23, Grpa, Hspc159, Lgalsla	216551	N/A		-			20.8236	20.8311	15	65.2452	D15Mit63	11.9696		7.4971	7.537	0.26163	7.8115	0.0233345	x	x	x	x	x	x	7.673	0.175362	7.401	0.222032	x	x	x	x	x	x	7.42	0.0127279	x
71	https://genenetwork.org/show_trait?trait_id=ENSMUSG00000086749&dataset=UTHSC_BXD_Young_Adult_Eye_RNAseq_TPM_Log	mouse	BXD	UTHSC_BXD_Young_Adult_Eye_RNAseq_TPM_Log	ENSMUSG00000086749	Gm12037	predicted gene 12037		N/A	11	20.8315	Not available		N/A		-			20.8315	20.8319	11	11.8598	rs29385259	17.3063		2.42737	0.797	1.12713	2.4985	0.313248	x	x	x	x	x	x	2.968	0.482247	2.4775	0.695086	x	x	x	x	x	x	2.341	0.196576	x
72	https://genenetwork.org/show_trait?trait_id=ENSMUSG00000082157&dataset=UTHSC_BXD_Young_Adult_Eye_RNAseq_TPM_Log	mouse	BXD	UTHSC_BXD_Young_Adult_Eye_RNAseq_TPM_Log	ENSMUSG00000082157	Gm12038	predicted gene 12038		N/A	11	20.8475	Not available	100042035	N/A		-			20.8475	20.8477	3	146.631	rs30150956	9.3935		0.173097	0	0	0	0	x	x	x	x	x	x	0	0	0	0	x	x	x	x	x	x	0	0	x
73	https://genenetwork.org/show_trait?trait_id=ENSMUSG00000064671&dataset=UTHSC_BXD_Young_Adult_Eye_RNAseq_TPM_Log	mouse	BXD	UTHSC_BXD_Young_Adult_Eye_RNAseq_TPM_Log	ENSMUSG00000064671	Gm22807	predicted gene 22807		N/A	11	20.8478	Not available		N/A		-			20.8478	20.8479	10	46.749	rs29326444	10.4178		0.236271	0	0	0	0	x	x	x	x	x	x	0	0	0	0	x	x	x	x	x	x	0	0	x
74	https://genenetwork.org/show_trait?trait_id=ENSMUSG00000096061&dataset=UTHSC_BXD_Young_Adult_Eye_RNAseq_TPM_Log	mouse	BXD	UTHSC_BXD_Young_Adult_Eye_RNAseq_TPM_Log	ENSMUSG00000096061	Gm23681	predicted gene 23681		N/A	11	20.9376	Not available		N/A		-			20.9376	20.9377	13	39.343	rs30076920	9.78433		0.121113	0	0	0	0	x	x	x	x	x	x	0	0	0	0	x	x	x	x	x	x	0	0	x
75	https://genenetwork.org/show_trait?trait_id=ENSMUSG00000020134&dataset=UTHSC_BXD_Young_Adult_Eye_RNAseq_TPM_Log	mouse	BXD	UTHSC_BXD_Young_Adult_Eye_RNAseq_TPM_Log	ENSMUSG00000020134	Peli1	pellino 1		N/A	11	21.0913	2810468L03Rik, A930031K15Rik, AA409794, AI586297, D11Ertd676e	67245	N/A		+			21.0913	21.1503	12	9.74845	rs29178345	12.257		4.52441	4.475	0.0579828	4.715	0.13435	x	x	x	x	x	x	4.6145	0.0685894	4.3145	0.0388909	x	x	x	x	x	x	4.443	0.039598	x
76	https://genenetwork.org/show_trait?trait_id=ENSMUSG00000084362&dataset=UTHSC_BXD_Young_Adult_Eye_RNAseq_TPM_Log	mouse	BXD	UTHSC_BXD_Young_Adult_Eye_RNAseq_TPM_Log	ENSMUSG00000084362	2610024D14Rik	RIKEN cDNA 2610024D14 gene		N/A	11	21.0995	Not available	108167888	N/A		+			21.0995	21.0998	1	3.01027	rs31443144	0		0	0	0	0	0	x	x	x	x	x	x	0	0	0	0	x	x	x	x	x	x	0	0	x
77	https://genenetwork.org/show_trait?trait_id=ENSMUSG00000088223&dataset=UTHSC_BXD_Young_Adult_Eye_RNAseq_TPM_Log	mouse	BXD	UTHSC_BXD_Young_Adult_Eye_RNAseq_TPM_Log	ENSMUSG00000088223	Gm22600	predicted gene 22600		N/A	11	21.1977	Not available		N/A		-			21.1977	21.198	1	3.01027	rs31443144	0		0	0	0	0	0	x	x	x	x	x	x	0	0	0	0	x	x	x	x	x	x	0	0	x
78	https://genenetwork.org/show_trait?trait_id=ENSMUSG00000084259&dataset=UTHSC_BXD_Young_Adult_Eye_RNAseq_TPM_Log	mouse	BXD	UTHSC_BXD_Young_Adult_Eye_RNAseq_TPM_Log	ENSMUSG00000084259	Gm12040	predicted gene 12040		N/A	11	21.2064	Not available	102632788	N/A		-			21.2064	21.2069	1	3.01027	rs31443144	0		0	0	0	0	0	x	x	x	x	x	x	0	0	0	0	x	x	x	x	x	x	0	0	x
79	https://genenetwork.org/show_trait?trait_id=ENSMUSG00000082898&dataset=UTHSC_BXD_Young_Adult_Eye_RNAseq_TPM_Log	mouse	BXD	UTHSC_BXD_Young_Adult_Eye_RNAseq_TPM_Log	ENSMUSG00000082898	Gm12041	predicted gene 12041		N/A	11	21.2277	Not available	100417243	N/A		+			21.2277	21.2283	1	3.01027	rs31443144	0		0	0	0	0	0	x	x	x	x	x	x	0	0	0	0	x	x	x	x	x	x	0	0	x
80	https://genenetwork.org/show_trait?trait_id=ENSMUSG00000020128&dataset=UTHSC_BXD_Young_Adult_Eye_RNAseq_TPM_Log	mouse	BXD	UTHSC_BXD_Young_Adult_Eye_RNAseq_TPM_Log	ENSMUSG00000020128	Vps54	VPS54 GARP complex subunit		N/A	11	21.2393	Hcc8, Vps54l, mSLP8, wr	245944	N/A		+			21.2393	21.3211	12	9.74845	rs29178345	13.0416		5.09007	5.0055	0.135057	5.3605	0.053033	x	x	x	x	x	x	5.155	0.199404	4.8465	0.352846	x	x	x	x	x	x	4.9555	0.00919239	x
81	https://genenetwork.org/show_trait?trait_id=ENSMUSG00000089155&dataset=UTHSC_BXD_Young_Adult_Eye_RNAseq_TPM_Log	mouse	BXD	UTHSC_BXD_Young_Adult_Eye_RNAseq_TPM_Log	ENSMUSG00000089155	Gm23582	predicted gene 23582		N/A	11	21.2494	Not available		N/A		-			21.2494	21.2496	1	3.01027	rs31443144	0		0	0	0	0	0	x	x	x	x	x	x	0	0	0	0	x	x	x	x	x	x	0	0	x
82	https://genenetwork.org/show_trait?trait_id=ENSMUSG00000081868&dataset=UTHSC_BXD_Young_Adult_Eye_RNAseq_TPM_Log	mouse	BXD	UTHSC_BXD_Young_Adult_Eye_RNAseq_TPM_Log	ENSMUSG00000081868	Gm12039	predicted gene 12039		N/A	11	21.28	Not available		N/A		-			21.28	21.2802	1	3.01027	rs31443144	0		0	0	0	0	0	x	x	x	x	x	x	0	0	0	0	x	x	x	x	x	x	0	0	x
83	https://genenetwork.org/show_trait?trait_id=ENSMUSG00000084048&dataset=UTHSC_BXD_Young_Adult_Eye_RNAseq_TPM_Log	mouse	BXD	UTHSC_BXD_Young_Adult_Eye_RNAseq_TPM_Log	ENSMUSG00000084048	Gm12042	predicted gene 12042		N/A	11	21.2956	Not available		N/A		+			21.2956	21.2959	1	3.01027	rs31443144	0		0	0	0	0	0	x	x	x	x	x	x	0	0	0	0	x	x	x	x	x	x	0	0	x
84	https://genenetwork.org/show_trait?trait_id=ENSMUSG00000001891&dataset=UTHSC_BXD_Young_Adult_Eye_RNAseq_TPM_Log	mouse	BXD	UTHSC_BXD_Young_Adult_Eye_RNAseq_TPM_Log	ENSMUSG00000001891	Ugp2	UDP-glucose pyrophosphorylase 2		N/A	11	21.3211	UDPGP, UGPase	216558	N/A		-			21.3211	21.3712	1	194.053	rs30453157	17.5024		6.81932	7.452	0.0155564	6.618	0.175362	x	x	x	x	x	x	7.112	0.581242	7.968	0.121622	x	x	x	x	x	x	6.211	0.176777	x
85	https://genenetwork.org/show_trait?trait_id=ENSMUSG00000089555&dataset=UTHSC_BXD_Young_Adult_Eye_RNAseq_TPM_Log	mouse	BXD	UTHSC_BXD_Young_Adult_Eye_RNAseq_TPM_Log	ENSMUSG00000089555	Mir1933	microRNA 1933		N/A	11	21.3446	mir1933, mmumir1933	100316753	N/A		-			21.3446	21.3447	1	3.01027	rs31443144	0		0	0	0	0	0	x	x	x	x	x	x	0	0	0	0	x	x	x	x	x	x	0	0	x
86	https://genenetwork.org/show_trait?trait_id=ENSMUSG00000087253&dataset=UTHSC_BXD_Young_Adult_Eye_RNAseq_TPM_Log	mouse	BXD	UTHSC_BXD_Young_Adult_Eye_RNAseq_TPM_Log	ENSMUSG00000087253	Gm12043	predicted gene 12043		N/A	11	21.3704	Not available		N/A		+			21.3704	21.3742	7	24.5024	Affy_4916353	8.18445		0.077916	0	0	0.056	0.00848528	x	x	x	x	x	x	0	0	0	0	x	x	x	x	x	x	0	0	x
87	https://genenetwork.org/show_trait?trait_id=ENSMUSG00000084412&dataset=UTHSC_BXD_Young_Adult_Eye_RNAseq_TPM_Log	mouse	BXD	UTHSC_BXD_Young_Adult_Eye_RNAseq_TPM_Log	ENSMUSG00000084412	Gm12044	predicted gene 12044		N/A	11	21.4511	Not available		N/A		-			21.4511	21.4514	15	68.8181	rs31265809	7.08185		0.04122	0.6585	0.93126	0	0	x	x	x	x	x	x	0	0	0	0	x	x	x	x	x	x	0	0	x
88	https://genenetwork.org/show_trait?trait_id=ENSMUSG00000082607&dataset=UTHSC_BXD_Young_Adult_Eye_RNAseq_TPM_Log	mouse	BXD	UTHSC_BXD_Young_Adult_Eye_RNAseq_TPM_Log	ENSMUSG00000082607	Gm12045	predicted gene 12045		N/A	11	21.4913	Not available	100417555	N/A		+			21.4913	21.4919	1	3.01027	rs31443144	0		0	0	0	0	0	x	x	x	x	x	x	0	0	0	0	x	x	x	x	x	x	0	0	x
89	https://genenetwork.org/show_trait?trait_id=ENSMUSG00000082040&dataset=UTHSC_BXD_Young_Adult_Eye_RNAseq_TPM_Log	mouse	BXD	UTHSC_BXD_Young_Adult_Eye_RNAseq_TPM_Log	ENSMUSG00000082040	Gm12046	predicted gene 12046		N/A	11	21.4936	Not available	100042081	N/A		-			21.4936	21.494	1	3.01027	rs31443144	0		0	0	0	0	0	x	x	x	x	x	x	0	0	0	0	x	x	x	x	x	x	0	0	x
90	https://genenetwork.org/show_trait?trait_id=ENSMUSG00000078962&dataset=UTHSC_BXD_Young_Adult_Eye_RNAseq_TPM_Log	mouse	BXD	UTHSC_BXD_Young_Adult_Eye_RNAseq_TPM_Log	ENSMUSG00000078962	4932414J04Rik	RIKEN cDNA 4932414J04 gene		N/A	11	21.4947	Not available	237694	N/A		-			21.4947	21.5112	4	19.7263	rs13477592	15.0966		0.0760547	0	0	0.197	0.111723	x	x	x	x	x	x	0	0	0	0	x	x	x	x	x	x	0.184	0.260215	x
91	https://genenetwork.org/show_trait?trait_id=ENSMUSG00000020321&dataset=UTHSC_BXD_Young_Adult_Eye_RNAseq_TPM_Log	mouse	BXD	UTHSC_BXD_Young_Adult_Eye_RNAseq_TPM_Log	ENSMUSG00000020321	Mdh1	malate dehydrogenase 1, NAD (soluble)		N/A	11	21.5568	B230377B03Rik, D17921, MDHs, MDHA, Mor2, Mor2	17449	N/A		-			21.5568	21.5724	1	194.053	rs30453157	20.1812		9.07366	9.2965	0.0502046	8.996	0.0763675	x	x	x	x	x	x	9.188	0.222032	9.3415	0.105359	x	x	x	x	x	x	8.8155	0.00494975	x
92	https://genenetwork.org/show_trait?trait_id=ENSMUSG00000093168&dataset=UTHSC_BXD_Young_Adult_Eye_RNAseq_TPM_Log	mouse	BXD	UTHSC_BXD_Young_Adult_Eye_RNAseq_TPM_Log	ENSMUSG00000093168	Gm22990	predicted gene 22990		N/A	11	21.5646	Not available		N/A		-			21.5646	21.5646	1	3.01027	rs31443144	0		0	0	0	0	0	x	x	x	x	x	x	0	0	0	0	x	x	x	x	x	x	0	0	x
93	https://genenetwork.org/show_trait?trait_id=ENSMUSG00000020319&dataset=UTHSC_BXD_Young_Adult_Eye_RNAseq_TPM_Log	mouse	BXD	UTHSC_BXD_Young_Adult_Eye_RNAseq_TPM_Log	ENSMUSG00000020319	Wdpcp	WD repeat containing planar cell polarity effector		N/A	11	21.5722	AV249152, Frtz, homolog13	216560	N/A		+			21.5722	21.899	19	44.1618	rs38080613	13.6957		3.36926	3.111	0.103238	3.4645	0.120915	x	x	x	x	x	x	3.7695	0.0997021	3.1725	0.159099	x	x	x	x	x	x	3.4605	0.00212132	x
94	https://genenetwork.org/show_trait?trait_id=ENSMUSG00000083761&dataset=UTHSC_BXD_Young_Adult_Eye_RNAseq_TPM_Log	mouse	BXD	UTHSC_BXD_Young_Adult_Eye_RNAseq_TPM_Log	ENSMUSG00000083761	Pgam1-ps1	phosphoglycerate mutase 1, pseudogene 1		N/A	11	21.6833	Not available	83437	N/A		-			21.6833	21.6841	1	3.01027	rs31443144	0		0	0	0	0	0	x	x	x	x	x	x	0	0	0	0	x	x	x	x	x	x	0	0	x
95	https://genenetwork.org/show_trait?trait_id=ENSMUSG00000084004&dataset=UTHSC_BXD_Young_Adult_Eye_RNAseq_TPM_Log	mouse	BXD	UTHSC_BXD_Young_Adult_Eye_RNAseq_TPM_Log	ENSMUSG00000084004	Gm12047	predicted gene 12047		N/A	11	21.877	Not available	100417142	N/A		-			21.877	21.8779	1	3.01027	rs31443144	0		0	0	0	0	0	x	x	x	x	x	x	0	0	0	0	x	x	x	x	x	x	0	0	x
96	https://genenetwork.org/show_trait?trait_id=ENSMUSG00000082874&dataset=UTHSC_BXD_Young_Adult_Eye_RNAseq_TPM_Log	mouse	BXD	UTHSC_BXD_Young_Adult_Eye_RNAseq_TPM_Log	ENSMUSG00000082874	Rpl15-ps1	ribosomal protein L15, pseudogene 1		N/A	11	21.9531	Gm12048	382494	N/A		+			21.9531	21.9537	11	22.916	rs266052970	24.2852		0.252688	0	0	1.187	0.817415	x	x	x	x	x	x	0	0	0	0	x	x	x	x	x	x	1.417	0.445477	x
97	https://genenetwork.org/show_trait?trait_id=ENSMUSG00000005917&dataset=UTHSC_BXD_Young_Adult_Eye_RNAseq_TPM_Log	mouse	BXD	UTHSC_BXD_Young_Adult_Eye_RNAseq_TPM_Log	ENSMUSG00000005917	Otx1	orthodenticle homeobox 1		N/A	11	21.9948	A730044F23Rik, jv	18423	N/A		-			21.9948	22.0029	16	34.3084	rs4171932	12.7914		4.25591	4.1575	0.184555	4.2395	0.307591	x	x	x	x	x	x	4.3885	0.105359	3.9995	0.0120208	x	x	x	x	x	x	4.4325	0.0431335	x
98	https://genenetwork.org/show_trait?trait_id=ENSMUSG00000042302&dataset=UTHSC_BXD_Young_Adult_Eye_RNAseq_TPM_Log	mouse	BXD	UTHSC_BXD_Young_Adult_Eye_RNAseq_TPM_Log	ENSMUSG00000042302	Ehbp1	EH domain binding protein 1		N/A	11	22.0058	AF424697, Flj21950, NACSIN	216565	N/A		-			22.0058	22.3423	12	10.0374	rs29130001	17.4981		5.78808	5.6645	0.0487904	6.145	0.0777818	x	x	x	x	x	x	5.9125	0.163342	5.4965	0.0558614	x	x	x	x	x	x	5.797	0.00141421	x
99	https://genenetwork.org/show_trait?trait_id=ENSMUSG00000083580&dataset=UTHSC_BXD_Young_Adult_Eye_RNAseq_TPM_Log	mouse	BXD	UTHSC_BXD_Young_Adult_Eye_RNAseq_TPM_Log	ENSMUSG00000083580	Rpsa-ps3	ribosomal protein SA, pseudogene 3		N/A	11	22.3863	Gm12049	100042146	N/A		+			22.3863	22.3882	1	3.01027	rs31443144	0		0	0	0	0	0	x	x	x	x	x	x	0	0	0	0	x	x	x	x	x	x	0	0	x
100	https://genenetwork.org/show_trait?trait_id=ENSMUSG00000085856&dataset=UTHSC_BXD_Young_Adult_Eye_RNAseq_TPM_Log	mouse	BXD	UTHSC_BXD_Young_Adult_Eye_RNAseq_TPM_Log	ENSMUSG00000085856	Gm12050	predicted gene 12050		N/A	11	22.4388	Not available		N/A		-			22.4388	22.4398	X	161.586	rs13484098	7.85428		0.011504	0	0	0	0	x	x	x	x	x	x	0	0	0	0	x	x	x	x	x	x	0	0	x
101	https://genenetwork.org/show_trait?trait_id=ENSMUSG00000085021&dataset=UTHSC_BXD_Young_Adult_Eye_RNAseq_TPM_Log	mouse	BXD	UTHSC_BXD_Young_Adult_Eye_RNAseq_TPM_Log	ENSMUSG00000085021	Gm12051	predicted gene 12051		N/A	11	22.4836	Not available		N/A		+			22.4836	22.4914	6	95.2543	rs30853140	12.3881		0.262677	0	0	0.6595	0.437699	x	x	x	x	x	x	0.241	0.340825	0	0	x	x	x	x	x	x	0	0	x
102	https://genenetwork.org/show_trait?trait_id=ENSMUSG00000049904&dataset=UTHSC_BXD_Young_Adult_Eye_RNAseq_TPM_Log	mouse	BXD	UTHSC_BXD_Young_Adult_Eye_RNAseq_TPM_Log	ENSMUSG00000049904	Tmem17	transmembrane protein 17		N/A	11	22.5121	AI503894, AW049890	103765	N/A		+			22.5121	22.5192	19	38.172	rs30419748	14.6248		4.34758	4.344	0.298399	4.258	0.159806	x	x	x	x	x	x	4.2425	0.32739	4.074	0.0763675	x	x	x	x	x	x	4.5715	0.378302	x
103	https://genenetwork.org/show_trait?trait_id=ENSMUSG00000097173&dataset=UTHSC_BXD_Young_Adult_Eye_RNAseq_TPM_Log	mouse	BXD	UTHSC_BXD_Young_Adult_Eye_RNAseq_TPM_Log	ENSMUSG00000097173	Gm26829	predicted gene 26829		N/A	11	22.6003	Not available		N/A		-			22.6003	22.6109	19	4.2694	rs39045033	9.64624		0.236933	0.0575	0.0813173	0.0895	0.126572	x	x	x	x	x	x	0.325	0.459619	0.2035	0.287792	x	x	x	x	x	x	0.068	0.0961665	x
104	https://genenetwork.org/show_trait?trait_id=ENSMUSG00000086256&dataset=UTHSC_BXD_Young_Adult_Eye_RNAseq_TPM_Log	mouse	BXD	UTHSC_BXD_Young_Adult_Eye_RNAseq_TPM_Log	ENSMUSG00000086256	Gm12052	predicted gene 12052		N/A	11	22.6174	Not available	100042827	N/A		+			22.6174	22.6185	5	53.0399	rs13478255	9.62816		0.49838	0	0	0.619	0.313955	x	x	x	x	x	x	0.641	0.289914	0	0	x	x	x	x	x	x	0.46	0.650538	x
105	https://genenetwork.org/show_trait?trait_id=ENSMUSG00000083008&dataset=UTHSC_BXD_Young_Adult_Eye_RNAseq_TPM_Log	mouse	BXD	UTHSC_BXD_Young_Adult_Eye_RNAseq_TPM_Log	ENSMUSG00000083008	Gm12053	predicted gene 12053		N/A	11	22.6264	Not available		N/A		-			22.6264	22.6267	2	11.7859	rs13476350	8.8653		0.10936	0	0	0	0	x	x	x	x	x	x	0	0	0	0	x	x	x	x	x	x	0	0	x
106	https://genenetwork.org/show_trait?trait_id=ENSMUSG00000085979&dataset=UTHSC_BXD_Young_Adult_Eye_RNAseq_TPM_Log	mouse	BXD	UTHSC_BXD_Young_Adult_Eye_RNAseq_TPM_Log	ENSMUSG00000085979	Gm12055	predicted gene 12055		N/A	11	22.7299	Not available		N/A		-			22.7299	22.733	13	119.391	rs6397687	7.19371		0.0342027	0	0	0	0	x	x	x	x	x	x	0	0	0	0	x	x	x	x	x	x	0	0	x
107	https://genenetwork.org/show_trait?trait_id=ENSMUSG00000085803&dataset=UTHSC_BXD_Young_Adult_Eye_RNAseq_TPM_Log	mouse	BXD	UTHSC_BXD_Young_Adult_Eye_RNAseq_TPM_Log	ENSMUSG00000085803	Gm12056	predicted gene 12056		N/A	11	22.734	Not available	102635510	N/A		+			22.734	22.7379	3	33.8933	rs29894063	9.42854		0.0932	0	0	0.197	0.2786	x	x	x	x	x	x	0.1125	0.159099	0	0	x	x	x	x	x	x	0	0	x
108	https://genenetwork.org/show_trait?trait_id=ENSMUSG00000084081&dataset=UTHSC_BXD_Young_Adult_Eye_RNAseq_TPM_Log	mouse	BXD	UTHSC_BXD_Young_Adult_Eye_RNAseq_TPM_Log	ENSMUSG00000084081	Gm12057	predicted gene 12057		N/A	11	22.7586	Gm4063	100042846	N/A		-			22.7586	22.76	2	101.72	rs3695682	11.1318		0.294127	0	0	0.1075	0.0162635	x	x	x	x	x	x	0	0	0.256	0.362039	x	x	x	x	x	x	0	0	x
109	https://genenetwork.org/show_trait?trait_id=ENSMUSG00000051650&dataset=UTHSC_BXD_Young_Adult_Eye_RNAseq_TPM_Log	mouse	BXD	UTHSC_BXD_Young_Adult_Eye_RNAseq_TPM_Log	ENSMUSG00000051650	B3gnt2	UDP-GlcNAc:betaGal beta-1,3-N-acetylglucosaminyltransferase 2		N/A	11	22.7597	AA408337, AA409404, AW260308, B3Galt6, B3gnt1, BGnT1, BGnT2, BGnT1, BGnT2, Beta3gnt	53625	N/A		-			22.7597	22.861	3	37.8668	rs30801829	14.9662		1.0972	0.662	0.405879	1.2885	0.408001	x	x	x	x	x	x	0.9965	0.0233345	0.4805	0.67953	x	x	x	x	x	x	1.162	0.373352	x
110	https://genenetwork.org/show_trait?trait_id=ENSMUSG00000082576&dataset=UTHSC_BXD_Young_Adult_Eye_RNAseq_TPM_Log	mouse	BXD	UTHSC_BXD_Young_Adult_Eye_RNAseq_TPM_Log	ENSMUSG00000082576	Gm12058	predicted gene 12058		N/A	11	22.7868	Not available	666078	N/A		-			22.7868	22.7872	1	3.01027	rs31443144	0		0	0	0	0	0	x	x	x	x	x	x	0	0	0	0	x	x	x	x	x	x	0	0	x
111	https://genenetwork.org/show_trait?trait_id=ENSMUSG00000098650&dataset=UTHSC_BXD_Young_Adult_Eye_RNAseq_TPM_Log	mouse	BXD	UTHSC_BXD_Young_Adult_Eye_RNAseq_TPM_Log	ENSMUSG00000098650	Gm28048	predicted gene 28048		N/A	11	22.8347	Not available		N/A		-			22.8347	22.9821	11	22.916	rs266052970	54.3368		0.695485	0.4375	0.350018	1.719	0.00565685	x	x	x	x	x	x	1.054	0.190919	0.214	0.302642	x	x	x	x	x	x	1.093	0.104652	x
112	https://genenetwork.org/show_trait?trait_id=ENSMUSG00000092455&dataset=UTHSC_BXD_Young_Adult_Eye_RNAseq_TPM_Log	mouse	BXD	UTHSC_BXD_Young_Adult_Eye_RNAseq_TPM_Log	ENSMUSG00000092455	Gm20456	predicted gene 20456		N/A	11	22.8393	Not available		N/A		+			22.8393	22.8426	1	3.01027	rs31443144	0		0	0	0	0	0	x	x	x	x	x	x	0	0	0	0	x	x	x	x	x	x	0	0	x
113	https://genenetwork.org/show_trait?trait_id=ENSMUSG00000077621&dataset=UTHSC_BXD_Young_Adult_Eye_RNAseq_TPM_Log	mouse	BXD	UTHSC_BXD_Young_Adult_Eye_RNAseq_TPM_Log	ENSMUSG00000077621	Gm23772	predicted gene 23772		N/A	11	22.8469	Not available		N/A		+			22.8469	22.847	1	3.01027	rs31443144	0		0	0	0	0	0	x	x	x	x	x	x	0	0	0	0	x	x	x	x	x	x	0	0	x
114	https://genenetwork.org/show_trait?trait_id=ENSMUSG00000092626&dataset=UTHSC_BXD_Young_Adult_Eye_RNAseq_TPM_Log	mouse	BXD	UTHSC_BXD_Young_Adult_Eye_RNAseq_TPM_Log	ENSMUSG00000092626	9130230N09Rik	RIKEN cDNA 9130230N09 gene		N/A	11	22.8589	Not available	100137727	N/A		+			22.8589	22.8613	1	3.01027	rs31443144	0		0	0	0	0	0	x	x	x	x	x	x	0	0	0	0	x	x	x	x	x	x	0	0	x
115	https://genenetwork.org/show_trait?trait_id=ENSMUSG00000065869&dataset=UTHSC_BXD_Young_Adult_Eye_RNAseq_TPM_Log	mouse	BXD	UTHSC_BXD_Young_Adult_Eye_RNAseq_TPM_Log	ENSMUSG00000065869	Gm24917	predicted gene 24917		N/A	11	22.8689	Not available		N/A		+			22.8689	22.869	1	3.01027	rs31443144	0		0	0	0	0	0	x	x	x	x	x	x	0	0	0	0	x	x	x	x	x	x	0	0	x
116	https://genenetwork.org/show_trait?trait_id=ENSMUSG00000051355&dataset=UTHSC_BXD_Young_Adult_Eye_RNAseq_TPM_Log	mouse	BXD	UTHSC_BXD_Young_Adult_Eye_RNAseq_TPM_Log	ENSMUSG00000051355	Commd1	COMM domain containing 1		N/A	11	22.8961	AI256843, Murr1, U2/Mu	17846	N/A		-			22.8961	22.9824	10	107.484	rs13480754	9.15775		2.13954	1.985	0.427092	1.9625	0.0544472	x	x	x	x	x	x	2.364	0.253144	2.2985	0.260922	x	x	x	x	x	x	2.0275	0.297692	x
117	https://genenetwork.org/show_trait?trait_id=ENSMUSG00000044068&dataset=UTHSC_BXD_Young_Adult_Eye_RNAseq_TPM_Log	mouse	BXD	UTHSC_BXD_Young_Adult_Eye_RNAseq_TPM_Log	ENSMUSG00000044068	Zrsr1	zinc finger (CCCH type), RNA binding motif and serine/arginine rich 1		N/A	11	22.972	D11Ncvs75, Irlgs2, SP2, U2af1rs1, U2afbprs	22183	N/A		+			22.972	22.9765	1	3.01027	rs31443144	0		0	0	0	0	0	x	x	x	x	x	x	0	0	0	0	x	x	x	x	x	x	0	0	x
118	https://genenetwork.org/show_trait?trait_id=ENSMUSG00000007739&dataset=UTHSC_BXD_Young_Adult_Eye_RNAseq_TPM_Log	mouse	BXD	UTHSC_BXD_Young_Adult_Eye_RNAseq_TPM_Log	ENSMUSG00000007739	Cct4	chaperonin containing Tcp1, subunit 4 (delta)		N/A	11	22.9905	2610204B21Rik, A45, C78323, Cctd	12464	N/A		+			22.9905	23.0038	11	73.2681	UNCHS031336	9.88866		6.81824	6.8675	0.0487904	6.892	0.0325269	x	x	x	x	x	x	6.8515	0.0940452	6.7665	0.1492	x	x	x	x	x	x	6.8645	0.00353553	x
119	https://genenetwork.org/show_trait?trait_id=ENSMUSG00000049811&dataset=UTHSC_BXD_Young_Adult_Eye_RNAseq_TPM_Log	mouse	BXD	UTHSC_BXD_Young_Adult_Eye_RNAseq_TPM_Log	ENSMUSG00000049811	Fam161a	family with sequence similarity 161, member A		N/A	11	23.0075	4930430E16Rik	73873	N/A		+			23.0075	23.0308	7	17.1341	rs36485889	10.6447		8.15565	7.955	0.127279	8.3095	0.053033	x	x	x	x	x	x	8.337	0.21496	8.065	0.301227	x	x	x	x	x	x	8.365	0.079196	x
120	https://genenetwork.org/show_trait?trait_id=ENSMUSG00000088010&dataset=UTHSC_BXD_Young_Adult_Eye_RNAseq_TPM_Log	mouse	BXD	UTHSC_BXD_Young_Adult_Eye_RNAseq_TPM_Log	ENSMUSG00000088010	Gm23740	predicted gene 23740		N/A	11	23.0631	Not available		N/A		-			23.0631	23.0632	11	107.964	rs3669823	11.3622		0.485532	0	0	0	0	x	x	x	x	x	x	0.8225	1.16319	0	0	x	x	x	x	x	x	1.3555	1.91697	x
121	https://genenetwork.org/show_trait?trait_id=ENSMUSG00000085665&dataset=UTHSC_BXD_Young_Adult_Eye_RNAseq_TPM_Log	mouse	BXD	UTHSC_BXD_Young_Adult_Eye_RNAseq_TPM_Log	ENSMUSG00000085665	Gm12059	predicted gene 12059		N/A	11	23.068	Not available	100042875	N/A		+			23.068	23.0756	7	134.834	rs31593094	8.08028		1.68019	1.718	0.0240416	1.745	0.185262	x	x	x	x	x	x	2.2015	0.282136	2.1065	0.0417193	x	x	x	x	x	x	2.041	0.36911	x
122	https://genenetwork.org/show_trait?trait_id=ENSMUSG00000086366&dataset=UTHSC_BXD_Young_Adult_Eye_RNAseq_TPM_Log	mouse	BXD	UTHSC_BXD_Young_Adult_Eye_RNAseq_TPM_Log	ENSMUSG00000086366	1700061J23Rik	RIKEN cDNA 1700061J23 gene		N/A	11	23.1521	Not available	76993	N/A		+			23.1521	23.1664	11	74.1103	rs13481099	14.8679		0.976924	1.622	0.322441	0.603	0.213546	x	x	x	x	x	x	1.4375	2.03293	1.3375	0.94823	x	x	x	x	x	x	0	0	x
123	https://genenetwork.org/show_trait?trait_id=ENSMUSG00000088495&dataset=UTHSC_BXD_Young_Adult_Eye_RNAseq_TPM_Log	mouse	BXD	UTHSC_BXD_Young_Adult_Eye_RNAseq_TPM_Log	ENSMUSG00000088495	Gm24398	predicted gene 24398		N/A	11	23.1728	Not available		N/A		-			23.1728	23.1729	X	42.9819	rs33872015	5.67548		0.0203733	0	0	0	0	x	x	x	x	x	x	0	0	0	0	x	x	x	x	x	x	0	0	x
124	https://genenetwork.org/show_trait?trait_id=ENSMUSG00000020290&dataset=UTHSC_BXD_Young_Adult_Eye_RNAseq_TPM_Log	mouse	BXD	UTHSC_BXD_Young_Adult_Eye_RNAseq_TPM_Log	ENSMUSG00000020290	Xpo1	exportin 1		N/A	11	23.256	AA420417, Crm1, Exp1	103573	N/A		+			23.256	23.2982	13	16.1237	UNC130018533	13.0446		6.38411	6.223	0.0113137	6.8725	0.0360624	x	x	x	x	x	x	6.4935	0.115258	6.398	0.19799	x	x	x	x	x	x	6.5285	0.00070711	x
125	https://genenetwork.org/show_trait?trait_id=ENSMUSG00000056342&dataset=UTHSC_BXD_Young_Adult_Eye_RNAseq_TPM_Log	mouse	BXD	UTHSC_BXD_Young_Adult_Eye_RNAseq_TPM_Log	ENSMUSG00000056342	Usp34	ubiquitin specific peptidase 34		N/A	11	23.3069	A530081C03Rik, Murr2	17847	N/A		+			23.3069	23.4906	13	12.063	rs13459139	11.6765		4.7004	4.655	0.0169706	5.3795	0.0544472	x	x	x	x	x	x	4.934	0.00282843	4.593	0.263044	x	x	x	x	x	x	4.727	0.0282843	x
126	https://genenetwork.org/show_trait?trait_id=ENSMUSG00000065591&dataset=UTHSC_BXD_Young_Adult_Eye_RNAseq_TPM_Log	mouse	BXD	UTHSC_BXD_Young_Adult_Eye_RNAseq_TPM_Log	ENSMUSG00000065591	Gm22753	predicted gene 22753		N/A	11	23.4796	Not available		N/A		-			23.4796	23.4797	1	3.01027	rs31443144	0		0	0	0	0	0	x	x	x	x	x	x	0	0	0	0	x	x	x	x	x	x	0	0	x
127	https://genenetwork.org/show_trait?trait_id=ENSMUSG00000020288&dataset=UTHSC_BXD_Young_Adult_Eye_RNAseq_TPM_Log	mouse	BXD	UTHSC_BXD_Young_Adult_Eye_RNAseq_TPM_Log	ENSMUSG00000020288	Ahsa2	AHA1, activator of heat shock protein ATPase 2		N/A	11	23.4879	Not available	268390	N/A		-			23.4879	23.498	11	22.916	rs266052970	31.6607		4.75426	4.7105	0.033234	5.0345	0.00353553	x	x	x	x	x	x	4.7375	0.208596	4.332	0.0834386	x	x	x	x	x	x	4.866	0.00707107	x
128	https://genenetwork.org/show_trait?trait_id=ENSMUSG00000106362&dataset=UTHSC_BXD_Young_Adult_Eye_RNAseq_TPM_Log	mouse	BXD	UTHSC_BXD_Young_Adult_Eye_RNAseq_TPM_Log	ENSMUSG00000106362	Gm47279	predicted gene 47279		N/A	11	23.4977	Not available		N/A		-			23.4977	23.4978	1	3.01027	rs31443144	0		0	0	0	0	0	x	x	x	x	x	x	0	0	0	0	x	x	x	x	x	x	0	0	x
129	https://genenetwork.org/show_trait?trait_id=ENSMUSG00000086459&dataset=UTHSC_BXD_Young_Adult_Eye_RNAseq_TPM_Log	mouse	BXD	UTHSC_BXD_Young_Adult_Eye_RNAseq_TPM_Log	ENSMUSG00000086459	1700030C12Rik	RIKEN cDNA 1700030C12 gene		N/A	11	23.4978	Not available	72246	N/A		+			23.4978	23.4997	11	9.27115	rs26911381	11.6528		0.114563	0	0	0	0	x	x	x	x	x	x	0.224	0.316784	0	0	x	x	x	x	x	x	0.106	0.149907	x
130	https://genenetwork.org/show_trait?trait_id=ENSMUSG00000020286&dataset=UTHSC_BXD_Young_Adult_Eye_RNAseq_TPM_Log	mouse	BXD	UTHSC_BXD_Young_Adult_Eye_RNAseq_TPM_Log	ENSMUSG00000020286	1700093K21Rik	RIKEN cDNA 1700093K21 gene		N/A	11	23.5162	b2b3025Clo	67358	N/A		-			23.5162	23.5212	1	39.0161	rs31574517	9.38623		1.11112	1.079	0.381838	0.9745	0.309006	x	x	x	x	x	x	1.8465	0.221324	1.025	0.589727	x	x	x	x	x	x	0.269	0.380423	x
131	https://genenetwork.org/show_trait?trait_id=ENSMUSG00000085415&dataset=UTHSC_BXD_Young_Adult_Eye_RNAseq_TPM_Log	mouse	BXD	UTHSC_BXD_Young_Adult_Eye_RNAseq_TPM_Log	ENSMUSG00000085415	Selenok-ps1	selenoprotein K, pseudogene 1		N/A	11	23.5581	Gm12060	100134990	N/A		-			23.5581	23.5588	10	125.49	rs29338660	11.8655		1.663	0.763	1.07904	2.0045	0.185969	x	x	x	x	x	x	1.55	0.407293	1.8555	0.613062	x	x	x	x	x	x	1.6525	0.0601041	x
132	https://genenetwork.org/show_trait?trait_id=ENSMUSG00000042208&dataset=UTHSC_BXD_Young_Adult_Eye_RNAseq_TPM_Log	mouse	BXD	UTHSC_BXD_Young_Adult_Eye_RNAseq_TPM_Log	ENSMUSG00000042208	0610010F05Rik	RIKEN cDNA 0610010F05 gene		N/A	11	23.565	Kiaa1841, mKIAA1841	71675	N/A		-			23.565	23.6336	19	42.8308	rs36652652	10.8546		4.37633	4.421	0.295571	4.424	0.128693	x	x	x	x	x	x	4.47	0.0749533	4.178	0.2885	x	x	x	x	x	x	4.378	0.0438406	x
133	https://genenetwork.org/show_trait?trait_id=ENSMUSG00000089103&dataset=UTHSC_BXD_Young_Adult_Eye_RNAseq_TPM_Log	mouse	BXD	UTHSC_BXD_Young_Adult_Eye_RNAseq_TPM_Log	ENSMUSG00000089103	Gm23114	predicted gene 23114		N/A	11	23.6267	Not available		N/A		-			23.6267	23.6269	1	3.01027	rs31443144	0		0	0	0	0	0	x	x	x	x	x	x	0	0	0	0	x	x	x	x	x	x	0	0	x
134	https://genenetwork.org/show_trait?trait_id=ENSMUSG00000020283&dataset=UTHSC_BXD_Young_Adult_Eye_RNAseq_TPM_Log	mouse	BXD	UTHSC_BXD_Young_Adult_Eye_RNAseq_TPM_Log	ENSMUSG00000020283	Pex13	peroxisomal biogenesis factor 13		N/A	11	23.6465	2610008O20Rik	72129	N/A		-			23.6465	23.666	10	84.596	rs48953739	11.6281		5.05952	5.01	0.0692965	5.445	0.0636396	x	x	x	x	x	x	5.0955	0.0997021	4.9245	0.0629325	x	x	x	x	x	x	5.0545	0.0304056	x
135	https://genenetwork.org/show_trait?trait_id=ENSMUSG00000020280&dataset=UTHSC_BXD_Young_Adult_Eye_RNAseq_TPM_Log	mouse	BXD	UTHSC_BXD_Young_Adult_Eye_RNAseq_TPM_Log	ENSMUSG00000020280	Pus10	pseudouridylate synthase 10		N/A	11	23.6657	2810013G11Rik, 4933435A13Rik, AU014648, C77560, Ccdc139	74467	N/A		+			23.6657	23.7329	15	65.2452	D15Mit63	9.5588		4.64309	4.402	0	4.694	0.120208	x	x	x	x	x	x	4.7555	0.215668	4.5925	0.0431335	x	x	x	x	x	x	4.7085	0.248194	x
136	https://genenetwork.org/show_trait?trait_id=ENSMUSG00000020275&dataset=UTHSC_BXD_Young_Adult_Eye_RNAseq_TPM_Log	mouse	BXD	UTHSC_BXD_Young_Adult_Eye_RNAseq_TPM_Log	ENSMUSG00000020275	Rel	reticuloendotheliosis oncogene		N/A	11	23.7368	cRel	19696	N/A		-			23.7368	23.771	8	100.208	rs49833803	14.9495		2.86493	2.855	0.0565685	3.187	0.219203	x	x	x	x	x	x	3.123	0.19799	2.774	0.236174	x	x	x	x	x	x	3.1545	0.00353553	x
137	https://genenetwork.org/show_trait?trait_id=ENSMUSG00000087741&dataset=UTHSC_BXD_Young_Adult_Eye_RNAseq_TPM_Log	mouse	BXD	UTHSC_BXD_Young_Adult_Eye_RNAseq_TPM_Log	ENSMUSG00000087741	Gm23827	predicted gene 23827		N/A	11	23.7769	Not available		N/A		-			23.7769	23.777	2	43.6322	rs27141972	8.4225		0.109147	0	0	0	0	x	x	x	x	x	x	0	0	0	0	x	x	x	x	x	x	1.185	1.67584	x
138	https://genenetwork.org/show_trait?trait_id=ENSMUSG00000020273&dataset=UTHSC_BXD_Young_Adult_Eye_RNAseq_TPM_Log	mouse	BXD	UTHSC_BXD_Young_Adult_Eye_RNAseq_TPM_Log	ENSMUSG00000020273	Papolg	poly(A) polymerase gamma		N/A	11	23.8626	9630006B20Rik	216578	N/A		-			23.8626	23.8953	12	10.0374	rs29130001	12.0093		3.68046	3.6505	0.157685	4.135	0.13435	x	x	x	x	x	x	3.8485	0.228395	3.515	0.328098	x	x	x	x	x	x	3.539	0.0551543	x
139	https://genenetwork.org/show_trait?trait_id=ENSMUSG00000084769&dataset=UTHSC_BXD_Young_Adult_Eye_RNAseq_TPM_Log	mouse	BXD	UTHSC_BXD_Young_Adult_Eye_RNAseq_TPM_Log	ENSMUSG00000084769	Gm12061	predicted gene 12061		N/A	11	23.8946	Not available	105243888	N/A		+			23.8946	23.8955	X	47.3286	rs13483736	5.74777		0.0104667	0	0	0	0	x	x	x	x	x	x	0	0	0	0	x	x	x	x	x	x	0	0	x
140	https://genenetwork.org/show_trait?trait_id=ENSMUSG00000084206&dataset=UTHSC_BXD_Young_Adult_Eye_RNAseq_TPM_Log	mouse	BXD	UTHSC_BXD_Young_Adult_Eye_RNAseq_TPM_Log	ENSMUSG00000084206	Gm12062	predicted gene 12062		N/A	11	23.9286	Not available		N/A		-			23.9286	23.9289	10	111.162	rs47249677	3.49575		0.0101067	0	0	0	0	x	x	x	x	x	x	0	0	0	0	x	x	x	x	x	x	0	0	x
141	https://genenetwork.org/show_trait?trait_id=ENSMUSG00000104783&dataset=UTHSC_BXD_Young_Adult_Eye_RNAseq_TPM_Log	mouse	BXD	UTHSC_BXD_Young_Adult_Eye_RNAseq_TPM_Log	ENSMUSG00000104783	Gm44381	predicted gene 44381		N/A	11	24.0147	Not available		N/A		+			24.0147	24.0148	1	3.01027	rs31443144	0		0	0	0	0	0	x	x	x	x	x	x	0	0	0	0	x	x	x	x	x	x	0	0	x
142	https://genenetwork.org/show_trait?trait_id=ENSMUSG00000055010&dataset=UTHSC_BXD_Young_Adult_Eye_RNAseq_TPM_Log	mouse	BXD	UTHSC_BXD_Young_Adult_Eye_RNAseq_TPM_Log	ENSMUSG00000055010	A830031A19Rik	RIKEN cDNA A830031A19 gene		N/A	11	24.049	Gm662	268391	N/A		-			24.049	24.0751	12	100.379	rs29191794	11.8684		0.421177	0.346	0.489318	0.602	0.851357	x	x	x	x	x	x	0.6025	0.852064	1.505	0.602455	x	x	x	x	x	x	0	0	x
143	https://genenetwork.org/show_trait?trait_id=ENSMUSG00000085167&dataset=UTHSC_BXD_Young_Adult_Eye_RNAseq_TPM_Log	mouse	BXD	UTHSC_BXD_Young_Adult_Eye_RNAseq_TPM_Log	ENSMUSG00000085167	Gm12063	predicted gene 12063		N/A	11	24.0766	Not available	100042256	N/A		+			24.0766	24.0774	11	65.7568	rs51945231	10.2274		0.375245	0	0	0.176	0.248902	x	x	x	x	x	x	0.9795	0.632861	0	0	x	x	x	x	x	x	0	0	x
144	https://genenetwork.org/show_trait?trait_id=ENSMUSG00000000861&dataset=UTHSC_BXD_Young_Adult_Eye_RNAseq_TPM_Log	mouse	BXD	UTHSC_BXD_Young_Adult_Eye_RNAseq_TPM_Log	ENSMUSG00000000861	Bcl11a	B cell CLL/lymphoma 11A (zinc finger protein)		N/A	11	24.0781	2810047E18Rik, BCL11A, Ctip1, D930021L15Rik, Evi9, Evi9a, Evi9b, Evi9c, mKIAA1809	14025	N/A		+			24.0781	24.1741	14	93.7112	rs13482313	16.2974		0.876667	0.8325	0.262337	1.0685	0.00494975	x	x	x	x	x	x	0.9075	0.0558614	0.849	0.059397	x	x	x	x	x	x	0.8655	0.105359	x
145	https://genenetwork.org/show_trait?trait_id=ENSMUSG00000086612&dataset=UTHSC_BXD_Young_Adult_Eye_RNAseq_TPM_Log	mouse	BXD	UTHSC_BXD_Young_Adult_Eye_RNAseq_TPM_Log	ENSMUSG00000086612	Gm12064	predicted gene 12064		N/A	11	24.0997	Not available		N/A		-			24.0997	24.1154	1	3.01027	rs31443144	0		0	0	0	0	0	x	x	x	x	x	x	0	0	0	0	x	x	x	x	x	x	0	0	x
146	https://genenetwork.org/show_trait?trait_id=ENSMUSG00000085516&dataset=UTHSC_BXD_Young_Adult_Eye_RNAseq_TPM_Log	mouse	BXD	UTHSC_BXD_Young_Adult_Eye_RNAseq_TPM_Log	ENSMUSG00000085516	4930538E20Rik	RIKEN cDNA 4930538E20 gene		N/A	11	24.1605	Not available	78200	N/A		-			24.1605	24.1728	1	3.01027	rs31443144	0		0	0	0	0	0	x	x	x	x	x	x	0	0	0	0	x	x	x	x	x	x	0	0	x
147	https://genenetwork.org/show_trait?trait_id=ENSMUSG00000086117&dataset=UTHSC_BXD_Young_Adult_Eye_RNAseq_TPM_Log	mouse	BXD	UTHSC_BXD_Young_Adult_Eye_RNAseq_TPM_Log	ENSMUSG00000086117	Gm12065	predicted gene 12065		N/A	11	24.1987	Not available		N/A		-			24.1987	24.2026	13	115.929	rs6316705	6.30379		0.00670667	0	0	0.1015	0.143543	x	x	x	x	x	x	0	0	0	0	x	x	x	x	x	x	0	0	x
148	https://genenetwork.org/show_trait?trait_id=ENSMUSG00000085579&dataset=UTHSC_BXD_Young_Adult_Eye_RNAseq_TPM_Log	mouse	BXD	UTHSC_BXD_Young_Adult_Eye_RNAseq_TPM_Log	ENSMUSG00000085579	Gm12066	predicted gene 12066		N/A	11	24.2014	Not available	102636133	N/A		+			24.2014	24.2176	7	3.07824	rs47865777	9.1623		0.0421067	0	0	0	0	x	x	x	x	x	x	0.4855	0.686601	0	0	x	x	x	x	x	x	0	0	x
149	https://genenetwork.org/show_trait?trait_id=ENSMUSG00000087085&dataset=UTHSC_BXD_Young_Adult_Eye_RNAseq_TPM_Log	mouse	BXD	UTHSC_BXD_Young_Adult_Eye_RNAseq_TPM_Log	ENSMUSG00000087085	Gm12068	predicted gene 12068		N/A	11	24.4262	Not available		N/A		+			24.4262	24.7226	4	81.3042	rs3708061	20.9935		3.31157	3.572	0.253144	2.699	1.38734	x	x	x	x	x	x	3.8115	0.566393	3.222	0.243245	x	x	x	x	x	x	3.394	0.524673	x
150	https://genenetwork.org/show_trait?trait_id=ENSMUSG00000086892&dataset=UTHSC_BXD_Young_Adult_Eye_RNAseq_TPM_Log	mouse	BXD	UTHSC_BXD_Young_Adult_Eye_RNAseq_TPM_Log	ENSMUSG00000086892	4933430M04Rik	RIKEN cDNA 4933430M04 gene		N/A	11	24.4819	Not available	71316	N/A		+			24.4819	24.57	1	3.01027	rs31443144	0		0	0	0	0	0	x	x	x	x	x	x	0	0	0	0	x	x	x	x	x	x	0	0	x
151	https://genenetwork.org/show_trait?trait_id=ENSMUSG00000081767&dataset=UTHSC_BXD_Young_Adult_Eye_RNAseq_TPM_Log	mouse	BXD	UTHSC_BXD_Young_Adult_Eye_RNAseq_TPM_Log	ENSMUSG00000081767	Gm12067	predicted gene 12067		N/A	11	24.5524	Not available	100417843	N/A		-			24.5524	24.554	1	3.01027	rs31443144	0		0	0	0	0	0	x	x	x	x	x	x	0	0	0	0	x	x	x	x	x	x	0	0	x
152	https://genenetwork.org/show_trait?trait_id=ENSMUSG00000088502&dataset=UTHSC_BXD_Young_Adult_Eye_RNAseq_TPM_Log	mouse	BXD	UTHSC_BXD_Young_Adult_Eye_RNAseq_TPM_Log	ENSMUSG00000088502	Gm22787	predicted gene 22787		N/A	11	24.554	Not available		N/A		-			24.554	24.5541	1	3.01027	rs31443144	0		0	0	0	0	0	x	x	x	x	x	x	0	0	0	0	x	x	x	x	x	x	0	0	x
153	https://genenetwork.org/show_trait?trait_id=ENSMUSG00000080631&dataset=UTHSC_BXD_Young_Adult_Eye_RNAseq_TPM_Log	mouse	BXD	UTHSC_BXD_Young_Adult_Eye_RNAseq_TPM_Log	ENSMUSG00000080631	Gm25507	predicted gene 25507		N/A	11	24.6796	Not available		N/A		-			24.6796	24.6797	1	3.01027	rs31443144	0		0	0	0	0	0	x	x	x	x	x	x	0	0	0	0	x	x	x	x	x	x	0	0	x
154	https://genenetwork.org/show_trait?trait_id=ENSMUSG00000073103&dataset=UTHSC_BXD_Young_Adult_Eye_RNAseq_TPM_Log	mouse	BXD	UTHSC_BXD_Young_Adult_Eye_RNAseq_TPM_Log	ENSMUSG00000073103	Gm10466	predicted gene 10466		N/A	11	24.721	Not available	100038617	N/A		-			24.721	24.7307	1	32.1592	rs31818207	18.4345		0.504533	0.3755	0.170413	0.6895	0.9751	x	x	x	x	x	x	0.2265	0.234052	0.194	0.10748	x	x	x	x	x	x	0.6155	0.870448	x
155	https://genenetwork.org/show_trait?trait_id=ENSMUSG00000087145&dataset=UTHSC_BXD_Young_Adult_Eye_RNAseq_TPM_Log	mouse	BXD	UTHSC_BXD_Young_Adult_Eye_RNAseq_TPM_Log	ENSMUSG00000087145	Gm12665	predicted gene 12665		N/A	11	24.904	Not available	102636777	N/A		-			24.904	24.9261	3	17.0635	rs29763821	7.78182		0.0408067	0	0	0	0	x	x	x	x	x	x	0.7725	1.09248	0	0	x	x	x	x	x	x	0	0	x
156	https://genenetwork.org/show_trait?trait_id=ENSMUSG00000033015&dataset=UTHSC_BXD_Young_Adult_Eye_RNAseq_TPM_Log	mouse	BXD	UTHSC_BXD_Young_Adult_Eye_RNAseq_TPM_Log	ENSMUSG00000033015	4933427E13Rik	RIKEN cDNA 4933427E13 gene		N/A	11	25.2326	Not available	71234	N/A		+			25.2326	25.3671	19	44.1914	rs13483639	8.5856		0.0150467	0.3615	0.511238	0	0	x	x	x	x	x	x	0	0	0	0	x	x	x	x	x	x	0	0	x
157	https://genenetwork.org/show_trait?trait_id=ENSMUSG00000077669&dataset=UTHSC_BXD_Young_Adult_Eye_RNAseq_TPM_Log	mouse	BXD	UTHSC_BXD_Young_Adult_Eye_RNAseq_TPM_Log	ENSMUSG00000077669	Gm24255	predicted gene 24255		N/A	11	25.2386	Not available		N/A		-			25.2386	25.2387	1	3.01027	rs31443144	0		0	0	0	0	0	x	x	x	x	x	x	0	0	0	0	x	x	x	x	x	x	0	0	x
158	https://genenetwork.org/show_trait?trait_id=ENSMUSG00000086439&dataset=UTHSC_BXD_Young_Adult_Eye_RNAseq_TPM_Log	mouse	BXD	UTHSC_BXD_Young_Adult_Eye_RNAseq_TPM_Log	ENSMUSG00000086439	Gm12069	predicted gene 12069		N/A	11	25.3013	Not available	102637005	N/A		+			25.3013	25.3228	1	3.01027	rs31443144	0		0	0	0	0	0	x	x	x	x	x	x	0	0	0	0	x	x	x	x	x	x	0	0	x
159	https://genenetwork.org/show_trait?trait_id=ENSMUSG00000032985&dataset=UTHSC_BXD_Young_Adult_Eye_RNAseq_TPM_Log	mouse	BXD	UTHSC_BXD_Young_Adult_Eye_RNAseq_TPM_Log	ENSMUSG00000032985	5730522E02Rik	RIKEN cDNA 5730522E02 gene		N/A	11	25.6028	Not available	70626	N/A		-			25.6028	26.2108	7	6.02486	rs31568496	11.3189		1.21397	1.3655	0.191626	1.351	0.302642	x	x	x	x	x	x	1.347	0.313955	0.973	0.00848528	x	x	x	x	x	x	0.961	0.205061	x
160	https://genenetwork.org/show_trait?trait_id=ENSMUSG00000064761&dataset=UTHSC_BXD_Young_Adult_Eye_RNAseq_TPM_Log	mouse	BXD	UTHSC_BXD_Young_Adult_Eye_RNAseq_TPM_Log	ENSMUSG00000064761	Gm23514	predicted gene 23514		N/A	11	25.6851	Not available		N/A		+			25.6851	25.6853	1	3.01027	rs31443144	0		0	0	0	0	0	x	x	x	x	x	x	0	0	0	0	x	x	x	x	x	x	0	0	x
161	https://genenetwork.org/show_trait?trait_id=ENSMUSG00000099015&dataset=UTHSC_BXD_Young_Adult_Eye_RNAseq_TPM_Log	mouse	BXD	UTHSC_BXD_Young_Adult_Eye_RNAseq_TPM_Log	ENSMUSG00000099015	Mir6372	microRNA 6372		N/A	11	26.2022	Gm27358, mmumir6372	102466154	N/A		+			26.2022	26.2023	1	3.01027	rs31443144	0		0	0	0	0	0	x	x	x	x	x	x	0	0	0	0	x	x	x	x	x	x	0	0	x
162	https://genenetwork.org/show_trait?trait_id=ENSMUSG00000065889&dataset=UTHSC_BXD_Young_Adult_Eye_RNAseq_TPM_Log	mouse	BXD	UTHSC_BXD_Young_Adult_Eye_RNAseq_TPM_Log	ENSMUSG00000065889	Gm22868	predicted gene 22868		N/A	11	26.3375	Not available		N/A		-			26.3375	26.3377	1	3.01027	rs31443144	0		0	0	0	0	0	x	x	x	x	x	x	0	0	0	0	x	x	x	x	x	x	0	0	x
163	https://genenetwork.org/show_trait?trait_id=ENSMUSG00000004018&dataset=UTHSC_BXD_Young_Adult_Eye_RNAseq_TPM_Log	mouse	BXD	UTHSC_BXD_Young_Adult_Eye_RNAseq_TPM_Log	ENSMUSG00000004018	Fancl	Fanconi anemia, complementation group L		N/A	11	26.3861	2010322C19Rik, AW554273, B230118H11Rik, Phf9, Pog, gcd	67030	N/A		+			26.3861	26.4719	11	27.3375	rs264093360	59.9201		3.81009	3.94	0.469519	3.5495	0.108187	x	x	x	x	x	x	3.94	0.207889	3.848	0.333754	x	x	x	x	x	x	3.99	0.0989949	x
164	https://genenetwork.org/show_trait?trait_id=ENSMUSG00000081811&dataset=UTHSC_BXD_Young_Adult_Eye_RNAseq_TPM_Log	mouse	BXD	UTHSC_BXD_Young_Adult_Eye_RNAseq_TPM_Log	ENSMUSG00000081811	Gm12713	predicted gene 12713		N/A	11	26.4092	Not available		N/A		+			26.4092	26.4105	1	3.01027	rs31443144	0		0	0	0	0	0	x	x	x	x	x	x	0	0	0	0	x	x	x	x	x	x	0	0	x
165	https://genenetwork.org/show_trait?trait_id=ENSMUSG00000064090&dataset=UTHSC_BXD_Young_Adult_Eye_RNAseq_TPM_Log	mouse	BXD	UTHSC_BXD_Young_Adult_Eye_RNAseq_TPM_Log	ENSMUSG00000064090	Vrk2	vaccinia related kinase 2		N/A	11	26.4713	2810003O05Rik, AI447698	69922	N/A		-			26.4713	26.594	14	117.936	rs30438807	15.7515		1.64309	1.679	0.404465	1.5855	0.0473761	x	x	x	x	x	x	1.541	0.00707107	1.7665	0.406586	x	x	x	x	x	x	1.7245	0.258094	x
166	https://genenetwork.org/show_trait?trait_id=ENSMUSG00000068314&dataset=UTHSC_BXD_Young_Adult_Eye_RNAseq_TPM_Log	mouse	BXD	UTHSC_BXD_Young_Adult_Eye_RNAseq_TPM_Log	ENSMUSG00000068314	Gm6899	predicted gene 6899		N/A	11	26.5932	EG628586	628586	N/A		+			26.5932	26.5939	1	3.01027	rs31443144	0		0	0	0	0	0	x	x	x	x	x	x	0	0	0	0	x	x	x	x	x	x	0	0	x
167	https://genenetwork.org/show_trait?trait_id=ENSMUSG00000082038&dataset=UTHSC_BXD_Young_Adult_Eye_RNAseq_TPM_Log	mouse	BXD	UTHSC_BXD_Young_Adult_Eye_RNAseq_TPM_Log	ENSMUSG00000082038	Gm12071	predicted gene 12071		N/A	11	26.7129	Ppiaps11_266.1	606714	N/A		+			26.7129	26.7134	1	3.01027	rs31443144	0		0	0	0	0	0	x	x	x	x	x	x	0	0	0	0	x	x	x	x	x	x	0	0	x
168	https://genenetwork.org/show_trait?trait_id=ENSMUSG00000069939&dataset=UTHSC_BXD_Young_Adult_Eye_RNAseq_TPM_Log	mouse	BXD	UTHSC_BXD_Young_Adult_Eye_RNAseq_TPM_Log	ENSMUSG00000069939	Gm12070	predicted gene 12070		N/A	11	26.7866	Not available	654472	N/A		+			26.7866	26.7876	6	124.528	rs46504411	27.6453		0.804817	0.866	0.0339411	0.687	0.154149	x	x	x	x	x	x	1.3435	0.321734	1.5135	0.0247487	x	x	x	x	x	x	0.7025	0.0940452	x
169	https://genenetwork.org/show_trait?trait_id=ENSMUSG00000082294&dataset=UTHSC_BXD_Young_Adult_Eye_RNAseq_TPM_Log	mouse	BXD	UTHSC_BXD_Young_Adult_Eye_RNAseq_TPM_Log	ENSMUSG00000082294	Gm12072	predicted gene 12072		N/A	11	26.8328	Not available	666270	N/A		+			26.8328	26.8455	4	9.25714	rs27657196	6.3622		0.00345333	0.0745	0.105359	0	0	x	x	x	x	x	x	0	0	0	0	x	x	x	x	x	x	0	0	x
170	https://genenetwork.org/show_trait?trait_id=ENSMUSG00000080987&dataset=UTHSC_BXD_Young_Adult_Eye_RNAseq_TPM_Log	mouse	BXD	UTHSC_BXD_Young_Adult_Eye_RNAseq_TPM_Log	ENSMUSG00000080987	Gm12073	predicted gene 12073		N/A	11	26.8564	Not available	100416537	N/A		-			26.8564	26.8569	1	3.01027	rs31443144	0		0	0	0	0	0	x	x	x	x	x	x	0	0	0	0	x	x	x	x	x	x	0	0	x
171	https://genenetwork.org/show_trait?trait_id=ENSMUSG00000083895&dataset=UTHSC_BXD_Young_Adult_Eye_RNAseq_TPM_Log	mouse	BXD	UTHSC_BXD_Young_Adult_Eye_RNAseq_TPM_Log	ENSMUSG00000083895	Gm12074	predicted gene 12074		N/A	11	27.0517	Not available	100042367	N/A		+			27.0517	27.0519	1	3.01027	rs31443144	0		0	0	0	0	0	x	x	x	x	x	x	0	0	0	0	x	x	x	x	x	x	0	0	x
172	https://genenetwork.org/show_trait?trait_id=ENSMUSG00000084588&dataset=UTHSC_BXD_Young_Adult_Eye_RNAseq_TPM_Log	mouse	BXD	UTHSC_BXD_Young_Adult_Eye_RNAseq_TPM_Log	ENSMUSG00000084588	n-R5s68	nuclear encoded rRNA 5S 68		N/A	11	27.0851	Not available		N/A		+			27.0851	27.0852	1	3.01027	rs31443144	0		0	0	0	0	0	x	x	x	x	x	x	0	0	0	0	x	x	x	x	x	x	0	0	x
173	https://genenetwork.org/show_trait?trait_id=ENSMUSG00000088654&dataset=UTHSC_BXD_Young_Adult_Eye_RNAseq_TPM_Log	mouse	BXD	UTHSC_BXD_Young_Adult_Eye_RNAseq_TPM_Log	ENSMUSG00000088654	Gm24850	predicted gene 24850		N/A	11	27.087	Not available		N/A		-			27.087	27.0871	1	3.01027	rs31443144	0		0	0	0	0	0	x	x	x	x	x	x	0	0	0	0	x	x	x	x	x	x	0	0	x
174	https://genenetwork.org/show_trait?trait_id=ENSMUSG00000088438&dataset=UTHSC_BXD_Young_Adult_Eye_RNAseq_TPM_Log	mouse	BXD	UTHSC_BXD_Young_Adult_Eye_RNAseq_TPM_Log	ENSMUSG00000088438	Gm25387	predicted gene 25387		N/A	11	27.3188	Not available		N/A		-			27.3188	27.319	1	3.01027	rs31443144	0		0	0	0	0	0	x	x	x	x	x	x	0	0	0	0	x	x	x	x	x	x	0	0	x
175	https://genenetwork.org/show_trait?trait_id=ENSMUSG00000080735&dataset=UTHSC_BXD_Young_Adult_Eye_RNAseq_TPM_Log	mouse	BXD	UTHSC_BXD_Young_Adult_Eye_RNAseq_TPM_Log	ENSMUSG00000080735	Gm12075	predicted gene 12075		N/A	11	27.418	Not available		N/A		-			27.418	27.4184	10	120.64	rs223696829	2.83415		0.00517333	0	0	0	0	x	x	x	x	x	x	0	0	0	0	x	x	x	x	x	x	0	0	x
176	https://genenetwork.org/show_trait?trait_id=ENSMUSG00000081658&dataset=UTHSC_BXD_Young_Adult_Eye_RNAseq_TPM_Log	mouse	BXD	UTHSC_BXD_Young_Adult_Eye_RNAseq_TPM_Log	ENSMUSG00000081658	Gm12077	predicted gene 12077		N/A	11	27.4989	Not available		N/A		+			27.4989	27.4996	1	3.01027	rs31443144	0		0	0	0	0	0	x	x	x	x	x	x	0	0	0	0	x	x	x	x	x	x	0	0	x
177	https://genenetwork.org/show_trait?trait_id=ENSMUSG00000082243&dataset=UTHSC_BXD_Young_Adult_Eye_RNAseq_TPM_Log	mouse	BXD	UTHSC_BXD_Young_Adult_Eye_RNAseq_TPM_Log	ENSMUSG00000082243	Gm3810	predicted gene 3810		N/A	11	27.5076	Gm12076	100042377	N/A		-			27.5076	27.5081	1	3.01027	rs31443144	0		0	0	0	0	0	x	x	x	x	x	x	0	0	0	0	x	x	x	x	x	x	0	0	x
178	https://genenetwork.org/show_trait?trait_id=ENSMUSG00000084064&dataset=UTHSC_BXD_Young_Adult_Eye_RNAseq_TPM_Log	mouse	BXD	UTHSC_BXD_Young_Adult_Eye_RNAseq_TPM_Log	ENSMUSG00000084064	Gm12079	predicted gene 12079		N/A	11	27.8831	Not available		N/A		+			27.8831	27.8834	8	117.545	rs13480011	7.17544		0.0456733	0	0	0	0	x	x	x	x	x	x	0	0	0	0	x	x	x	x	x	x	0	0	x
179	https://genenetwork.org/show_trait?trait_id=ENSMUSG00000083201&dataset=UTHSC_BXD_Young_Adult_Eye_RNAseq_TPM_Log	mouse	BXD	UTHSC_BXD_Young_Adult_Eye_RNAseq_TPM_Log	ENSMUSG00000083201	Gm12080	predicted gene 12080		N/A	11	28.046	Not available	100534327	N/A		+			28.046	28.0491	1	3.01027	rs31443144	0		0	0	0	0	0	x	x	x	x	x	x	0	0	0	0	x	x	x	x	x	x	0	0	x
180	https://genenetwork.org/show_trait?trait_id=ENSMUSG00000032889&dataset=UTHSC_BXD_Young_Adult_Eye_RNAseq_TPM_Log	mouse	BXD	UTHSC_BXD_Young_Adult_Eye_RNAseq_TPM_Log	ENSMUSG00000032889	Gm6685	predicted pseudogene 6685		N/A	11	28.3391	EG626571	626571	N/A		-			28.3391	28.3399	11	69.2489	rs26889925	121.509		1.14839	0	0	2.1005	0.563564	x	x	x	x	x	x	0	0	0.09	0.127279	x	x	x	x	x	x	1.6415	0.187383	x
181	https://genenetwork.org/show_trait?trait_id=ENSMUSG00000084905&dataset=UTHSC_BXD_Young_Adult_Eye_RNAseq_TPM_Log	mouse	BXD	UTHSC_BXD_Young_Adult_Eye_RNAseq_TPM_Log	ENSMUSG00000084905	Gm12081	predicted gene 12081		N/A	11	28.3604	Not available		N/A		+			28.3604	28.3643	7	48.9771	rs32863866	7.86184		0.036744	0	0	0	0	x	x	x	x	x	x	0	0	0	0	x	x	x	x	x	x	0	0	x
182	https://genenetwork.org/show_trait?trait_id=ENSMUSG00000032878&dataset=UTHSC_BXD_Young_Adult_Eye_RNAseq_TPM_Log	mouse	BXD	UTHSC_BXD_Young_Adult_Eye_RNAseq_TPM_Log	ENSMUSG00000032878	Ccdc85a	coiled-coil domain containing 85A		N/A	11	28.3857	Not available	216613	N/A		-			28.3857	28.5843	3	100.388	rs3159432	13.5288		3.61464	3.817	0.281428	3.9575	0.130815	x	x	x	x	x	x	3.709	0.115966	3.665	0.199404	x	x	x	x	x	x	3.3695	0.10253	x
183	https://genenetwork.org/show_trait?trait_id=ENSMUSG00000084966&dataset=UTHSC_BXD_Young_Adult_Eye_RNAseq_TPM_Log	mouse	BXD	UTHSC_BXD_Young_Adult_Eye_RNAseq_TPM_Log	ENSMUSG00000084966	2810471M01Rik	RIKEN cDNA 2810471M01 gene		N/A	11	28.6816	Not available	72818	N/A		+			28.6816	28.6933	2	78.1003	rs13476589	11.659		0.172764	0	0	0.346	0.489318	x	x	x	x	x	x	0.175	0.247487	0	0	x	x	x	x	x	x	0	0	x
184	https://genenetwork.org/show_trait?trait_id=ENSMUSG00000076318&dataset=UTHSC_BXD_Young_Adult_Eye_RNAseq_TPM_Log	mouse	BXD	UTHSC_BXD_Young_Adult_Eye_RNAseq_TPM_Log	ENSMUSG00000076318	Mir216b	microRNA 216b		N/A	11	28.7462	Mirn216b, mir216b	735308	N/A		+			28.7462	28.7463	1	3.01027	rs31443144	0		0	0	0	0	0	x	x	x	x	x	x	0	0	0	0	x	x	x	x	x	x	0	0	x
185	https://genenetwork.org/show_trait?trait_id=ENSMUSG00000106400&dataset=UTHSC_BXD_Young_Adult_Eye_RNAseq_TPM_Log	mouse	BXD	UTHSC_BXD_Young_Adult_Eye_RNAseq_TPM_Log	ENSMUSG00000106400	Mir216c	microRNA 216c		N/A	11	28.7462	mmumir216c	102465785	N/A		-			28.7462	28.7463	1	3.01027	rs31443144	0		0	0	0	0	0	x	x	x	x	x	x	0	0	0	0	x	x	x	x	x	x	0	0	x
186	https://genenetwork.org/show_trait?trait_id=ENSMUSG00000085510&dataset=UTHSC_BXD_Young_Adult_Eye_RNAseq_TPM_Log	mouse	BXD	UTHSC_BXD_Young_Adult_Eye_RNAseq_TPM_Log	ENSMUSG00000085510	Gm12082	predicted gene 12082		N/A	11	28.7516	Not available		N/A		+			28.7516	28.8158	8	11.2794	rs33492257	14.0824		1.63802	1.399	0.0650538	2.0075	0.40093	x	x	x	x	x	x	1.808	0.186676	0.296	0.418607	x	x	x	x	x	x	2.597	0.0622254	x
187	https://genenetwork.org/show_trait?trait_id=ENSMUSG00000065539&dataset=UTHSC_BXD_Young_Adult_Eye_RNAseq_TPM_Log	mouse	BXD	UTHSC_BXD_Young_Adult_Eye_RNAseq_TPM_Log	ENSMUSG00000065539	Mir216a	microRNA 216a		N/A	11	28.757	Mirn216, Mirn216a, mir216a, mmumir216	387212	N/A		+			28.757	28.7571	1	3.01027	rs31443144	0		0	0	0	0	0	x	x	x	x	x	x	0	0	0	0	x	x	x	x	x	x	0	0	x
188	https://genenetwork.org/show_trait?trait_id=ENSMUSG00000065415&dataset=UTHSC_BXD_Young_Adult_Eye_RNAseq_TPM_Log	mouse	BXD	UTHSC_BXD_Young_Adult_Eye_RNAseq_TPM_Log	ENSMUSG00000065415	Mir217	microRNA 217		N/A	11	28.7637	Mirn217, mir217, mmumir217	387213	N/A		+			28.7637	28.7638	1	3.01027	rs31443144	0		0	0	0	0	0	x	x	x	x	x	x	0	0	0	0	x	x	x	x	x	x	0	0	x
189	https://genenetwork.org/show_trait?trait_id=ENSMUSG00000020467&dataset=UTHSC_BXD_Young_Adult_Eye_RNAseq_TPM_Log	mouse	BXD	UTHSC_BXD_Young_Adult_Eye_RNAseq_TPM_Log	ENSMUSG00000020467	Efemp1	epidermal growth factor-containing fibulin-like extracellular matrix protein 1		N/A	11	28.8532	Not available	216616	N/A		+			28.8532	28.9267	16	36.5068	rs37571967	13.8986		7.49347	7.592	0.0509117	7.651	0.263044	x	x	x	x	x	x	7.5365	0.0106066	7.479	0.0565685	x	x	x	x	x	x	7.7495	0.113844	x
190	https://genenetwork.org/show_trait?trait_id=ENSMUSG00000081695&dataset=UTHSC_BXD_Young_Adult_Eye_RNAseq_TPM_Log	mouse	BXD	UTHSC_BXD_Young_Adult_Eye_RNAseq_TPM_Log	ENSMUSG00000081695	Rpsa-ps5	ribosomal protein SA, pseudogene 5		N/A	11	28.9567	Gm12083	382504	N/A		+			28.9567	28.9576	16	96.3489	rs3166062	8.16771		0.0295747	0	0	0	0	x	x	x	x	x	x	0	0	0	0	x	x	x	x	x	x	0	0	x
191	https://genenetwork.org/show_trait?trait_id=ENSMUSG00000020464&dataset=UTHSC_BXD_Young_Adult_Eye_RNAseq_TPM_Log	mouse	BXD	UTHSC_BXD_Young_Adult_Eye_RNAseq_TPM_Log	ENSMUSG00000020464	Pnpt1	polyribonucleotide nucleotidyltransferase 1		N/A	11	29.1307	1200003F12Rik, Old35, PNPase, Pnptl1	71701	N/A		+			29.1307	29.1618	15	65.2452	D15Mit63	17.5459		5.37047	5.29	0.101823	5.606	0.110309	x	x	x	x	x	x	5.313	0.429921	5.071	0.229103	x	x	x	x	x	x	5.455	0.148492	x
192	https://genenetwork.org/show_trait?trait_id=ENSMUSG00000086725&dataset=UTHSC_BXD_Young_Adult_Eye_RNAseq_TPM_Log	mouse	BXD	UTHSC_BXD_Young_Adult_Eye_RNAseq_TPM_Log	ENSMUSG00000086725	A630052C17Rik	RIKEN cDNA A630052C17 gene		N/A	11	29.1709	Not available	320757	N/A		-			29.1709	29.1736	19	41.9293	rs242670800	8.87202		3.84722	3.269	0.636396	4.2475	0.120915	x	x	x	x	x	x	3.953	0.205061	3.2105	0.709228	x	x	x	x	x	x	3.899	0.213546	x
193	https://genenetwork.org/show_trait?trait_id=ENSMUSG00000020463&dataset=UTHSC_BXD_Young_Adult_Eye_RNAseq_TPM_Log	mouse	BXD	UTHSC_BXD_Young_Adult_Eye_RNAseq_TPM_Log	ENSMUSG00000020463	Ppp4r3b	protein phosphatase 4 regulatory subunit 3B		N/A	11	29.1729	AW011752, AW557776, Smek2, mKIAA1387	104570	N/A		+			29.1729	29.2208	15	65.2452	D15Mit63	11.9737		5.95507	5.8235	0.144957	6.319	0.115966	x	x	x	x	x	x	6.147	0.14425	5.851	0.185262	x	x	x	x	x	x	5.949	0.0848528	x
194	https://genenetwork.org/show_trait?trait_id=ENSMUSG00000020462&dataset=UTHSC_BXD_Young_Adult_Eye_RNAseq_TPM_Log	mouse	BXD	UTHSC_BXD_Young_Adult_Eye_RNAseq_TPM_Log	ENSMUSG00000020462	Cfap36	cilia and flagella associated protein 36		N/A	11	29.2215	2300003H10, 4931428D14Rik, Ccdc104	216618	N/A		-			29.2215	29.2474	11	29.4932	rs29409347	21.8109		6.7279	6.5225	0.026163	6.95	0.104652	x	x	x	x	x	x	6.681	0.127279	6.589	0.206475	x	x	x	x	x	x	6.8575	0.152028	x
195	https://genenetwork.org/show_trait?trait_id=ENSMUSG00000083298&dataset=UTHSC_BXD_Young_Adult_Eye_RNAseq_TPM_Log	mouse	BXD	UTHSC_BXD_Young_Adult_Eye_RNAseq_TPM_Log	ENSMUSG00000083298	Gm12085	predicted gene 12085		N/A	11	29.3334	Not available	672637	N/A		-			29.3334	29.3343	1	3.01027	rs31443144	0		0	0	0	0	0	x	x	x	x	x	x	0	0	0	0	x	x	x	x	x	x	0	0	x
196	https://genenetwork.org/show_trait?trait_id=ENSMUSG00000080517&dataset=UTHSC_BXD_Young_Adult_Eye_RNAseq_TPM_Log	mouse	BXD	UTHSC_BXD_Young_Adult_Eye_RNAseq_TPM_Log	ENSMUSG00000080517	Gm23109	predicted gene 23109		N/A	11	29.3349	Not available		N/A		+			29.3349	29.3351	1	3.01027	rs31443144	0		0	0	0	0	0	x	x	x	x	x	x	0	0	0	0	x	x	x	x	x	x	0	0	x
197	https://genenetwork.org/show_trait?trait_id=ENSMUSG00000080827&dataset=UTHSC_BXD_Young_Adult_Eye_RNAseq_TPM_Log	mouse	BXD	UTHSC_BXD_Young_Adult_Eye_RNAseq_TPM_Log	ENSMUSG00000080827	Gm12086	predicted gene 12086		N/A	11	29.3395	Not available		N/A		-			29.3395	29.3397	1	3.01027	rs31443144	0		0	0	0	0	0	x	x	x	x	x	x	0	0	0	0	x	x	x	x	x	x	0	0	x
198	https://genenetwork.org/show_trait?trait_id=ENSMUSG00000082721&dataset=UTHSC_BXD_Young_Adult_Eye_RNAseq_TPM_Log	mouse	BXD	UTHSC_BXD_Young_Adult_Eye_RNAseq_TPM_Log	ENSMUSG00000082721	Gm12087	predicted gene 12087		N/A	11	29.3542	Not available	102633246	N/A		+			29.3542	29.3545	1	3.01027	rs31443144	0		0	0	0	0	0	x	x	x	x	x	x	0	0	0	0	x	x	x	x	x	x	0	0	x
199	https://genenetwork.org/show_trait?trait_id=ENSMUSG00000032740&dataset=UTHSC_BXD_Young_Adult_Eye_RNAseq_TPM_Log	mouse	BXD	UTHSC_BXD_Young_Adult_Eye_RNAseq_TPM_Log	ENSMUSG00000032740	Ccdc88a	coiled coil domain containing 88A		N/A	11	29.3737	A430106J12Rik, AI848406, Ape, C130096N06Rik, C330012F17Rik, D130005J21Rik, Girdin, Giv, Grdn, Hkrp1	108686	N/A		+			29.3737	29.5108	10	80.7954	rs13459122	20.945		3.89465	3.7945	0.0403051	4.431	0.0212132	x	x	x	x	x	x	3.938	0.205061	3.5785	0.359917	x	x	x	x	x	x	3.9145	0.0685894	x
200	https://genenetwork.org/show_trait?trait_id=ENSMUSG00000032673&dataset=UTHSC_BXD_Young_Adult_Eye_RNAseq_TPM_Log	mouse	BXD	UTHSC_BXD_Young_Adult_Eye_RNAseq_TPM_Log	ENSMUSG00000032673	Prorsd1	prolyl-tRNA synthetase domain containing 1		N/A	11	29.5118	2010316F05Rik, Ncrna00117, Prdxdd1	67939	N/A		-			29.5118	29.515	11	29.4932	rs29409347	22.771		4.06037	3.7515	0.290621	4.176	0.0424264	x	x	x	x	x	x	3.8515	0.0841457	3.7895	0.224153	x	x	x	x	x	x	3.9885	0.0997021	x
201	https://genenetwork.org/show_trait?trait_id=ENSMUSG00000085165&dataset=UTHSC_BXD_Young_Adult_Eye_RNAseq_TPM_Log	mouse	BXD	UTHSC_BXD_Young_Adult_Eye_RNAseq_TPM_Log	ENSMUSG00000085165	Gm12089	predicted gene 12089		N/A	11	29.5151	Not available	100042990	N/A		+			29.5151	29.5174	11	29.4932	rs29409347	14.7962		1.59294	0.5915	0.836507	1.703	0.636396	x	x	x	x	x	x	0.967	1.36754	0.774	0.302642	x	x	x	x	x	x	2.2955	0.163342	x
202	https://genenetwork.org/show_trait?trait_id=ENSMUSG00000020459&dataset=UTHSC_BXD_Young_Adult_Eye_RNAseq_TPM_Log	mouse	BXD	UTHSC_BXD_Young_Adult_Eye_RNAseq_TPM_Log	ENSMUSG00000020459	Mtif2	mitochondrial translational initiation factor 2		N/A	11	29.5264	2310038D14Rik, 2410112O06Rik, IF2(Mt), IF2mt, IF2(mt)	76784	N/A		+			29.5264	29.5453	15	65.2452	D15Mit63	13.8564		5.93846	5.8595	0.30052	6.4095	0.0374767	x	x	x	x	x	x	5.903	0.274357	5.669	0.233345	x	x	x	x	x	x	6.0115	0.0898026	x
203	https://genenetwork.org/show_trait?trait_id=ENSMUSG00000020460&dataset=UTHSC_BXD_Young_Adult_Eye_RNAseq_TPM_Log	mouse	BXD	UTHSC_BXD_Young_Adult_Eye_RNAseq_TPM_Log	ENSMUSG00000020460	Rps27a	ribosomal protein S27A		N/A	11	29.5458	0610006J14Rik, Uba52, Ubb, Ubc	78294	N/A		-			29.5458	29.5481	3	100.976	D3Mit189	16.1385		8.26554	8.097	0.0579828	8.11	0.0410122	x	x	x	x	x	x	8.1115	0.0671751	8.208	0.0890955	x	x	x	x	x	x	8.3095	0.109602	x
204	https://genenetwork.org/show_trait?trait_id=ENSMUSG00000020461&dataset=UTHSC_BXD_Young_Adult_Eye_RNAseq_TPM_Log	mouse	BXD	UTHSC_BXD_Young_Adult_Eye_RNAseq_TPM_Log	ENSMUSG00000020461	Clhc1	clathrin heavy chain linker domain containing 1		N/A	11	29.548	1700034F02Rik	73324	N/A		+			29.548	29.5784	X	47.407	rs243465961	12.5247		0.54166	0.4805	0.290621	0.7515	0.236881	x	x	x	x	x	x	0.53	0.46669	0.446	0.2885	x	x	x	x	x	x	0.563	0.207889	x
205	https://genenetwork.org/show_trait?trait_id=ENSMUSG00000081575&dataset=UTHSC_BXD_Young_Adult_Eye_RNAseq_TPM_Log	mouse	BXD	UTHSC_BXD_Young_Adult_Eye_RNAseq_TPM_Log	ENSMUSG00000081575	Gm12090	predicted gene 12090		N/A	11	29.5521	Not available	102633366	N/A		-			29.5521	29.553	1	3.01027	rs31443144	0		0	0	0	0	0	x	x	x	x	x	x	0	0	0	0	x	x	x	x	x	x	0	0	x
206	https://genenetwork.org/show_trait?trait_id=ENSMUSG00000086707&dataset=UTHSC_BXD_Young_Adult_Eye_RNAseq_TPM_Log	mouse	BXD	UTHSC_BXD_Young_Adult_Eye_RNAseq_TPM_Log	ENSMUSG00000086707	Gm12088	predicted gene 12088		N/A	11	29.5958	Not available		N/A		+			29.5958	29.5977	1	91.0978	rs50175543	20.8694		0.0998707	0	0	0	0	x	x	x	x	x	x	0	0	0	0	x	x	x	x	x	x	0	0	x
207	https://genenetwork.org/show_trait?trait_id=ENSMUSG00000085893&dataset=UTHSC_BXD_Young_Adult_Eye_RNAseq_TPM_Log	mouse	BXD	UTHSC_BXD_Young_Adult_Eye_RNAseq_TPM_Log	ENSMUSG00000085893	Gm12091	predicted gene 12091		N/A	11	29.6018	Not available	666403	N/A		-			29.6018	29.6026	9	94.9059	rs30040474	11.8503		0.168931	0.2445	0.159099	0.2535	0.0770746	x	x	x	x	x	x	0.404	0.0919239	0	0	x	x	x	x	x	x	0.4515	0.405172	x
208	https://genenetwork.org/show_trait?trait_id=ENSMUSG00000084850&dataset=UTHSC_BXD_Young_Adult_Eye_RNAseq_TPM_Log	mouse	BXD	UTHSC_BXD_Young_Adult_Eye_RNAseq_TPM_Log	ENSMUSG00000084850	Gm12092	predicted gene 12092		N/A	11	29.6123	Not available	102637613	N/A		-			29.6123	29.6455	11	28.0552	rs47079776	24.7395		2.91645	2.08	0.898026	3.7955	0.286378	x	x	x	x	x	x	2.2425	1.04864	2.6935	0.184555	x	x	x	x	x	x	2.966	0.0707107	x
209	https://genenetwork.org/show_trait?trait_id=ENSMUSG00000083917&dataset=UTHSC_BXD_Young_Adult_Eye_RNAseq_TPM_Log	mouse	BXD	UTHSC_BXD_Young_Adult_Eye_RNAseq_TPM_Log	ENSMUSG00000083917	Gm12093	predicted gene 12093		N/A	11	29.6882	Not available	100417685	N/A		-			29.6882	29.6898	15	31.2182	rs32478382	5.036		0.0113933	0	0	0	0	x	x	x	x	x	x	0	0	0.49	0.692965	x	x	x	x	x	x	0	0	x
210	https://genenetwork.org/show_trait?trait_id=ENSMUSG00000020458&dataset=UTHSC_BXD_Young_Adult_Eye_RNAseq_TPM_Log	mouse	BXD	UTHSC_BXD_Young_Adult_Eye_RNAseq_TPM_Log	ENSMUSG00000020458	Rtn4	reticulon 4		N/A	11	29.6929	1110020G17Rik, AA407876, AA409940, AA960376, ASY, C130026I10Rik, NOGO, NSPCL, NgA, NogoA, NogoB, NogoC, mKIAA0886, mKIAA4153	68585	N/A		+			29.6929	29.7443	15	54.5782	rs32002860	12.1757		8.05417	8.053	0.0989949	8.21	0.0155564	x	x	x	x	x	x	8.189	0.0820244	8.0175	0.178898	x	x	x	x	x	x	7.795	0.0381838	x
211	https://genenetwork.org/show_trait?trait_id=ENSMUSG00000044072&dataset=UTHSC_BXD_Young_Adult_Eye_RNAseq_TPM_Log	mouse	BXD	UTHSC_BXD_Young_Adult_Eye_RNAseq_TPM_Log	ENSMUSG00000044072	Eml6	echinoderm microtubule associated protein like 6		N/A	11	29.743	2900083P10Rik, C230094A16Rik, EMAP6	237711	N/A		-			29.743	30.026	10	68.1935	rs50477999	9.96445		4.17639	4.12	0.152735	4.579	0.106066	x	x	x	x	x	x	4.1965	0.0954594	3.776	0.299813	x	x	x	x	x	x	4.2235	0.00212132	x
212	https://genenetwork.org/show_trait?trait_id=ENSMUSG00000078157&dataset=UTHSC_BXD_Young_Adult_Eye_RNAseq_TPM_Log	mouse	BXD	UTHSC_BXD_Young_Adult_Eye_RNAseq_TPM_Log	ENSMUSG00000078157	4931440F15Rik	RIKEN cDNA 4931440F15 gene		N/A	11	29.8224	Fem1ab	216622	N/A		-			29.8224	29.8257	1	3.01027	rs31443144	0		0	0	0	0	0	x	x	x	x	x	x	0	0	0	0	x	x	x	x	x	x	0	0	x
213	https://genenetwork.org/show_trait?trait_id=ENSMUSG00000080851&dataset=UTHSC_BXD_Young_Adult_Eye_RNAseq_TPM_Log	mouse	BXD	UTHSC_BXD_Young_Adult_Eye_RNAseq_TPM_Log	ENSMUSG00000080851	Gm12094	predicted gene 12094		N/A	11	29.8404	Not available	108167891	N/A		+			29.8404	29.8408	1	3.01027	rs31443144	0		0	0	0	0	0	x	x	x	x	x	x	0	0	0	0	x	x	x	x	x	x	0	0	x
214	https://genenetwork.org/show_trait?trait_id=ENSMUSG00000088135&dataset=UTHSC_BXD_Young_Adult_Eye_RNAseq_TPM_Log	mouse	BXD	UTHSC_BXD_Young_Adult_Eye_RNAseq_TPM_Log	ENSMUSG00000088135	Gm22588	predicted gene 22588		N/A	11	29.8495	Not available		N/A		+			29.8495	29.8496	1	3.01027	rs31443144	0		0	0	0	0	0	x	x	x	x	x	x	0	0	0	0	x	x	x	x	x	x	0	0	x
215	https://genenetwork.org/show_trait?trait_id=ENSMUSG00000080906&dataset=UTHSC_BXD_Young_Adult_Eye_RNAseq_TPM_Log	mouse	BXD	UTHSC_BXD_Young_Adult_Eye_RNAseq_TPM_Log	ENSMUSG00000080906	Gm12095	predicted gene 12095		N/A	11	29.9824	Not available	108167892	N/A		+			29.9824	29.9832	1	3.01027	rs31443144	0		0	0	0	0	0	x	x	x	x	x	x	0	0	0	0	x	x	x	x	x	x	0	0	x
216	https://genenetwork.org/show_trait?trait_id=ENSMUSG00000020315&dataset=UTHSC_BXD_Young_Adult_Eye_RNAseq_TPM_Log	mouse	BXD	UTHSC_BXD_Young_Adult_Eye_RNAseq_TPM_Log	ENSMUSG00000020315	Sptbn1	spectrin beta, non-erythrocytic 1		N/A	11	30.0994	9930031C03Rik, AL033301, SPTB2, Spnb2, Spnb2, elf1, elf3, mKIAA4049	20742	N/A		-			30.0994	30.2682	8	61.477	rs31519090	8.77157		6.82679	6.834	0.0537401	7.209	0.0523259	x	x	x	x	x	x	7.0195	0.187383	6.701	0.186676	x	x	x	x	x	x	6.8265	0.120915	x
217	https://genenetwork.org/show_trait?trait_id=ENSMUSG00000101872&dataset=UTHSC_BXD_Young_Adult_Eye_RNAseq_TPM_Log	mouse	BXD	UTHSC_BXD_Young_Adult_Eye_RNAseq_TPM_Log	ENSMUSG00000101872	Gm29237	predicted gene 29237		N/A	11	30.1064	Not available		N/A		+			30.1064	30.1081	1	3.01027	rs31443144	0		0	0	0	0	0	x	x	x	x	x	x	0	0	0	0	x	x	x	x	x	x	0	0	x
218	https://genenetwork.org/show_trait?trait_id=ENSMUSG00000073073&dataset=UTHSC_BXD_Young_Adult_Eye_RNAseq_TPM_Log	mouse	BXD	UTHSC_BXD_Young_Adult_Eye_RNAseq_TPM_Log	ENSMUSG00000073073	Gm8098	predicted gene 8098		N/A	11	30.2675	EG666427	666427	N/A		+			30.2675	30.2805	16	22.0288	rs4165287	12.5971		2.22815	2.332	0.0240416	2.7715	0.318905	x	x	x	x	x	x	2.033	0.367696	1.8325	0.743169	x	x	x	x	x	x	1.9365	0.201525	x
219	https://genenetwork.org/show_trait?trait_id=ENSMUSG00000040919&dataset=UTHSC_BXD_Young_Adult_Eye_RNAseq_TPM_Log	mouse	BXD	UTHSC_BXD_Young_Adult_Eye_RNAseq_TPM_Log	ENSMUSG00000040919	4930505A04Rik	RIKEN cDNA 4930505A04 gene		N/A	11	30.426	Not available	75087	N/A		-			30.426	30.4718	1	185.849	rs32850226	6.00716		1.22652	0.8385	1.18582	1.324	0.0890955	x	x	x	x	x	x	2.0085	0.601748	0.797	1.12713	x	x	x	x	x	x	1.0735	0.420729	x
220	https://genenetwork.org/show_trait?trait_id=ENSMUSG00000060923&dataset=UTHSC_BXD_Young_Adult_Eye_RNAseq_TPM_Log	mouse	BXD	UTHSC_BXD_Young_Adult_Eye_RNAseq_TPM_Log	ENSMUSG00000060923	Acyp2	acylphosphatase 2, muscle type		N/A	11	30.506	2310004B09Rik	75572	N/A		-			30.506	30.6496	19	47.5102	rs30567369	15.5291		5.63385	6.2465	0.101116	5.264	0.120208	x	x	x	x	x	x	5.4305	0.49851	5.943	0.0721249	x	x	x	x	x	x	5.001	0.0381838	x
221	https://genenetwork.org/show_trait?trait_id=ENSMUSG00000081712&dataset=UTHSC_BXD_Young_Adult_Eye_RNAseq_TPM_Log	mouse	BXD	UTHSC_BXD_Young_Adult_Eye_RNAseq_TPM_Log	ENSMUSG00000081712	Gm12096	predicted gene 12096		N/A	11	30.5283	Not available	100418356	N/A		+			30.5283	30.5294	1	3.01027	rs31443144	0		0	0	0	0	0	x	x	x	x	x	x	0	0	0	0	x	x	x	x	x	x	0	0	x
222	https://genenetwork.org/show_trait?trait_id=ENSMUSG00000082078&dataset=UTHSC_BXD_Young_Adult_Eye_RNAseq_TPM_Log	mouse	BXD	UTHSC_BXD_Young_Adult_Eye_RNAseq_TPM_Log	ENSMUSG00000082078	Gm12098	predicted gene 12098		N/A	11	30.5682	EG654445, Rbm8	654445	N/A		-			30.5682	30.5689	1	3.01027	rs31443144	0		0	0	0	0	0	x	x	x	x	x	x	0	0	0	0	x	x	x	x	x	x	0	0	x
223	https://genenetwork.org/show_trait?trait_id=ENSMUSG00000081887&dataset=UTHSC_BXD_Young_Adult_Eye_RNAseq_TPM_Log	mouse	BXD	UTHSC_BXD_Young_Adult_Eye_RNAseq_TPM_Log	ENSMUSG00000081887	Gm12097	predicted gene 12097		N/A	11	30.5728	Not available	666452	N/A		-			30.5728	30.5745	1	3.01027	rs31443144	0		0	0	0	0	0	x	x	x	x	x	x	0	0	0	0	x	x	x	x	x	x	0	0	x
224	https://genenetwork.org/show_trait?trait_id=ENSMUSG00000083655&dataset=UTHSC_BXD_Young_Adult_Eye_RNAseq_TPM_Log	mouse	BXD	UTHSC_BXD_Young_Adult_Eye_RNAseq_TPM_Log	ENSMUSG00000083655	Gm12099	predicted gene 12099		N/A	11	30.7052	Not available	666470	N/A		-			30.7052	30.7059	1	3.01027	rs31443144	0		0	0	0	0	0	x	x	x	x	x	x	0	0	0	0	x	x	x	x	x	x	0	0	x
225	https://genenetwork.org/show_trait?trait_id=ENSMUSG00000087474&dataset=UTHSC_BXD_Young_Adult_Eye_RNAseq_TPM_Log	mouse	BXD	UTHSC_BXD_Young_Adult_Eye_RNAseq_TPM_Log	ENSMUSG00000087474	Gm12100	predicted gene 12100		N/A	11	30.7508	Not available	100381257	N/A		+			30.7508	30.7561	8	16.7252	rs33569160	7.67362		0.232321	0.6455	0.912875	0.0445	0.0629325	x	x	x	x	x	x	0.473	0.173948	0	0	x	x	x	x	x	x	0	0	x
226	https://genenetwork.org/show_trait?trait_id=ENSMUSG00000083990&dataset=UTHSC_BXD_Young_Adult_Eye_RNAseq_TPM_Log	mouse	BXD	UTHSC_BXD_Young_Adult_Eye_RNAseq_TPM_Log	ENSMUSG00000083990	Gm12101	predicted gene 12101		N/A	11	30.7546	Not available	631243	N/A		-			30.7546	30.755	1	3.01027	rs31443144	0		0	0	0	0	0	x	x	x	x	x	x	0	0	0	0	x	x	x	x	x	x	0	0	x
227	https://genenetwork.org/show_trait?trait_id=ENSMUSG00000040850&dataset=UTHSC_BXD_Young_Adult_Eye_RNAseq_TPM_Log	mouse	BXD	UTHSC_BXD_Young_Adult_Eye_RNAseq_TPM_Log	ENSMUSG00000040850	Psme4	proteasome (prosome, macropain) activator subunit 4		N/A	11	30.7717	AA409398, AU041366, TEMO, mKIAA0077	103554	N/A		+			30.7717	30.8804	11	74.1103	rs13481099	10.641		5.457	5.523	0.130108	5.5925	0.0898026	x	x	x	x	x	x	5.6455	0.0544472	5.4875	0.174655	x	x	x	x	x	x	5.5255	0.0586899	x
228	https://genenetwork.org/show_trait?trait_id=ENSMUSG00000086986&dataset=UTHSC_BXD_Young_Adult_Eye_RNAseq_TPM_Log	mouse	BXD	UTHSC_BXD_Young_Adult_Eye_RNAseq_TPM_Log	ENSMUSG00000086986	Gm12103	predicted gene 12103		N/A	11	30.8223	Not available	102638258	N/A		-			30.8223	30.8227	1	3.01027	rs31443144	0		0	0	0	0	0	x	x	x	x	x	x	0	0	0	0	x	x	x	x	x	x	0	0	x
229	https://genenetwork.org/show_trait?trait_id=ENSMUSG00000043999&dataset=UTHSC_BXD_Young_Adult_Eye_RNAseq_TPM_Log	mouse	BXD	UTHSC_BXD_Young_Adult_Eye_RNAseq_TPM_Log	ENSMUSG00000043999	Gpr75	G protein-coupled receptor 75		N/A	11	30.8854	Not available	237716	N/A		+			30.8854	30.8937	3	138.906	rs30960444	9.62903		0.0145507	0	0	0.058	0.0820244	x	x	x	x	x	x	0	0	0	0	x	x	x	x	x	x	0	0	x
230	https://genenetwork.org/show_trait?trait_id=ENSMUSG00000020305&dataset=UTHSC_BXD_Young_Adult_Eye_RNAseq_TPM_Log	mouse	BXD	UTHSC_BXD_Young_Adult_Eye_RNAseq_TPM_Log	ENSMUSG00000020305	Asb3	ankyrin repeat and SOCS box-containing 3		N/A	11	30.8854	2400011J03Rik, Asb3	65257	N/A		+			30.8854	31.1027	11	29.4932	rs29409347	27.0067		5.29778	5.5035	0.106773	5.3985	0.0388909	x	x	x	x	x	x	5.4265	0.39103	5.1425	0.299106	x	x	x	x	x	x	5.0825	0.122329	x
231	https://genenetwork.org/show_trait?trait_id=ENSMUSG00000084146&dataset=UTHSC_BXD_Young_Adult_Eye_RNAseq_TPM_Log	mouse	BXD	UTHSC_BXD_Young_Adult_Eye_RNAseq_TPM_Log	ENSMUSG00000084146	Gm12104	predicted gene 12104		N/A	11	30.9069	Not available	100042469	N/A		-			30.9069	30.9079	1	3.01027	rs31443144	0		0	0	0	0	0	x	x	x	x	x	x	0	0	0	0	x	x	x	x	x	x	0	0	x
232	https://genenetwork.org/show_trait?trait_id=ENSMUSG00000020311&dataset=UTHSC_BXD_Young_Adult_Eye_RNAseq_TPM_Log	mouse	BXD	UTHSC_BXD_Young_Adult_Eye_RNAseq_TPM_Log	ENSMUSG00000020311	Erlec1	endoplasmic reticulum lectin 1		N/A	11	30.9308	4933407N01Rik	66753	N/A		-			30.9308	30.9543	1	3.01027	rs31443144	0		0	0	0	0	0	x	x	x	x	x	x	0	0	0	0	x	x	x	x	x	x	0	0	x
233	https://genenetwork.org/show_trait?trait_id=ENSMUSG00000020309&dataset=UTHSC_BXD_Young_Adult_Eye_RNAseq_TPM_Log	mouse	BXD	UTHSC_BXD_Young_Adult_Eye_RNAseq_TPM_Log	ENSMUSG00000020309	Chac2	ChaC, cation transport regulator 2		N/A	11	30.9767	Not available	68044	N/A		-			30.9767	30.9864	1	3.01027	rs31443144	0		0	0	0	0	0	x	x	x	x	x	x	0	0	0	0	x	x	x	x	x	x	0	0	x
234	https://genenetwork.org/show_trait?trait_id=ENSMUSG00000082213&dataset=UTHSC_BXD_Young_Adult_Eye_RNAseq_TPM_Log	mouse	BXD	UTHSC_BXD_Young_Adult_Eye_RNAseq_TPM_Log	ENSMUSG00000082213	Gm12102	predicted gene 12102		N/A	11	31.0033	Not available	100416151	N/A		-			31.0033	31.0039	1	3.01027	rs31443144	0		0	0	0	0	0	x	x	x	x	x	x	0	0	0	0	x	x	x	x	x	x	0	0	x
235	https://genenetwork.org/show_trait?trait_id=ENSMUSG00000082049&dataset=UTHSC_BXD_Young_Adult_Eye_RNAseq_TPM_Log	mouse	BXD	UTHSC_BXD_Young_Adult_Eye_RNAseq_TPM_Log	ENSMUSG00000082049	Gm12105	predicted gene 12105		N/A	11	31.12	Not available		N/A		+			31.12	31.1208	8	61.3978	rs46264405	14.8039		0.0781333	0	0	0	0	x	x	x	x	x	x	0	0	0	0	x	x	x	x	x	x	0	0	x
236	https://genenetwork.org/show_trait?trait_id=ENSMUSG00000079890&dataset=UTHSC_BXD_Young_Adult_Eye_RNAseq_TPM_Log	mouse	BXD	UTHSC_BXD_Young_Adult_Eye_RNAseq_TPM_Log	ENSMUSG00000079890	Gm12106	predicted gene 12106		N/A	11	31.1778	Not available		N/A		-			31.1778	31.1844	11	35.3616	rs28203880	15.1772		0.0896107	0	0	0.205	0.289914	x	x	x	x	x	x	0	0	0	0	x	x	x	x	x	x	0	0	x
237	https://genenetwork.org/show_trait?trait_id=ENSMUSG00000091195&dataset=UTHSC_BXD_Young_Adult_Eye_RNAseq_TPM_Log	mouse	BXD	UTHSC_BXD_Young_Adult_Eye_RNAseq_TPM_Log	ENSMUSG00000091195	Gm17332	predicted gene 17332		N/A	11	31.1824	Not available		N/A		-			31.1824	31.1825	1	3.01027	rs31443144	0		0	0	0	0	0	x	x	x	x	x	x	0	0	0	0	x	x	x	x	x	x	0	0	x
238	https://genenetwork.org/show_trait?trait_id=ENSMUSG00000020303&dataset=UTHSC_BXD_Young_Adult_Eye_RNAseq_TPM_Log	mouse	BXD	UTHSC_BXD_Young_Adult_Eye_RNAseq_TPM_Log	ENSMUSG00000020303	Stc2	stanniocalcin 2		N/A	11	31.3573	AW125853, Stc2, Stc2l, mustc2	20856	N/A		-			31.3573	31.3701	11	90.7226	rs29387524	19.5898		1.81751	1.737	0.086267	1.5595	0.224153	x	x	x	x	x	x	1.768	0.154149	1.698	0.462448	x	x	x	x	x	x	1.911	0.104652	x
239	https://genenetwork.org/show_trait?trait_id=ENSMUSG00000044502&dataset=UTHSC_BXD_Young_Adult_Eye_RNAseq_TPM_Log	mouse	BXD	UTHSC_BXD_Young_Adult_Eye_RNAseq_TPM_Log	ENSMUSG00000044502	Bod1	biorientation of chromosomes in cell division 1		N/A	11	31.6652	2310022M17Rik, BOD2.1, Fam44b	69556	N/A		-			31.6652	31.6719	6	125.923	rs36378986	10.0505		7.20992	7.2455	0.163342	7.0835	0.0671751	x	x	x	x	x	x	7.082	0.13435	7.198	0.158392	x	x	x	x	x	x	7.1775	0.0657609	x
240	https://genenetwork.org/show_trait?trait_id=ENSMUSG00000103635&dataset=UTHSC_BXD_Young_Adult_Eye_RNAseq_TPM_Log	mouse	BXD	UTHSC_BXD_Young_Adult_Eye_RNAseq_TPM_Log	ENSMUSG00000103635	Gm38061	predicted gene 38061		N/A	11	31.6986	Not available		N/A		+			31.6986	31.699	13	57.4033	rs51786497	8.94656		0.160477	0	0	0	0	x	x	x	x	x	x	0	0	0	0	x	x	x	x	x	x	0	0	x
241	https://genenetwork.org/show_trait?trait_id=ENSMUSG00000085772&dataset=UTHSC_BXD_Young_Adult_Eye_RNAseq_TPM_Log	mouse	BXD	UTHSC_BXD_Young_Adult_Eye_RNAseq_TPM_Log	ENSMUSG00000085772	D630024D03Rik	RIKEN cDNA D630024D03 gene		N/A	11	31.7901	Not available	414116	N/A		-			31.7901	31.8245	12	54.5784	rs48234548	13.8699		4.79461	4.5715	0.0233345	5.283	0.0989949	x	x	x	x	x	x	4.766	0.127279	4.502	0.268701	x	x	x	x	x	x	5.0985	0.136472	x
242	https://genenetwork.org/show_trait?trait_id=ENSMUSG00000086335&dataset=UTHSC_BXD_Young_Adult_Eye_RNAseq_TPM_Log	mouse	BXD	UTHSC_BXD_Young_Adult_Eye_RNAseq_TPM_Log	ENSMUSG00000086335	Gm12107	predicted gene 12107		N/A	11	31.8327	Not available	102638676	N/A		+			31.8327	31.8382	16	36.5068	rs37571967	12.5517		0.424293	0.7055	0.997728	0.4585	0.648417	x	x	x	x	x	x	0.4845	0.685186	0	0	x	x	x	x	x	x	0.584	0.825901	x
243	https://genenetwork.org/show_trait?trait_id=ENSMUSG00000020300&dataset=UTHSC_BXD_Young_Adult_Eye_RNAseq_TPM_Log	mouse	BXD	UTHSC_BXD_Young_Adult_Eye_RNAseq_TPM_Log	ENSMUSG00000020300	Cpeb4	cytoplasmic polyadenylation element binding protein 4		N/A	11	31.8722	Cpebp4, Cpeb4, mCPEB4	67579	N/A		+			31.8722	31.9356	15	65.2452	D15Mit63	10.8558		6.31865	6.3345	0.00494975	6.664	0.178191	x	x	x	x	x	x	6.5495	0.103945	6.009	0.326683	x	x	x	x	x	x	6.321	0.0565685	x
244	https://genenetwork.org/show_trait?trait_id=ENSMUSG00000020299&dataset=UTHSC_BXD_Young_Adult_Eye_RNAseq_TPM_Log	mouse	BXD	UTHSC_BXD_Young_Adult_Eye_RNAseq_TPM_Log	ENSMUSG00000020299	4930524B15Rik	RIKEN cDNA 4930524B15 gene		N/A	11	31.9656	Not available	67592	N/A		+			31.9656	31.9797	11	50.3738	rs50401347	9.60987		0.11654	0	0	0	0	x	x	x	x	x	x	0	0	0	0	x	x	x	x	x	x	0	0	x
245	https://genenetwork.org/show_trait?trait_id=ENSMUSG00000020297&dataset=UTHSC_BXD_Young_Adult_Eye_RNAseq_TPM_Log	mouse	BXD	UTHSC_BXD_Young_Adult_Eye_RNAseq_TPM_Log	ENSMUSG00000020297	Nsg2	neuron specific gene family member 2		N/A	11	32.0005	P19	18197	N/A		+			32.0005	32.0592	2	13.4362	rs13476352	24.6432		6.18865	6.003	0.0311127	6.1625	0.0700036	x	x	x	x	x	x	6.215	0.128693	5.663	0.210718	x	x	x	x	x	x	6.046	0.104652	x
246	https://genenetwork.org/show_trait?trait_id=ENSMUSG00000086386&dataset=UTHSC_BXD_Young_Adult_Eye_RNAseq_TPM_Log	mouse	BXD	UTHSC_BXD_Young_Adult_Eye_RNAseq_TPM_Log	ENSMUSG00000086386	Gm12108	predicted gene 12108		N/A	11	32.0953	BB052462	104692	N/A		-			32.0953	32.1012	19	38.0371	rs36719894	16.327		0.028944	0.042	0.059397	0	0	x	x	x	x	x	x	0	0	0.109	0.154149	x	x	x	x	x	x	0	0	x
247	https://genenetwork.org/show_trait?trait_id=ENSMUSG00000081613&dataset=UTHSC_BXD_Young_Adult_Eye_RNAseq_TPM_Log	mouse	BXD	UTHSC_BXD_Young_Adult_Eye_RNAseq_TPM_Log	ENSMUSG00000081613	Gm12109	predicted gene 12109		N/A	11	32.185	Not available	669207	N/A		+			32.185	32.1857	4	141.438	rs27604209	9.22883		0.0298307	0	0	0	0	x	x	x	x	x	x	0	0	0	0	x	x	x	x	x	x	0	0	x
248	https://genenetwork.org/show_trait?trait_id=ENSMUSG00000020279&dataset=UTHSC_BXD_Young_Adult_Eye_RNAseq_TPM_Log	mouse	BXD	UTHSC_BXD_Young_Adult_Eye_RNAseq_TPM_Log	ENSMUSG00000020279	Il9r	interleukin 9 receptor		N/A	11	32.1875	Not available	16199	N/A		-			32.1875	32.2003	1	167.331	rs30563210	38.9684		1.01591	0.8975	0.197283	1.4835	0.154856	x	x	x	x	x	x	0.833	0.660438	0.381	0.00707107	x	x	x	x	x	x	0.685	0.213546	x
249	https://genenetwork.org/show_trait?trait_id=ENSMUSG00000040767&dataset=UTHSC_BXD_Young_Adult_Eye_RNAseq_TPM_Log	mouse	BXD	UTHSC_BXD_Young_Adult_Eye_RNAseq_TPM_Log	ENSMUSG00000040767	Snrnp25	small nuclear ribonucleoprotein 25 (U11/U12)		N/A	11	32.2054	3300001G02Rik, AL033324, C16ORF33	78372	N/A		+			32.2054	32.209	11	29.4932	rs29409347	16.5868		4.86007	4.843	0.254558	4.8205	0.111016	x	x	x	x	x	x	4.714	0.294156	4.2135	0.00777817	x	x	x	x	x	x	4.981	0.0381838	x
250	https://genenetwork.org/show_trait?trait_id=ENSMUSG00000020282&dataset=UTHSC_BXD_Young_Adult_Eye_RNAseq_TPM_Log	mouse	BXD	UTHSC_BXD_Young_Adult_Eye_RNAseq_TPM_Log	ENSMUSG00000020282	Rhbdf1	rhomboid 5 homolog 1		N/A	11	32.2096	C16ORF8, Dist, Dist1, Egfrrs, mKIAA4242	13650	N/A		-			32.2096	32.2223	11	29.4932	rs29409347	70.9434		5.26998	4.738	0.0509117	5.483	0.13435	x	x	x	x	x	x	4.9265	0.1492	4.8355	0.0459619	x	x	x	x	x	x	5.605	0.0113137	x
251	https://genenetwork.org/show_trait?trait_id=ENSMUSG00000020289&dataset=UTHSC_BXD_Young_Adult_Eye_RNAseq_TPM_Log	mouse	BXD	UTHSC_BXD_Young_Adult_Eye_RNAseq_TPM_Log	ENSMUSG00000020289	Nprl3	nitrogen permease regulator-like 3		N/A	11	32.2256	Aag, CGTHBA, HS26, HS40, Mare, Phg, Prox1, m(alpha)RE	17168	N/A		-			32.2256	32.2677	11	29.4932	rs29409347	88.0804		4.21296	4.495	0.0141421	4.1725	0.116673	x	x	x	x	x	x	4.6745	0.150614	4.391	0.0537401	x	x	x	x	x	x	3.9025	0.00212132	x
252	https://genenetwork.org/show_trait?trait_id=ENSMUSG00000020287&dataset=UTHSC_BXD_Young_Adult_Eye_RNAseq_TPM_Log	mouse	BXD	UTHSC_BXD_Young_Adult_Eye_RNAseq_TPM_Log	ENSMUSG00000020287	Mpg	N-methylpurine-DNA glycosylase		N/A	11	32.2265	9830006D05, AI326268, APNG, Aag, Mid1	268395	N/A		+			32.2265	32.2327	1	3.01027	rs31443144	0		0	0	0	0	0	x	x	x	x	x	x	0	0	0	0	x	x	x	x	x	x	0	0	x
253	https://genenetwork.org/show_trait?trait_id=ENSMUSG00000055609&dataset=UTHSC_BXD_Young_Adult_Eye_RNAseq_TPM_Log	mouse	BXD	UTHSC_BXD_Young_Adult_Eye_RNAseq_TPM_Log	ENSMUSG00000055609	Hba-x	hemoglobin X, alpha-like embryonic chain in Hba complex		N/A	11	32.2764	AI450015, Hbz	15126	N/A		+			32.2764	32.2781	7	14.5442	rs32016537	13.0473		0.36118	0	0	0	0	x	x	x	x	x	x	0	0	0	0	x	x	x	x	x	x	0	0	x
254	https://genenetwork.org/show_trait?trait_id=ENSMUSG00000069919&dataset=UTHSC_BXD_Young_Adult_Eye_RNAseq_TPM_Log	mouse	BXD	UTHSC_BXD_Young_Adult_Eye_RNAseq_TPM_Log	ENSMUSG00000069919	Hba-a1	hemoglobin alpha, adult chain 1		N/A	11	32.2835	Hba, Hba1, Hbat1	15122	N/A		+			32.2835	32.2845	11	35.3616	rs28203880	16.5229		6.94013	7.5925	1.70059	7.591	1.04086	x	x	x	x	x	x	6.2535	1.18723	7.5045	1.02036	x	x	x	x	x	x	5.8275	0.685186	x
255	https://genenetwork.org/show_trait?trait_id=ENSMUSG00000073063&dataset=UTHSC_BXD_Young_Adult_Eye_RNAseq_TPM_Log	mouse	BXD	UTHSC_BXD_Young_Adult_Eye_RNAseq_TPM_Log	ENSMUSG00000073063	Hbq1b	hemoglobin, theta 1B		N/A	11	32.287	F830116E18Rik, Hbqt1	544763	N/A		+			32.287	32.2878	X	164.046	rs46575648	7.52799		0.1319	0.691	0.977222	0	0	x	x	x	x	x	x	0	0	0	0	x	x	x	x	x	x	0	0	x
256	https://genenetwork.org/show_trait?trait_id=ENSMUSG00000069917&dataset=UTHSC_BXD_Young_Adult_Eye_RNAseq_TPM_Log	mouse	BXD	UTHSC_BXD_Young_Adult_Eye_RNAseq_TPM_Log	ENSMUSG00000069917	Hba-a2	hemoglobin alpha, adult chain 2		N/A	11	32.2965	Not available	110257	N/A		+			32.2965	32.2973	11	29.4932	rs29409347	94.5867		2.0159	3.795	2.81004	2.2705	2.46144	x	x	x	x	x	x	2.986	1.93182	4.6925	0.702157	x	x	x	x	x	x	0	0	x
257	https://genenetwork.org/show_trait?trait_id=ENSMUSG00000020295&dataset=UTHSC_BXD_Young_Adult_Eye_RNAseq_TPM_Log	mouse	BXD	UTHSC_BXD_Young_Adult_Eye_RNAseq_TPM_Log	ENSMUSG00000020295	Hbq1a	hemoglobin, theta 1A		N/A	11	32.3001	A230090E05Rik, Gm876, Hbq1, Hbqt2	216635	N/A		+			32.3001	32.3009	3	53.5994	rs30400781	9.73336		0.173215	0	0	0	0	x	x	x	x	x	x	0	0	0	0	x	x	x	x	x	x	0.5765	0.815294	x
258	https://genenetwork.org/show_trait?trait_id=ENSMUSG00000040711&dataset=UTHSC_BXD_Young_Adult_Eye_RNAseq_TPM_Log	mouse	BXD	UTHSC_BXD_Young_Adult_Eye_RNAseq_TPM_Log	ENSMUSG00000040711	Sh3pxd2b	SH3 and PX domains 2B		N/A	11	32.3478	G431001E03Rik, TSK4, fad49	268396	N/A		+			32.3478	32.4282	11	73.2681	UNCHS031336	10.1317		4.18125	4.3195	0.214253	4.413	0.111723	x	x	x	x	x	x	4.282	0.0975807	3.983	0.203647	x	x	x	x	x	x	3.886	0.0721249	x
259	https://genenetwork.org/show_trait?trait_id=ENSMUSG00000044949&dataset=UTHSC_BXD_Young_Adult_Eye_RNAseq_TPM_Log	mouse	BXD	UTHSC_BXD_Young_Adult_Eye_RNAseq_TPM_Log	ENSMUSG00000044949	Ubtd2	ubiquitin domain containing 2		N/A	11	32.4554	4930571L24, 9630054F20Rik, AI645720	327900	N/A		+			32.4554	32.5167	3	105.06	rs30860082	13.0312		4.23468	4.514	0.0226274	4.4815	0.0982878	x	x	x	x	x	x	4.5085	0.0544472	3.8385	0.539522	x	x	x	x	x	x	4.128	0.431335	x
260	https://genenetwork.org/show_trait?trait_id=ENSMUSG00000044056&dataset=UTHSC_BXD_Young_Adult_Eye_RNAseq_TPM_Log	mouse	BXD	UTHSC_BXD_Young_Adult_Eye_RNAseq_TPM_Log	ENSMUSG00000044056	Efcab9	EF-hand calcium binding domain 9		N/A	11	32.5228	1700007I06Rik, 4930403C08Rik	69306	N/A		-			32.5228	32.5321	2	74.0659	rs27982516	10.5404		1.46109	1.4825	0.794081	1.4195	0.969443	x	x	x	x	x	x	1.8185	0.126572	1.545	0.148492	x	x	x	x	x	x	2.118	0.914996	x
261	https://genenetwork.org/show_trait?trait_id=ENSMUSG00000020272&dataset=UTHSC_BXD_Young_Adult_Eye_RNAseq_TPM_Log	mouse	BXD	UTHSC_BXD_Young_Adult_Eye_RNAseq_TPM_Log	ENSMUSG00000020272	Stk10	serine/threonine kinase 10		N/A	11	32.5333	Gek1, Lok, mKIAA4026	20868	N/A		+			32.5333	32.6246	3	70.4744	rs51358767	11.152		3.2104	3.1295	0.0148492	3.706	0.253144	x	x	x	x	x	x	3.0695	0.108187	2.829	0.138593	x	x	x	x	x	x	3.152	0.111723	x
262	https://genenetwork.org/show_trait?trait_id=ENSMUSG00000020271&dataset=UTHSC_BXD_Young_Adult_Eye_RNAseq_TPM_Log	mouse	BXD	UTHSC_BXD_Young_Adult_Eye_RNAseq_TPM_Log	ENSMUSG00000020271	Fbxw11	F-box and WD-40 domain protein 11		N/A	11	32.6427	2310065A07Rik, AA536858, BTRC2, BTRCP2, Fbxw1b, HOS	103583	N/A		+			32.6427	32.7468	10	80.7954	rs13459122	10.9299		6.22849	6.314	0.0240416	6.433	0.111723	x	x	x	x	x	x	6.3895	0.217082	6.182	0.147078	x	x	x	x	x	x	6.126	0.0296985	x
263	https://genenetwork.org/show_trait?trait_id=ENSMUSG00000098054&dataset=UTHSC_BXD_Young_Adult_Eye_RNAseq_TPM_Log	mouse	BXD	UTHSC_BXD_Young_Adult_Eye_RNAseq_TPM_Log	ENSMUSG00000098054	Gm8192	predicted gene 8192		N/A	11	32.7747	EG666616	666616	N/A		-			32.7747	32.7756	1	3.01027	rs31443144	0		0	0	0	0	0	x	x	x	x	x	x	0	0	0	0	x	x	x	x	x	x	0	0	x
264	https://genenetwork.org/show_trait?trait_id=ENSMUSG00000085676&dataset=UTHSC_BXD_Young_Adult_Eye_RNAseq_TPM_Log	mouse	BXD	UTHSC_BXD_Young_Adult_Eye_RNAseq_TPM_Log	ENSMUSG00000085676	4930555O08Rik	RIKEN cDNA 4930555O08 gene		N/A	11	32.7898	Not available	75319	N/A		-			32.7898	32.7907	1	3.01027	rs31443144	0		0	0	0	0	0	x	x	x	x	x	x	0	0	0	0	x	x	x	x	x	x	0	0	x
265	https://genenetwork.org/show_trait?trait_id=ENSMUSG00000020270&dataset=UTHSC_BXD_Young_Adult_Eye_RNAseq_TPM_Log	mouse	BXD	UTHSC_BXD_Young_Adult_Eye_RNAseq_TPM_Log	ENSMUSG00000020270	Smim23	small integral membrane protein 23		N/A	11	32.8185	1700008A04Rik	69351	N/A		-			32.8185	32.8246	1	153.97	rs32571301	8.05976		0.0161373	0	0	0	0	x	x	x	x	x	x	0	0	0	0	x	x	x	x	x	x	0	0	x
266	https://genenetwork.org/show_trait?trait_id=ENSMUSG00000083303&dataset=UTHSC_BXD_Young_Adult_Eye_RNAseq_TPM_Log	mouse	BXD	UTHSC_BXD_Young_Adult_Eye_RNAseq_TPM_Log	ENSMUSG00000083303	Gm12110	predicted gene 12110		N/A	11	32.8804	Not available	666620	N/A		-			32.8804	32.8809	1	3.01027	rs31443144	0		0	0	0	0	0	x	x	x	x	x	x	0	0	0	0	x	x	x	x	x	x	0	0	x
267	https://genenetwork.org/show_trait?trait_id=ENSMUSG00000085402&dataset=UTHSC_BXD_Young_Adult_Eye_RNAseq_TPM_Log	mouse	BXD	UTHSC_BXD_Young_Adult_Eye_RNAseq_TPM_Log	ENSMUSG00000085402	Gm12111	predicted gene 12111		N/A	11	32.9031	Not available	102639552	N/A		-			32.9031	32.9262	1	4.87804	Affy_10344635	103.164		3.82137	1.708	0.470933	2.157	0.0296985	x	x	x	x	x	x	1.7655	1.50119	1.985	0.0282843	x	x	x	x	x	x	5.8925	0.0233345	x
268	https://genenetwork.org/show_trait?trait_id=ENSMUSG00000081254&dataset=UTHSC_BXD_Young_Adult_Eye_RNAseq_TPM_Log	mouse	BXD	UTHSC_BXD_Young_Adult_Eye_RNAseq_TPM_Log	ENSMUSG00000081254	Gm12112	predicted gene 12112		N/A	11	32.9104	Not available		N/A		+			32.9104	32.9106	1	3.01027	rs31443144	0		0	0	0	0	0	x	x	x	x	x	x	0	0	0	0	x	x	x	x	x	x	0	0	x
269	https://genenetwork.org/show_trait?trait_id=ENSMUSG00000077836&dataset=UTHSC_BXD_Young_Adult_Eye_RNAseq_TPM_Log	mouse	BXD	UTHSC_BXD_Young_Adult_Eye_RNAseq_TPM_Log	ENSMUSG00000077836	Gm26052	predicted gene 26052		N/A	11	32.9842	Not available		N/A		-			32.9842	32.9843	1	3.01027	rs31443144	0		0	0	0	0	0	x	x	x	x	x	x	0	0	0	0	x	x	x	x	x	x	0	0	x
270	https://genenetwork.org/show_trait?trait_id=ENSMUSG00000081076&dataset=UTHSC_BXD_Young_Adult_Eye_RNAseq_TPM_Log	mouse	BXD	UTHSC_BXD_Young_Adult_Eye_RNAseq_TPM_Log	ENSMUSG00000081076	Rpsa-ps4	ribosomal protein S4, pseudogene 4		N/A	11	33.0388	Gm12113	432548	N/A		-			33.0388	33.0397	14	68.3925	rs51868629	9.05419		0.10702	0	0	0	0	x	x	x	x	x	x	0.155	0.219203	0.1585	0.00353553	x	x	x	x	x	x	0	0	x
271	https://genenetwork.org/show_trait?trait_id=ENSMUSG00000087318&dataset=UTHSC_BXD_Young_Adult_Eye_RNAseq_TPM_Log	mouse	BXD	UTHSC_BXD_Young_Adult_Eye_RNAseq_TPM_Log	ENSMUSG00000087318	Gm12114	predicted gene 12114		N/A	11	33.0686	Not available		N/A		+			33.0686	33.0805	11	9.16546	rs26927331	9.14455		0.0680733	0	0	0	0	x	x	x	x	x	x	0	0	0	0	x	x	x	x	x	x	0	0	x
272	https://genenetwork.org/show_trait?trait_id=ENSMUSG00000057967&dataset=UTHSC_BXD_Young_Adult_Eye_RNAseq_TPM_Log	mouse	BXD	UTHSC_BXD_Young_Adult_Eye_RNAseq_TPM_Log	ENSMUSG00000057967	Fgf18	fibroblast growth factor 18		N/A	11	33.1174	D130055P09Rik, FGF18	14172	N/A		-			33.1174	33.1474	9	106.034	rs3696793	11.8915		2.05918	2.0085	0.183141	2.1145	0.0417193	x	x	x	x	x	x	2.2425	0.013435	0.8625	1.21976	x	x	x	x	x	x	1.376	0.511945	x
273	https://genenetwork.org/show_trait?trait_id=ENSMUSG00000057113&dataset=UTHSC_BXD_Young_Adult_Eye_RNAseq_TPM_Log	mouse	BXD	UTHSC_BXD_Young_Adult_Eye_RNAseq_TPM_Log	ENSMUSG00000057113	Npm1	nucleophosmin 1		N/A	11	33.1523	B23, NO38, Npm	18148	N/A		-			33.1523	33.1632	4	32.1005	rs13477630	14.3159		7.4945	7.4575	0.136472	7.428	0.0834386	x	x	x	x	x	x	7.4885	0.106773	7.3555	0.0586899	x	x	x	x	x	x	7.4775	0.0176777	x
274	https://genenetwork.org/show_trait?trait_id=ENSMUSG00000099902&dataset=UTHSC_BXD_Young_Adult_Eye_RNAseq_TPM_Log	mouse	BXD	UTHSC_BXD_Young_Adult_Eye_RNAseq_TPM_Log	ENSMUSG00000099902	Gm12115	predicted gene 12115		N/A	11	33.1729	Not available	666646	N/A		+			33.1729	33.1734	7	107.292	rs32502119	10.883		0.197601	0.3335	0.137886	0.144	0.203647	x	x	x	x	x	x	0.154	0.217789	0	0	x	x	x	x	x	x	0	0	x
275	https://genenetwork.org/show_trait?trait_id=ENSMUSG00000040610&dataset=UTHSC_BXD_Young_Adult_Eye_RNAseq_TPM_Log	mouse	BXD	UTHSC_BXD_Young_Adult_Eye_RNAseq_TPM_Log	ENSMUSG00000040610	Tlx3	T cell leukemia, homeobox 3		N/A	11	33.2008	Hox11l2, Rnx, Tlx1l2	27140	N/A		-			33.2008	33.2036	15	51.7013	rs47239063	11.1356		0.0482547	0	0	0.0555	0.0784888	x	x	x	x	x	x	0	0	0	0	x	x	x	x	x	x	0	0	x
276	https://genenetwork.org/show_trait?trait_id=ENSMUSG00000087501&dataset=UTHSC_BXD_Young_Adult_Eye_RNAseq_TPM_Log	mouse	BXD	UTHSC_BXD_Young_Adult_Eye_RNAseq_TPM_Log	ENSMUSG00000087501	Gm12116	predicted gene 12116		N/A	11	33.2041	Not available		N/A		+			33.2041	33.2215	9	110.636	rs29593654	11.5072		0.275944	0.2815	0.398101	0.0495	0.0700036	x	x	x	x	x	x	0.0785	0.111016	0.1255	0.177484	x	x	x	x	x	x	0.3835	0.347189	x
277	https://genenetwork.org/show_trait?trait_id=ENSMUSG00000040594&dataset=UTHSC_BXD_Young_Adult_Eye_RNAseq_TPM_Log	mouse	BXD	UTHSC_BXD_Young_Adult_Eye_RNAseq_TPM_Log	ENSMUSG00000040594	Ranbp17	RAN binding protein 17		N/A	11	33.2118	Not available	66011	N/A		-			33.2118	33.5137	6	89.2136	rs30218701	8.62004		1.54749	1.242	0.0240416	1.6675	0.0487904	x	x	x	x	x	x	1.4045	0.101116	1.399	0.452548	x	x	x	x	x	x	1.3775	0.258094	x
278	https://genenetwork.org/show_trait?trait_id=ENSMUSG00000098456&dataset=UTHSC_BXD_Young_Adult_Eye_RNAseq_TPM_Log	mouse	BXD	UTHSC_BXD_Young_Adult_Eye_RNAseq_TPM_Log	ENSMUSG00000098456	Gm12117	predicted gene 12117		N/A	11	33.2758	Not available	666258	N/A		-			33.2758	33.2767	1	3.01027	rs31443144	0		0	0	0	0	0	x	x	x	x	x	x	0	0	0	0	x	x	x	x	x	x	0	0	x
279	https://genenetwork.org/show_trait?trait_id=ENSMUSG00000069913&dataset=UTHSC_BXD_Young_Adult_Eye_RNAseq_TPM_Log	mouse	BXD	UTHSC_BXD_Young_Adult_Eye_RNAseq_TPM_Log	ENSMUSG00000069913	Anp32-ps	acidic (leucine-rich) nuclear phosphoprotein 32 family, pseudogene		N/A	11	33.3949	Anp32c, Anp32cps, Anp32cl, EG448829	448829	N/A		-			33.3949	33.3953	1	3.01027	rs31443144	0		0	0	0	0	0	x	x	x	x	x	x	0	0	0	0	x	x	x	x	x	x	0	0	x
280	https://genenetwork.org/show_trait?trait_id=ENSMUSG00000083471&dataset=UTHSC_BXD_Young_Adult_Eye_RNAseq_TPM_Log	mouse	BXD	UTHSC_BXD_Young_Adult_Eye_RNAseq_TPM_Log	ENSMUSG00000083471	Gm12118	predicted gene 12118		N/A	11	33.4384	Not available	666269	N/A		+			33.4384	33.439	1	3.01027	rs31443144	0		0	0	0	0	0	x	x	x	x	x	x	0	0	0	0	x	x	x	x	x	x	0	0	x
281	https://genenetwork.org/show_trait?trait_id=ENSMUSG00000020159&dataset=UTHSC_BXD_Young_Adult_Eye_RNAseq_TPM_Log	mouse	BXD	UTHSC_BXD_Young_Adult_Eye_RNAseq_TPM_Log	ENSMUSG00000020159	Gabrp	gamma-aminobutyric acid (GABA) A receptor, pi		N/A	11	33.5508	Not available	216643	N/A		-			33.5508	33.579	9	14.4104	rs30289969	13.4744		0.232339	0.179	0.253144	0.277	0.391737	x	x	x	x	x	x	0.2705	0.382545	0.715	0.0226274	x	x	x	x	x	x	0.0385	0.0544472	x
282	https://genenetwork.org/show_trait?trait_id=ENSMUSG00000073052&dataset=UTHSC_BXD_Young_Adult_Eye_RNAseq_TPM_Log	mouse	BXD	UTHSC_BXD_Young_Adult_Eye_RNAseq_TPM_Log	ENSMUSG00000073052	D130052B06Rik	RIKEN cDNA D130052B06 gene		N/A	11	33.5993	Gm246	216644	N/A		+			33.5993	33.6256	19	42.4267	rs30550511	10.1849		0.0323773	0	0	0.0305	0.0431335	x	x	x	x	x	x	0.0325	0.0459619	0	0	x	x	x	x	x	x	0	0	x
283	https://genenetwork.org/show_trait?trait_id=ENSMUSG00000053519&dataset=UTHSC_BXD_Young_Adult_Eye_RNAseq_TPM_Log	mouse	BXD	UTHSC_BXD_Young_Adult_Eye_RNAseq_TPM_Log	ENSMUSG00000053519	Kcnip1	Kv channel-interacting protein 1		N/A	11	33.6293	KCHIP1, Kchip1.2	70357	N/A		-			33.6293	33.9932	2	11.7859	rs13476350	14.9806		4.31844	4.0595	0.105359	4.629	0.079196	x	x	x	x	x	x	4.514	0.0282843	3.9595	0.00212132	x	x	x	x	x	x	4.327	0	x
284	https://genenetwork.org/show_trait?trait_id=ENSMUSG00000085240&dataset=UTHSC_BXD_Young_Adult_Eye_RNAseq_TPM_Log	mouse	BXD	UTHSC_BXD_Young_Adult_Eye_RNAseq_TPM_Log	ENSMUSG00000085240	Gm12119	predicted gene 12119		N/A	11	33.6959	Not available	102640360	N/A		+			33.6959	33.6979	1	3.01027	rs31443144	0		0	0	0	0	0	x	x	x	x	x	x	0	0	0	0	x	x	x	x	x	x	0	0	x
285	https://genenetwork.org/show_trait?trait_id=ENSMUSG00000087328&dataset=UTHSC_BXD_Young_Adult_Eye_RNAseq_TPM_Log	mouse	BXD	UTHSC_BXD_Young_Adult_Eye_RNAseq_TPM_Log	ENSMUSG00000087328	Gm12120	predicted gene 12120		N/A	11	33.7056	Not available		N/A		+			33.7056	33.7114	1	3.01027	rs31443144	0		0	0	0	0	0	x	x	x	x	x	x	0	0	0	0	x	x	x	x	x	x	0	0	x
286	https://genenetwork.org/show_trait?trait_id=ENSMUSG00000020155&dataset=UTHSC_BXD_Young_Adult_Eye_RNAseq_TPM_Log	mouse	BXD	UTHSC_BXD_Young_Adult_Eye_RNAseq_TPM_Log	ENSMUSG00000020155	Kcnmb1	potassium large conductance calcium-activated channel, subfamily M, beta member 1		N/A	11	33.963	BKbeta1	16533	N/A		+			33.963	33.9736	1	3.01027	rs31443144	0		0	0	0	0	0	x	x	x	x	x	x	0	0	0	0	x	x	x	x	x	x	0	0	x
287	https://genenetwork.org/show_trait?trait_id=ENSMUSG00000085684&dataset=UTHSC_BXD_Young_Adult_Eye_RNAseq_TPM_Log	mouse	BXD	UTHSC_BXD_Young_Adult_Eye_RNAseq_TPM_Log	ENSMUSG00000085684	4930469K13Rik	RIKEN cDNA 4930469K13 gene		N/A	11	33.974	Not available	76874	N/A		-			33.974	34.0986	5	13.3834	rs29189681	14.4454		0.607557	1.2215	0.504167	0.232	0.328098	x	x	x	x	x	x	0.07	0.0989949	0.6495	0.918532	x	x	x	x	x	x	0.265	0.374767	x
288	https://genenetwork.org/show_trait?trait_id=ENSMUSG00000002699&dataset=UTHSC_BXD_Young_Adult_Eye_RNAseq_TPM_Log	mouse	BXD	UTHSC_BXD_Young_Adult_Eye_RNAseq_TPM_Log	ENSMUSG00000002699	Lcp2	lymphocyte cytosolic protein 2		N/A	11	34.0469	AI323664, BB161688, SLP76, SLP76, m1Khoe, twm	16822	N/A		+			34.0469	34.0923	1	3.01027	rs31443144	0		0	0	0	0	0	x	x	x	x	x	x	0	0	0	0	x	x	x	x	x	x	0	0	x
289	https://genenetwork.org/show_trait?trait_id=ENSMUSG00000086243&dataset=UTHSC_BXD_Young_Adult_Eye_RNAseq_TPM_Log	mouse	BXD	UTHSC_BXD_Young_Adult_Eye_RNAseq_TPM_Log	ENSMUSG00000086243	Gm12121	predicted gene 12121		N/A	11	34.1418	Not available	102640720	N/A		+			34.1418	34.1434	2	110.704	rs33491937	12.7762		0.0360933	0	0	0	0	x	x	x	x	x	x	0	0	0	0	x	x	x	x	x	x	0	0	x
290	https://genenetwork.org/show_trait?trait_id=ENSMUSG00000047861&dataset=UTHSC_BXD_Young_Adult_Eye_RNAseq_TPM_Log	mouse	BXD	UTHSC_BXD_Young_Adult_Eye_RNAseq_TPM_Log	ENSMUSG00000047861	Foxi1	forkhead box I1		N/A	11	34.2043	5830401E05Rik, FREAC6, Fkh10, HFH3, Hfh3	14233	N/A		-			34.2043	34.2081	13	56.0933	rs29241034	9.33741		0.0414333	0	0	0.1485	0.106773	x	x	x	x	x	x	0	0	0	0	x	x	x	x	x	x	0.087	0.123037	x
291	https://genenetwork.org/show_trait?trait_id=ENSMUSG00000020143&dataset=UTHSC_BXD_Young_Adult_Eye_RNAseq_TPM_Log	mouse	BXD	UTHSC_BXD_Young_Adult_Eye_RNAseq_TPM_Log	ENSMUSG00000020143	Dock2	dedicator of cyto-kinesis 2		N/A	11	34.2268	AI662014, AW122239, CED5, Hch, MBC	94176	N/A		-			34.2268	34.7839	6	49.5642	rs38638698	14.6104		0.907771	0.9345	0.238295	0.8715	0.1492	x	x	x	x	x	x	0.816	0.0353553	0.8535	0.0601041	x	x	x	x	x	x	0.696	0.00424264	x
292	https://genenetwork.org/show_trait?trait_id=ENSMUSG00000087122&dataset=UTHSC_BXD_Young_Adult_Eye_RNAseq_TPM_Log	mouse	BXD	UTHSC_BXD_Young_Adult_Eye_RNAseq_TPM_Log	ENSMUSG00000087122	4930403D09Rik	RIKEN cDNA 4930403D09 gene		N/A	11	34.2997	Not available	319208	N/A		+			34.2997	34.3081	1	3.01027	rs31443144	0		0	0	0	0	0	x	x	x	x	x	x	0	0	0	0	x	x	x	x	x	x	0	0	x
293	https://genenetwork.org/show_trait?trait_id=ENSMUSG00000069911&dataset=UTHSC_BXD_Young_Adult_Eye_RNAseq_TPM_Log	mouse	BXD	UTHSC_BXD_Young_Adult_Eye_RNAseq_TPM_Log	ENSMUSG00000069911	Fam196b	inhibitory synaptic factor family member 2B		N/A	11	34.3148	Not available		N/A		+			34.3148	34.4226	1	3.01027	rs31443144	0		0	0	0	0	0	x	x	x	x	x	x	0	0	0	0	x	x	x	x	x	x	0	0	x
294	https://genenetwork.org/show_trait?trait_id=ENSMUSG00000069910&dataset=UTHSC_BXD_Young_Adult_Eye_RNAseq_TPM_Log	mouse	BXD	UTHSC_BXD_Young_Adult_Eye_RNAseq_TPM_Log	ENSMUSG00000069910	Spdl1	spindle apparatus coiled-coil protein 1		N/A	11	34.8092	1700018I02Rik, 2600001J17Rik, 2810049B11Rik, AA409762, Ccdc99	70385	N/A		-			34.8092	34.8336	15	70.3877	rs49913623	10.2299		1.66566	1.313	0.237588	1.8285	0.255266	x	x	x	x	x	x	1.4095	0.183141	0.9965	1.1745	x	x	x	x	x	x	1.589	0.591141	x
295	https://genenetwork.org/show_trait?trait_id=ENSMUSG00000077543&dataset=UTHSC_BXD_Young_Adult_Eye_RNAseq_TPM_Log	mouse	BXD	UTHSC_BXD_Young_Adult_Eye_RNAseq_TPM_Log	ENSMUSG00000077543	Gm22022	predicted gene 22022		N/A	11	34.8422	Not available		N/A		-			34.8422	34.8424	1	3.01027	rs31443144	0		0	0	0	0	0	x	x	x	x	x	x	0	0	0	0	x	x	x	x	x	x	0	0	x
296	https://genenetwork.org/show_trait?trait_id=ENSMUSG00000085090&dataset=UTHSC_BXD_Young_Adult_Eye_RNAseq_TPM_Log	mouse	BXD	UTHSC_BXD_Young_Adult_Eye_RNAseq_TPM_Log	ENSMUSG00000085090	Gm12711	predicted gene 12711		N/A	11	34.8803	Not available	100038976	N/A		+			34.8803	34.8825	10	107.483	rs29327089	6.68412		0.0182733	0	0	0	0	x	x	x	x	x	x	0	0	0	0	x	x	x	x	x	x	0	0	x
297	https://genenetwork.org/show_trait?trait_id=ENSMUSG00000064577&dataset=UTHSC_BXD_Young_Adult_Eye_RNAseq_TPM_Log	mouse	BXD	UTHSC_BXD_Young_Adult_Eye_RNAseq_TPM_Log	ENSMUSG00000064577	Gm25799	predicted gene 25799		N/A	11	34.899	Not available		N/A		+			34.899	34.8991	1	3.01027	rs31443144	0		0	0	0	0	0	x	x	x	x	x	x	0	0	0	0	x	x	x	x	x	x	0	0	x
298	https://genenetwork.org/show_trait?trait_id=ENSMUSG00000056427&dataset=UTHSC_BXD_Young_Adult_Eye_RNAseq_TPM_Log	mouse	BXD	UTHSC_BXD_Young_Adult_Eye_RNAseq_TPM_Log	ENSMUSG00000056427	Slit3	slit guidance ligand 3		N/A	11	35.1212	Slil2, Slit1, b2b2362.1Clo	20564	N/A		+			35.1212	35.7085	14	60.9321	rs51617153	14.0287		3.59812	3.733	0.104652	3.8425	0.415072	x	x	x	x	x	x	3.373	0.0169706	3.553	0.0523259	x	x	x	x	x	x	3.66	0.127279	x
299	https://genenetwork.org/show_trait?trait_id=ENSMUSG00000088125&dataset=UTHSC_BXD_Young_Adult_Eye_RNAseq_TPM_Log	mouse	BXD	UTHSC_BXD_Young_Adult_Eye_RNAseq_TPM_Log	ENSMUSG00000088125	Gm26070	predicted gene 26070		N/A	11	35.2144	Not available		N/A		+			35.2144	35.2145	1	3.01027	rs31443144	0		0	0	0	0	0	x	x	x	x	x	x	0	0	0	0	x	x	x	x	x	x	0	0	x
300	https://genenetwork.org/show_trait?trait_id=ENSMUSG00000082309&dataset=UTHSC_BXD_Young_Adult_Eye_RNAseq_TPM_Log	mouse	BXD	UTHSC_BXD_Young_Adult_Eye_RNAseq_TPM_Log	ENSMUSG00000082309	Gm12123	predicted gene 12123		N/A	11	35.3232	Not available	100039006	N/A		-			35.3232	35.3237	1	3.01027	rs31443144	0		0	0	0	0	0	x	x	x	x	x	x	0	0	0	0	x	x	x	x	x	x	0	0	x
301	https://genenetwork.org/show_trait?trait_id=ENSMUSG00000086311&dataset=UTHSC_BXD_Young_Adult_Eye_RNAseq_TPM_Log	mouse	BXD	UTHSC_BXD_Young_Adult_Eye_RNAseq_TPM_Log	ENSMUSG00000086311	Gm12122	predicted gene 12122		N/A	11	35.3501	Not available		N/A		+			35.3501	35.3508	1	3.01027	rs31443144	0		0	0	0	0	0	x	x	x	x	x	x	0	0	0	0	x	x	x	x	x	x	0	0	x
302	https://genenetwork.org/show_trait?trait_id=ENSMUSG00000065583&dataset=UTHSC_BXD_Young_Adult_Eye_RNAseq_TPM_Log	mouse	BXD	UTHSC_BXD_Young_Adult_Eye_RNAseq_TPM_Log	ENSMUSG00000065583	Mir218-2	microRNA 218-2		N/A	11	35.6168	Mirn2182, mir2182	723924	N/A		+			35.6168	35.6169	1	3.01027	rs31443144	0		0	0	0	0	0	x	x	x	x	x	x	0	0	0	0	x	x	x	x	x	x	0	0	x
303	https://genenetwork.org/show_trait?trait_id=ENSMUSG00000018846&dataset=UTHSC_BXD_Young_Adult_Eye_RNAseq_TPM_Log	mouse	BXD	UTHSC_BXD_Young_Adult_Eye_RNAseq_TPM_Log	ENSMUSG00000018846	Pank3	pantothenate kinase 3		N/A	11	35.7695	Not available	211347	N/A		+			35.7695	35.7913	10	91.9171	rs29382574	9.61959		5.10567	5.0765	0.0205061	5.4875	0.198697	x	x	x	x	x	x	5.326	0.0155564	4.902	0.346482	x	x	x	x	x	x	4.983	0.0876812	x
304	https://genenetwork.org/show_trait?trait_id=ENSMUSG00000065553&dataset=UTHSC_BXD_Young_Adult_Eye_RNAseq_TPM_Log	mouse	BXD	UTHSC_BXD_Young_Adult_Eye_RNAseq_TPM_Log	ENSMUSG00000065553	Mir103-1	microRNA 103-1		N/A	11	35.7824	Mirn1031, mir1031	723824	N/A		+			35.7824	35.7825	1	3.01027	rs31443144	0		0	0	0	0	0	x	x	x	x	x	x	0	0	0	0	x	x	x	x	x	x	0	0	x
305	https://genenetwork.org/show_trait?trait_id=ENSMUSG00000082688&dataset=UTHSC_BXD_Young_Adult_Eye_RNAseq_TPM_Log	mouse	BXD	UTHSC_BXD_Young_Adult_Eye_RNAseq_TPM_Log	ENSMUSG00000082688	Gm12124	predicted gene 12124		N/A	11	35.7928	Not available		N/A		+			35.7928	35.7935	X	166.34	rs31551153	9.52868		0.038888	0	0	0	0	x	x	x	x	x	x	0	0	0	0	x	x	x	x	x	x	0	0	x
306	https://genenetwork.org/show_trait?trait_id=ENSMUSG00000051062&dataset=UTHSC_BXD_Young_Adult_Eye_RNAseq_TPM_Log	mouse	BXD	UTHSC_BXD_Young_Adult_Eye_RNAseq_TPM_Log	ENSMUSG00000051062	Fbll1	fibrillarin-like 1		N/A	11	35.7974	AI595406	237730	N/A		-			35.7974	35.7989	9	107.825	rs30370819	14.2645		3.9061	4.054	0.199404	3.682	0.142836	x	x	x	x	x	x	3.666	0.33234	3.23	0.205061	x	x	x	x	x	x	4.2055	0.436285	x
307	https://genenetwork.org/show_trait?trait_id=ENSMUSG00000018848&dataset=UTHSC_BXD_Young_Adult_Eye_RNAseq_TPM_Log	mouse	BXD	UTHSC_BXD_Young_Adult_Eye_RNAseq_TPM_Log	ENSMUSG00000018848	Rars	arginyl-tRNA synthetase		N/A	11	35.8084	2610011N19Rik, 2610037E21Rik, AL033339, AW985894	104458	N/A		-			35.8084	35.8345	6	51.7967	rs45866796	13.0362		5.84262	5.8645	0.24678	5.8955	0.0318198	x	x	x	x	x	x	5.8405	0.164756	5.8715	0.0403051	x	x	x	x	x	x	5.8585	0.0615183	x
308	https://genenetwork.org/show_trait?trait_id=ENSMUSG00000018849&dataset=UTHSC_BXD_Young_Adult_Eye_RNAseq_TPM_Log	mouse	BXD	UTHSC_BXD_Young_Adult_Eye_RNAseq_TPM_Log	ENSMUSG00000018849	Wwc1	WW, C2 and coiled-coil domain containing 1		N/A	11	35.8384	AA408228, AU017197, BC037006, Kibra	211652	N/A		-			35.8384	35.9805	11	64.6802	rs26967958	8.50424		5.53122	5.525	0.0551543	5.367	0.507703	x	x	x	x	x	x	5.5365	0.0544472	5.483	0.100409	x	x	x	x	x	x	5.799	0.113137	x
309	https://genenetwork.org/show_trait?trait_id=ENSMUSG00000081571&dataset=UTHSC_BXD_Young_Adult_Eye_RNAseq_TPM_Log	mouse	BXD	UTHSC_BXD_Young_Adult_Eye_RNAseq_TPM_Log	ENSMUSG00000081571	Gm12125	predicted gene 12125		N/A	11	35.9961	Not available	636532	N/A		+			35.9961	35.9968	9	31.6837	rs33665437	5.27933		0.00948933	0	0	0	0	x	x	x	x	x	x	0	0	0	0	x	x	x	x	x	x	0	0	x
310	https://genenetwork.org/show_trait?trait_id=ENSMUSG00000049336&dataset=UTHSC_BXD_Young_Adult_Eye_RNAseq_TPM_Log	mouse	BXD	UTHSC_BXD_Young_Adult_Eye_RNAseq_TPM_Log	ENSMUSG00000049336	Tenm2	teneurin transmembrane protein 2		N/A	11	36.0067	Odz2, Odz3, Ten2, Tenm2	23964	N/A		-			36.0067	37.236	11	36.5894	rs46167953	43.7805		4.04285	3.8365	0.159099	4.0705	0.133643	x	x	x	x	x	x	4.315	0.0127279	4.3055	0.245366	x	x	x	x	x	x	3.66	0.374767	x
311	https://genenetwork.org/show_trait?trait_id=ENSMUSG00000087245&dataset=UTHSC_BXD_Young_Adult_Eye_RNAseq_TPM_Log	mouse	BXD	UTHSC_BXD_Young_Adult_Eye_RNAseq_TPM_Log	ENSMUSG00000087245	Gm12126	predicted gene 12126		N/A	11	36.0807	Not available	105246861	N/A		+			36.0807	36.0839	1	3.01027	rs31443144	0		0	0	0	0	0	x	x	x	x	x	x	0	0	0	0	x	x	x	x	x	x	0	0	x
312	https://genenetwork.org/show_trait?trait_id=ENSMUSG00000086375&dataset=UTHSC_BXD_Young_Adult_Eye_RNAseq_TPM_Log	mouse	BXD	UTHSC_BXD_Young_Adult_Eye_RNAseq_TPM_Log	ENSMUSG00000086375	Gm12127	predicted gene 12127		N/A	11	36.278	Not available		N/A		+			36.278	36.28	1	3.01027	rs31443144	0		0	0	0	0	0	x	x	x	x	x	x	0	0	0	0	x	x	x	x	x	x	0	0	x
313	https://genenetwork.org/show_trait?trait_id=ENSMUSG00000065173&dataset=UTHSC_BXD_Young_Adult_Eye_RNAseq_TPM_Log	mouse	BXD	UTHSC_BXD_Young_Adult_Eye_RNAseq_TPM_Log	ENSMUSG00000065173	Gm22127	predicted gene 22127		N/A	11	36.7229	Not available		N/A		+			36.7229	36.723	1	3.01027	rs31443144	0		0	0	0	0	0	x	x	x	x	x	x	0	0	0	0	x	x	x	x	x	x	0	0	x
314	https://genenetwork.org/show_trait?trait_id=ENSMUSG00000087388&dataset=UTHSC_BXD_Young_Adult_Eye_RNAseq_TPM_Log	mouse	BXD	UTHSC_BXD_Young_Adult_Eye_RNAseq_TPM_Log	ENSMUSG00000087388	Gm12128	predicted gene 12128		N/A	11	37.659	Not available	100039148	N/A		+			37.659	37.6732	3	50.3098	rs30046776	10.7132		0.186053	0.4275	0.210011	0.2575	0.22981	x	x	x	x	x	x	0.0745	0.105359	0.1195	0.168999	x	x	x	x	x	x	0.6785	0.348604	x
315	https://genenetwork.org/show_trait?trait_id=ENSMUSG00000093184&dataset=UTHSC_BXD_Young_Adult_Eye_RNAseq_TPM_Log	mouse	BXD	UTHSC_BXD_Young_Adult_Eye_RNAseq_TPM_Log	ENSMUSG00000093184	Gm25693	predicted gene 25693		N/A	11	38.0372	Not available		N/A		-			38.0372	38.0373	1	3.01027	rs31443144	0		0	0	0	0	0	x	x	x	x	x	x	0	0	0	0	x	x	x	x	x	x	0	0	x
316	https://genenetwork.org/show_trait?trait_id=ENSMUSG00000082587&dataset=UTHSC_BXD_Young_Adult_Eye_RNAseq_TPM_Log	mouse	BXD	UTHSC_BXD_Young_Adult_Eye_RNAseq_TPM_Log	ENSMUSG00000082587	Gm12129	predicted gene 12129		N/A	11	38.2191	Not available	276941	N/A		+			38.2191	38.2202	1	98.0621	rs13476004	11.4467		0.0455707	0	0	0	0	x	x	x	x	x	x	0	0	0.1695	0.239709	x	x	x	x	x	x	0	0	x
317	https://genenetwork.org/show_trait?trait_id=ENSMUSG00000087296&dataset=UTHSC_BXD_Young_Adult_Eye_RNAseq_TPM_Log	mouse	BXD	UTHSC_BXD_Young_Adult_Eye_RNAseq_TPM_Log	ENSMUSG00000087296	Gm12130	predicted gene 12130		N/A	11	38.4933	Not available	100502917	N/A		-			38.4933	38.52	11	46.1854	rs51179751	19.8262		0.853171	0.402	0.568514	0.51	0.0565685	x	x	x	x	x	x	1.6265	0.30052	1.435	1.23461	x	x	x	x	x	x	0.637	0.900854	x
318	https://genenetwork.org/show_trait?trait_id=ENSMUSG00000070249&dataset=UTHSC_BXD_Young_Adult_Eye_RNAseq_TPM_Log	mouse	BXD	UTHSC_BXD_Young_Adult_Eye_RNAseq_TPM_Log	ENSMUSG00000070249	Gm23520	predicted gene 23520		N/A	11	38.7982	Not available		N/A		-			38.7982	38.7983	5	44.1571	rs29729399	6.38099		0.106187	0	0	0	0	x	x	x	x	x	x	0	0	0	0	x	x	x	x	x	x	0	0	x
319	https://genenetwork.org/show_trait?trait_id=ENSMUSG00000083806&dataset=UTHSC_BXD_Young_Adult_Eye_RNAseq_TPM_Log	mouse	BXD	UTHSC_BXD_Young_Adult_Eye_RNAseq_TPM_Log	ENSMUSG00000083806	Gm12131	predicted gene 12131		N/A	11	39.7271	Not available		N/A		-			39.7271	39.7277	2	17.8981	rs27126014	6.91583		0.115783	0	0	0	0	x	x	x	x	x	x	0	0	0	0	x	x	x	x	x	x	0	0	x
320	https://genenetwork.org/show_trait?trait_id=ENSMUSG00000088603&dataset=UTHSC_BXD_Young_Adult_Eye_RNAseq_TPM_Log	mouse	BXD	UTHSC_BXD_Young_Adult_Eye_RNAseq_TPM_Log	ENSMUSG00000088603	Gm24192	predicted gene 24192		N/A	11	39.8307	Not available		N/A		+			39.8307	39.8308	1	3.01027	rs31443144	0		0	0	0	0	0	x	x	x	x	x	x	0	0	0	0	x	x	x	x	x	x	0	0	x
321	https://genenetwork.org/show_trait?trait_id=ENSMUSG00000085301&dataset=UTHSC_BXD_Young_Adult_Eye_RNAseq_TPM_Log	mouse	BXD	UTHSC_BXD_Young_Adult_Eye_RNAseq_TPM_Log	ENSMUSG00000085301	Gm12132	predicted gene 12132		N/A	11	40.0082	Not available	102637264	N/A		+			40.0082	40.3378	7	92.5452	rs32510496	45.8878		1.16886	0.793	0.799031	0.923	0.436992	x	x	x	x	x	x	1.315	0.265872	0.7915	0.277893	x	x	x	x	x	x	1.03	1.20208	x
322	https://genenetwork.org/show_trait?trait_id=ENSMUSG00000082295&dataset=UTHSC_BXD_Young_Adult_Eye_RNAseq_TPM_Log	mouse	BXD	UTHSC_BXD_Young_Adult_Eye_RNAseq_TPM_Log	ENSMUSG00000082295	Gm12133	predicted gene 12133		N/A	11	40.4227	Not available	100416392	N/A		-			40.4227	40.4234	11	71.7303	rs29456448	15.5268		0.209828	0	0	0.6575	0.929845	x	x	x	x	x	x	0	0	0	0	x	x	x	x	x	x	0.2715	0.383959	x
323	https://genenetwork.org/show_trait?trait_id=ENSMUSG00000080749&dataset=UTHSC_BXD_Young_Adult_Eye_RNAseq_TPM_Log	mouse	BXD	UTHSC_BXD_Young_Adult_Eye_RNAseq_TPM_Log	ENSMUSG00000080749	Gm12134	predicted gene 12134		N/A	11	40.4295	Not available	100039241	N/A		+			40.4295	40.4301	13	55.9469	rs3698807	13.27		0.20948	0.338	0.478004	0.806	0.219203	x	x	x	x	x	x	0	0	0.1285	0.181726	x	x	x	x	x	x	0	0	x
324	https://genenetwork.org/show_trait?trait_id=ENSMUSG00000085588&dataset=UTHSC_BXD_Young_Adult_Eye_RNAseq_TPM_Log	mouse	BXD	UTHSC_BXD_Young_Adult_Eye_RNAseq_TPM_Log	ENSMUSG00000085588	3110004A20Rik	RIKEN cDNA 3110004A20 gene		N/A	11	40.4747	Not available	78343	N/A		-			40.4747	40.4757	3	19.2399	rs31338665	12.4635		0.570547	0	0	1.226	0.363453	x	x	x	x	x	x	0.549	0.776403	0	0	x	x	x	x	x	x	0.418	0.591141	x
325	https://genenetwork.org/show_trait?trait_id=ENSMUSG00000081097&dataset=UTHSC_BXD_Young_Adult_Eye_RNAseq_TPM_Log	mouse	BXD	UTHSC_BXD_Young_Adult_Eye_RNAseq_TPM_Log	ENSMUSG00000081097	Gm12135	predicted gene 12135		N/A	11	40.5056	Not available		N/A		+			40.5056	40.5061	1	3.01027	rs31443144	0		0	0	0	0	0	x	x	x	x	x	x	0	0	0	0	x	x	x	x	x	x	0	0	x
326	https://genenetwork.org/show_trait?trait_id=ENSMUSG00000082390&dataset=UTHSC_BXD_Young_Adult_Eye_RNAseq_TPM_Log	mouse	BXD	UTHSC_BXD_Young_Adult_Eye_RNAseq_TPM_Log	ENSMUSG00000082390	Gm12136	predicted gene 12136		N/A	11	40.5693	Not available	382508	N/A		-			40.5693	40.5705	1	3.01027	rs31443144	0		0	0	0	0	0	x	x	x	x	x	x	0	0	0	0	x	x	x	x	x	x	0	0	x
327	https://genenetwork.org/show_trait?trait_id=ENSMUSG00000080835&dataset=UTHSC_BXD_Young_Adult_Eye_RNAseq_TPM_Log	mouse	BXD	UTHSC_BXD_Young_Adult_Eye_RNAseq_TPM_Log	ENSMUSG00000080835	Gm12137	predicted gene 12137		N/A	11	40.6127	Not available		N/A		+			40.6127	40.6131	1	3.01027	rs31443144	0		0	0	0	0	0	x	x	x	x	x	x	0	0	0	0	x	x	x	x	x	x	0	0	x
328	https://genenetwork.org/show_trait?trait_id=ENSMUSG00000082087&dataset=UTHSC_BXD_Young_Adult_Eye_RNAseq_TPM_Log	mouse	BXD	UTHSC_BXD_Young_Adult_Eye_RNAseq_TPM_Log	ENSMUSG00000082087	Gm12138	predicted gene 12138		N/A	11	40.6729	EG432549, Gm1817	432549	N/A		-			40.6729	40.6739	1	73.4182	rs13475921	9.45818		0.240309	0.3625	0.512652	0.1365	0.19304	x	x	x	x	x	x	0.155	0.00282843	0.4	0.158392	x	x	x	x	x	x	0.128	0.181019	x
329	https://genenetwork.org/show_trait?trait_id=ENSMUSG00000042032&dataset=UTHSC_BXD_Young_Adult_Eye_RNAseq_TPM_Log	mouse	BXD	UTHSC_BXD_Young_Adult_Eye_RNAseq_TPM_Log	ENSMUSG00000042032	Mat2b	methionine adenosyltransferase II, beta		N/A	11	40.6793	1110064C04Rik, 2410018D16Rik, AI182287, AU022853, MATII, MATIIbeta, TGR	108645	N/A		-			40.6793	40.6952	17	64.9939	rs13483071	14.406		5.31906	5.3065	0.251023	5.25	0.0183848	x	x	x	x	x	x	5.393	0.0989949	5.211	0.0763675	x	x	x	x	x	x	5.0615	0.0827315	x
330	https://genenetwork.org/show_trait?trait_id=ENSMUSG00000020330&dataset=UTHSC_BXD_Young_Adult_Eye_RNAseq_TPM_Log	mouse	BXD	UTHSC_BXD_Young_Adult_Eye_RNAseq_TPM_Log	ENSMUSG00000020330	Hmmr	hyaluronan mediated motility receptor (RHAMM)		N/A	11	40.7014	AA386826, CD168, Rhamm	15366	N/A		-			40.7014	40.7334	11	8.83672	rs3714397	20.8549		1.68366	1.867	0.311127	1.9125	0.392444	x	x	x	x	x	x	0.953	0.255973	1.446	0.104652	x	x	x	x	x	x	2.1115	0.526795	x
331	https://genenetwork.org/show_trait?trait_id=ENSMUSG00000020328&dataset=UTHSC_BXD_Young_Adult_Eye_RNAseq_TPM_Log	mouse	BXD	UTHSC_BXD_Young_Adult_Eye_RNAseq_TPM_Log	ENSMUSG00000020328	Nudcd2	NudC domain containing 2		N/A	11	40.7337	Not available	52653	N/A		+			40.7337	40.74	9	110.639	rs30374967	9.77569		4.66372	4.602	0.531744	4.7185	0.00070711	x	x	x	x	x	x	4.783	0.103238	4.427	0.0169706	x	x	x	x	x	x	4.6125	0.0473761	x
332	https://genenetwork.org/show_trait?trait_id=ENSMUSG00000020326&dataset=UTHSC_BXD_Young_Adult_Eye_RNAseq_TPM_Log	mouse	BXD	UTHSC_BXD_Young_Adult_Eye_RNAseq_TPM_Log	ENSMUSG00000020326	Ccng1	cyclin G1		N/A	11	40.7486	AI314029	12450	N/A		-			40.7486	40.7553	1	194.053	rs30453157	10.8592		7.59118	7.809	0.039598	7.513	0.0905097	x	x	x	x	x	x	7.906	0.379009	8.1525	0.116673	x	x	x	x	x	x	7.3355	0.0700036	x
333	https://genenetwork.org/show_trait?trait_id=ENSMUSG00000065916&dataset=UTHSC_BXD_Young_Adult_Eye_RNAseq_TPM_Log	mouse	BXD	UTHSC_BXD_Young_Adult_Eye_RNAseq_TPM_Log	ENSMUSG00000065916	Gm24446	predicted gene 24446		N/A	11	41.035	Not available		N/A		-			41.035	41.0351	1	3.01027	rs31443144	0		0	0	0	0	0	x	x	x	x	x	x	0	0	0	0	x	x	x	x	x	x	0	0	x
334	https://genenetwork.org/show_trait?trait_id=ENSMUSG00000084129&dataset=UTHSC_BXD_Young_Adult_Eye_RNAseq_TPM_Log	mouse	BXD	UTHSC_BXD_Young_Adult_Eye_RNAseq_TPM_Log	ENSMUSG00000084129	Hmgb1-ps1	high mobility group box 1, pseudogene 1		N/A	11	41.1418	Not available	100039256	N/A		+			41.1418	41.1424	14	39.1485	rs13482141	13.2431		0.319315	0.085	0.120208	0.331	0.468105	x	x	x	x	x	x	0.596	0.0113137	0.4075	0.00919239	x	x	x	x	x	x	0.3315	0.468812	x
335	https://genenetwork.org/show_trait?trait_id=ENSMUSG00000086475&dataset=UTHSC_BXD_Young_Adult_Eye_RNAseq_TPM_Log	mouse	BXD	UTHSC_BXD_Young_Adult_Eye_RNAseq_TPM_Log	ENSMUSG00000086475	Platr13	pluripotency associated transcript 13		N/A	11	41.2188	Gm12139	102637596	N/A		+			41.2188	41.2211	16	23.6839	rs4165343	7.41142		0.0364907	0	0	0	0	x	x	x	x	x	x	0	0	0	0	x	x	x	x	x	x	0	0	x
336	https://genenetwork.org/show_trait?trait_id=ENSMUSG00000081112&dataset=UTHSC_BXD_Young_Adult_Eye_RNAseq_TPM_Log	mouse	BXD	UTHSC_BXD_Young_Adult_Eye_RNAseq_TPM_Log	ENSMUSG00000081112	Gm12140	predicted gene 12140		N/A	11	41.3781	Not available	100039285	N/A		+			41.3781	41.3786	1	3.01027	rs31443144	0		0	0	0	0	0	x	x	x	x	x	x	0	0	0	0	x	x	x	x	x	x	0	0	x
337	https://genenetwork.org/show_trait?trait_id=ENSMUSG00000058809&dataset=UTHSC_BXD_Young_Adult_Eye_RNAseq_TPM_Log	mouse	BXD	UTHSC_BXD_Young_Adult_Eye_RNAseq_TPM_Log	ENSMUSG00000058809	Hspd1-ps3	heat shock protein 1 (chaperonin), pseudogene 3		N/A	11	41.4987	Gm12141, Hspd11p	432551	N/A		+			41.4987	41.5005	7	109.98	rs3686975	11.3087		0.822588	1.033	0.079196	0.993	0.405879	x	x	x	x	x	x	0.5185	0.168999	0.7985	0.402344	x	x	x	x	x	x	0.3575	0.108187	x
338	https://genenetwork.org/show_trait?trait_id=ENSMUSG00000081847&dataset=UTHSC_BXD_Young_Adult_Eye_RNAseq_TPM_Log	mouse	BXD	UTHSC_BXD_Young_Adult_Eye_RNAseq_TPM_Log	ENSMUSG00000081847	Gm12142	predicted gene 12142		N/A	11	41.5911	Not available	100039292	N/A		+			41.5911	41.592	1	3.01027	rs31443144	0		0	0	0	0	0	x	x	x	x	x	x	0	0	0	0	x	x	x	x	x	x	0	0	x
339	https://genenetwork.org/show_trait?trait_id=ENSMUSG00000087306&dataset=UTHSC_BXD_Young_Adult_Eye_RNAseq_TPM_Log	mouse	BXD	UTHSC_BXD_Young_Adult_Eye_RNAseq_TPM_Log	ENSMUSG00000087306	A230004M16Rik	RIKEN cDNA A230004M16 gene		N/A	11	41.7103	Not available	102637814	N/A		+			41.7103	41.9731	3	141.734	rs31085126	9.55807		0.540721	0.6895	0.509824	0.4825	0.0869741	x	x	x	x	x	x	0.519	0.0339411	0.2385	0.33729	x	x	x	x	x	x	0.32	0.00565685	x
340	https://genenetwork.org/show_trait?trait_id=ENSMUSG00000084293&dataset=UTHSC_BXD_Young_Adult_Eye_RNAseq_TPM_Log	mouse	BXD	UTHSC_BXD_Young_Adult_Eye_RNAseq_TPM_Log	ENSMUSG00000084293	Gm12143	predicted gene 12143		N/A	11	41.7895	Not available		N/A		-			41.7895	41.7898	1	3.01027	rs31443144	0		0	0	0	0	0	x	x	x	x	x	x	0	0	0	0	x	x	x	x	x	x	0	0	x
341	https://genenetwork.org/show_trait?trait_id=ENSMUSG00000020436&dataset=UTHSC_BXD_Young_Adult_Eye_RNAseq_TPM_Log	mouse	BXD	UTHSC_BXD_Young_Adult_Eye_RNAseq_TPM_Log	ENSMUSG00000020436	Gabrg2	gamma-aminobutyric acid (GABA) A receptor, subunit gamma 2		N/A	11	41.9102	GABAAR, Gabrg2, gamma2	14406	N/A		-			41.9102	42.0009	2	152.615	rs33769134	16.491		2.08518	2.037	0.226274	2.3325	0.00636396	x	x	x	x	x	x	2.4085	0.325976	1.926	0.079196	x	x	x	x	x	x	1.519	0.265872	x
342	https://genenetwork.org/show_trait?trait_id=ENSMUSG00000010803&dataset=UTHSC_BXD_Young_Adult_Eye_RNAseq_TPM_Log	mouse	BXD	UTHSC_BXD_Young_Adult_Eye_RNAseq_TPM_Log	ENSMUSG00000010803	Gabra1	gamma-aminobutyric acid (GABA) A receptor, subunit alpha 1		N/A	11	42.1309	GABAAalpha1, GABAARalpha1, Gabra1	14394	N/A		-			42.1309	42.1829	2	149.666	rs6206791	14.7649		5.10768	4.828	0.0296985	5.379	0.00282843	x	x	x	x	x	x	5.436	0.195161	4.521	0.313955	x	x	x	x	x	x	4.713	0.00424264	x
343	https://genenetwork.org/show_trait?trait_id=ENSMUSG00000020428&dataset=UTHSC_BXD_Young_Adult_Eye_RNAseq_TPM_Log	mouse	BXD	UTHSC_BXD_Young_Adult_Eye_RNAseq_TPM_Log	ENSMUSG00000020428	Gabra6	gamma-aminobutyric acid (GABA) A receptor, subunit alpha 6		N/A	11	42.3064	GABAARalpha6, Gabra6, alpha6	14399	N/A		-			42.3064	42.3211	9	81.3877	rs29934845	8.42202		0.0441027	0	0	0	0	x	x	x	x	x	x	0.114	0.16122	0	0	x	x	x	x	x	x	0.1665	0.235467	x
344	https://genenetwork.org/show_trait?trait_id=ENSMUSG00000007653&dataset=UTHSC_BXD_Young_Adult_Eye_RNAseq_TPM_Log	mouse	BXD	UTHSC_BXD_Young_Adult_Eye_RNAseq_TPM_Log	ENSMUSG00000007653	Gabrb2	gamma-aminobutyric acid (GABA) A receptor, subunit beta 2		N/A	11	42.4198	AI834970, C030002O17Rik, C030021G16Rik, Gabrab2, Gabrb2	14401	N/A		+			42.4198	42.629	2	60.4411	rs13476531	16.8695		2.31731	2.0195	0.385373	2.872	0.200818	x	x	x	x	x	x	3.0865	0.355675	2.1535	0.747412	x	x	x	x	x	x	2.086	0.132936	x
345	https://genenetwork.org/show_trait?trait_id=ENSMUSG00000084627&dataset=UTHSC_BXD_Young_Adult_Eye_RNAseq_TPM_Log	mouse	BXD	UTHSC_BXD_Young_Adult_Eye_RNAseq_TPM_Log	ENSMUSG00000084627	Gm25543	predicted gene 25543		N/A	11	42.8975	Not available		N/A		+			42.8975	42.8978	11	42.7988	rs28203165	58.9124		1.59008	0.728	1.02955	0.9005	0.0883884	x	x	x	x	x	x	1.572	2.22314	3.0685	0.966615	x	x	x	x	x	x	0.81	1.14551	x
346	https://genenetwork.org/show_trait?trait_id=ENSMUSG00000055456&dataset=UTHSC_BXD_Young_Adult_Eye_RNAseq_TPM_Log	mouse	BXD	UTHSC_BXD_Young_Adult_Eye_RNAseq_TPM_Log	ENSMUSG00000055456	Gm9972	predicted gene 9972		N/A	11	43.0357	Not available	791397	N/A		+			43.0357	43.0373	11	46.1854	rs51179751	25.3382		0.480007	0.7045	0.215668	1.073	0.227688	x	x	x	x	x	x	0	0	0.4535	0.0403051	x	x	x	x	x	x	0.335	0.473762	x
347	https://genenetwork.org/show_trait?trait_id=ENSMUSG00000085951&dataset=UTHSC_BXD_Young_Adult_Eye_RNAseq_TPM_Log	mouse	BXD	UTHSC_BXD_Young_Adult_Eye_RNAseq_TPM_Log	ENSMUSG00000085951	Gm12145	predicted gene 12145		N/A	11	43.1061	Not available		N/A		-			43.1061	43.1163	5	85.5782	rs36756778	8.25981		0.0598333	0	0	0	0	x	x	x	x	x	x	0	0	0.888	1.25582	x	x	x	x	x	x	0	0	x
348	https://genenetwork.org/show_trait?trait_id=ENSMUSG00000055415&dataset=UTHSC_BXD_Young_Adult_Eye_RNAseq_TPM_Log	mouse	BXD	UTHSC_BXD_Young_Adult_Eye_RNAseq_TPM_Log	ENSMUSG00000055415	Atp10b	ATPase, class V, type 10B		N/A	11	43.1499	5930426O13Rik, 9030605H24Rik	319767	N/A		+			43.1499	43.2623	4	33.1814	rs27792227	12.9069		0.24722	0.1345	0.157685	0.426	0.086267	x	x	x	x	x	x	0.4355	0.0756604	0.1635	0.0445477	x	x	x	x	x	x	0.36	0.222032	x
349	https://genenetwork.org/show_trait?trait_id=ENSMUSG00000085533&dataset=UTHSC_BXD_Young_Adult_Eye_RNAseq_TPM_Log	mouse	BXD	UTHSC_BXD_Young_Adult_Eye_RNAseq_TPM_Log	ENSMUSG00000085533	Gm12146	predicted gene 12146		N/A	11	43.1974	Not available	102638041	N/A		-			43.1974	43.2598	1	3.01027	rs31443144	0		0	0	0	0	0	x	x	x	x	x	x	0	0	0	0	x	x	x	x	x	x	0	0	x
350	https://genenetwork.org/show_trait?trait_id=ENSMUSG00000086170&dataset=UTHSC_BXD_Young_Adult_Eye_RNAseq_TPM_Log	mouse	BXD	UTHSC_BXD_Young_Adult_Eye_RNAseq_TPM_Log	ENSMUSG00000086170	Gm12144	predicted gene 12144		N/A	11	43.2296	Not available		N/A		-			43.2296	43.2323	1	3.01027	rs31443144	0		0	0	0	0	0	x	x	x	x	x	x	0	0	0	0	x	x	x	x	x	x	0	0	x
351	https://genenetwork.org/show_trait?trait_id=ENSMUSG00000086791&dataset=UTHSC_BXD_Young_Adult_Eye_RNAseq_TPM_Log	mouse	BXD	UTHSC_BXD_Young_Adult_Eye_RNAseq_TPM_Log	ENSMUSG00000086791	Gm12147	predicted gene 12147		N/A	11	43.2598	Not available		N/A		-			43.2598	43.3111	6	115.215	rs30869984	10.1068		0.628475	1.3555	1.91697	0.53	0.749533	x	x	x	x	x	x	0	0	1.471	2.08031	x	x	x	x	x	x	0	0	x
352	https://genenetwork.org/show_trait?trait_id=ENSMUSG00000065601&dataset=UTHSC_BXD_Young_Adult_Eye_RNAseq_TPM_Log	mouse	BXD	UTHSC_BXD_Young_Adult_Eye_RNAseq_TPM_Log	ENSMUSG00000065601	Mir146	microRNA 146		N/A	11	43.3744	Mirn146, miR146a, mmumir146	387164	N/A		-			43.3744	43.3745	10	121.928	rs13480797	8.88012		0.483193	0	0	0.6665	0.942573	x	x	x	x	x	x	1.2815	1.81231	0	0	x	x	x	x	x	x	0	0	x
353	https://genenetwork.org/show_trait?trait_id=ENSMUSG00000084889&dataset=UTHSC_BXD_Young_Adult_Eye_RNAseq_TPM_Log	mouse	BXD	UTHSC_BXD_Young_Adult_Eye_RNAseq_TPM_Log	ENSMUSG00000084889	Gm12148	predicted gene 12148		N/A	11	43.3855	Not available		N/A		+			43.3855	43.3872	10	113.4	rs52681278	3.23067		0.0131133	0	0	0	0	x	x	x	x	x	x	0	0	0	0	x	x	x	x	x	x	0	0	x
354	https://genenetwork.org/show_trait?trait_id=ENSMUSG00000020415&dataset=UTHSC_BXD_Young_Adult_Eye_RNAseq_TPM_Log	mouse	BXD	UTHSC_BXD_Young_Adult_Eye_RNAseq_TPM_Log	ENSMUSG00000020415	Pttg1	pituitary tumor-transforming gene 1		N/A	11	43.4203	AW555095, C87862, Pttg, Pttg3	30939	N/A		-			43.4203	43.4263	11	46.1854	rs51179751	165.972		4.03319	2.699	0.066468	2.288	0.328098	x	x	x	x	x	x	5.7725	0.111016	5.641	0.123037	x	x	x	x	x	x	2.645	0.231931	x
355	https://genenetwork.org/show_trait?trait_id=ENSMUSG00000020409&dataset=UTHSC_BXD_Young_Adult_Eye_RNAseq_TPM_Log	mouse	BXD	UTHSC_BXD_Young_Adult_Eye_RNAseq_TPM_Log	ENSMUSG00000020409	Slu7	SLU7 splicing factor homolog (S. cerevisiae)		N/A	11	43.4337	AU018913, D11Ertd730e, D3Bwg0878e	193116	N/A		+			43.4337	43.448	2	159.492	rs48026383	12.4332		5.97935	5.973	0.0622254	6.0395	0.0275772	x	x	x	x	x	x	6.1765	0.0982878	5.9095	0.170413	x	x	x	x	x	x	5.9955	0.0968736	x
356	https://genenetwork.org/show_trait?trait_id=ENSMUSG00000084307&dataset=UTHSC_BXD_Young_Adult_Eye_RNAseq_TPM_Log	mouse	BXD	UTHSC_BXD_Young_Adult_Eye_RNAseq_TPM_Log	ENSMUSG00000084307	Gm12151	predicted gene 12151		N/A	11	43.4632	Not available	100039392	N/A		-			43.4632	43.4635	18	61	Affy_PC18_61	7.31218		0.0250467	0	0	0	0	x	x	x	x	x	x	0	0	0	0	x	x	x	x	x	x	0	0	x
357	https://genenetwork.org/show_trait?trait_id=ENSMUSG00000046491&dataset=UTHSC_BXD_Young_Adult_Eye_RNAseq_TPM_Log	mouse	BXD	UTHSC_BXD_Young_Adult_Eye_RNAseq_TPM_Log	ENSMUSG00000046491	C1qtnf2	C1q and tumor necrosis factor related protein 2		N/A	11	43.4743	1810033K05Rik, Adih, CTRP2	69183	N/A		+			43.4743	43.4915	2	70.6132	rs33890360	13.3861		3.23065	3.258	0.16122	3.276	0.770746	x	x	x	x	x	x	3.037	0.182434	3.1115	0.617304	x	x	x	x	x	x	2.8105	0.423557	x
358	https://genenetwork.org/show_trait?trait_id=ENSMUSG00000044707&dataset=UTHSC_BXD_Young_Adult_Eye_RNAseq_TPM_Log	mouse	BXD	UTHSC_BXD_Young_Adult_Eye_RNAseq_TPM_Log	ENSMUSG00000044707	Ccnjl	cyclin J-like		N/A	11	43.5288	Gm877	380694	N/A		+			43.5288	43.587	7	136.815	rs31027034	12.7543		4.21499	3.973	0.0268701	4.6605	0.133643	x	x	x	x	x	x	4.0545	0.00777817	3.953	0.118794	x	x	x	x	x	x	4.36	0.100409	x
359	https://genenetwork.org/show_trait?trait_id=ENSMUSG00000085239&dataset=UTHSC_BXD_Young_Adult_Eye_RNAseq_TPM_Log	mouse	BXD	UTHSC_BXD_Young_Adult_Eye_RNAseq_TPM_Log	ENSMUSG00000085239	Gm12150	predicted gene 12150		N/A	11	43.5796	Not available		N/A		-			43.5796	43.5811	1	3.01027	rs31443144	0		0	0	0	0	0	x	x	x	x	x	x	0	0	0	0	x	x	x	x	x	x	0	0	x
360	https://genenetwork.org/show_trait?trait_id=ENSMUSG00000045877&dataset=UTHSC_BXD_Young_Adult_Eye_RNAseq_TPM_Log	mouse	BXD	UTHSC_BXD_Young_Adult_Eye_RNAseq_TPM_Log	ENSMUSG00000045877	4933415A04Rik	RIKEN cDNA 4933415A04 gene		N/A	11	43.587	Not available	75727	N/A		+			43.587	43.589	13	91.2068	rs29234038	15.2005		1.80371	1.336	0.591141	1.823	0.0183848	x	x	x	x	x	x	1.23	0.579828	1.755	0.774989	x	x	x	x	x	x	1.4655	0.604576	x
361	https://genenetwork.org/show_trait?trait_id=ENSMUSG00000020405&dataset=UTHSC_BXD_Young_Adult_Eye_RNAseq_TPM_Log	mouse	BXD	UTHSC_BXD_Young_Adult_Eye_RNAseq_TPM_Log	ENSMUSG00000020405	Fabp6	fatty acid binding protein 6		N/A	11	43.596	GT, I15P, IBABP, ILBP, ILBP3, Illbp	16204	N/A		-			43.596	43.6015	X	115.524	rs29106243	11.9095		3.752	3.5835	0.0487904	3.2155	0.200111	x	x	x	x	x	x	3.1715	0.976514	3.281	0.281428	x	x	x	x	x	x	3.967	0.551543	x
362	https://genenetwork.org/show_trait?trait_id=ENSMUSG00000082614&dataset=UTHSC_BXD_Young_Adult_Eye_RNAseq_TPM_Log	mouse	BXD	UTHSC_BXD_Young_Adult_Eye_RNAseq_TPM_Log	ENSMUSG00000082614	Gm12149	predicted gene 12149		N/A	11	43.6151	Not available	100416393	N/A		-			43.6151	43.6163	5	117.79	rs36606069	9.44304		0.0719213	0.612	0.865499	0	0	x	x	x	x	x	x	0.4395	0.621547	0	0	x	x	x	x	x	x	0.715	1.01116	x
363	https://genenetwork.org/show_trait?trait_id=ENSMUSG00000083662&dataset=UTHSC_BXD_Young_Adult_Eye_RNAseq_TPM_Log	mouse	BXD	UTHSC_BXD_Young_Adult_Eye_RNAseq_TPM_Log	ENSMUSG00000083662	Gm12152	predicted gene 12152		N/A	11	43.6708	Not available	102633890	N/A		+			43.6708	43.6715	7	140.875	rs50538240	9.1274		0.01764	0	0	0	0	x	x	x	x	x	x	0	0	0	0	x	x	x	x	x	x	0	0	x
364	https://genenetwork.org/show_trait?trait_id=ENSMUSG00000044950&dataset=UTHSC_BXD_Young_Adult_Eye_RNAseq_TPM_Log	mouse	BXD	UTHSC_BXD_Young_Adult_Eye_RNAseq_TPM_Log	ENSMUSG00000044950	Pwwp2a	PWWP domain containing 2A		N/A	11	43.682	4631424J17Rik, AI891583, AU024105, D930040F23Rik	70802	N/A		+			43.682	43.7215	15	65.2452	D15Mit63	14.596		5.41458	5.3325	0.00777817	5.7125	0.0190919	x	x	x	x	x	x	5.5425	0.0459619	5.0515	0.383959	x	x	x	x	x	x	5.503	0.162635	x
365	https://genenetwork.org/show_trait?trait_id=ENSMUSG00000041278&dataset=UTHSC_BXD_Young_Adult_Eye_RNAseq_TPM_Log	mouse	BXD	UTHSC_BXD_Young_Adult_Eye_RNAseq_TPM_Log	ENSMUSG00000041278	Ttc1	tetratricopeptide repeat domain 1		N/A	11	43.7295	4833412C19Rik, C79328, TPR1	66827	N/A		-			43.7295	43.748	10	80.7954	rs13459122	12.7501		6.58057	6.574	0.0848528	6.777	0.0282843	x	x	x	x	x	x	6.6135	0.0770746	6.387	0.0339411	x	x	x	x	x	x	6.6645	0.0586899	x
366	https://genenetwork.org/show_trait?trait_id=ENSMUSG00000050541&dataset=UTHSC_BXD_Young_Adult_Eye_RNAseq_TPM_Log	mouse	BXD	UTHSC_BXD_Young_Adult_Eye_RNAseq_TPM_Log	ENSMUSG00000050541	Adra1b	adrenergic receptor, alpha 1b		N/A	11	43.7746	[a]1b	11548	N/A		-			43.7746	43.9012	2	168.436	rs27341626	14.3656		2.13762	1.96	0.500632	2.114	0.233345	x	x	x	x	x	x	2.1125	0.422143	1.941	0.0113137	x	x	x	x	x	x	2.0785	0.1492	x
367	https://genenetwork.org/show_trait?trait_id=ENSMUSG00000087172&dataset=UTHSC_BXD_Young_Adult_Eye_RNAseq_TPM_Log	mouse	BXD	UTHSC_BXD_Young_Adult_Eye_RNAseq_TPM_Log	ENSMUSG00000087172	Gm12153	predicted gene 12153		N/A	11	43.9591	Not available	102638460	N/A		+			43.9591	44.135	X	146.829	rs107988427	10.5761		0.83022	0.828	0.350725	1.1615	0.0558614	x	x	x	x	x	x	0.2515	0.188798	0.705	0.343654	x	x	x	x	x	x	0.981	0.0961665	x
368	https://genenetwork.org/show_trait?trait_id=ENSMUSG00000086738&dataset=UTHSC_BXD_Young_Adult_Eye_RNAseq_TPM_Log	mouse	BXD	UTHSC_BXD_Young_Adult_Eye_RNAseq_TPM_Log	ENSMUSG00000086738	Gm12154	predicted gene 12154		N/A	11	44.2656	Not available		N/A		-			44.2656	44.2672	1	3.01027	rs31443144	0		0	0	0	0	0	x	x	x	x	x	x	0	0	0	0	x	x	x	x	x	x	0	0	x
369	https://genenetwork.org/show_trait?trait_id=ENSMUSG00000082790&dataset=UTHSC_BXD_Young_Adult_Eye_RNAseq_TPM_Log	mouse	BXD	UTHSC_BXD_Young_Adult_Eye_RNAseq_TPM_Log	ENSMUSG00000082790	Gm12155	predicted gene 12155		N/A	11	44.3871	Not available		N/A		-			44.3871	44.3873	1	3.01027	rs31443144	0		0	0	0	0	0	x	x	x	x	x	x	0	0	0	0	x	x	x	x	x	x	0	0	x
370	https://genenetwork.org/show_trait?trait_id=ENSMUSG00000004296&dataset=UTHSC_BXD_Young_Adult_Eye_RNAseq_TPM_Log	mouse	BXD	UTHSC_BXD_Young_Adult_Eye_RNAseq_TPM_Log	ENSMUSG00000004296	Il12b	interleukin 12b		N/A	11	44.4001	Il12b, Il12p40, Il12p40, p40	16160	N/A		+			44.4001	44.414	11	44.5962	rs46651297	17.776		0.160556	0	0	0	0	x	x	x	x	x	x	0.038	0.0537401	0.3335	0.47164	x	x	x	x	x	x	0	0	x
371	https://genenetwork.org/show_trait?trait_id=ENSMUSG00000041231&dataset=UTHSC_BXD_Young_Adult_Eye_RNAseq_TPM_Log	mouse	BXD	UTHSC_BXD_Young_Adult_Eye_RNAseq_TPM_Log	ENSMUSG00000041231	Ublcp1	ubiquitin-like domain containing CTD phosphatase 1		N/A	11	44.4546	4930527B16Rik, 8430435I17Rik, BC002236	79560	N/A		-			44.4546	44.4705	11	46.1854	rs51179751	127.23		5.94614	5.218	0.166877	5.7985	0.0827315	x	x	x	x	x	x	6.479	0.267286	6.079	0.175362	x	x	x	x	x	x	5.616	0.0113137	x
372	https://genenetwork.org/show_trait?trait_id=ENSMUSG00000092889&dataset=UTHSC_BXD_Young_Adult_Eye_RNAseq_TPM_Log	mouse	BXD	UTHSC_BXD_Young_Adult_Eye_RNAseq_TPM_Log	ENSMUSG00000092889	Gm22121	predicted gene 22121		N/A	11	44.469	Not available		N/A		+			44.469	44.4691	1	3.01027	rs31443144	0		0	0	0	0	0	x	x	x	x	x	x	0	0	0	0	x	x	x	x	x	x	0	0	x
373	https://genenetwork.org/show_trait?trait_id=ENSMUSG00000082750&dataset=UTHSC_BXD_Young_Adult_Eye_RNAseq_TPM_Log	mouse	BXD	UTHSC_BXD_Young_Adult_Eye_RNAseq_TPM_Log	ENSMUSG00000082750	Gm12156	predicted gene 12156		N/A	11	44.4792	Not available	100416131	N/A		+			44.4792	44.4802	4	151.248	UNC8461462	6.10152		0.00898667	0	0	0	0	x	x	x	x	x	x	0	0	0	0	x	x	x	x	x	x	0	0	x
[truncated: 449 more columns]

## Sheet: Summary BP changes&expressed
Genes on Chr 11 with base pair changes and are expressed in mouse eyes	number of possible DNA changes		frameshift	init codon	splice site	stop gain/loss
Rtn4	13		Gm6899	4931440F15Rik	Gm12053	Dock2
Etaa1	12		Nsg2		Gm12097	C1qtnf2
Cep68	10		Gabra1		Gm12106
Dock2	10		Meis1		Gm12150
Atp10b	8		Cnrip1		Gm12149
Il9r	8		Ccdc85a		Gm12080
Clhc1	7		Gm9972		Gm12096
Fam161a	7				Gm10466
Mpg	7				Gm12100
Vps54	7				4932414J04Rik
Psme4	6				Ahsa2
Pttg1	6				D630024D03Rik
4931440F15Rik	5				4930469K13Rik
C1qtnf2	5				Vrk2
Ehbp1	5
Gm6899	5
Hmmr	5
Mtif2	5
Wdpcp	5
Asb3	4
Eml6	4
Fancl	4
Hba-x	4
Rhbdf1	4
Slu7	4
Spdl1	4
Usp34	4
Vrk2	4
Gabrp	3
Il12b	3
Nprl3	3
Slit3	3
Sptbn1	3
Stk10	3
0610010F05Rik	2
5730522E02Rik	2
B3gnt2	2
D130052B06Rik	2
Fam196b	2
Gabra1	2
Gabra6	2
Gm12149	2
Gm6685	2
Gm9972	2
Hbq1b	2
Mat2b	2
Plek	2
Pus10	2
Sertad2	2
Slc1a4	2
1700093K21Rik	1
4930469K13Rik	1
4930505A04Rik	1
4932414J04Rik	1
Acyp2	1
Aftph	1
Ahsa2	1
Bod1	1
Ccdc85a	1
Ccdc88a	1
Ccng1	1
Cct4	1
Chac2	1
Cnrip1	1
D630024D03Rik	1
Efemp1	1
Fbll1	1
Foxi1	1
Gabrb2	1
Gabrg2	1
Gm10466	1
Gm12053	1
Gm12080	1
Gm12096	1
Gm12097	1
Gm12100	1
Gm12106	1
Gm12150	1
Gpr75	1
Hba-a1	1
Kcnmb1	1
Lcp2	1
Meis1	1
Nsg2	1
Otx1	1
Peli1	1
Pex13	1
Pnpt1	1
Prorsd1	1
Ranbp17	1
Rars	1
Rel	1
Sec61g	1
Smim23	1
Spred2	1
Vstm2a	1
