# Supplementary material for: Anterior chamber depth in mice is controlled by several quantitative trait loci
Source: PLoS One. 2023 Aug 25;18(8):e0286897. doi: 10.1371/journal.pone.0286897 (PMC10456175; doi:10.1371/journal.pone.0286897)
Supplement: S4 Table — (XLSX) [file pone.0286897.s006.xlsx]

## Sheet: MGI gene list
Chromosome	cM	Start	End	strand GRCm39	MGI ID	Feature Type	Symbol	Name
12	36.95	80733144	80739240	-	MGI:1915604	antisense lncRNA gene	Plekhd1os	pleckstrin homology domain containing, family D (with coiled-coil domains) member 1, opposite strand
12	39.54	85133148	85135002	+	MGI:5011542	antisense lncRNA gene	Prox2os	prospero homeobox 2 opposite strand
12	32.0	73981498	73999213	-	MGI:3705161	lncRNA gene	Gm15283	predicted gene 15283
12	33.73	76449525	76450756	-	MGI:1921125	lncRNA gene	4930426I24Rik	RIKEN cDNA 4930426I24 gene
12	33.73	76491271	76495472	+	MGI:3641898	lncRNA gene	Gm10451	predicted gene 10451
12	33.73	76593746	76594699	-	MGI:2144839	lncRNA gene	AI463170	expressed sequence AI463170
12	36.46	80167320	80179618	-	MGI:1916798	lncRNA gene	2310015A10Rik	RIKEN cDNA 2310015A10 gene
12	37.18	80970206	80971221	-	MGI:1914590	lncRNA gene	1700052I22Rik	RIKEN cDNA 1700052I22 gene
12	37.2	80989447	80992170	-	MGI:5012522	lncRNA gene	Gm20337	predicted gene, 20337
12	37.47	81275058	81290032	+	MGI:3781869	lncRNA gene	Gm3693	predicted gene 3693
12	37.76	81578809	81580132	-	MGI:4938018	lncRNA gene	Gm17191	predicted gene 17191
12	37.77	81579742	81604232	+	MGI:1923491	lncRNA gene	6530401F13Rik	RIKEN cDNA 6530401F13 gene
12	37.82	81634573	81636414	+	MGI:4414992	lncRNA gene	Gm16572	predicted gene 16572
12	39.01	84086243	84100581	-	MGI:3642483	lncRNA gene	4732463B04Rik	RIKEN cDNA 4732463B04 gene
12	39.44	84922576	84926529	+	MGI:3698049	lncRNA gene	D030025P21Rik	RIKEN cDNA D030025P21 gene
12	39.46	84964922	84966012	+	MGI:4937966	lncRNA gene	Gm17139	predicted gene 17139
12	39.46	84969316	84970286	-	MGI:4938020	lncRNA gene	Gm17193	predicted gene 17193
12	40.28	86216115	86241876	+	MGI:2685651	lncRNA gene	Gm805	predicted gene 805
12	40.42	86337535	86352780	-	MGI:2441820	lncRNA gene	4732487G21Rik	RIKEN cDNA 4732487G21 gene
12	44.05	90719982	90936572	-	MGI:1925447	lncRNA gene	4930544I03Rik	RIKEN cDNA 4930544I03 gene
12	44.12	91012622	91023410	+	MGI:1918599	lncRNA gene	5430427M07Rik	RIKEN cDNA 5430427M07 gene
12	45.02	91651439	91660364	+	MGI:4439800	lncRNA gene	Gm16876	predicted gene, 16876
12	45.02	91641586	91652887	-	MGI:3646777	lncRNA gene	Gm8378	predicted gene 8378
12	49.92	99127536	99129067	-	MGI:1914889	lncRNA gene	4930474N09Rik	RIKEN cDNA 4930474N09 gene
12	49.97	99258867	99262879	-	MGI:5313129	lncRNA gene	Gm20682	predicted gene 20682
12	50.0	99307413	99328086	+	MGI:1919073	lncRNA gene	3300002A11Rik	RIKEN cDNA 3300002A11 gene
12	50.14	99592312	99594233	-	MGI:1920707	lncRNA gene	1700064M15Rik	RIKEN cDNA 1700064M15 gene
12	50.16	99609355	99613480	+	MGI:5012136	lncRNA gene	Gm19951	predicted gene, 19951
12	50.43	100154227	100159797	+	MGI:3642010	lncRNA gene	Gm10433	predicted gene 10433
12	50.43	100242868	100267167	+	MGI:3642011	lncRNA gene	Gm10432	predicted gene 10432
12	51.12	100905378	100910479	+	MGI:3641830	lncRNA gene	A630072L19Rik	RIKEN cDNA A630072L19 gene
12	51.19	101048710	101055186	+	MGI:2450270	lncRNA gene	D130020L05Rik	RIKEN cDNA D130020L05 gene
12	51.31	101879499	101881594	+	MGI:5012221	lncRNA gene	Gm20036	predicted gene, 20036
12	51.42	102094065	102096165	-	MGI:3840123	lncRNA gene	Gm16339	predicted gene 16339
12	51.81	102578939	102584775	+	MGI:5012254	lncRNA gene	Gm20069	predicted gene, 20069
12	52.91	103303165	103314316	+	MGI:3782970	lncRNA gene	Gm15523	predicted gene 15523
12	52.92	103373081	103374235	-	MGI:1924475	lncRNA gene	9330161L09Rik	RIKEN cDNA 9330161L09 gene
12	52.98	103862156	103865043	+	MGI:2441857	lncRNA gene	B430119L08Rik	RIKEN cDNA B430119L08 gene
12	54.33	104439590	104444018	+	MGI:3641968	lncRNA gene	Gm10000	predicted gene 10000
12	54.91	104718445	104719042	+	MGI:3648960	lncRNA gene	6230426M11Rik	RIKEN cDNA 6230426M11 gene
12	54.92	104823630	104837794	+	MGI:1921178	lncRNA gene	4930408O17Rik	RIKEN cDNA 4930408O17 gene
12	55.04	104996876	104998538	-	MGI:1916684	lncRNA gene	Snhg10	small nucleolar RNA host gene 10
12	55.45	105302853	105350191	+	MGI:1917202	lncRNA gene	Tunar	Tcl1 upstream neural differentiation associated RNA
12	56.21	105866100	105868409	+	MGI:5011739	lncRNA gene	Gm19554	predicted gene, 19554
12	56.8	106293627	106297080	+	MGI:4937859	lncRNA gene	Gm17032	predicted gene 17032
12	56.95	106408912	106413925	-	MGI:1923889	lncRNA gene	1700121N20Rik	RIKEN cDNA 1700121N20 gene
12	33.27	75955877	75955959	+	MGI:4950421	miRNA gene	Mir5101	microRNA 5101
12	33.73	76579908	76579986	-	MGI:4950460	miRNA gene	Mir5135	microRNA 5135
12	36.67	80438387	80438451	-	MGI:4834219	miRNA gene	Mir1843a	microRNA 1843a
12	37.41	81212925	81213008	+	MGI:4834240	miRNA gene	Mir3067	microRNA 3067
12	41.66	87484449	87484527	-	MGI:4834241	miRNA gene	Mir3068	microRNA 3068
12	51.16	100987932	100988027	-	MGI:3783363	miRNA gene	Mir1190	microRNA 1190
12	52.0	102651187	102651279	-	MGI:3836973	miRNA gene	Mir1936	microRNA 1936
12	55.04	104997336	104997400	-	MGI:4834242	miRNA gene	Mir3069	microRNA 3069
12	31.99	73948149	73994304	+	MGI:106918	protein coding gene	Hif1a	hypoxia inducible factor 1, alpha subunit
12	32.0	74011255	74035740	+	MGI:1922877	protein coding gene	Snapc1	small nuclear RNA activating complex, polypeptide 1
12	32.02	74044490	74314690	+	MGI:2673872	protein coding gene	Syt16	synaptotagmin XVI
12	32.45	74331050	74342724	+	MGI:1921534	protein coding gene	1700086L19Rik	RIKEN cDNA 1700086L19 gene
12	32.46	74344248	74347242	+	MGI:2679513	protein coding gene	Dbpht2	DNA binding protein with his-thr domain
12	32.49	74361884	74363168	-	MGI:3779266	protein coding gene	Gm11042	predicted gene 11042
12	32.62	74943994	75224106	-	MGI:3584508	protein coding gene	Kcnh5	potassium voltage-gated channel, subfamily H (eag-related), member 5
12	32.63	75355096	75448230	+	MGI:1931551	protein coding gene	Rhoj	ras homolog family member J
12	32.71	75458496	75463555	-	MGI:2156540	protein coding gene	Gphb5	glycoprotein hormone beta 5
12	32.75	75497655	75643019	-	MGI:1349473	protein coding gene	Ppp2r5e	protein phosphatase 2, regulatory subunit B', epsilon
12	32.89	75677370	75716311	-	MGI:1919588	protein coding gene	Wdr89	WD repeat domain 89
12	32.95	75761023	75782503	-	MGI:2135760	protein coding gene	Sgpp1	sphingosine-1-phosphate phosphatase 1
12	33.11	75865092	76157702	+	MGI:2449316	protein coding gene	Syne2	spectrin repeat containing, nuclear envelope 2
12	33.52	76302072	76366577	+	MGI:1342005	protein coding gene	Mthfd1	methylenetetrahydrofolate dehydrogenase (NADP+ dependent), methenyltetrahydrofolate cyclohydrolase, formyltetrahydrofolate synthase
12	33.52	76167193	76224033	-	MGI:109392	protein coding gene	Esr2	estrogen receptor 2 (beta)
12	33.52	76245460	76293520	-	MGI:1931131	protein coding gene	Tex21	testis expressed gene 21
12	33.73	76884014	76968186	+	MGI:1861305	protein coding gene	Fntb	farnesyltransferase, CAAX box, beta
12	33.73	76627262	76757321	-	MGI:98387	protein coding gene	Sptb	spectrin beta, erythrocytic
12	33.73	76394556	76416376	-	MGI:99197	protein coding gene	Zbtb25	zinc finger and BTB domain containing 25
12	33.73	76839107	76842273	-	MGI:106609	protein coding gene	Gpx2	glutathione peroxidase 2
12	33.73	76844734	76869532	-	MGI:1916865	protein coding gene	Rab15	RAB15, member RAS oncogene family
12	33.73	76450950	76453712	+	MGI:96243	protein coding gene	Hspa2	heat shock protein 2
12	33.73	76417040	76443724	+	MGI:2442326	protein coding gene	Zbtb1	zinc finger and BTB domain containing 1
12	33.73	76812312	76829954	+	MGI:1923684	protein coding gene	Churc1	churchill domain containing 1
12	33.73	76580087	76627261	+	MGI:2388284	protein coding gene	Plekhg3	pleckstrin homology domain containing, family G (with RhoGef domain) member 3
12	33.73	76464312	76486266	+	MGI:2684916	protein coding gene	Ppp1r36	protein phosphatase 1, regulatory subunit 36
12	33.73	76371665	76380927	+	MGI:2685104	protein coding gene	Akap5	A kinase (PRKA) anchor protein 5
12	33.78	76984043	77008975	-	MGI:96921	protein coding gene	Max	Max protein
12	35.46	77284899	77523112	+	MGI:1858901	protein coding gene	Fut8	fucosyltransferase 8
12	35.51	78935465	78953738	-	MGI:1351466	protein coding gene	Plek2	pleckstrin 2
12	35.51	79202791	79219428	-	MGI:1855688	protein coding gene	Vti1b	vesicle transport through interaction with t-SNAREs 1B
12	35.51	78273153	78731546	+	MGI:109602	protein coding gene	Gphn	gephyrin
12	35.51	79344056	79861464	+	MGI:1099436	protein coding gene	Rad51b	RAD51 paralog B
12	35.51	79127438	79136425	-	MGI:99463	protein coding gene	Pigh	phosphatidylinositol glycan anchor biosynthesis, class H
12	35.51	78738309	78781290	+	MGI:1918147	protein coding gene	Fam71d	family with sequence similarity 71, member D
12	35.51	78908846	78933784	+	MGI:95299	protein coding gene	Eif2s1	eukaryotic translation initiation factor 2, subunit 1 alpha
12	35.51	79008569	79054333	-	MGI:2444389	protein coding gene	Tmem229b	transmembrane protein 229B
12	35.51	79279120	79343078	-	MGI:1924767	protein coding gene	Zfyve26	zinc finger, FYVE domain containing 26
12	35.51	79255687	79269438	+	MGI:1925224	protein coding gene	Rdh12	retinol dehydrogenase 12
12	35.51	78889756	78908810	-	MGI:1921084	protein coding gene	Atp6v1d	ATPase, H+ transporting, lysosomal V1 subunit D
12	35.51	79177562	79203075	+	MGI:1330806	protein coding gene	Arg2	arginase type II
12	35.51	78795681	78887488	+	MGI:1927339	protein coding gene	Pals1	protein associated with LIN7 1, MAGUK family member
12	35.51	79221007	79238629	-	MGI:102581	protein coding gene	Rdh11	retinol dehydrogenase 11
12	35.51	78241016	78255803	+	MGI:3645257	protein coding gene	Gm6657	predicted gene 6657
12	35.51	79075937	79128429	+	MGI:2144989	protein coding gene	Plekhh1	pleckstrin homology domain containing, family H (with MyTH4 domain) member 1
12	36.46	80154534	80159787	-	MGI:107946	protein coding gene	Zfp36l1	zinc finger protein 36, C3H type-like 1
12	36.49	80214321	80307145	-	MGI:2137706	protein coding gene	Actn1	actinin, alpha 1
12	36.57				MGI:5313036	protein coding gene	Gm20727	predicted gene, 20727
12	36.61	80382622	80483375	-	MGI:2444785	protein coding gene	Dcaf5	DDB1 and CUL4 associated factor 5
12	36.73	80509869	80544909	+	MGI:1922485	protein coding gene	Exd2	exonuclease 3'-5' domain containing 2
12	36.79	80565245	80650672	+	MGI:1917754	protein coding gene	Galnt16	polypeptide N-acetylgalactosaminyltransferase 16
12	36.9	80680795	80690885	-	MGI:108089	protein coding gene	Erh	ERH mRNA splicing and mitosis factor
12	36.91	80690657	80730116	+	MGI:1914820	protein coding gene	Slc39a9	solute carrier family 39 (zinc transporter), member 9
12	36.96	80739375	80770990	+	MGI:3036228	protein coding gene	Plekhd1	pleckstrin homology domain containing, family D (with coiled-coil domains) member 1
12	37.02	80802221	80807489	-	MGI:2686414	protein coding gene	Ccdc177	coiled-coil domain containing 177
12	37.05	80837306	80927607	+	MGI:2444661	protein coding gene	Susd6	sushi domain containing 6
12	37.2	80992278	80997281	+	MGI:98287	protein coding gene	Srsf5	serine and arginine-rich splicing factor 5
12	37.21	80999959	81015479	-	MGI:97379	protein coding gene	Slc10a1	solute carrier family 10 (sodium/bile acid cotransporter family), member 1
12	37.28	81073582	81233188	+	MGI:1929878	protein coding gene	Smoc1	SPARC related modular calcium binding 1
12	37.44	81244689	81379954	-	MGI:107976	protein coding gene	Slc8a3	solute carrier family 8 (sodium/calcium exchanger), member 3
12	37.6	81405800	81531901	-	MGI:1913522	protein coding gene	Cox16	cytochrome c oxidase assembly protein 16
12	37.6	81405634	81579679	-	MGI:5141963	protein coding gene	Gm20498	predicted gene 20498
12	37.62	81423765	81426238	-	MGI:3646380	protein coding gene	Gm4787	predicted gene 4787
12	37.66	81466217	81468720	-	MGI:104731	protein coding gene	Adam4	a disintegrin and metallopeptidase domain 4
12	37.73	81544715	81579685	-	MGI:1344347	protein coding gene	Synj2bp	synaptojanin 2 binding protein
12	37.79	81605358	81615248	-	MGI:1861229	protein coding gene	Adam21	a disintegrin and metallopeptidase domain 21
12	37.8	81620331	81641782	-	MGI:1917042	protein coding gene	Med6	mediator complex subunit 6
12	37.85	81678023	81714331	+	MGI:1916730	protein coding gene	Ttc9	tetratricopeptide repeat domain 9
12	37.91	81767784	81827949	-	MGI:2449952	protein coding gene	Map3k9	mitogen-activated protein kinase kinase kinase 9
12	37.98	81906797	82047698	+	MGI:1891924	protein coding gene	Pcnx	pecanex homolog
12	38.14	82663325	83208835	+	MGI:1354730	protein coding gene	Rgs6	regulator of G-protein signaling 6
12	38.14	82216138	82498560	+	MGI:2443679	protein coding gene	Sipa1l1	signal-induced proliferation-associated 1 like 1
12	38.64	83260519	83534490	-	MGI:1917377	protein coding gene	Dpf3	double PHD fingers 3
12	38.75	83567240	83588694	+	MGI:1921078	protein coding gene	Dcaf4	DDB1 and CUL4 associated factor 4
12	38.76	83593332	83643996	-	MGI:3026685	protein coding gene	Zfyve1	zinc finger, FYVE domain containing 1
12	38.81	83678990	83729901	+	MGI:1914289	protein coding gene	Rbm25	RNA binding motif protein 25
12	38.84	83734926	83781869	+	MGI:1202717	protein coding gene	Psen1	presenilin 1
12	38.87	83810408	83839156	+	MGI:2386139	protein coding gene	Papln	papilin, proteoglycan-like sulfated glycoprotein
12	38.89	83840808	83968708	-	MGI:107423	protein coding gene	Numb	NUMB endocytic adaptor protein
12	38.97	83997382	83999725	+	MGI:1919202	protein coding gene	Riox1	ribosomal oxygenase 1
12	38.98	84001273	84031626	-	MGI:4937307	protein coding gene	Heatr4	HEAT repeat containing 4
12	38.99	84034635	84040647	+	MGI:2159605	protein coding gene	Acot2	acyl-CoA thioesterase 2
12	39.0	84056276	84064444	+	MGI:1349396	protein coding gene	Acot1	acyl-CoA thioesterase 1
12	39.01	84084028	84091497	+	MGI:2159621	protein coding gene	Acot4	acyl-CoA thioesterase 4
12	39.02	84098918	84107174	+	MGI:2159619	protein coding gene	Acot3	acyl-CoA thioesterase 3
12	39.03	84116099	84122794	+	MGI:2384969	protein coding gene	Acot5	acyl-CoA thioesterase 5
12	39.04	84147428	84158123	+	MGI:1921287	protein coding gene	Acot6	acyl-CoA thioesterase 6
12	39.05	84161057	84190291	+	MGI:1921462	protein coding gene	Dnal1	dynein, axonemal, light chain 1
12	39.07	84192905	84195263	-	MGI:2180564	protein coding gene	Pnma1	paraneoplastic antigen MA1
12	39.07	84195950	84265655	-	MGI:2685106	protein coding gene	Mideas	mitotic deacetylase associated SANT domain protein
12	39.14	84332011	84362606	+	MGI:1916372	protein coding gene	Ptgr2	prostaglandin reductase 2
12	39.15	84363626	84390497	+	MGI:1289280	protein coding gene	Zfp410	zinc finger protein 410
12	39.17	84392083	84408607	-	MGI:2443027	protein coding gene	Fam161b	family with sequence similarity 161, member B
12	39.18	84408530	84420570	+	MGI:1924408	protein coding gene	Coq6	coenzyme Q6 monooxygenase
12	39.18	84420649	84455803	-	MGI:1321385	protein coding gene	Entpd5	ectonucleoside triphosphate diphosphohydrolase 5
12	39.2	84463974	84465352	+	MGI:1913631	protein coding gene	Rnf113a2	ring finger protein 113A2
12	39.2	84455243	84488279	+	MGI:1920123	protein coding gene	Bbof1	basal body orientation factor 1
12	39.21	84477491	84497778	-	MGI:1915077	protein coding gene	Aldh6a1	aldehyde dehydrogenase family 6, subfamily A1
12	39.22	84498196	84592919	+	MGI:3045391	protein coding gene	Lin52	lin-52 DREAM MuvB core complex component
12	39.28	84616602	84642231	+	MGI:88401	protein coding gene	Vsx2	visual system homeobox 2
12	39.3	84648634	84664259	-	MGI:1349217	protein coding gene	Abcd4	ATP-binding cassette, sub-family D (ALD), member 4
12	39.32	84687793	84698229	+	MGI:3588197	protein coding gene	Vrtn	vertebrae development associated
12	39.33	84724051	84745605	-	MGI:2685107	protein coding gene	Syndig1l	synapse differentiation inducing 1 like
12	39.37	84801333	84819886	-	MGI:1915213	protein coding gene	Npc2	NPC intracellular cholesterol transporter 2
12	39.38	84820025	84821862	+	MGI:1921566	protein coding gene	Isca2	iron-sulfur cluster assembly 2
12	39.39	84829986	84923306	-	MGI:99502	protein coding gene	Ltbp2	latent transforming growth factor beta binding protein 2
12	39.46	84964922	85017674	-	MGI:1915747	protein coding gene	Arel1	apoptosis resistant E3 ubiquitin protein ligase 1
12	39.48	85017704	85030077	+	MGI:1920986	protein coding gene	Fcf1	FCF1 rRNA processing protein
12	39.5	85043095	85117289	+	MGI:1926195	protein coding gene	Ylpm1	YLP motif containing 1
12	39.54	85133159	85157533	-	MGI:1920672	protein coding gene	Prox2	prospero homeobox 2
12	39.55	85157597	85180865	+	MGI:1926170	protein coding gene	Dlst	dihydrolipoamide S-succinyltransferase (E2 component of 2-oxo-glutarate complex)
12	39.57	85182023	85198038	-	MGI:2443413	protein coding gene	Rps6kl1	ribosomal protein S6 kinase-like 1
12	39.58	85213411	85224559	-	MGI:105095	protein coding gene	Pgf	placental growth factor
12	39.6	85266255	85273402	+	MGI:2145118	protein coding gene	Eif2b2	eukaryotic translation initiation factor 2B, subunit 2 beta
12	39.61	85281294	85317373	-	MGI:1353455	protein coding gene	Mlh3	mutL homolog 3
12	39.62	85319172	85335212	-	MGI:1913454	protein coding gene	Acyp1	acylphosphatase 1, erythrocyte (common) type
12	39.63	85346288	85386136	-	MGI:2387995	protein coding gene	Nek9	NIMA (never in mitosis gene a)-related expressed kinase 9
12	39.63	85321060	85346132	+	MGI:1919600	protein coding gene	Zc2hc1c	zinc finger, C2HC-type containing 1C
12	39.65	85387388	85421491	-	MGI:1915831	protein coding gene	Tmed10	transmembrane p24 trafficking protein 10
12	39.7	85520664	85524047	+	MGI:95574	protein coding gene	Fos	FBJ osteosarcoma oncogene
12	39.74	85645801	85686652	+	MGI:1932093	protein coding gene	Jdp2	Jun dimerization protein 2
12	39.78	85733494	85755861	+	MGI:1859147	protein coding gene	Batf	basic leucine zipper transcription factor, ATF-like
12	39.8	85793313	85860359	+	MGI:2384974	protein coding gene	Flvcr2	feline leukemia virus subgroup C cellular receptor 2
12	39.81	85862222	85871324	-	MGI:1915571	protein coding gene	Erg28	ergosterol biosynthesis 28
12	39.81	85871417	86100534	+	MGI:2443657	protein coding gene	Ttll5	tubulin tyrosine ligase-like family, member 5
12	40.09	86103519	86125815	-	MGI:98727	protein coding gene	Tgfb3	transforming growth factor, beta 3
12	40.16	86129335	86209233	+	MGI:1923661	protein coding gene	Ift43	intraflagellar transport 43
12	40.36	86288632	86338558	+	MGI:1917623	protein coding gene	Gpatch2l	G patch domain containing 2 like
12	40.49	86407891	86568402	+	MGI:1346832	protein coding gene	Esrrb	estrogen related receptor, beta
12	40.84	86725474	86738865	+	MGI:2442543	protein coding gene	Vash1	vasohibin 1
12	40.86	86747276	86773234	-	MGI:1915987	protein coding gene	Angel1	angel homolog 1
12	40.9	86781143	86810571	+	MGI:3646959	protein coding gene	Lrrc74a	leucine rich repeat containing 74A
12	41.06	86927475	86931572	-	MGI:2442463	protein coding gene	Irf2bpl	interferon regulatory factor 2 binding protein-like
12	41.13	86993817	87012136	+	MGI:1919185	protein coding gene	Cipc	CLOCK interacting protein, circadian
12	41.17	87027537	87037204	-	MGI:2685108	protein coding gene	Zdhhc22	zinc finger, DHHC-type containing 22
12	41.21	87068114	87136817	+	MGI:2444386	protein coding gene	Tmem63c	transmembrane protein 63c
12	41.29	87144305	87149313	-	MGI:2151886	protein coding gene	Ngb	neuroglobin
12	41.3	87153635	87194742	-	MGI:2444430	protein coding gene	Pomt2	protein-O-mannosyltransferase 2
12	41.34	87193939	87211497	+	MGI:1341859	protein coding gene	Gstz1	glutathione transferase zeta 1 (maleylacetoacetate isomerase)
12	41.36	87213011	87247228	-	MGI:1923480	protein coding gene	Tmed8	transmembrane p24 trafficking protein 8
12	41.4	87247240	87260315	+	MGI:2685109	protein coding gene	Samd15	sterile alpha motif domain containing 15
12	41.42	87267897	87285375	-	MGI:1918525	protein coding gene	Noxred1	NADP+ dependent oxidoreductase domain containing 1
12	41.44	87285642	87313030	-	MGI:2144805	protein coding gene	Vipas39	VPS33B interacting protein, apical-basolateral polarity regulator, spe-39 homolog
12	41.47	87313253	87320772	+	MGI:2387603	protein coding gene	Ahsa1	AHA1, activator of heat shock protein ATPase 1
12	41.49	87325412	87346479	-	MGI:2685110	protein coding gene	Ism2	isthmin 2
12	41.52	87351832	87435129	-	MGI:108074	protein coding gene	Sptlc2	serine palmitoyltransferase, long chain base subunit 2
12	41.65	87474847	87490609	-	MGI:2384034	protein coding gene	Alkbh1	alkB homolog 1, histone H2A dioxygenase
12	41.66	87489618	87490787	-	MGI:1919868	protein coding gene	2700073G19Rik	RIKEN cDNA 2700073G19 gene
12	41.67	87496680	87519069	-	MGI:1913604	protein coding gene	Snw1	SNW domain containing 1
12	41.67	87490666	87496694	+	MGI:1916394	protein coding gene	Slirp	SRA stem-loop interacting RNA binding protein
12	41.72	87541491	87541925	+	MGI:3647569	protein coding gene	Eif1ad12	eukaryotic translation initiation factor 1A domain containing 12
12	41.74	87561086	87565035	+	MGI:3643794	protein coding gene	Eif1ad8	eukaryotic translation initiation factor 1A domain containing 8
12	41.84	87649458	87655620	+	MGI:2679150	protein coding gene	Oog1	oogenesin 1
12	41.86	87665639	87669725	+	MGI:3782201	protein coding gene	Eif1ad6	eukaryotic translation initiation factor 1A domain containing 6
12	41.88	87690888	87691390	-	MGI:3648256	protein coding gene	Ubl5b	ubiquitin-like 5B
12	41.96	87783347	87787446	+	MGI:3034635	protein coding gene	Eif1ad2	eukaryotic translation initiation factor 1A domain containing 2
12	41.99	87808735	87808968	-	MGI:3780171	protein coding gene	Ubl5c	ubiquitin-like 5C
12	42.02	87840842	87844629	+	MGI:3780185	protein coding gene	Eif1ad3	eukaryotic translation initiation factor 1A domain containing 3
12	42.04	87862140	87862574	+	MGI:3780191	protein coding gene	Eif1ad4	eukaryotic translation initiation factor 1A domain containing 4
12	42.07	87886193	87886627	-	MGI:3780204	protein coding gene	Eif1ad14	eukaryotic translation initiation factor 1A domain containing 14
12	42.11	87921250	87927452	+	MGI:3800544	protein coding gene	Gm2042	predicted gene 2042
12	42.13	87937598	87947001	+	MGI:3780214	protein coding gene	Eif1ad5	eukaryotic translation initiation factor 1A domain containing 5
12	42.15	87985107	87985541	-	MGI:3779631	protein coding gene	Eif1ad16	eukaryotic translation initiation factor 1A domain containing 16
12	42.17	87978618	87979052	+	MGI:3780242	protein coding gene	Eif1ad17	eukaryotic translation initiation factor 1A domain containing 17
12	42.19	87993774	87994208	+	MGI:3780224	protein coding gene	Eif1ad11	eukaryotic translation initiation factor 1A domain containing 11
12	42.25	88050467	88050901	+	MGI:3647101	protein coding gene	Eif1ad18	eukaryotic translation initiation factor 1A domain containing 18
12	42.35	88142359	88148664	-	MGI:3704393	protein coding gene	Pramel51	PRAME like 51
12	42.43	88216436	88216870	-	MGI:3644018	protein coding gene	Eif1ad10	eukaryotic translation initiation factor 1A domain containing 10
12	42.45	88237410	88241270	-	MGI:3648257	protein coding gene	Eif1ad7	eukaryotic translation initiation factor 1A domain containing 7
12	42.51	88286892	88288532	-	MGI:3648085	protein coding gene	Eif1ad15	eukaryotic translation initiation factor 1A domain containing 15
12	42.55	88327324	88428494	+	MGI:1919363	protein coding gene	Adck1	aarF domain containing kinase 1
12	42.94	88689646	90301709	+	MGI:1096389	protein coding gene	Nrxn3	neurexin III
12	44.05	90691326	90705212	-	MGI:1338833	protein coding gene	Dio2	deiodinase, iodothyronine, type II
12	44.08	90965266	91351183	-	MGI:1922466	protein coding gene	Cep128	centrosomal protein 128
12	44.51	91367767	91507283	+	MGI:98849	protein coding gene	Tshr	thyroid stimulating hormone receptor
12	45.02	91599686	91753210	-	MGI:1918272	protein coding gene	Ston2	stonin 2
12	45.02	91522036	91557261	-	MGI:1933277	protein coding gene	Gtf2a1	general transcription factor II A, 1
12	45.02	91772817	91815931	-	MGI:1329016	protein coding gene	Sel1l	sel-1 suppressor of lin-12-like (C. elegans)
12	46.44	95659000	95751989	+	MGI:3603594	protein coding gene	Flrt2	fibronectin leucine rich transmembrane protein 2
12	49.83	98168553	98225718	-	MGI:95636	protein coding gene	Galc	galactosylceramidase
12	49.84	98234894	98242903	+	MGI:108031	protein coding gene	Gpr65	G-protein coupled receptor 65
12	49.86	98395691	98544472	-	MGI:1919508	protein coding gene	Kcnk10	potassium channel, subfamily K, member 10
12	49.88	98643000	98703664	-	MGI:1344406	protein coding gene	Ptpn21	protein tyrosine phosphatase, non-receptor type 21
12	49.88	98753064	98867743	-	MGI:2442513	protein coding gene	Eml5	echinoderm microtubule associated protein like 5
12	49.88	98886833	98949497	+	MGI:1923510	protein coding gene	Ttc8	tetratricopeptide repeat domain 8
12	49.88	98713223	98754012	+	MGI:1919824	protein coding gene	Zc3h14	zinc finger CCCH type containing 14
12	49.88	98594416	98636074	+	MGI:2144877	protein coding gene	Spata7	spermatogenesis associated 7
12	49.93	99156337	99529841	-	MGI:1918625	protein coding gene	Foxn3	forkhead box N3
12	50.25	99683790	99849701	-	MGI:1926017	protein coding gene	Efcab11	EF-hand calcium binding domain 11
12	50.43	100076461	100089623	+	MGI:106054	protein coding gene	Psmc1	protease (prosome, macropain) 26S subunit, ATPase 1
12	50.43	100165694	100176073	+	MGI:88251	protein coding gene	Calm1	calmodulin 1
12	50.43	99930758	100028941	+	MGI:2384976	protein coding gene	Kcnk13	potassium channel, subfamily K, member 13
12	50.43	100091711	100125912	-	MGI:2670969	protein coding gene	Nrde2	nrde-2 necessary for RNA interference, domain containing
12	50.43	100267029	100487085	-	MGI:2144724	protein coding gene	Ttc7b	tetratricopeptide repeat domain 7B
12	50.81	100514692	100691693	-	MGI:1920336	protein coding gene	Rps6ka5	ribosomal protein S6 kinase, polypeptide 5
12	51.1	100842941	100874457	-	MGI:2441763	protein coding gene	Gpr68	G protein-coupled receptor 68
12	51.1	100745316	100838869	+	MGI:2444813	protein coding gene	Dglucy	D-glutamate cyclase
12	51.1	100861848	100865664	-	MGI:3642012	protein coding gene	Gm10431	predicted gene 10431
12	51.11	100877782	100995315	-	MGI:1915589	protein coding gene	Ccdc88c	coiled-coil domain containing 88C
12	51.17	101005668	101049961	-	MGI:1915984	protein coding gene	Ppp4r3a	protein phosphatase 4 regulatory subunit 3A
12	51.23	101370912	101592268	+	MGI:2443988	protein coding gene	Catsperb	cation channel sperm associated auxiliary subunit beta
12	51.26	101611702	101684782	-	MGI:1921663	protein coding gene	Tc2n	tandem C2 domains, nuclear
12	51.29	101712824	101785314	-	MGI:1346091	protein coding gene	Fbln5	fibulin 5
12	51.3	101800304	101879463	-	MGI:1924393	protein coding gene	Trip11	thyroid hormone receptor interactor 11
12	51.32	101885160	101924505	-	MGI:1099442	protein coding gene	Atxn3	ataxin 3
12	51.33	101934355	101941997	-	MGI:3780865	protein coding gene	Ndufb1	NADH:ubiquinone oxidoreductase subunit B1
12	51.34	101942247	101972683	+	MGI:1861601	protein coding gene	Cpsf2	cleavage and polyadenylation specific factor 2
12	51.42	102094992	102233350	+	MGI:2447362	protein coding gene	Slc24a4	solute carrier family 24 (sodium/potassium/calcium exchanger), member 4
12	51.45	102249307	102357114	+	MGI:2385708	protein coding gene	Rin3	Ras and Rab interactor 3
12	51.45	102360341	102405987	-	MGI:1330838	protein coding gene	Lgmn	legumain
12	51.51	102435394	102464166	+	MGI:1351475	protein coding gene	Golga5	golgi autoantigen, golgin subfamily a, 5
12	51.66	102521228	102531287	+	MGI:88394	protein coding gene	Chga	chromogranin A
12	51.69	102534842	102671128	-	MGI:2446159	protein coding gene	Itpk1	inositol 1,3,4-triphosphate 5/6 kinase
12	52.14	102708489	102709920	-	MGI:1915555	protein coding gene	Moap1	modulator of apoptosis 1
12	52.14	102719534	102724062	-	MGI:4845848	protein coding gene	Gon7	GON7 subunit of KEOPS complex
12	52.15	102709978	102711665	+	MGI:2443862	protein coding gene	Tmem251	transmembrane protein 251
12	52.19	102724234	102743960	+	MGI:1913872	protein coding gene	Ubr7	ubiquitin protein ligase E3 component n-recognin 7 (putative)
12	52.25	102747056	102844730	-	MGI:1917858	protein coding gene	Btbd7	BTB (POZ) domain containing 7
12	52.55	102865575	102866785	+	MGI:1922733	protein coding gene	Cox8c	cytochrome c oxidase subunit 8C
12	52.68	102915118	103150324	+	MGI:2684729	protein coding gene	Unc79	unc-79 homolog
12	52.9	103163167	103208409	-	MGI:1926097	protein coding gene	Prima1	proline rich membrane anchor 1
12	52.9	103287401	103322260	-	MGI:1929743	protein coding gene	Asb2	ankyrin repeat and SOCS box-containing 2
12	52.9	103277234	103283324	+	MGI:3647570	protein coding gene	Fam181a	family with sequence similarity 181, member A
12	52.92	103354941	103372609	+	MGI:1915399	protein coding gene	Otub2	OTU domain, ubiquitin aldehyde binding 2
12	52.92	103374241	103392089	-	MGI:1351337	protein coding gene	Ddx24	DEAD box helicase 24
12	52.93	103400470	103406498	+	MGI:1277180	protein coding gene	Ifi27	interferon, alpha-inducible protein 27
12	52.93	103417157	103423482	-	MGI:1916390	protein coding gene	Ifi27l2b	interferon, alpha-inducible protein 27 like 2B
12	52.93	103408426	103409939	-	MGI:1924183	protein coding gene	Ifi27l2a	interferon, alpha-inducible protein 27 like 2A
12	52.95	103498542	103580090	+	MGI:1921771	protein coding gene	Ppp4r4	protein phosphatase 4, regulatory subunit 4
12	52.97	103582934	103597749	-	MGI:2667725	protein coding gene	Serpina10	serine (or cysteine) peptidase inhibitor, clade A (alpha-1 antiproteinase, antitrypsin), member 10
12	52.98	103913190	103923156	-	MGI:891967	protein coding gene	Serpina1e	serine (or cysteine) peptidase inhibitor, clade A, member 1E
12	52.98	103729853	103739851	-	MGI:891968	protein coding gene	Serpina1d	serine (or cysteine) peptidase inhibitor, clade A, member 1D
12	52.98	103861185	103871146	-	MGI:891969	protein coding gene	Serpina1c	serine (or cysteine) peptidase inhibitor, clade A, member 1C
12	52.98	103694415	103704448	-	MGI:891970	protein coding gene	Serpina1b	serine (or cysteine) preptidase inhibitor, clade A, member 1B
12	52.98	103819848	103829821	-	MGI:891971	protein coding gene	Serpina1a	serine (or cysteine) peptidase inhibitor, clade A, member 1A
12	52.98	103654303	103661788	-	MGI:1915598	protein coding gene	Serpina1f	serine (or cysteine) peptidase inhibitor, clade A, member 1F
12	52.98	103612889	103623471	-	MGI:88278	protein coding gene	Serpina6	serine (or cysteine) peptidase inhibitor, clade A, member 6
12	52.98	103962874	103979911	-	MGI:1919157	protein coding gene	Serpina9	serine (or cysteine) peptidase inhibitor, clade A (alpha-1 antiproteinase, antitrypsin), member 9
12	52.98	103635067	103642398	-	MGI:2684892	protein coding gene	Serpina16	serine (or cysteine) peptidase inhibitor, clade A (alpha-1 antiproteinase, antitrypsin), member 16
12	52.98	103946502	103956216	-	MGI:2685741	protein coding gene	Serpina11	serine (or cysteine) peptidase inhibitor, clade A (alpha-1 antiproteinase, antitrypsin), member 11
12	53.05	103995028	104010702	-	MGI:1915304	protein coding gene	Serpina12	serine (or cysteine) peptidase inhibitor, clade A (alpha-1 antiproteinase, antitrypsin), member 12
12	53.3	104067372	104072396	+	MGI:107817	protein coding gene	Serpina5	serine (or cysteine) peptidase inhibitor, clade A, member 5
12	53.34	104078983	104088155	+	MGI:1921319	protein coding gene	Serpina3a	serine (or cysteine) peptidase inhibitor, clade A, member 3A
12	53.4	104094255	104105804	+	MGI:2182835	protein coding gene	Serpina3b	serine (or cysteine) peptidase inhibitor, clade A, member 3B
12	53.46	104113166	104120187	-	MGI:102848	protein coding gene	Serpina3c	serine (or cysteine) peptidase inhibitor, clade A, member 3C
12	53.65	104180803	104187388	+	MGI:2182838	protein coding gene	Serpina3f	serine (or cysteine) peptidase inhibitor, clade A, member 3F
12	53.71	104202504	104208198	+	MGI:105046	protein coding gene	Serpina3g	serine (or cysteine) peptidase inhibitor, clade A, member 3G
12	53.78	104229381	104235631	+	MGI:2182841	protein coding gene	Serpina3i	serine (or cysteine) peptidase inhibitor, clade A, member 3I
12	53.92	104280812	104286984	+	MGI:2182843	protein coding gene	Serpina3j	serine (or cysteine) peptidase inhibitor, clade A (alpha-1 antiproteinase, antitrypsin), member 3J
12	53.99	104304745	104311998	+	MGI:98377	protein coding gene	Serpina3k	serine (or cysteine) peptidase inhibitor, clade A, member 3K
12	54.12	104353416	104360518	+	MGI:98378	protein coding gene	Serpina3m	serine (or cysteine) peptidase inhibitor, clade A, member 3M
12	54.17	104372988	104380588	+	MGI:105045	protein coding gene	Serpina3n	serine (or cysteine) peptidase inhibitor, clade A, member 3N
12	54.32	104437468	104439495	-	MGI:95841	protein coding gene	Gsc	goosecoid homeobox
12	54.83	104654001	104718211	-	MGI:2177178	protein coding gene	Dicer1	dicer 1, ribonuclease type III
12	54.91	104729376	104831335	-	MGI:2136957	protein coding gene	Clmn	calmin
12	54.97	104896192	104976068	-	MGI:2442408	protein coding gene	Syne3	spectrin repeat containing, nuclear envelope family member 3
12	55.04	104998877	105007170	+	MGI:1920296	protein coding gene	Glrx5	glutaredoxin 5
12	55.19	105113278	105121484	+	MGI:1351609	protein coding gene	Tcl1b2	T cell leukemia/lymphoma 1B, 2
12	55.21	105125963	105132884	+	MGI:1351601	protein coding gene	Tcl1b1	T cell leukemia/lymphoma 1B, 1
12	55.23	105142603	105147404	+	MGI:1351635	protein coding gene	Tcl1b5	T cell leukemia/lymphoma 1B, 5
12	55.25	105157304	105161658	+	MGI:1351600	protein coding gene	Tcl1b3	T cell leukemia/lymphoma 1B, 3
12	55.26	105168654	105173252	+	MGI:1351604	protein coding gene	Tcl1b4	T cell leukemia/lymphoma 1B, 4
12	55.28	105183012	105188996	-	MGI:1097166	protein coding gene	Tcl1	T cell lymphoma breakpoint 1
12	55.61	105420115	105459354	+	MGI:2443127	protein coding gene	D430019H16Rik	RIKEN cDNA D430019H16 gene
12	55.76	105529485	105561496	+	MGI:102845	protein coding gene	Bdkrb2	bradykinin receptor, beta 2
12	55.81	105570350	105571770	+	MGI:88144	protein coding gene	Bdkrb1	bradykinin receptor, beta 1
12	55.82	105582395	105651470	-	MGI:1923809	protein coding gene	Atg2b	autophagy related 2B
12	55.92	105651611	105669317	+	MGI:1914037	protein coding gene	Gskip	GSK3B interacting protein
12	55.95	105672235	105748706	+	MGI:1926051	protein coding gene	Ak7	adenylate kinase 7
12	56.06	105750953	105805203	+	MGI:109301	protein coding gene	Papola	poly (A) polymerase alpha
12	56.37	105976487	106043685	+	MGI:1261847	protein coding gene	Vrk1	vaccinia related kinase 1
12	38.12				MGI:4421907	rRNA gene	n-R5s62	nuclear encoded rRNA 5S 62
12	38.14				MGI:4421908	rRNA gene	n-R5s63	nuclear encoded rRNA 5S 63
12	39.79	85765251	85765369	-	MGI:4421909	rRNA gene	n-R5s64	nuclear encoded rRNA 5S 64
12	44.05	90768393	90768509	+	MGI:4421910	rRNA gene	n-R5s65	nuclear encoded rRNA 5S 65
12	55.04	104997334	104997608	-	MGI:4360027	snoRNA gene	Scarna13	small Cajal body-specific RNA 1
12	39.09	84231310	84234580	-	MGI:5011512	unclassified non-coding RNA gene	Gm19327	predicted gene, 19327

## Sheet: Wellcome Trust_SNPs_INDELs
Chr	Position (GRCm38/mm10)	Gene	dbSNP	Ref	CAST_EiJ	Csq	DBA_2J	Csq
12	74315110	Gm11042	rs253979121	GGTGT	ggtgt/ggtgtgt	frameshift_variant		-
12	88329284	Gm10264	-	C	CAAAAA	frameshift_variant		-
12	102785241	Btbd7	-	AGTCG	agtcg/a	frameshift_variant		-
12	103407211	9330161L09Rik	rs254365065	G	GCACT	frameshift_variant		-
12	74299054	Dbpht2	rs256770243	AACACACACACACACACACACACACAC	aacacacacacacacacacac/aacacacacacacacacac*	frameshift_variant inframe_deletion		-
12	88018691	Gm6803	-	CA		-	c	frameshift_variant
12	104266583	Serpina3i	rs242560633	GC		-	G	frameshift_variant
12	76406387	Hspa2	rs245855846	AGGC	A	inframe_deletion		-
12	76572628	Plekhg3	rs228152102	GGAA	G	inframe_deletion		-
12	78715283	Fam71d	rs250776900	TGATGTCACA	T	inframe_deletion		-
12	83137502	Rgs6	rs246918428	CCCT	C	inframe_deletion		-
12	84058824	Acot3	-	ACCCAGAGACAGG	A	inframe_deletion		-
12	84791899	Ltbp2	rs238482478	TCGC	T (removes Gly)	inframe_deletion		-
12	85306314	Nek9	rs245352430	GCCACCA	G	inframe_deletion		-
12	100145999	Nrde2	rs220606077	GCAA	G	inframe_deletion		-
12	100916590	Ccdc88c	rs240069422	GCCT	G	inframe_deletion		-
12	102561386	Chga	rs250706387	CCGCCGA	C	inframe_deletion		-
12	102561419	Chga	rs252594827	CAGCAGCAGG	C	inframe_deletion		-
12	102785203	Btbd7	rs241547795	TTTG	T	inframe_deletion		-
12	102785204	Btbd7	-	TTGA	t	inframe_deletion		-
12	103628773	Serpina10	rs238107180;rs230560225	TTCCTCCTCC	T	inframe_deletion		-
12	104476656	Gm10000	rs238114709	GGGT	G	inframe_deletion		-
12	80475924	Exd2	rs257208795;rs246107876	GCAGCCACAGCCACAGCCA	G	inframe_deletion	GCAGCCACAGCCACAGCCACAGCCA	inframe_insertion
12	87608442	Oog1	-	GCTT		-	gctt/g	inframe_deletion
12	104389672	Serpina3m	-	TAGG	-	-	t	inframe_deletion
12	75979867	Syne2	rs218087290	A	AAGG	inframe_insertion		-
12	76328933	Akap5	-	A	a/agccaggcagaagaacctgcagttg	inframe_insertion		-
12	80475884	Exd2	rs227503931	T	TGCA	inframe_insertion		-
12	86680057	Vash1	rs251683480	ACTG	ACCGCTGCTGCTG	inframe_insertion		-
12	105176529	Tcl1b5	-	A	ACTT	inframe_insertion		-
12	76217070	Tex21	rs243386066	C	CCACGGG	inframe_insertion	CCACGGG	inframe_insertion
12	102561392	Chga	rs232764699	A		-	AAGCAGCAGCAGCAGCAGC	inframe_insertion
12	104265164	Serpina3i	-	C		-	c/cggt	inframe_insertion
12	104389669	Serpina3m	-	T	-	-	TACG	inframe_insertion
12	76451001	Gm10451	rs241220083	A	C	initiator_codon_variant	-	-
12	86726393	Angel1	rs49787859	T	C	initiator_codon_variant	-	-
12	88181844	Gm10436	rs582885053	T	t/c	initiator_codon_variant	~	-
12	88329254	Gm10264	rs51178382	C	A	initiator_codon_variant	-	-
12	104112853	Serpina3a	rs217142042	G	g/t	initiator_codon_variant	-	-
12	104112852	Serpina3a	rs246588980	T	C	initiator_codon_variant	C	initiator_codon_variant
12	73926565	Hif1a	-	C	c/t	missense_variant	-	-
12	73971927	Snapc1	rs247508785	G	A	missense_variant	-	-
12	73971936	Snapc1	rs29176285	T	C	missense_variant	-	-
12	73982486	Snapc1	rs32350702	C	T	missense_variant	-	-
12	74222582	Syt16	rs48339100	T	C	missense_variant	-	-
12	74898087	Kcnh5	rs240644875	T	C	missense_variant	-	-
12	74898312	Kcnh5	rs46375801	A	T	missense_variant	-	-
12	75308839	Rhoj	rs13463862	A	G	missense_variant	-	-
12	75308870	Rhoj	rs218766803	A	G	missense_variant	-	-
12	75308874	Rhoj	rs261450787	G	C	missense_variant	-	-
12	75632416	Wdr89	rs237145266	T	C	missense_variant	-	-
12	75980005	Syne2	rs49774458	G	A	missense_variant	-	-
12	75981902	Syne2	rs211817513	C	G	missense_variant	-	-
12	75981910	Syne2	rs234915697	G	A	missense_variant	-	-
12	75981954	Syne2	rs46327968	T	A	missense_variant	-	-
12	75983976	Syne2	rs48330058	T	A	missense_variant	-	-
12	75987010	Syne2	rs47049269	A	G	missense_variant	-	-
12	75987050	Syne2	rs262743099	A	G	missense_variant	-	-
12	75990390	Syne2	rs46543518	A	G	missense_variant	-	-
12	75990434	Syne2	rs48339397	T	C	missense_variant	-	-
12	75994176	Syne2	rs264061065	G	A	missense_variant	-	-
12	76000809	Syne2	rs49059556	G	C	missense_variant	-	-
12	76008146	Syne2	rs50151867	A	G	missense_variant	-	-
12	76008886	Syne2	rs51849973	C	G	missense_variant	-	-
12	76024022	Syne2	rs49228096	G	T	missense_variant	-	-
12	76024131	Syne2	rs261357613	T	C	missense_variant	-	-
12	76027799	Syne2	rs50459348	G	A	missense_variant	-	-
12	76028147	Syne2	rs47885188	G	C	missense_variant	-	-
12	76035656	Syne2	rs45958156	T	C	missense_variant	-	-
12	76039034	Syne2	rs49583695	G	A	missense_variant	-	-
12	76042080	Syne2	rs248111156	A	G	missense_variant	-	-
12	76042081	Syne2	rs217460039	C	T	missense_variant	-	-
12	76046176	Syne2	rs49119800	G	A	missense_variant	-	-
12	76054858	Syne2	rs48079553	C	A	missense_variant	-	-
12	76054890	Syne2	rs48986653	G	A	missense_variant	-	-
12	76054938	Syne2	rs47967144	G	A	missense_variant	-	-
12	76057504	Syne2	rs48825118	A	G	missense_variant	-	-
12	76064108	Syne2	rs228508345	C	T	missense_variant	-	-
12	76064175	Syne2	rs233980843	G	A	missense_variant	-	-
12	76066553	Syne2	rs228339112	A	G	missense_variant	-	-
12	76123229	Esr2	rs16820663	A	C	missense_variant	-	-
12	76204210	Tex21	rs263463694	G	A	missense_variant	-	-
12	76221629	Tex21	rs51720010	T	C	missense_variant	-	-
12	76311003	Mthfd1	rs244385509	T	C	missense_variant	-	-
12	76328324	Akap5	rs46231849	G	A	missense_variant	-	-
12	76328528	Akap5	rs48484438	A	G	missense_variant	-	-
12	76328654	Akap5	rs48396548	G	A	missense_variant	-	-
12	76329006	Akap5	-	A	G	missense_variant	-	-
12	76329020	Akap5	-	A	G	missense_variant	-	-
12	76329030	Akap5	-	G	g/a	missense_variant	-	-
12	76329039	Akap5	rs580915263	A	a/g	missense_variant	-	-
12	76329041	Akap5	rs585023271	G	g/a	missense_variant	-	-
12	76329063	Akap5	-	G	g/a	missense_variant	-	-
12	76329129	Akap5	-	A	G	missense_variant	-	-
12	76329132	Akap5	-	G	A	missense_variant	-	-
12	76329138	Akap5	-	A	a/g	missense_variant	-	-
12	76329140	Akap5	-	G	g/a	missense_variant	-	-
12	76329162	Akap5	rs581684347	A	a/g	missense_variant	-	-
12	76329164	Akap5	rs579281494	G	g/a	missense_variant	-	-
12	76329273	Akap5	-	A	G	missense_variant	-	-
12	76329282	Akap5	-	A	G	missense_variant	-	-
12	76329287	Akap5	-	C	G	missense_variant	-	-
12	76329373	Akap5	-	G	g/t	missense_variant	-	-
12	76349906	Zbtb25	rs262780231	C	T	missense_variant	-	-
12	76439229	Ppp1r36	rs46076005	C	G	missense_variant	-	-
12	76451028	Gm10451	rs251576513	C	T	missense_variant	-	-
12	76451105	Gm10451	rs228984343	A	G	missense_variant	-	-
12	76451108	Gm10451	rs253235177	C	A	missense_variant	-	-
12	76560189	Plekhg3	rs233775178	C	T	missense_variant	-	-
12	76572059	Plekhg3	rs224435397	T	C	missense_variant	-	-
12	76576368	Plekhg3	rs265813774	T	A	missense_variant	-	-
12	76576769	Plekhg3	rs29159260	T	C	missense_variant	-	-
12	76578077	Plekhg3	rs230720738	C	T	missense_variant	-	-
12	76578092	Plekhg3	rs219343686	T	C	missense_variant	-	-
12	76578133	Plekhg3	rs32441996	G	A	missense_variant	-	-
12	76578170	Plekhg3	rs32441998	A	G	missense_variant	-	-
12	76578218	Plekhg3	rs250084187	T	C	missense_variant	-	-
12	76606353	Sptb	rs239148639	G	A	missense_variant	-	-
12	76612023	Sptb	rs32443633	A	T	missense_variant	-	-
12	76613214	Sptb	rs32446206	T	C	missense_variant	-	-
12	76792712	Gpx2	-	G	g/a	missense_variant	-	-
12	76792736	Gpx2	-	C	c/t	missense_variant	-	-
12	76792783	Gpx2	-	C	c/t	missense_variant	-	-
12	76795336	Gpx2	rs29157778	C	T	missense_variant	-	-
12	76916499	Fntb	rs32463322	A	G	missense_variant	-	-
12	78719423	Fam71d	rs32567614	A	G	missense_variant	-	-
12	78719450	Fam71d	rs214049066	A	G	missense_variant	-	-
12	78719492	Fam71d	rs32567615	C	A	missense_variant	-	-
12	78719628	Fam71d	rs241951158	A	C	missense_variant	-	-
12	79050357	Plekhh1	rs220265357	G	A	missense_variant	-	-
12	79062010	Plekhh1	rs46786141	G	T	missense_variant	-	-
12	79062546	Plekhh1	rs51845868	T	C	missense_variant	-	-
12	79076511	Plekhh1	rs214957562	A	G	missense_variant	-	-
12	79083635	Pigh	rs240716926	C	T	missense_variant	-	-
12	79089565	Pigh	rs241447981	A	G	missense_variant	-	-
12	79164968	Vti1b	rs251198733	T	C	missense_variant	-	-
12	79188596	Rdh11	rs251587936	C	T	missense_variant	-	-
12	79189093	Rdh11	rs46307029	C	T	missense_variant	-	-
12	79238969	Zfyve26	rs250002520	C	T	missense_variant	-	-
12	79255284	Zfyve26	rs223136358	A	C	missense_variant	-	-
12	79268391	Zfyve26	rs45678242	T	C	missense_variant	-	-
12	79268395	Zfyve26	rs239178711	C	T	missense_variant	-	-
12	79268397	Zfyve26	rs257078930	A	C	missense_variant	-	-
12	79268497	Zfyve26	rs47320853	T	C	missense_variant	-	-
12	79268956	Zfyve26	rs50170485	G	C	missense_variant	-	-
12	79272163	Zfyve26	rs257850543	G	T	missense_variant	-	-
12	79272283	Zfyve26	rs48563732	A	G	missense_variant	-	-
12	79273580	Zfyve26	rs48962007	A	G	missense_variant	-	-
12	79275081	Zfyve26	rs231321717	C	G	missense_variant	-	-
12	79280518	Zfyve26	rs47049002	G	C	missense_variant	-	-
12	79287848	Zfyve26	rs51613251	G	T	missense_variant	-	-
12	80338959	Dcaf5	rs47903125	C	T	missense_variant	-	-
12	80339442	Dcaf5	rs238087448	C	T	missense_variant	-	-
12	80339867	Dcaf5	rs6321947	G	A	missense_variant	-	-
12	80720653	Plekhd1	rs32660983	A	G	missense_variant	-	-
12	80874352	4933426M11Rik	rs240379138	A	C	missense_variant	-	-
12	80960546	Slc10a1	rs253726083	C	A	missense_variant	-	-
12	81104771	Smoc1	rs262548690	A	C	missense_variant	-	-
12	81377693	Gm4787	rs252820610	T	G	missense_variant	-	-
12	81378010	Gm4787	rs32700577	T	C	missense_variant	-	-
12	81378096	Gm4787	rs259815029	G	T	missense_variant	-	-
12	81378097	Gm4787	rs224841288	C	T	missense_variant	-	-
12	81378187	Gm4787	rs242735324	C	G	missense_variant	-	-
12	81378672	Gm4787	rs32700580	A	C	missense_variant	-	-
12	81420158	Adam4	rs216227359	C	T	missense_variant	-	-
12	81421008	Adam4	rs244979936	G	A	missense_variant	-	-
12	81421742	Adam4	rs584115107	C	T	missense_variant	-	-
12	81559232	Adam21	rs247647698	C	G	missense_variant	-	-
12	81560616	Adam21	rs228582482	A	G	missense_variant	-	-
12	81722172	Map3k9	rs262892853	A	G	missense_variant	-	-
12	81918835	Pcnx	rs38228303	C	G	missense_variant	-	-
12	81919026	Pcnx	rs263025780	G	A	missense_variant	-	-
12	81971280	Pcnx	rs211699365	G	C	missense_variant	-	-
12	81993190	Pcnx	rs238770069	T	A	missense_variant	-	-
12	82433754	Sipa1l1	rs49221060	A	G	missense_variant	-	-
12	82495609	Gm5435	rs37282469	G	A	missense_variant	-	-
12	82495665	Gm5435	rs247372915	C	A	missense_variant	-	-
12	82495903	Gm5435	rs36367605	A	G	missense_variant	-	-
12	82496072	Gm5435	-	T	t/c	missense_variant	-	-
12	82496147	Gm5435	-	G	g/t	missense_variant	-	-
12	82496275	Gm5435	-	A	a/g	missense_variant	-	-
12	82496303	Gm5435	rs38161954	A	G	missense_variant	-	-
12	82496386	Gm5435	rs219093929	A	T	missense_variant	-	-
12	82496531	Gm5435	-	A	a/t	missense_variant	-	-
12	83069530	Rgs6	rs256167247	G	T	missense_variant	-	-
12	83092068	Rgs6	rs226626621	A	C	missense_variant	-	-
12	83092103	Rgs6	rs48804850	C	T	missense_variant	-	-
12	83137456	Rgs6	rs49849160	G	T	missense_variant	-	-
12	83137491	Rgs6	rs583833740	C	A	missense_variant	-	-
12	83529172	Dcaf4	rs37789168	G	A	missense_variant	-	-
12	83529211	Dcaf4	rs37958830	C	G	missense_variant	-	-
12	83547963	Zfyve1	rs37628875	A	G	missense_variant	-	-
12	83575073	Zfyve1	rs245000983	C	T	missense_variant	-	-
12	83712330	Psen1	rs13464996	G	T	missense_variant	-	-
12	83712364	Psen1	rs256486684	A	T	missense_variant	-	-
12	83766171	Papln	rs36876329	C	T	missense_variant	-	-
12	83771832	Papln	rs236548490	A	G	missense_variant	-	-
12	83776488	Papln	rs222238229	T	C	missense_variant	-	-
12	83780584	Papln	rs257980014	G	A	missense_variant	-	-
12	83780647	Papln	rs229995250	C	T	missense_variant	-	-
12	83781821	Papln	rs36363581	C	T	missense_variant	-	-
12	83782886	Papln	rs37258630	G	A	missense_variant	-	-
12	83783672	Papln	rs37797479	T	G	missense_variant	-	-
12	83783734	Papln	rs36387804	C	G	missense_variant	-	-
12	83797280	Numb	rs37414871	T	G	missense_variant	-	-
12	83801288	Numb	rs229529925	A	G	missense_variant	-	-
12	83950846	2410016O06Rik	rs253189189	C	T	missense_variant	-	-
12	83951099	Gm26571	rs247218919	G	C	missense_variant	-	-
12	83973726	Gm17673	rs46633351	C	T	missense_variant	-	-
12	83978024	Gm17673	rs47748289	A	G	missense_variant	-	-
12	83978030	Gm17673	rs245673313	C	T	missense_variant	-	-
12	83979598	Gm17673	rs226324492	G	A	missense_variant	-	-
12	83979619	Gm17673	rs266134208	A	G	missense_variant	-	-
12	83979922	Gm17673	rs48120467	G	A	missense_variant	-	-
12	83979977	Gm17673	rs47446517	T	G	missense_variant	-	-
12	83980122	Gm17673	rs51007656	C	A	missense_variant	-	-
12	83987954	Acot2	rs48328307	A	G	missense_variant	-	-
12	83988104	Acot2	rs220601637	C	T	missense_variant	-	-
12	83988331	Acot2	rs584163168	T	G	missense_variant	-	-
12	83988389	Acot2	rs582889772	A	G	missense_variant	-	-
12	84017134	Acot1	rs257704969	C	T	missense_variant	-	-
12	84038538	Acot4	rs260860505	A	G	missense_variant	-	-
12	84038703	Acot4	rs584529624	G	g/a	missense_variant	-	-
12	84038704	Acot4	rs578415808	T	C	missense_variant	-	-
12	84038763	Acot4	rs581884799	G	g/a	missense_variant	-	-
12	84038817	Acot4	rs586413488	T	t/g	missense_variant	-	-
12	84038866	Acot4	-	G	g/t	missense_variant	-	-
12	84038877	Acot4	rs585802162	A	G	missense_variant	-	-
12	84041954	Acot4	rs262999292	A	G	missense_variant	-	-
12	84043741	Acot4	rs46474513	T	C	missense_variant	-	-
12	84053791	Acot3	rs261573447	G	T	missense_variant	-	-
12	84053837	Acot3	rs581238726	A	a/g	missense_variant	-	-
12	84053849	Acot3	rs584367390	G	g/a	missense_variant	-	-
12	84057088	Acot3	rs228744978	A	G	missense_variant	-	-
12	84057110	Acot3	rs247709308	A	G	missense_variant	-	-
12	84069501	Acot5	rs238223528	A	G	missense_variant	-	-
12	84069773	Acot5	rs580541090	G	T	missense_variant	-	-
12	84069819	Acot5	-	G	g/a	missense_variant	-	-
12	84069822	Acot5	rs584996727	T	t/g	missense_variant	-	-
12	84073332	Acot5	rs224702857	A	G	missense_variant	-	-
12	84073432	Acot5	rs253434792	C	G	missense_variant	-	-
12	84075699	Acot5	rs46422688	T	C	missense_variant	-	-
12	84075845	Acot5	rs220403000	G	A	missense_variant	-	-
12	84101101	Acot6	rs262690334	A	G	missense_variant	-	-
12	84101102	Acot6	rs227721158	T	C	missense_variant	-	-
12	84101164	Acot6	rs580847502	A	a/g	missense_variant	-	-
12	84101270	Acot6	rs260915208	T	c	missense_variant	-	-
12	84101271	Acot6	rs229535705	A	g	missense_variant	-	-
12	84101324	Acot6	-	A	G	missense_variant	-	-
12	84101327	Acot6	-	G	T	missense_variant	-	-
12	84106560	Acot6	rs250599992	A	G	missense_variant	-	-
12	84108983	Acot6	rs246743792	C	G	missense_variant	-	-
12	84109401	Acot6	rs216529508	C	G	missense_variant	-	-
12	84109405	Acot6	rs237953411	T	G	missense_variant	-	-
12	84109432	Acot6	rs257627197	A	G	missense_variant	-	-
12	84109522	Acot6	rs230414584	A	G	missense_variant	-	-
12	84133855	Dnal1	rs222301522	G	T	missense_variant	-	-
12	84133856	Dnal1	rs246652606	C	T	missense_variant	-	-
12	84133873	Dnal1	rs52048437	T	C	missense_variant	-	-
12	84147360	Pnma1	rs47322681	C	G	missense_variant	-	-
12	84147609	Pnma1	rs225730202	G	T	missense_variant	-	-
12	84147629	Pnma1	rs6377584	A	T	missense_variant	-	-
12	84154948	Elmsan1	rs265590586	A	T	missense_variant	-	-
12	84173355	Elmsan1	rs48684117	A	G	missense_variant	-	-
12	84174078	Elmsan1	rs259192698	C	G	missense_variant	-	-
12	84305951	Ptgr2	rs242657022	G	A	missense_variant	-	-
12	84306121	Ptgr2	rs46319075	G	A	missense_variant	-	-
12	84307825	Ptgr2	rs224921075	G	A	missense_variant	-	-
12	84307829	Ptgr2	rs244319818	C	A	missense_variant	-	-
12	84310931	Ptgr2	rs257957690	A	G	missense_variant	-	-
12	84354894	Fam161b	rs245164885	T	C	missense_variant	-	-
12	84354964	Fam161b	rs231240985	G	C	missense_variant	-	-
12	84354976	Fam161b	rs263948647	C	T	missense_variant	-	-
12	84356115	Fam161b	rs222641086	C	T	missense_variant	-	-
12	84357552	Fam161b	rs221385681	T	C	missense_variant	-	-
12	84362148	Coq6	rs13461316	A	G	missense_variant	-	-
12	84382247	Entpd5	rs214441636	C	T	missense_variant	-	-
12	84593400	Vsx2	rs50979659	G	C	missense_variant	-	-
12	84606109	Abcd4	rs221336760	C	T	missense_variant	-	-
12	84612407	Abcd4	rs46962919	C	G	missense_variant	-	-
12	84648947	Vrtn	rs51236513	T	A	missense_variant	-	-
12	84650240	Vrtn	rs215282007	A	G	missense_variant	-	-
12	84650243	Vrtn	rs227704307	A	G	missense_variant	-	-
12	84650368	Vrtn	rs46951543	A	G	missense_variant	-	-
12	84650384	Vrtn	rs215535713	T	C	missense_variant	-	-
12	84650434	Vrtn	rs48753874	A	G	missense_variant	-	-
12	84680454	Syndig1l	rs51710346	G	T	missense_variant	-	-
12	84773609	Isca2	rs225176904	T	A	missense_variant	-	-
12	84786424	Ltbp2	rs49300710	A (ile)	G (thr)	missense_variant	-	-
12	84791908	Ltbp2	rs587439774	C (arg)	A (leu)	missense_variant	-	-
12	84791917	Ltbp2	rs234614854	C (ser)	T (asn)	missense_variant	-	-
12	84793050	Ltbp2	rs47229039	G (pro)	A (ser)	missense_variant	-	-
12	84803808	Ltbp2	rs46993960	T (arg)	C (gly)	missense_variant	-	-
12	84803901	Ltbp2	rs46631068	T (met)	G (leu)	missense_variant	-	-
12	84806380	Ltbp2	rs51170614	G (pro)	A (leu)	missense_variant	-	-
12	84875911	D030025P21Rik	rs259304477	G	A	missense_variant	-	-
12	84876286	D030025P21Rik	rs236006488	T	C	missense_variant	-	-
12	84927330	Arel1	rs47065178	C	T	missense_variant	-	-
12	85094394	Prox2	rs50851045	G	A	missense_variant	-	-
12	85094663	Prox2	rs244951220	T	G	missense_variant	-	-
12	85094794	Prox2	rs51221630	A	G	missense_variant	-	-
12	85094835	Prox2	rs49590060	A	C	missense_variant	-	-
12	85094865	Prox2	rs48850627	T	C	missense_variant	-	-
12	85136771	Rps6kl1	rs48540951	T	C	missense_variant	-	-
12	85139407	Rps6kl1	rs252198991	A	T	missense_variant	-	-
12	85139650	Rps6kl1	rs238089704	T	C	missense_variant	-	-
12	85176956	Pgf	rs46199910	A	G	missense_variant	-	-
12	85235641	Mlh3	rs50997120	C	G	missense_variant	-	-
12	85247702	Mlh3	rs249765215	G	A	missense_variant	-	-
12	85259196	Mlh3	rs51792634	T	C	missense_variant	-	-
12	85266338	Mlh3	rs48681897	A	C	missense_variant	-	-
12	85267163	Mlh3	rs264063877	G	A	missense_variant	-	-
12	85267768	Mlh3	rs51890625	T	C	missense_variant	-	-
12	85269223	Mlh3	rs246661647	C	T	missense_variant	-	-
12	85272650	Acyp1	rs245033005	C	T	missense_variant	-	-
12	85278911	Acyp1	rs234990602	A	G	missense_variant	-	-
12	85279051	Acyp1	rs226165133	A	G	missense_variant	-	-
12	85279096	Acyp1	rs253246114	G	A	missense_variant	-	-
12	85290367	Zc2hc1c	rs47461517	G	A	missense_variant	-	-
12	85290601	Zc2hc1c	rs219891659	C	T	missense_variant	-	-
12	85320887	Nek9	rs48069342	C	T	missense_variant	-	-
12	85374581	Tmed10	rs258561837	C	T	missense_variant	-	-
12	85933323	Ttll5	rs48923215	A	G	missense_variant	-	-
12	86012708	Ttll5	rs48252475	G	A	missense_variant	-	-
12	86053154	Ttll5	rs48157840	A	G	missense_variant	-	-
12	86082630	Ift43	rs47314210	C	T	missense_variant	-	-
12	86140091	Ift43	rs49095208	C	A	missense_variant	-	-
12	86288959	Gpatch2l	rs238849621	G	T	missense_variant	-	-
12	86680012	Vash1	rs223977319	C	T	missense_variant	-	-
12	86703159	Angel1	rs45638703	G	C	missense_variant	-	-
12	86723115	Angel1	rs48151352	T	C	missense_variant	-	-
12	86723267	Angel1	rs233733922	G	A	missense_variant	-	-
12	86758564	Lrrc74a	rs47398420	A	G	missense_variant	-	-
12	86758574	Lrrc74a	rs241926184	G	A	missense_variant	-	-
12	86762575	Lrrc74a	rs241234746	T	C	missense_variant	-	-
12	86881741	Irf2bpl	-	G	g/t	missense_variant	-	-
12	86948007	Cipc	rs236113859	C	T	missense_variant	-	-
12	86952787	Cipc	rs51795689	A	C	missense_variant	-	-
12	86952877	Cipc	rs46261764	G	T	missense_variant	-	-
12	86960386	Cipc	rs257852982	C	G	missense_variant	-	-
12	86960425	Cipc	rs46635297	G	A	missense_variant	-	-
12	86961987	Cipc	rs235597981	C	T	missense_variant	-	-
12	87056574	Tmem63c	rs48538316	G	A	missense_variant	-	-
12	87081910	Tmem63c	-	A	a/c	missense_variant	-	-
12	87160120	Gstz1	rs51729137	G	A	missense_variant	-	-
12	87161541	Gstz1	rs8259789	T	G	missense_variant	-	-
12	87174067	Tmed8	rs235344811	A	C	missense_variant	-	-
12	87200146	Tmed8	rs228664398	C	T	missense_variant	-	-
12	87200681	Samd15	rs224492217	A	T	missense_variant	-	-
12	87201700	Samd15	rs262158368	T	G	missense_variant	-	-
12	87208919	Samd15	rs49323668	C	G	missense_variant	-	-
12	87221370	Noxred1	rs257727603	G	C	missense_variant	-	-
12	87221373	Noxred1	rs226402451	G	T	missense_variant	-	-
12	87224256	Noxred1	rs49532244	G	A	missense_variant	-	-
12	87233409	Noxred1	rs49563187	T	C	missense_variant	-	-
12	87246224	Vipas39	rs262115546	T	C	missense_variant	-	-
12	87280020	Ism2	rs47610897	T	C	missense_variant	-	-
12	87282724	Ism2	rs48959345	A	G	missense_variant	-	-
12	87282783	Ism2	rs579431958	C	T	missense_variant	-	-
12	87285184	Ism2	rs218110189	C	T	missense_variant	-	-
12	87285196	Ism2	rs238037756	G	A	missense_variant	-	-
12	87443701	Alkbh1	rs246038514	C	T	missense_variant	-	-
12	87443702	Alkbh1	rs261738815	T	C	missense_variant	-	-
12	87443795	Alkbh1	rs254014284	T	C	missense_variant	-	-
12	87443804	Alkbh1	rs219290026	A	C	missense_variant	-	-
12	87449383	Slirp	-	A	a/g	missense_variant	-	-
12	87449426	Slirp	rs47649762	C	T	missense_variant	-	-
12	87517131	Gm8300	-	A	a/g	missense_variant	-	-
12	87517269	Gm8300	-	G	g/a	missense_variant	-	-
12	87608071	Oog1	-	C	c/a	missense_variant	~	-
12	87608204	Oog1	-	A	a/t	missense_variant	~	-
12	87608539	Oog1	-	C	c/a	missense_variant	~	-
12	87773387	Gm21319	-	G	A	missense_variant		-
12	87773411	Gm21319	-	T	C	missense_variant		-
12	87773498	Gm21319	rs583360070	A	G	missense_variant		-
12	87773543	Gm21319	-	T	t/c	missense_variant		-
12	87773600	Gm21319	-	C	c/t	missense_variant	-	-
12	87773751	Gm21319	-	A	g	missense_variant		-
12	87795647	Gm21936	-	C	c/t	missense_variant	~	-
12	87795679	Gm21936	rs584327168	G	g/t	missense_variant	~	-
12	87795805	Gm21936	-	A	t	missense_variant		-
12	87795933	Gm21936	-	C	t	missense_variant		-
12	87919491	Gm2035	rs582769615	C	G	missense_variant	~	-
12	87956597	Gm2042	-	C	t	missense_variant	~	-
12	87959137	Gm2042	-	G	g/a	missense_variant	~	-
12	87959902	Gm2042	-	C	a	missense_variant	~	-
12	87959974	Gm2042	-	C	c/g	missense_variant	~	-
12	87980170	Gm2046	-	A	t	missense_variant	~	-
12	88011983	Gm2075	-	T	t/c	missense_variant	~	-
12	88012082	Gm2075	-	A	a/g	missense_variant	~	-
12	88012255	Gm2075	-	G	T	missense_variant	~	-
12	88012258	Gm2075	-	T	a	missense_variant	~	-
12	88018638	Gm6803	-	C	c/a	missense_variant	~	-
12	88175885	Gm10436	rs580311129	C	c/t	missense_variant	~	-
12	88176141	Gm10436	-	C	c/a	missense_variant	~	-
12	88176297	Gm10436	-	G	g/c	missense_variant	~	-
12	88176362	Gm10436	rs387666748	A	t	missense_variant	~	-
12	88176369	Gm10436	-	G	t	missense_variant	~	-
12	88177120	Gm10436	-	T	c	missense_variant		-
12	88177137	Gm10436	rs582507504	C	t	missense_variant		-
12	88177390	Gm10436	-	G	g/t	missense_variant	~	-
12	88177497	Gm10436	-	G	g/a	missense_variant	-	-
12	88249690	Gm8332	-	T	t/a	missense_variant	-	-
12	88271616	Gm5662	-	C	c/t	missense_variant	~	-
12	88271618	Gm5662	-	C	c/t	missense_variant	~	-
12	88285230	Gm7104	rs48688448	T	t/g	missense_variant	-	-
12	88329286	Gm10264	rs218193472	C	A	missense_variant	-	-
12	88329384	Gm10264	rs581837552	T	G	missense_variant	-	-
12	88329592	Gm10264	rs52107530	G	C	missense_variant	-	-
12	88329635	Gm10264	rs582050713	G	T	missense_variant	-	-
12	88371766	Adck1	rs49462896	G	T	missense_variant	-	-
12	88461034	Adck1	rs244368272	G	A	missense_variant	-	-
12	89512026	Nrxn3	rs46117135	G	A	missense_variant	-	-
12	91234161	Cep128	rs48026157	A	C	missense_variant	-	-
12	91260124	Cep128	rs261762568	G	T	missense_variant	-	-
12	91260575	Cep128	rs51557552	T	C	missense_variant	-	-
12	91266888	Cep128	rs46446778	T	C	missense_variant	-	-
12	91299035	Cep128	rs252980304	C	T	missense_variant	-	-
12	91401098	Tshr	rs46276798	C	T	missense_variant	-	-
12	91537329	Tshr	rs261668742	C	A	missense_variant	-	-
12	91648600	Ston2	rs51355902	A	G	missense_variant	-	-
12	91648734	Ston2	rs580259202	A	C	missense_variant	-	-
12	91648792	Ston2	rs48054856	T	G	missense_variant	-	-
12	91740561	Ston2	rs259143037	T	C	missense_variant	-	-
12	91740671	Ston2	rs250632144	A	G	missense_variant	-	-
12	91831779	Sel1l	rs48209558	C	T	missense_variant	-	-
12	91841660	Sel1l	rs51354283	T	G	missense_variant	-	-
12	91841817	Sel1l	rs46978451	G	C	missense_variant	-	-
12	95779644	Flrt2	rs32748190	C	T	missense_variant	-	-
12	95780570	Flrt2	rs32748193	G	A	missense_variant	-	-
12	98203960	Galc	rs241177635	C	T	missense_variant	-	-
12	98234285	Galc	rs256512444	T	C	missense_variant	-	-
12	98275124	Gpr65	rs247475183	G	A	missense_variant	-	-
12	98518787	Kcnk10	rs259559227	G	A	missense_variant	-	-
12	98634289	Spata7	rs13481607	A	G	missense_variant	-	-
12	98662041	Spata7	rs13463203	G	C	missense_variant	-	-
12	98710831	Ptpn21	rs254437029	G	T	missense_variant	-	-
12	98757029	Zc3h14	rs579902595	C	T	missense_variant	-	-
12	98757035	Zc3h14	rs256492532	G	A	missense_variant	-	-
12	98758807	Zc3h14	-	G	g/a	missense_variant	-	-
12	98815962	Eml5	rs49080862	T	C	missense_variant	-	-
12	98943336	Ttc8	rs227439319	A	G	missense_variant	-	-
12	99883308	Efcab11	rs232091124	C	T	missense_variant	-	-
12	99898341	Tdp1	rs246911724	C	T	missense_variant	-	-
12	99909725	Tdp1	rs233811357	A	G	missense_variant	-	-
12	99909747	Tdp1	rs254332576	G	A	missense_variant	-	-
12	99909765	Tdp1	rs211759674	C	T	missense_variant	-	-
12	100061554	Kcnk13	rs49743523	G	T	missense_variant	-	-
12	100132210	Nrde2	rs6238859	G	A	missense_variant	-	-
12	100132288	Nrde2	rs6238974	G	A	missense_variant	-	-
12	100137667	Nrde2	rs234787660	T	C	missense_variant	-	-
12	100143777	Nrde2	rs6341175	A	G	missense_variant	-	-
12	100149910	Nrde2	rs45859201	A	G	missense_variant	-	-
12	100149991	Nrde2	rs231964824	G	A	missense_variant	-	-
12	100149993	Nrde2	rs256946735	C	A	missense_variant	-	-
12	100150016	Nrde2	rs216350176	T	C	missense_variant	-	-
12	100159548	Nrde2	rs251072869	A	G	missense_variant	-	-
12	100415178	Ttc7b	rs47891272	C	T	missense_variant	-	-
12	100415225	Ttc7b	rs46928963	T	C	missense_variant	-	-
12	100415246	Ttc7b	rs251391039	C	T	missense_variant	-	-
12	100551479	Rps6ka5	rs256164134	T	C	missense_variant	-	-
12	100787649	9030617O03Rik	rs247155605	A	G	missense_variant	-	-
12	100841468	9030617O03Rik	rs32945286	C	T	missense_variant	-	-
12	100841481	9030617O03Rik	rs247394950	A	G	missense_variant	-	-
12	100841482	9030617O03Rik	rs216808063	A	G	missense_variant	-	-
12	100844766	9030617O03Rik	rs32945894	T	C	missense_variant	-	-
12	100850307	9030617O03Rik	rs32950657	G	A	missense_variant	-	-
12	100871419	9030617O03Rik	rs242962381	G	A	missense_variant	-	-
12	100912932	Ccdc88c	rs32954833	G	C	missense_variant	-	-
12	100912995	Ccdc88c	rs242246566	C	A	missense_variant	-	-
12	100913566	Ccdc88c	rs32955699	C	T	missense_variant	-	-
12	100916760	Ccdc88c	rs32953028	G	T	missense_variant	-	-
12	100928865	Ccdc88c	rs32957287	A	G	missense_variant	-	-
12	100928887	Ccdc88c	rs51727096	G	A	missense_variant	-	-
12	100935680	Ccdc88c	rs222036939	T	C	missense_variant	-	-
12	100948533	Ccdc88c	rs32961577	C	T	missense_variant	-	-
12	100967953	Ccdc88c	rs225204910	T	C	missense_variant	-	-
12	101509258	Catsperb	rs32988144	A	G	missense_variant	-	-
12	101549836	Catsperb	rs32987490	C	A	missense_variant	-	-
12	101883678	Trip11	rs33013788	C	T	missense_variant	-	-
12	101885070	Trip11	rs33014660	G	A	missense_variant	-	-
12	101885893	Trip11	rs33015461	C	A	missense_variant	-	-
12	101886129	Trip11	rs33016344	C	T	missense_variant	-	-
12	101886159	Trip11	rs33016347	C	T	missense_variant	-	-
12	101893721	Trip11	rs33014908	A	G	missense_variant	-	-
12	101926528	Atxn3	rs33021484	C	T	missense_variant	-	-
12	102313028	Rin3	rs259815398	G	A	missense_variant	-	-
12	102361334	Rin3	rs220741612	T	G	missense_variant	-	-
12	102361355	Rin3	rs36808742	T	C	missense_variant	-	-
12	102368511	Rin3	rs38029196	G	A	missense_variant	-	-
12	102368907	Rin3	rs216515797	A	G	missense_variant	-	-
12	102369020	Rin3	rs37524526	A	C	missense_variant	-	-
12	102369206	Rin3	rs229911568	G	A	missense_variant	-	-
12	102369825	Rin3	rs223198009	C	A	missense_variant	-	-
12	102555134	Chga	rs13461500	A	G	missense_variant	-	-
12	102561372	Chga	rs587503447	T	C	missense_variant	-	-
12	102561778	Chga	rs220069409	T	A	missense_variant	-	-
12	102561814	Chga	rs226102427	A	T	missense_variant	-	-
12	102561886	Chga	rs228269185	T	C	missense_variant	-	-
12	102562057	Chga	rs52593624	G	A	missense_variant	-	-
12	102562791	Chga	rs261396023	G	C	missense_variant	-	-
12	102562808	Chga	rs228533971	G	A	missense_variant	-	-
12	102562961	Chga	rs213755206	G	A	missense_variant	-	-
12	102674907	Itpk1	rs241804558	T	C	missense_variant	-	-
12	102674909	Itpk1	rs260670989	G	A	missense_variant	-	-
12	102674931	Itpk1	rs235135539	C	T	missense_variant	-	-
12	102742237	Moap1	rs213634756	C	A	missense_variant	-	-
12	102742889	Moap1	rs13467989	C	T	missense_variant	-	-
12	102744743	Tmem251	rs263372474	T	A	missense_variant	-	-
12	102757571	AK010878	-	A	C	missense_variant	-	-
12	102758054	Ubr7	rs256564306	A	G	missense_variant	-	-
12	102761380	Ubr7	rs228709210	G	A	missense_variant	-	-
12	102761381	Ubr7	rs260465345	G	A	missense_variant	-	-
12	102763518	Ubr7	rs47160510	G	A	missense_variant	-	-
12	102768145	Ubr7	rs46431462	C	T	missense_variant	-	-
12	102769860	Ubr7	rs255491595	A	G	missense_variant	-	-
12	102785121	Btbd7	-	G	g/a	missense_variant	-	-
12	102785134	Btbd7	-	G	g/t	missense_variant	-	-
12	102785161	Btbd7	-	G	g/a	missense_variant	-	-
12	102785166	Btbd7	-	C	c/t	missense_variant	-	-
12	102785182	Btbd7	-	C	c/t	missense_variant	-	-
12	102785191	Btbd7	-	G	g/t	missense_variant	-	-
12	102785227	Btbd7	-	G	g/t	missense_variant	-	-
12	102785263	Btbd7	-	C	c/t	missense_variant	-	-
12	102785292	Btbd7	-	G	g/a	missense_variant	-	-
12	102785308	Btbd7	rs585423188	A	a/g	missense_variant	-	-
12	102785311	Btbd7	rs256388185	T	t/c	missense_variant	-	-
12	102785356	Btbd7	rs579974163	C	c/t	missense_variant	-	-
12	102785364	Btbd7	-	G	g/t	missense_variant	-	-
12	102785371	Btbd7	rs582886342	G	g/t	missense_variant	-	-
12	102785392	Btbd7	-	C	c/t	missense_variant	-	-
12	102785407	Btbd7	rs586741824	G	g/a	missense_variant	-	-
12	102785430	Btbd7	-	A	a/g	missense_variant	-	-
12	102785431	Btbd7	-	C	c/t	missense_variant	-	-
12	102785450	Btbd7	-	C	c/a	missense_variant	-	-
12	102785460	Btbd7	-	C	c/t	missense_variant	-	-
12	102785466	Btbd7	rs581388688	G	g/a	missense_variant	-	-
12	102785484	Btbd7	-	G	g/a	missense_variant	-	-
12	102785503	Btbd7	-	G	g/t	missense_variant	-	-
12	102785544	Btbd7	-	A	a/g	missense_variant	-	-
12	102785556	Btbd7	-	C	c/t	missense_variant	-	-
12	102785563	Btbd7	-	G	g/t	missense_variant	-	-
12	102785628	Btbd7	-	T	t/c	missense_variant	-	-
12	102785629	Btbd7	-	G	g/a	missense_variant	-	-
12	102785700	Btbd7	-	T	t/g	missense_variant	-	-
12	102785745	Btbd7	-	C	c/a	missense_variant	-	-
12	102785755	Btbd7	rs578484274	T	t/g	missense_variant	-	-
12	102785766	Btbd7	-	T	t/c	missense_variant	-	-
12	102785854	Btbd7	-	G	g/a	missense_variant	-	-
12	102785884	Btbd7	-	C	c/t	missense_variant	-	-
12	102785893	Btbd7	-	C	c/t	missense_variant	-	-
12	102787949	Btbd7	rs238426614	G	A	missense_variant	-	-
12	102788112	Btbd7	-	A	a/t	missense_variant	-	-
12	102788119	Btbd7	-	G	g/a	missense_variant	-	-
12	102900252	Cox8c	rs225970350	C	T	missense_variant	-	-
12	103011211	Unc79	rs46675855	G	A	missense_variant	-	-
12	103112757	Unc79	rs216831207	C	T	missense_variant	-	-
12	103323781	Asb2	rs49531062	C	T	missense_variant	-	-
12	103392715	Otub2	rs254963473	G	A	missense_variant	-	-
12	103403313	Otub2	rs51943584	C	T	missense_variant	-	-
12	103407319	9330161L09Rik	rs48459067	G	A	missense_variant	-	-
12	103407473	9330161L09Rik	rs50437512	C	T	missense_variant	-	-
12	103408327	Ddx24	rs51112490	A	G	missense_variant	-	-
12	103419195	Ddx24	rs51570416	T	G	missense_variant	-	-
12	103424258	Ddx24	rs52033508	G	C	missense_variant	-	-
12	103425645	Ddx24	rs49537945	C	A	missense_variant	-	-
12	103436580	Ifi27	rs51468700	C	G	missense_variant	-	-
12	103437685	Ifi27	rs225231551	T	C	missense_variant	-	-
12	103443503	Ifi27l2a	rs262545018	A	C	missense_variant	-	-
12	103451085	Ifi27l2b	rs52259829	T	C	missense_variant	-	-
12	103451104	Ifi27l2b	rs250398267	T	g	missense_variant	-	-
12	103451107	Ifi27l2b	rs214736415	T	c	missense_variant	-	-
12	103451112	Ifi27l2b	rs581050443	A	g	missense_variant	-	-
12	103451122	Ifi27l2b	rs216188918	T	t/g	missense_variant	-	-
12	103451131	Ifi27l2b	rs583571142	T	g	missense_variant	-	-
12	103451140	Ifi27l2b	rs253535092	T	g	missense_variant	-	-
12	103451148	Ifi27l2b	rs580676345	T	G	missense_variant	-	-
12	103451152	Ifi27l2b	rs220881674	T	C	missense_variant	-	-
12	103451157	Ifi27l2b	rs237525244	A	G	missense_variant	-	-
12	103451184	Ifi27l2b	rs223218112	T	G	missense_variant	-	-
12	103451188	Ifi27l2b	rs240695716	T	C	missense_variant	-	-
12	103451193	Ifi27l2b	rs260056772	A	G	missense_variant	-	-
12	103451206	Ifi27l2b	-	C	c/t	missense_variant	-	-
12	103451209	Ifi27l2b	-	G	g/t	missense_variant	-	-
12	103451218	Ifi27l2b	rs583985705	T	t/g	missense_variant	-	-
12	103451224	Ifi27l2b	rs242617838	C	c/t	missense_variant	-	-
12	103451232	Ifi27l2b	rs264592781	A	G	missense_variant	-	-
12	103451241	Ifi27l2b	rs255223509	A	G	missense_variant	-	-
12	103451262	Ifi27l2b	rs226489712	C	G	missense_variant	-	-
12	103451313	Ifi27l2b	rs579153277	C	G	missense_variant	-	-
12	103451346	Ifi27l2b	rs255002288	A	G	missense_variant	-	-
12	103451347	Ifi27l2b	rs212571606	G	C	missense_variant	-	-
12	103451349	Ifi27l2b	rs235843259	A	G	missense_variant	-	-
12	103451350	Ifi27l2b	rs262184468	T	C	missense_variant	-	-
12	103451820	Ifi27l2b	-	G	a	missense_variant	~	-
12	103451830	Ifi27l2b	rs583319006	G	t	missense_variant	~	-
12	103451833	Ifi27l2b	rs586549267	C	t	missense_variant	~	-
12	103451845	Ifi27l2b	rs580626351	T	c	missense_variant	~	-
12	103452492	Ifi27l2b	rs581260427	C	G	missense_variant	-	-
12	103452493	Ifi27l2b	rs584555697	A	C	missense_variant	-	-
12	103452500	Ifi27l2b	rs587305020	C	t	missense_variant	-	-
12	103455772	Ifi27l2b	-	A	G	missense_variant	-	-
12	103456372	Ifi27l2b	-	G	a	missense_variant	~	-
12	103456382	Ifi27l2b	-	G	t	missense_variant	-	-
12	103456385	Ifi27l2b	rs582616740	C	t	missense_variant	-	-
12	103456397	Ifi27l2b	rs585170910	T	c	missense_variant	-	-
12	103457036	Ifi27l2b	rs241482707	C	G	missense_variant	-	-
12	103457037	Ifi27l2b	rs260840536	A	C	missense_variant	-	-
12	103457044	Ifi27l2b	rs585885800	C	T	missense_variant	-	-
12	103587473	Ppp4r4	rs230065199	A	G	missense_variant	-	-
12	103604586	Ppp4r4	rs264589800	C	T	missense_variant	-	-
12	103610595	Ppp4r4	rs33046663	A	G	missense_variant	-	-
12	103628480	Serpina10	rs33046185	C	T	missense_variant	-	-
12	103628577	Serpina10	rs33046190	T	C	missense_variant	-	-
12	103628865	Serpina10	rs33047097	A	G	missense_variant	-	-
12	103653918	Serpina6	rs8273542	T	C	missense_variant	-	-
12	103654011	Serpina6	rs8273541	C	T	missense_variant	-	-
12	103654061	Serpina6	rs33048474	T	A	missense_variant	-	-
12	103668928	Gm46	rs227063658	C	T	missense_variant	-	-
12	103668941	Gm46	rs240808738	G	C	missense_variant	-	-
12	103670272	Gm46	rs33050343	A	G	missense_variant	-	-
12	103689869	Serpina1f	rs33050223	T	G	missense_variant	-	-
12	103728250	Serpina1b	-	G	g/a	missense_variant	-	-
12	103728270	Serpina1b	-	C	c/t	missense_variant	-	-
12	103728322	Serpina1b	-	G	g/t	missense_variant	-	-
12	103728334	Serpina1b	-	G	g/a	missense_variant	-	-
12	103728399	Serpina1b	-	G	g/a	missense_variant	-	-
12	103729307	Serpina1b	-	C	c/t	missense_variant	-	-
12	103729337	Serpina1b	-	T	t/g	missense_variant	-	-
12	103729341	Serpina1b	-	C	c/t	missense_variant	-	-
12	103729365	Serpina1b	-	T	t/a	missense_variant	-	-
12	103729374	Serpina1b	-	G	g/t	missense_variant	-	-
12	103729376	Serpina1b	-	A	a/g	missense_variant	-	-
12	103729381	Serpina1b	-	C	c/a	missense_variant	-	-
12	103730474	Serpina1b	-	C	c/a	missense_variant	-	-
12	103730500	Serpina1b	-	C	c/t	missense_variant	-	-
12	103730507	Serpina1b	-	C	c/a	missense_variant	-	-
12	103732289	Serpina1b	-	G	g/t	missense_variant	-	-
12	103732419	Serpina1b	-	C	c/t	missense_variant	~	-
12	103763781	Serpina1d	-	G	g/t	missense_variant	-	-
12	103763796	Serpina1d	-	T	t/g	missense_variant		-
12	103763798	Serpina1d	-	G	g/a	missense_variant		-
12	103763801	Serpina1d	-	A	G	missense_variant		-
12	103764744	Serpina1d	-	C	c/t	missense_variant	-	-
12	103764778	Serpina1d	-	T	t/c	missense_variant	-	-
12	103765803	Serpina1d	-	T	t/c	missense_variant	-	-
12	103765812	Serpina1d	-	C	c/t	missense_variant	-	-
12	103767467	Serpina1d	-	T	c	missense_variant	-	-
12	103854802	Serpina1a	rs583536792	A	a/t	missense_variant	-	-
12	103855928	Serpina1a	-	C	c/a	missense_variant	-	-
12	103855954	Serpina1a	-	C	c/t	missense_variant	~	-
12	103857891	Serpina1a	-	G	t	missense_variant	~	-
12	103860417	Serpina1a	-	C	t	missense_variant	-	-
12	103895020	Serpina1c	-	G	a	missense_variant	-	-
12	103895136	Serpina1c	rs581284453	A	T	missense_variant	-	-
12	103896099	Serpina1c	-	G	g/t	missense_variant	~	-
12	103896113	Serpina1c	-	T	t/g	missense_variant	~	-
12	103896148	Serpina1c	-	G	g/t	missense_variant	~	-
12	103897135	Serpina1c	rs587284593	C	c/g	missense_variant	-	-
12	103897188	Serpina1c	-	C	c/t	missense_variant	-	-
12	103897201	Serpina1c	-	C	c/g	missense_variant	-	-
12	103897208	Serpina1c	-	C	c/t	missense_variant	-	-
12	103897233	Serpina1c	-	A	a/g	missense_variant	-	-
12	103897265	Serpina1c	-	C	c/a	missense_variant	-	-
12	103897291	Serpina1c	-	C	c/t	missense_variant	-	-
12	103897304	Serpina1c	-	C	c/a	missense_variant	-	-
12	103899224	Serpina1c	-	G	t	missense_variant	~	-
12	103948112	Serpina1e	-	C	c/t	missense_variant	~	-
12	103948120	Serpina1e	-	T	t/g	missense_variant	~	-
12	103948148	Serpina1e	-	T	t/a	missense_variant		-
12	103948157	Serpina1e	-	G	g/t	missense_variant		-
12	103949124	Serpina1e	-	A	a/t	missense_variant	-	-
12	103949126	Serpina1e	-	C	c/t	missense_variant	-	-
12	103949239	Serpina1e	-	A	a/g	missense_variant	~	-
12	103949279	Serpina1e	-	G	C	missense_variant		-
12	103951182	Serpina1e	-	G	g/a	missense_variant	~	-
12	103951247	Serpina1e	-	A	t	missense_variant	~	-
12	103951387	Serpina1e	rs583593822	A	C	missense_variant	~	-
12	103986131	ENSMUSG00000063232	rs582025811	G	T	missense_variant	-	-
12	103986526	ENSMUSG00000063232	rs583825435	C	A	missense_variant	-	-
12	104008705	Serpina9	rs249937780	T	A	missense_variant	-	-
12	104008796	Serpina9	rs240123279	A	G	missense_variant	-	-
12	104105322	Serpina5	-	T	t/c	missense_variant	-	-
12	104112865	Serpina3a	-	G	g/c	missense_variant	-	-
12	104112878	Serpina3a	rs229765077	T	t/c	missense_variant	-	-
12	104116487	Serpina3a	rs233706454	C	G	missense_variant	-	-
12	104116517	Serpina3a	rs222420664	A	T	missense_variant	-	-
12	104121501	Serpina3a	rs251316706	A	G	missense_variant	-	-
12	104130993	Serpina3b	rs262573443	A	G	missense_variant	-	-
12	104133098	Serpina3b	rs254997094	C	A	missense_variant	-	-
12	104147322	Serpina3c	rs8271162	C	A	missense_variant	-	-
12	104147324	Serpina3c	rs8271163	A	G	missense_variant	-	-
12	104147329	Serpina3c	rs8271164	C	G	missense_variant	-	-
12	104147344	Serpina3c	rs8271165	A	C	missense_variant	-	-
12	104148324	Serpina3c	rs8272704	A	C	missense_variant	-	-
12	104148404	Serpina3c	rs584816096	G	C	missense_variant	-	-
12	104148406	Serpina3c	rs579110391	T	C	missense_variant	-	-
12	104148458	Serpina3c	rs223022443	C	T	missense_variant	-	-
12	104216930	Serpina3f	rs214061443	G	g/a	missense_variant	-	-
12	104216935	Serpina3f	-	A	a/g	missense_variant	-	-
12	104217182	Serpina3f	rs582925938	C	c/t	missense_variant	-	-
12	104217445	Serpina3f	-	A	a/g	missense_variant	-	-
12	104217455	Serpina3f	-	T	t/c	missense_variant	-	-
12	104217456	Serpina3f	-	G	g/c	missense_variant	-	-
12	104218326	Serpina3f	rs580072326	G	A	missense_variant	-	-
12	104239043	Serpina3g	rs249936729	A	G	missense_variant	-	-
12	104240298	Serpina3g	rs213148906	C	G	missense_variant	-	-
12	104240308	Serpina3g	-	A	a/g	missense_variant	-	-
12	104265115	Serpina3i	-	G	g/a	missense_variant	-	-
12	104265210	Serpina3i	-	A	a/c	missense_variant	-	-
12	104265259	Serpina3i	-	C	c/a	missense_variant	-	-
12	104265263	Serpina3i	-	T	t/c	missense_variant	-	-
12	104265311	Serpina3i	-	T	c	missense_variant	-	-
12	104265348	Serpina3i	-	C	c/g	missense_variant	-	-
12	104265454	Serpina3i	rs587567492	C	c/t	missense_variant	-	-
12	104265460	Serpina3i	-	G	g/a	missense_variant	-	-
12	104265589	Serpina3i	rs33114547	T	C	missense_variant	-	-
12	104265599	Serpina3i	rs584561146	A	g	missense_variant	-	-
12	104265630	Serpina3i	-	G	g/c	missense_variant	-	-
12	104265662	Serpina3i	-	A	a/g	missense_variant	-	-
12	104267726	Serpina3i	rs253050964	G	A	missense_variant	-	-
12	104268534	Serpina3i	-	A	a/g	missense_variant	-	-
12	104314613	Serpina3j	rs224745498	G	A	missense_variant	-	-
12	104315000	Serpina3j	rs254951612	A	G	missense_variant	-	-
12	104317337	Serpina3j	rs33116519	G	T	missense_variant	-	-
12	104340553	Serpina3k	rs33122271	A	G	missense_variant	-	-
12	104389280	Serpina3m	rs8273248	A	G	missense_variant	-	-
12	104389443	Serpina3m	rs219379568	G	C	missense_variant	-	-
12	104389544	Serpina3m	rs8273245	G	T	missense_variant	-	-
12	104391602	Serpina3m	rs8273274	T	G	missense_variant	-	-
12	104391623	Serpina3m	rs250671280	A	G	missense_variant	-	-
12	104408813	Serpina3n	rs247558461	C	T	missense_variant	-	-
12	104408925	Serpina3n	rs33131500	G	A	missense_variant	-	-
12	104476456	Gm10000	rs246998837	A	G	missense_variant	-	-
12	104476483	Gm10000	rs217502799	A	G	missense_variant	-	-
12	104696496	Dicer1	-	A	C	missense_variant	-	-
12	104707012	Dicer1	rs33160718	C	G	missense_variant	-	-
12	104730240	Dicer1	rs264045505	A	T	missense_variant	-	-
12	104771913	Clmn	rs244449771	G	A	missense_variant	-	-
12	104777122	Clmn	rs246686336	G	A	missense_variant	-	-
12	104871157	4930408O17Rik	rs234637125	G	A	missense_variant	-	-
12	104871211	4930408O17Rik	rs255827986	C	T	missense_variant	-	-
12	104871241	4930408O17Rik	rs33177515	C	T	missense_variant	-	-
12	104943327	Syne3	rs241144287	C	T	missense_variant	-	-
12	104963190	Syne3	rs251260722	A	C	missense_variant	-	-
12	104975756	Syne3	rs260579027	T	C	missense_variant	-	-
12	105147138	Tcl1b2	rs33194093	A	G	missense_variant	-	-
12	105153108	Tcl1b2	-	C	T	missense_variant	-	-
12	105154063	Tcl1b2	-	G	A	missense_variant	-	-
12	105159850	Tcl1b1	-	A	T	missense_variant	-	-
12	105159890	Tcl1b1	-	C	T	missense_variant	-	-
12	105178932	Tcl1b5	-	G	A	missense_variant	-	-
12	105193458	Tcl1b3	-	A	a/c	missense_variant	-	-
12	105194479	Tcl1b3	-	A	G	missense_variant	-	-
12	105217634	Tcl1	rs33199114	C	G	missense_variant	-	-
12	105218649	Tcl1	rs239539171	C	T	missense_variant	-	-
12	105604385	Bdkrb1	rs48185323	A	G	missense_variant	-	-
12	105604486	Bdkrb1	rs50013551	G	A	missense_variant	-	-
12	105604639	Bdkrb1	rs50311027	A	T	missense_variant	-	-
12	105604655	Bdkrb1	rs51739831	A	G	missense_variant	-	-
12	105604664	Bdkrb1	rs50337260	T	C	missense_variant	-	-
12	105604777	Bdkrb1	rs225592063	C	T	missense_variant	-	-
12	105604931	Bdkrb1	rs48860675	A	G	missense_variant	-	-
12	105604943	Bdkrb1	rs217408500	T	C	missense_variant	-	-
12	105641197	Atg2b	rs45987565	T	C	missense_variant	-	-
12	105641292	Atg2b	rs45661382	A	G	missense_variant	-	-
12	105646858	Atg2b	rs46024314	T	G	missense_variant	-	-
12	105658353	Atg2b	rs46866938	G	A	missense_variant	-	-
12	105658852	Atg2b	rs49550817	A	G	missense_variant	-	-
12	105742372	Ak7	rs235741174	G	A	missense_variant	-	-
12	105763991	Ak7	rs45988822	A	G	missense_variant	-	-
12	105829185	Papola	rs36443875	A	G	missense_variant	-	-
12	75925307	Syne2	rs29190035	A	C	missense_variant	C	missense_variant
12	76029886	Syne2	rs47530195	A	G	missense_variant	G	missense_variant
12	76052105	Syne2	rs46100745	C	A	missense_variant	A	missense_variant
12	76052129	Syne2	rs225018970	G	A	missense_variant	A	missense_variant
12	76057543	Syne2	rs29188142	A	G	missense_variant	G	missense_variant
12	76061653	Syne2	rs246876841	G	T	missense_variant	T	missense_variant
12	76061673	Syne2	rs47975304	A	G	missense_variant	G	missense_variant
12	76061745	Syne2	rs51743451	A	G	missense_variant	G	missense_variant
12	76064165	Syne2	rs51072474	A	G	missense_variant	G	missense_variant
12	76221702	Tex21	rs46432952	G	A	missense_variant	A	missense_variant
12	76329275	Akap5	-	T	C	missense_variant	C	missense_variant
12	76349657	Zbtb25	rs249288440	T	C	missense_variant	C	missense_variant
12	81168272	Smoc1	rs32685077	A	G	missense_variant	G	missense_variant
12	87449306	Slirp	-	G	g/a	missense_variant	g/a	missense_variant
12	87449307	Slirp	-	C	c/a	missense_variant	c/a	missense_variant
12	87449324	Slirp	-	G	g/a	missense_variant	g/a	missense_variant
12	87449340	Slirp	-	C	c/t	missense_variant	c/t	missense_variant
12	87449343	Slirp	-	T	t/a	missense_variant	t/a	missense_variant
12	87449381	Slirp	-	A	a/c	missense_variant	a/t	missense_variant
12	87449395	Slirp	-	G	g/a	missense_variant	g/a	missense_variant
12	87517249	Gm8300	-	T	t/c	missense_variant	t/c	missense_variant
12	87621889	Gm4027	-	T	t/c	missense_variant	t/c	missense_variant
12	87876954	Gm2016	rs584780773	A	g	missense_variant	g	missense_variant
12	87919568	Gm2035	rs229583265	T	G	missense_variant	G	missense_variant
12	87919680	Gm2035	rs249858777	T	G	missense_variant	G	missense_variant
12	87958743	Gm2042	-	G	c	missense_variant	c	missense_variant
12	88012134	Gm2075	rs235081922	G	a	missense_variant	a	missense_variant
12	88018575	Gm6803	-	G	c	missense_variant	C	missense_variant
12	88027148	Gm2056	rs246240106	T	g	missense_variant	G	missense_variant
12	88177640	Gm10436	-	T	t/a	missense_variant	t/a	missense_variant
12	88285289	Gm7104	rs581495437	C	t	missense_variant	c/t	missense_variant
12	88285622	Gm7104	rs51665735	A	a/g	missense_variant	a/g	missense_variant
12	88285685	Gm7104	rs581581705	C	t	missense_variant	c/t	missense_variant
12	88321111	Gm5039	rs29133567	G	C	missense_variant	C	missense_variant
12	91259993	Cep128	rs13481585	A	G	missense_variant	G	missense_variant
12	91537435	Tshr	rs29180509	G	C	missense_variant	C	missense_variant
12	99891314	Tdp1	rs46723373	T	C	missense_variant	C	missense_variant
12	99891317	Tdp1	rs47131865	T	C	missense_variant	C	missense_variant
12	99891344	Tdp1	rs51334314	T	C	missense_variant	C	missense_variant
12	99898270	Tdp1	rs29197978	C	A	missense_variant	A	missense_variant
12	100835325	9030617O03Rik	rs29171207	T	C	missense_variant	C	missense_variant
12	101899018	Trip11	rs29158403	A	G	missense_variant	G	missense_variant
12	103675424	Gm46	rs33052635	A	C	missense_variant	C	missense_variant
12	103693465	Serpina1f	rs29176351	T	C	missense_variant	C	missense_variant
12	103730394	Serpina1b	-	A	G	missense_variant	G	missense_variant
12	103730430	Serpina1b	-	A	G	missense_variant	G	missense_variant
12	103732537	Serpina1b	-	T	G	missense_variant	g	missense_variant
12	103765725	Serpina1d	-	G	T	missense_variant	T	missense_variant
12	103765811	Serpina1d	-	G	g/a	missense_variant	A	missense_variant
12	103767887	Serpina1d	-	G	t	missense_variant	t	missense_variant
12	103768022	Serpina1d	-	T	c	missense_variant	C	missense_variant
12	103855867	Serpina1a	rs212785542	G	C	missense_variant	C	missense_variant
12	103895177	Serpina1c	rs50442896	C	g	missense_variant	G	missense_variant
12	103897047	Serpina1c	rs47707239	G	C	missense_variant	C	missense_variant
12	103897052	Serpina1c	rs48819922	C	g	missense_variant	G	missense_variant
12	103984801	ENSMUSG00000063232	rs29149238	G	C	missense_variant	C	missense_variant
12	103986082	ENSMUSG00000063232	rs33076427	A	G	missense_variant	G	missense_variant
12	104008571	Serpina9	rs29149209	A	G	missense_variant	G	missense_variant
12	104008733	Serpina9	rs29213687	A	C	missense_variant	C	missense_variant
12	104031039	Serpina12	rs33084677	T	C	missense_variant	C	missense_variant
12	104031054	Serpina12	rs33084680	C	T	missense_variant	T	missense_variant
12	104037824	Serpina12	rs29215654	T	C	missense_variant	C	missense_variant
12	104038044	Serpina12	rs29185679	A	T	missense_variant	T	missense_variant
12	104038166	Serpina12	rs29181955	T	C	missense_variant	C	missense_variant
12	104101845	Serpina5	rs33093791	T	C	missense_variant	C	missense_variant
12	104102236	Serpina5	rs33094340	T	G	missense_variant	G	missense_variant
12	104103210	Serpina5	rs46102582	G	A	missense_variant	A	missense_variant
12	104103216	Serpina5	rs48298551	C	T	missense_variant	T	missense_variant
12	104103246	Serpina5	rs33095138	G	A	missense_variant	A	missense_variant
12	104105195	Serpina5	rs231731500	G	g/a	missense_variant	g/a	missense_variant
12	104105217	Serpina5	rs252858825	C	c/g	missense_variant	c/g	missense_variant
12	104105223	Serpina5	rs217549468	T	t/c	missense_variant	t/c	missense_variant
12	104105245	Serpina5	rs235829012	C	c/g	missense_variant	c/g	missense_variant
12	104105255	Serpina5	rs247680396	C	c/t	missense_variant	c/t	missense_variant
12	104105297	Serpina5	rs249858765	C	c/a	missense_variant	c/a	missense_variant
12	104105300	Serpina5	rs215002157	A	a/t	missense_variant	a/t	missense_variant
12	104105301	Serpina5	rs240061765	C	c/t	missense_variant	c/t	missense_variant
12	104105323	Serpina5	rs226114695	A	a/g	missense_variant	a/g	missense_variant
12	104105324	Serpina5	-	C	c/t	missense_variant	c/t	missense_variant
12	104105330	Serpina5	-	G	g/a	missense_variant	g/a	missense_variant
12	104105334	Serpina5	-	G	g/c	missense_variant	g/c	missense_variant
12	104105346	Serpina5	rs249614439	G	g/c	missense_variant	g/c	missense_variant
12	104112857	Serpina3a	-	A	a/c	missense_variant	a/c	missense_variant
12	104112870	Serpina3a	-	T	t/a	missense_variant	t/a	missense_variant
12	104112886	Serpina3a	rs249695645	T	G	missense_variant	G	missense_variant
12	104112893	Serpina3a	-	G	g/a	missense_variant	g/a	missense_variant
12	104112900	Serpina3a	-	A	a/g	missense_variant	a/g	missense_variant
12	104112903	Serpina3a	-	T	t/c	missense_variant	t/c	missense_variant
12	104116021	Serpina3a	rs33091469	A	G	missense_variant	G	missense_variant
12	104116067	Serpina3a	rs222458778	A	C	missense_variant	C	missense_variant
12	104116247	Serpina3a	rs250254390	A	G	missense_variant	G	missense_variant
12	104116484	Serpina3a	rs223124217	T	G	missense_variant	G	missense_variant
12	104118567	Serpina3a	rs33095921	A	G	missense_variant	G	missense_variant
12	104130499	Serpina3b	rs254409947	A	G	missense_variant	G	missense_variant
12	104130633	Serpina3b	rs33096095	T	C	missense_variant	C	missense_variant
12	104130813	Serpina3b	rs46608050	A	G	missense_variant	G	missense_variant
12	104130814	Serpina3b	rs47107255	A	G	missense_variant	G	missense_variant
12	104131050	Serpina3b	rs33096896	A	C	missense_variant	C	missense_variant
12	104131085	Serpina3b	rs45861189	T	g	missense_variant	G	missense_variant
12	104131089	Serpina3b	rs49284200	T	c	missense_variant	C	missense_variant
12	104132874	Serpina3b	rs29145410	T	A	missense_variant	A	missense_variant
12	104138791	Serpina3b	rs214768149	C	T	missense_variant	T	missense_variant
12	104138794	Serpina3b	rs232426754	G	T	missense_variant	T	missense_variant
12	104147312	Serpina3c	rs8271161	T	G	missense_variant	G	missense_variant
12	104151516	Serpina3c	rs8271239	T	C	missense_variant	C	missense_variant
12	104216965	Serpina3f	rs236759664	A	a/g	missense_variant	a/g	missense_variant
12	104216993	Serpina3f	-	C	c/t	missense_variant	c/t	missense_variant
12	104217097	Serpina3f	rs29491238	G	g/a	missense_variant	g/a	missense_variant
12	104220392	Serpina3f	rs29194568	T	A	missense_variant	A	missense_variant
12	104241070	Serpina3g	rs8272965	C	A	missense_variant	A	missense_variant
12	104265214	Serpina3i	rs29126598	G	g/c	missense_variant	g/c	missense_variant
12	104265496	Serpina3i	rs584677463	G	A	missense_variant	g/a	missense_variant
12	104268471	Serpina3i	rs29201801	A	G	missense_variant	G	missense_variant
12	104268560	Serpina3i	rs29195740	G	C	missense_variant	C	missense_variant
12	104268575	Serpina3i	rs29160898	A	G	missense_variant	G	missense_variant
12	104318511	Serpina3j	rs29193383	A	G	missense_variant	G	missense_variant
12	104340713	Serpina3k	rs47551812	A	C	missense_variant	C	missense_variant
12	104341087	Serpina3k	rs46237448	A	G	missense_variant	G	missense_variant
12	104341110	Serpina3k	rs249129268	T	G	missense_variant	G	missense_variant
12	104341111	Serpina3k	rs33123287	G	A	missense_variant	A	missense_variant
12	104389256	Serpina3m	rs8273251	A	G	missense_variant	a/g	missense_variant
12	104389259	Serpina3m	rs8273250	A	C	missense_variant	C	missense_variant
12	104389263	Serpina3m	rs8273249	C	T	missense_variant	c/t	missense_variant
12	104389538	Serpina3m	rs8273246	A	G	missense_variant	G	missense_variant
12	104389603	Serpina3m	rs8273239	G	C	missense_variant	C	missense_variant
12	104389649	Serpina3m	rs8273238	A	G	missense_variant	G	missense_variant
12	104411306	Serpina3n	rs8273403	A	C	missense_variant	C	missense_variant
12	104781222	Clmn	rs51034310	A	G	missense_variant	G	missense_variant
12	104871099	4930408O17Rik	rs13481627	A	G	missense_variant	G	missense_variant
12	104943369	Syne3	rs33184598	C	T	missense_variant	T	missense_variant
12	104945088	Syne3	rs29216358	T	C	missense_variant	C	missense_variant
12	104946642	Syne3	rs29163734	T	C	missense_variant	C	missense_variant
12	104969344	Syne3	rs33184070	C	G	missense_variant	G	missense_variant
12	104969346	Syne3	rs48707589	T	A	missense_variant	A	missense_variant
12	105644916	Atg2b	-	T	t/g	missense_variant	t/g	missense_variant
12	75394434	Rhoj	rs29132456	A	-	-	G	missense_variant
12	76000838	Syne2	rs51113632	C	-	-	T	missense_variant
12	76024134	Syne2	rs29182228	G	-	-	A	missense_variant
12	76029829	Syne2	rs48361560	A	-	-	G	missense_variant
12	76033739	Syne2	rs49258404	C	-	-	A	missense_variant
12	76033749	Syne2	rs49723840	A	-	-	G	missense_variant
12	76060202	Syne2	rs46545336	A	-	-	G	missense_variant
12	76072201	Syne2	rs51701751	A	-	-	T	missense_variant
12	76072236	Syne2	rs46494633	G	-	-	A	missense_variant
12	76099308	Syne2	rs29211141	C	-	-	T	missense_variant
12	76103002	Syne2	rs29197901	G	-	-	A	missense_variant
12	76105125	Syne2	rs48314071	G	-	-	A	missense_variant
12	76107486	Syne2	rs46680884	C	-	-	T	missense_variant
12	76165560	Esr2	rs48183445	C	-	-	T	missense_variant
12	76198800	Tex21	rs29133537	G	-	-	A	missense_variant
12	76204177	Tex21	rs47101676	C	-	-	G	missense_variant
12	76212452	Tex21	rs108851916	C	-	-	T	missense_variant
12	76212456	Tex21	rs108043629	T	-	-	G	missense_variant
12	87176752	Tmed8	rs49053655	A	-	-	G	missense_variant
12	87176761	Tmed8	rs48206396	G	-	-	A	missense_variant
12	87201482	Samd15	rs48659532	G	-	-	A	missense_variant
12	87201486	Samd15	rs29203953	C	-	-	T	missense_variant
12	87279710	Ism2	rs13481575	G	-	-	C	missense_variant
12	87449304	Slirp	-	T	-	-	t/c	missense_variant
12	87449414	Slirp	-	A	-	-	a/c	missense_variant
12	87517209	Gm8300	-	G	-	-	g/a	missense_variant
12	87606793	Oog1	-	G	~	-	g/c	missense_variant
12	87606909	Oog1	rs259476507	G	~	-	c	missense_variant
12	87773708	Gm21319	-	A	-	-	T	missense_variant
12	87876720	Gm2016	-	C	~	-	c/t	missense_variant
12	87876801	Gm2016	-	A	~	-	a/t	missense_variant
12	87919541	Gm2035	rs107727441	T	-	-	t/a	missense_variant
12	87960370	Gm2042	-	C	~	-	c/a	missense_variant
12	87960386	Gm2042	-	G	~	-	g/a	missense_variant
12	87960391	Gm2042	-	G	~	-	g/t	missense_variant
12	87980144	Gm2046	-	G	~	-	t	missense_variant
12	88012235	Gm2075	rs247410366	A	-	-	g	missense_variant
12	88018364	Gm6803	rs219033447	C	~	-	c/a	missense_variant
12	88018390	Gm6803	rs108078415	G	~	-	c	missense_variant
12	88018405	Gm6803	rs46293687	C	~	-	c/g	missense_variant
12	88018636	Gm6803	rs580908491	A	~	-	g	missense_variant
12	88027041	Gm2056	rs261157322	G	~	-	a	missense_variant
12	88027083	Gm2056	rs223835732	T	~	-	a	missense_variant
12	88178189	Gm10436	rs584945110	T	-	-	t/c	missense_variant
12	88178203	Gm10436	-	C	-	-	c/t	missense_variant
12	88178223	Gm10436	rs582121103	T	-	-	t/c	missense_variant
12	88271622	Gm5662	-	C	-	-	c/g	missense_variant
12	88271853	Gm5662	-	G	~	-	g/a	missense_variant
12	88284825	Gm7104	rs583086189	C	~	-	t	missense_variant
12	88284831	Gm7104	rs239089467	G	~	-	a	missense_variant
12	88284862	Gm7104	rs259769977	C	~	-	c/a	missense_variant
12	88284981	Gm7104	rs228110587	C	~	-	c/t	missense_variant
12	91559782	Gtf2a1	rs29163189	A	-	-	G	missense_variant
12	91575754	Gtf2a1	-	T	-	-	t/c	missense_variant
12	91809880	Sel1l	rs50856172	C	-	-	A	missense_variant
12	99719051	Efcab11	rs50804019	C	-	-	T	missense_variant
12	100838561	9030617O03Rik	rs32950146	C	-	-	A	missense_variant
12	100838622	9030617O03Rik	rs243918126	C	-	-	T	missense_variant
12	100838649	9030617O03Rik	rs213135517	G	-	-	A	missense_variant
12	100913190	Ccdc88c	rs51622185	C	-	-	G	missense_variant
12	100945769	Ccdc88c	rs29208720	T	-	-	A	missense_variant
12	101040698	Smek1	-	C	-	-	c/a	missense_variant
12	101415230	Catsperb	-	A	-	-	a/g	missense_variant
12	101415236	Catsperb	-	G	-	-	g/a	missense_variant
12	101415251	Catsperb	-	A	-	-	a/g	missense_variant
12	101415272	Catsperb	-	A	-	-	a/g	missense_variant
12	101415326	Catsperb	-	C	-	-	c/t	missense_variant
12	101415338	Catsperb	-	T	-	-	t/a	missense_variant
12	101415365	Catsperb	-	C	-	-	c/t	missense_variant
12	101418099	Catsperb	-	A	-	-	a/g	missense_variant
12	101418104	Catsperb	-	T	-	-	t/a	missense_variant
12	101418107	Catsperb	-	A	-	-	a/c	missense_variant
12	101418122	Catsperb	-	C	-	-	c/a	missense_variant
12	101706577	Tc2n	rs32998864	C	-	-	T	missense_variant
12	101809899	Fbln5	-	A	-	-	a/c	missense_variant
12	102313031	Rin3	rs37316901	C	-	-	T	missense_variant
12	102368451	Rin3	rs47778494	G	-	-	A	missense_variant
12	102423602	Lgmn	-	A	-	-	a/c	missense_variant
12	102472197	Golga5	rs29149218	G	-	-	A	missense_variant
12	102472461	Golga5	rs29142801	G	-	-	A	missense_variant
12	102479736	Golga5	rs29175683	G	-	-	T	missense_variant
12	102492217	Golga5	rs47514198	T	-	-	C	missense_variant
12	103672485	Gm46	rs33046063	T	-	-	C	missense_variant
12	103675134	Gm46	rs29215207	C	-	-	T	missense_variant
12	103675193	Gm46	rs29218374	C	-	-	T	missense_variant
12	103689815	Serpina1f	rs33050220	T	-	-	C	missense_variant
12	103728337	Serpina1b	-	G	-	-	g/c	missense_variant
12	103730429	Serpina1b	-	C	-	-	G	missense_variant
12	103732273	Serpina1b	-	A	~	-	a/c	missense_variant
12	103732427	Serpina1b	-	G	~	-	g/t	missense_variant
12	103764802	Serpina1d	rs50433856	T	-	-	A	missense_variant
12	103765706	Serpina1d	-	C	-	-	T	missense_variant
12	103767982	Serpina1d	-	C	~	-	T	missense_variant
12	103853707	Serpina1a	rs221915944	A	-	-	C	missense_variant
12	103857490	Serpina1a	-	G	~	-	g/a	missense_variant
12	103860438	Serpina1a	rs584370504	G	~	-	T	missense_variant
12	103895107	Serpina1c	rs51746614	C	-	-	G	missense_variant
12	103895148	Serpina1c	rs13462235	G	-	-	A	missense_variant
12	103949053	Serpina1e	rs251844535	C	-	-	t	missense_variant
12	103949150	Serpina1e	-	C	-	-	t	missense_variant
12	103951073	Serpina1e	rs580207386	A	-	-	c	missense_variant
12	103980445	ENSMUSG00000063232	rs33078567	T	-	-	A	missense_variant
12	104008518	Serpina9	rs13481624	C	-	-	G	missense_variant
12	104031090	Serpina12	rs29156317	G	-	-	C	missense_variant
12	104103219	Serpina5	rs49490276	A	-	-	G	missense_variant
12	104116004	Serpina3a	rs235411851	C	-	-	T	missense_variant
12	104116057	Serpina3a	rs259641436	A	-	-	G	missense_variant
12	104116168	Serpina3a	rs261268481	A	-	-	G	missense_variant
12	104116291	Serpina3a	rs245526423	A	-	-	C	missense_variant
12	104116471	Serpina3a	rs237364985	G	-	-	A	missense_variant
12	104130716	Serpina3b	rs33096098	G	-	-	C	missense_variant
12	104134074	Serpina3b	-	A	-	-	a/t	missense_variant
12	104134079	Serpina3b	-	A	-	-	a/g	missense_variant
12	104134081	Serpina3b	-	A	-	-	a/t	missense_variant
12	104134098	Serpina3b	-	A	-	-	a/t	missense_variant
12	104134200	Serpina3b	-	T	-	-	t/c	missense_variant
12	104134220	Serpina3b	-	G	-	-	g/c	missense_variant
12	104138631	Serpina3b	-	G	-	-	g/a	missense_variant
12	104138632	Serpina3b	-	A	-	-	a/g	missense_variant
12	104138641	Serpina3b	-	A	-	-	a/g	missense_variant
12	104138645	Serpina3b	-	A	-	-	a/t	missense_variant
12	104138662	Serpina3b	-	A	-	-	a/c	missense_variant
12	104138663	Serpina3b	-	A	-	-	a/c	missense_variant
12	104138675	Serpina3b	-	G	-	-	g/c	missense_variant
12	104138819	Serpina3b	-	C	-	-	c/t	missense_variant
12	104138826	Serpina3b	-	G	-	-	g/c	missense_variant
12	104147410	Serpina3c	rs29170319	G	-	-	A	missense_variant
12	104148365	Serpina3c	rs8272705	T	-	-	A	missense_variant
12	104216909	Serpina3f	rs29138924	G	-	-	g/t	missense_variant
12	104217251	Serpina3f	rs29154535	G	-	-	g/a	missense_variant
12	104219426	Serpina3f	rs33104349	A	-	-	G	missense_variant
12	104241234	Serpina3g	rs8272964	A	-	-	G	missense_variant
12	104241235	Serpina3g	rs8272963	T	-	-	A	missense_variant
12	104265130	Serpina3i	-	C	-	-	c/t	missense_variant
12	104265136	Serpina3i	-	T	-	-	t/a	missense_variant
12	104265137	Serpina3i	-	G	-	-	g/t	missense_variant
12	104265346	Serpina3i	-	A	-	-	a/g	missense_variant
12	104265395	Serpina3i	-	A	-	-	a/g	missense_variant
12	104265397	Serpina3i	-	A	-	-	a/g	missense_variant
12	104266471	Serpina3i	rs29192948	C	-	-	T	missense_variant
12	104266565	Serpina3i	rs29171390	G	-	-	A	missense_variant
12	104267717	Serpina3i	rs29122879	G	-	-	A	missense_variant
12	104267793	Serpina3i	rs29207754	T	-	-	C	missense_variant
12	104268523	Serpina3i	-	G	-	-	g/a	missense_variant
12	104268541	Serpina3i	-	C	-	-	c/a	missense_variant
12	104314618	Serpina3j	rs50175509	G	-	-	g/c	missense_variant
12	104314621	Serpina3j	rs50683396	G	-	-	g/t	missense_variant
12	104314715	Serpina3j	-	C	-	-	c/t	missense_variant
12	104314717	Serpina3j	-	A	-	-	a/t	missense_variant
12	104314727	Serpina3j	-	A	-	-	a/g	missense_variant
12	104314739	Serpina3j	-	G	-	-	g/t	missense_variant
12	104314874	Serpina3j	-	A	-	-	a/t	missense_variant
12	104314882	Serpina3j	-	C	-	-	c/g	missense_variant
12	104314886	Serpina3j	-	C	-	-	c/g	missense_variant
12	104314933	Serpina3j	-	C	-	-	c/a	missense_variant
12	104314942	Serpina3j	-	A	-	-	a/g	missense_variant
12	104314952	Serpina3j	-	G	-	-	g/c	missense_variant
12	104314968	Serpina3j	-	C	-	-	c/g	missense_variant
12	104315135	Serpina3j	-	T	-	-	t/a	missense_variant
12	104340719	Serpina3k	rs49874563	A	-	-	C	missense_variant
12	104343046	Serpina3k	rs50459134	G	-	-	A	missense_variant
12	104343208	Serpina3k	rs48873755	T	-	-	C	missense_variant
12	104344170	Serpina3k	rs8273092	G	-	-	A	missense_variant
12	104344257	Serpina3k	rs8273089	G	-	-	A	missense_variant
12	104345320	Serpina3k	rs33123758	G	-	-	A	missense_variant
12	104345335	Serpina3k	rs261641732	T	-	-	C	missense_variant
12	104345336	Serpina3k	rs225117050	G	-	-	A	missense_variant
12	104345356	Serpina3k	rs8273122	A	-	-	T	missense_variant
12	104389583	Serpina3m	rs8273243	C	-	-	A	missense_variant
12	104389599	Serpina3m	rs8273240	C	-	-	A	missense_variant
12	104391556	Serpina3m	-	T	-	-	t/a	missense_variant
12	104408707	Serpina3n	rs13462338	G	-	-	A	missense_variant
12	104408729	Serpina3n	rs8273377	G	-	-	C	missense_variant
12	104408876	Serpina3n	rs13462339	A	-	-	C	missense_variant
12	104408920	Serpina3n	rs8273373	G	-	-	C	missense_variant
12	104408923	Serpina3n	rs8273372	A	-	-	G	missense_variant
12	104409137	Serpina3n	rs8273369	G	-	-	A	missense_variant
12	104409139	Serpina3n	rs8273368	G	-	-	A	missense_variant
12	104411262	Serpina3n	rs8273401	T	-	-	C	missense_variant
12	104411331	Serpina3n	rs8273404	A	-	-	G	missense_variant
12	104781294	Clmn	rs29164775	T	-	-	C	missense_variant
12	104946719	Syne3	rs29167927	G	-	-	A	missense_variant
12	104946992	Syne3	rs33182674	G	-	-	A	missense_variant
12	80886598	Gm26545	rs578691286	C	T	splice_acceptor_variant	-	-
12	103786309	Gm17043	-	C	t	splice_acceptor_variant		-
12	84087487	Gm8385	rs247909583	G	GTA	splice_acceptor_variant		-
12	105658156	Atg2b	rs237290541	CT	C	splice_acceptor_variant		-
12	87449299	Slirp	-	G	g/c*	splice_acceptor_variant missense_variant	g/c*	splice_acceptor_variant missense_variant
12	103700905	Gm5656	rs33055431	T	-	-	G	splice_acceptor_variant
12	76449834	Gm10451	rs254563521	T	C	splice_donor_variant	-	-
12	84971045	Fcf1	rs46082628	T	C	splice_donor_variant	-	-
12	91159065	Cep128	rs227456595	C	G	splice_donor_variant	-	-
12	103744865	Gm17042	-	C	c/t	splice_donor_variant	-	-
12	104265713	Serpina3i	-	G	g/t	splice_donor_variant	-	-
12	103716441	Gm17142	rs33060462	A	G	splice_donor_variant	G	splice_donor_variant
12	103835979	Gm6918	-	C	t	splice_donor_variant	t	splice_donor_variant
12	104116614	Serpina3a	rs242536089	C	T	splice_donor_variant	T	splice_donor_variant
12	103775514	Serpina1b	-	C	-	-	c/t	splice_donor_variant
12	103835561	Gm6918	rs260275989	C	~	-	T	splice_donor_variant
12	103868760	Gm8895	-	C	~	-	c/t	splice_donor_variant
12	103919553	Gm17198	-	C	-	-	c/t	splice_donor_variant
12	104085912	Serpina4-ps1	rs253970068	G	-	-	A	splice_donor_variant
12	76031396	Syne2	rs256147376	GTA		-	G	splice_donor_variant
12	76329276	Akap5	-	G	A	stop_gained	-	-
12	82495674	Gm5435	rs579602271	A	T	stop_gained	-	-
12	88018639	Gm6803	-	C	c/a	stop_gained	~	-
12	88285499	Gm7104	-	G	g/t	stop_gained	-	-
12	102788166	Btbd7	-	C	c/t	stop_gained	-	-
12	103857479	Serpina1a	-	T	t/a	stop_gained	~	-
12	103898812	Serpina1c	-	T	a	stop_gained	~	-
12	104105202	Serpina5	-	C	c/a	stop_gained	c/a	stop_gained
12	104105270	Serpina5	-	A	a/t	stop_gained	a/t	stop_gained
12	104112905	Serpina3a	-	A	a/t	stop_gained	a/t	stop_gained
12	91575707	Gtf2a1	-	G	-	-	g/a	stop_gained
12	101418105	Catsperb	-	T	-	-	t/g	stop_gained
12	104217480	Serpina3f	rs49422322	C	-	-	A	stop_gained
12	104266573	Serpina3i	rs29190168	G	-	-	T	stop_gained
12	83950691	Gm26571	rs227143852	T	C	stop_lost	-	-
12	102785113	Btbd7	-	A	a/g	stop_lost	-	-
12	85296668	Zc2hc1c	rs46956422	C	T	-	-	-

## Sheet: Expressed in eye_2020
Data Set: UTHSC BXD Young Adult Eye RNA-Seq (Nov20) TPM Log2 **
Export Date: April 07, 2022
Export Time: 02:38 GMT
Search Query: position=(chr12 73.9 106)
Exported Row Number: 718
Funding for The GeneNetwork: NIGMS (R01 GM123489, 2017-2026), NIDA (P30 DA044223, 2017-2022), NIA (R01AG043930, 2013-2018), NIAAA (U01 AA016662, U01 AA013499, U24 AA013513, U01 AA014425, 2006-2017), NIDA/NIMH/NIAAA (P20-DA 21131, 2001-2012), NCI MMHCC (U01CA105417), NCRR/BIRN (U24 RR021760)
Index	URL	Species	Group	Dataset	Record ID	Symbol	Description	ProbeTarget	PubMed_ID	Chr	Mb	Alias	Gene_ID	Homologene_ID	UniGene_ID	Strand_Probe	Probe_set_specificity	Probe_set_BLAT_score	Probe_set_BLAT_Mb_start	Probe_set_BLAT_Mb_end	QTL_Chr	QTL_Mb	Locus_at_Peak	Max_LRS	P_value_of_MAX	Mean_Expression	BXD1	BXD1_SE	BXD2	BXD2_SE	BXD5	BXD5_SE	BXD6	BXD6_SE	BXD8	BXD8_SE	BXD9	BXD9_SE	BXD11	BXD11_SE	BXD12	BXD12_SE	BXD13	BXD13_SE	BXD14	BXD14_SE	BXD15	BXD15_SE	BXD16
1	https://genenetwork.org/show_trait?trait_id=ENSMUSG00000112545&dataset=UTHSC_BXD_Young_Adult_Eye_RNAseq_TPM_Log	mouse	BXD	UTHSC_BXD_Young_Adult_Eye_RNAseq_TPM_Log	ENSMUSG00000112545	1300014J16Rik	RIKEN cDNA 1300014J16 gene		N/A	12	80.1159	Not available	74160	N/A		+			80.1159	80.1172	13	54.8421	rsm10000015900	10.6317		2.92161	2.5175	0.28355	3.129	0.516188	x	x	x	x	x	x	3.0515	0.120915	2.1845	0.0742462	x	x	x	x	x	x	2.982	0.0905097	x
2	https://genenetwork.org/show_trait?trait_id=ENSMUSG00000059695&dataset=UTHSC_BXD_Young_Adult_Eye_RNAseq_TPM_Log	mouse	BXD	UTHSC_BXD_Young_Adult_Eye_RNAseq_TPM_Log	ENSMUSG00000059695	1700019M22Rik	RIKEN cDNA 1700019M22 gene		N/A	12	96.0468	Not available	69423	N/A		-			96.0468	96.0471	1	3.00149	rsm10000000001	0		0	0	0	0	0	x	x	x	x	x	x	0	0	0	0	x	x	x	x	x	x	0	0	x
3	https://genenetwork.org/show_trait?trait_id=ENSMUSG00000103387&dataset=UTHSC_BXD_Young_Adult_Eye_RNAseq_TPM_Log	mouse	BXD	UTHSC_BXD_Young_Adult_Eye_RNAseq_TPM_Log	ENSMUSG00000103387	1700030I03Rik	RIKEN cDNA 1700030I03 gene		N/A	12	83.1222	Not available	105244955	N/A		+			83.1222	83.1232	1	3.00149	rsm10000000001	0		0	0	0	0	0	x	x	x	x	x	x	0	0	0	0	x	x	x	x	x	x	0	0	x
4	https://genenetwork.org/show_trait?trait_id=ENSMUSG00000113997&dataset=UTHSC_BXD_Young_Adult_Eye_RNAseq_TPM_Log	mouse	BXD	UTHSC_BXD_Young_Adult_Eye_RNAseq_TPM_Log	ENSMUSG00000113997	1700040E09Rik	RIKEN cDNA 1700040E09 gene		N/A	12	88.6323	Not available	76990	N/A		+			88.6323	88.6654	1	3.00149	rsm10000000001	0		0	0	0	0	0	x	x	x	x	x	x	0	0	0	0	x	x	x	x	x	x	0	0	x
5	https://genenetwork.org/show_trait?trait_id=ENSMUSG00000101912&dataset=UTHSC_BXD_Young_Adult_Eye_RNAseq_TPM_Log	mouse	BXD	UTHSC_BXD_Young_Adult_Eye_RNAseq_TPM_Log	ENSMUSG00000101912	1700052I22Rik	RIKEN cDNA 1700052I22 gene		N/A	12	80.9234	Not available	67340	N/A		-			80.9234	80.9244	5	98.9918	rsm10000006583	6.02875		0.032964	0	0	0	0	x	x	x	x	x	x	0	0	0	0	x	x	x	x	x	x	0	0	x
6	https://genenetwork.org/show_trait?trait_id=ENSMUSG00000100211&dataset=UTHSC_BXD_Young_Adult_Eye_RNAseq_TPM_Log	mouse	BXD	UTHSC_BXD_Young_Adult_Eye_RNAseq_TPM_Log	ENSMUSG00000100211	1700064M15Rik	RIKEN cDNA 1700064M15 gene		N/A	12	99.6261	Not available	73457	N/A		-			99.6261	99.628	16	90.7839	rsm10000019706	13.7538		0.152871	0.723	1.02248	0	0	x	x	x	x	x	x	0	0	0	0	x	x	x	x	x	x	0	0	x
7	https://genenetwork.org/show_trait?trait_id=ENSMUSG00000100890&dataset=UTHSC_BXD_Young_Adult_Eye_RNAseq_TPM_Log	mouse	BXD	UTHSC_BXD_Young_Adult_Eye_RNAseq_TPM_Log	ENSMUSG00000100890	1700085C21Rik	RIKEN cDNA 1700085C21 gene		N/A	12	82.9325	Not available	74283	N/A		-			82.9325	82.9392	1	3.00149	rsm10000000001	0		0	0	0	0	0	x	x	x	x	x	x	0	0	0	0	x	x	x	x	x	x	0	0	x
8	https://genenetwork.org/show_trait?trait_id=ENSMUSG00000071265&dataset=UTHSC_BXD_Young_Adult_Eye_RNAseq_TPM_Log	mouse	BXD	UTHSC_BXD_Young_Adult_Eye_RNAseq_TPM_Log	ENSMUSG00000071265	1700086L19Rik	RIKEN cDNA 1700086L19 gene		N/A	12	74.2842	1700006L05Rik, AU016007	74284	N/A		+			74.2842	74.2959	2	157.353	rs27323024	11.166		1.44057	1.477	0.118794	2.223	0.599627	x	x	x	x	x	x	1.96	0.796202	0.636	0.89944	x	x	x	x	x	x	1.395	0.725492	x
9	https://genenetwork.org/show_trait?trait_id=ENSMUSG00000113747&dataset=UTHSC_BXD_Young_Adult_Eye_RNAseq_TPM_Log	mouse	BXD	UTHSC_BXD_Young_Adult_Eye_RNAseq_TPM_Log	ENSMUSG00000113747	1700105G05Rik	RIKEN cDNA 1700105G05 gene		N/A	12	90.9699	Not available	73550	N/A		+			90.9699	90.9715	X	20.2961	rsm10000021316	3.35796		0.00921333	0	0	0	0	x	x	x	x	x	x	0	0	0	0	x	x	x	x	x	x	0	0	x
10	https://genenetwork.org/show_trait?trait_id=ENSMUSG00000112701&dataset=UTHSC_BXD_Young_Adult_Eye_RNAseq_TPM_Log	mouse	BXD	UTHSC_BXD_Young_Adult_Eye_RNAseq_TPM_Log	ENSMUSG00000112701	2310002D06Rik	RIKEN cDNA 2310002D06 gene		N/A	12	80.5072	Not available	69522	N/A		+			80.5072	80.518	18	69.84	rsm10000020618	10.5766		0.311395	1.4925	1.13632	0.3935	0.556493	x	x	x	x	x	x	0.5285	0.747412	0	0	x	x	x	x	x	x	0.241	0.340825	x
11	https://genenetwork.org/show_trait?trait_id=ENSMUSG00000097729&dataset=UTHSC_BXD_Young_Adult_Eye_RNAseq_TPM_Log	mouse	BXD	UTHSC_BXD_Young_Adult_Eye_RNAseq_TPM_Log	ENSMUSG00000097729	2310015A10Rik	RIKEN cDNA 2310015A10 gene		N/A	12	80.1205	5330419I17Rik	69548	N/A		-			80.1205	80.1328	X	108.749	rsm10000021643	20.6656		6.51092	6.4005	0.318905	6.807	0.176777	x	x	x	x	x	x	6.8465	0.190212	6.39	0.601041	x	x	x	x	x	x	6.473	0.0494975	x
12	https://genenetwork.org/show_trait?trait_id=ENSMUSG00000113434&dataset=UTHSC_BXD_Young_Adult_Eye_RNAseq_TPM_Log	mouse	BXD	UTHSC_BXD_Young_Adult_Eye_RNAseq_TPM_Log	ENSMUSG00000113434	3200001D21Rik	RIKEN cDNA 3200001D21 gene		N/A	12	88.3653	Not available	71818	N/A		-			88.3653	88.3773	1	3.00149	rsm10000000001	0		0	0	0	0	0	x	x	x	x	x	x	0	0	0	0	x	x	x	x	x	x	0	0	x
13	https://genenetwork.org/show_trait?trait_id=ENSMUSG00000033731&dataset=UTHSC_BXD_Young_Adult_Eye_RNAseq_TPM_Log	mouse	BXD	UTHSC_BXD_Young_Adult_Eye_RNAseq_TPM_Log	ENSMUSG00000033731	3300002A11Rik	RIKEN cDNA 3300002A11 gene		N/A	12	99.3412	2700016B18Rik	100503812	N/A		+			99.3412	99.3618	1	3.00149	rsm10000000001	0		0	0	0	0	0	x	x	x	x	x	x	0	0	0	0	x	x	x	x	x	x	0	0	x
14	https://genenetwork.org/show_trait?trait_id=ENSMUSG00000097762&dataset=UTHSC_BXD_Young_Adult_Eye_RNAseq_TPM_Log	mouse	BXD	UTHSC_BXD_Young_Adult_Eye_RNAseq_TPM_Log	ENSMUSG00000097762	4732463B04Rik	RIKEN cDNA 4732463B04 gene		N/A	12	84.0395	Not available	100038552	N/A		-			84.0395	84.0538	1	3.00149	rsm10000000001	0		0	0	0	0	0	x	x	x	x	x	x	0	0	0	0	x	x	x	x	x	x	0	0	x
15	https://genenetwork.org/show_trait?trait_id=ENSMUSG00000097488&dataset=UTHSC_BXD_Young_Adult_Eye_RNAseq_TPM_Log	mouse	BXD	UTHSC_BXD_Young_Adult_Eye_RNAseq_TPM_Log	ENSMUSG00000097488	4732487G21Rik	RIKEN cDNA 4732487G21 gene		N/A	12	86.2908	Not available		N/A		-			86.2908	86.306	8	119.622	rs6296597	10.0492		3.61405	2.832	0.603869	4.0535	0.0275772	x	x	x	x	x	x	3.851	0.287085	3.633	0.367696	x	x	x	x	x	x	3.531	0.108894	x
16	https://genenetwork.org/show_trait?trait_id=ENSMUSG00000021101&dataset=UTHSC_BXD_Young_Adult_Eye_RNAseq_TPM_Log	mouse	BXD	UTHSC_BXD_Young_Adult_Eye_RNAseq_TPM_Log	ENSMUSG00000021101	4930408O17Rik	RIKEN cDNA 4930408O17 gene		N/A	12	104.857	Not available	73928	N/A		+			104.857	104.872	5	57.6158	rsm10000006223	9.64646		0.275997	0	0	0.148	0.209304	x	x	x	x	x	x	0	0	0	0	x	x	x	x	x	x	0	0	x
17	https://genenetwork.org/show_trait?trait_id=ENSMUSG00000102249&dataset=UTHSC_BXD_Young_Adult_Eye_RNAseq_TPM_Log	mouse	BXD	UTHSC_BXD_Young_Adult_Eye_RNAseq_TPM_Log	ENSMUSG00000102249	4930423C22Rik	RIKEN cDNA 4930423C22 gene		N/A	12	82.9598	Not available	74628	N/A		-			82.9598	82.9612	1	3.00149	rsm10000000001	0		0	0	0	0	0	x	x	x	x	x	x	0	0	0	0	x	x	x	x	x	x	0	0	x
18	https://genenetwork.org/show_trait?trait_id=ENSMUSG00000113303&dataset=UTHSC_BXD_Young_Adult_Eye_RNAseq_TPM_Log	mouse	BXD	UTHSC_BXD_Young_Adult_Eye_RNAseq_TPM_Log	ENSMUSG00000113303	4930423D22Rik	RIKEN cDNA 4930423D22 gene		N/A	12	81.7814	Not available	74634	N/A		+			81.7814	81.783	12	91.4858	rs29165561	17.9815		0.710709	0.4005	0.566393	1.0985	0.610233	x	x	x	x	x	x	0.459	0.649124	0.5525	0.781353	x	x	x	x	x	x	0.359	0.388909	x
19	https://genenetwork.org/show_trait?trait_id=ENSMUSG00000097323&dataset=UTHSC_BXD_Young_Adult_Eye_RNAseq_TPM_Log	mouse	BXD	UTHSC_BXD_Young_Adult_Eye_RNAseq_TPM_Log	ENSMUSG00000097323	4930426I24Rik	RIKEN cDNA 4930426I24 gene		N/A	12	76.4028	6720480K08Rik	100504512	N/A		-			76.4028	76.404	7	134.109	rsm10000010144	14.9223		1.2014	0.8115	1.14763	1.2355	0.140714	x	x	x	x	x	x	2.2755	0.210011	1.1185	0.856306	x	x	x	x	x	x	0.8205	0.583363	x
20	https://genenetwork.org/show_trait?trait_id=ENSMUSG00000113974&dataset=UTHSC_BXD_Young_Adult_Eye_RNAseq_TPM_Log	mouse	BXD	UTHSC_BXD_Young_Adult_Eye_RNAseq_TPM_Log	ENSMUSG00000113974	4930442G10Rik	RIKEN cDNA 4930442G10 gene		N/A	12	74.8427	Not available	73986	N/A		+			74.8427	74.8497	2	19.7171	rsm10000025602	8.85095		0.0477627	0	0	0	0	x	x	x	x	x	x	0	0	0	0	x	x	x	x	x	x	0.0635	0.0898026	x
21	https://genenetwork.org/show_trait?trait_id=ENSMUSG00000111903&dataset=UTHSC_BXD_Young_Adult_Eye_RNAseq_TPM_Log	mouse	BXD	UTHSC_BXD_Young_Adult_Eye_RNAseq_TPM_Log	ENSMUSG00000111903	4930458K08Rik	RIKEN cDNA 4930458K08 gene		N/A	12	77.6831	Not available	74877	N/A		+			77.6831	77.6895	6	3.84719	rs13478602	9.08797		0.0368067	0	0	0	0	x	x	x	x	x	x	0	0	0	0	x	x	x	x	x	x	0	0	x
22	https://genenetwork.org/show_trait?trait_id=ENSMUSG00000113087&dataset=UTHSC_BXD_Young_Adult_Eye_RNAseq_TPM_Log	mouse	BXD	UTHSC_BXD_Young_Adult_Eye_RNAseq_TPM_Log	ENSMUSG00000113087	4930473H19Rik	RIKEN cDNA 4930473H19 gene		N/A	12	88.4341	Not available	74926	N/A		-			88.4341	88.4423	1	3.00149	rsm10000000001	0		0	0	0	0	0	x	x	x	x	x	x	0	0	0	0	x	x	x	x	x	x	0	0	x
23	https://genenetwork.org/show_trait?trait_id=ENSMUSG00000113210&dataset=UTHSC_BXD_Young_Adult_Eye_RNAseq_TPM_Log	mouse	BXD	UTHSC_BXD_Young_Adult_Eye_RNAseq_TPM_Log	ENSMUSG00000113210	4930474N09Rik	RIKEN cDNA 4930474N09 gene		N/A	12	99.1613	Not available	67639	N/A		-			99.1613	99.1628	15	36.1285	rsm10000018397	10.5242		0.587369	0.5275	0.368403	0.31	0.274357	x	x	x	x	x	x	0.4025	0.569221	0	0	x	x	x	x	x	x	0.352	0.497803	x
24	https://genenetwork.org/show_trait?trait_id=ENSMUSG00000113268&dataset=UTHSC_BXD_Young_Adult_Eye_RNAseq_TPM_Log	mouse	BXD	UTHSC_BXD_Young_Adult_Eye_RNAseq_TPM_Log	ENSMUSG00000113268	4930477G07Rik	RIKEN cDNA 4930477G07 gene		N/A	12	100.077	Not available	78168	N/A		-			100.077	100.097	15	60.0387	rs47695923	13.0533		0.781484	0.248	0.350725	0.2375	0.335876	x	x	x	x	x	x	0.914	0.384666	0	0	x	x	x	x	x	x	0.6315	0.168999	x
25	https://genenetwork.org/show_trait?trait_id=ENSMUSG00000097071&dataset=UTHSC_BXD_Young_Adult_Eye_RNAseq_TPM_Log	mouse	BXD	UTHSC_BXD_Young_Adult_Eye_RNAseq_TPM_Log	ENSMUSG00000097071	4930544I03Rik	RIKEN cDNA 4930544I03 gene		N/A	12	90.7532	Not available	78197	N/A		-			90.7532	90.9698	10	76.2484	rs30047707	32.1738		1.3507	1.234	0.322441	1.772	0.158392	x	x	x	x	x	x	1.119	0.16122	0.547	0.492146	x	x	x	x	x	x	1.0365	0.0572756	x
26	https://genenetwork.org/show_trait?trait_id=ENSMUSG00000114190&dataset=UTHSC_BXD_Young_Adult_Eye_RNAseq_TPM_Log	mouse	BXD	UTHSC_BXD_Young_Adult_Eye_RNAseq_TPM_Log	ENSMUSG00000114190	4930556H04Rik	RIKEN cDNA 4930556H04 gene		N/A	12	99.5697	Not available	75842	N/A		+			99.5697	99.5714	1	3.00149	rsm10000000001	0		0	0	0	0	0	x	x	x	x	x	x	0	0	0	0	x	x	x	x	x	x	0	0	x
27	https://genenetwork.org/show_trait?trait_id=ENSMUSG00000113164&dataset=UTHSC_BXD_Young_Adult_Eye_RNAseq_TPM_Log	mouse	BXD	UTHSC_BXD_Young_Adult_Eye_RNAseq_TPM_Log	ENSMUSG00000113164	4930559C10Rik	RIKEN cDNA 4930559C10 gene		N/A	12	93.4165	Not available	75295	N/A		-			93.4165	93.4448	1	3.00149	rsm10000000001	0		0.00450667	0	0	0	0	x	x	x	x	x	x	0	0	0	0	x	x	x	x	x	x	0	0	x
28	https://genenetwork.org/show_trait?trait_id=ENSMUSG00000112421&dataset=UTHSC_BXD_Young_Adult_Eye_RNAseq_TPM_Log	mouse	BXD	UTHSC_BXD_Young_Adult_Eye_RNAseq_TPM_Log	ENSMUSG00000112421	4933406B15Rik	RIKEN cDNA 4933406B15 gene		N/A	12	80.583	Not available	71064	N/A		-			80.583	80.5971	1	3.00149	rsm10000000001	0		0	0	0	0	0	x	x	x	x	x	x	0	0	0	0	x	x	x	x	x	x	0	0	x
29	https://genenetwork.org/show_trait?trait_id=ENSMUSG00000104380&dataset=UTHSC_BXD_Young_Adult_Eye_RNAseq_TPM_Log	mouse	BXD	UTHSC_BXD_Young_Adult_Eye_RNAseq_TPM_Log	ENSMUSG00000104380	4933436F18Rik	RIKEN cDNA 4933436F18 gene		N/A	12	83.1213	Not available	71215	N/A		-			83.1213	83.1221	1	3.00149	rsm10000000001	0		0	0	0	0	0	x	x	x	x	x	x	0	0	0	0	x	x	x	x	x	x	0	0	x
30	https://genenetwork.org/show_trait?trait_id=ENSMUSG00000113927&dataset=UTHSC_BXD_Young_Adult_Eye_RNAseq_TPM_Log	mouse	BXD	UTHSC_BXD_Young_Adult_Eye_RNAseq_TPM_Log	ENSMUSG00000113927	5330409N07Rik	RIKEN cDNA 5330409N07 gene		N/A	12	98.4448	Not available	319766	N/A		-			98.4448	98.4483	1	3.00149	rsm10000000001	0		0	0	0	0	0	x	x	x	x	x	x	0	0	0	0	x	x	x	x	x	x	0	0	x
31	https://genenetwork.org/show_trait?trait_id=ENSMUSG00000085004&dataset=UTHSC_BXD_Young_Adult_Eye_RNAseq_TPM_Log	mouse	BXD	UTHSC_BXD_Young_Adult_Eye_RNAseq_TPM_Log	ENSMUSG00000085004	5430427M07Rik	RIKEN cDNA 5430427M07 gene		N/A	12	91.0458	Not available	71349	N/A		+			91.0458	91.0799	1	3.00149	rsm10000000001	0		0	0	0	0	0	x	x	x	x	x	x	0	0	0	0	x	x	x	x	x	x	0	0	x
32	https://genenetwork.org/show_trait?trait_id=ENSMUSG00000091947&dataset=UTHSC_BXD_Young_Adult_Eye_RNAseq_TPM_Log	mouse	BXD	UTHSC_BXD_Young_Adult_Eye_RNAseq_TPM_Log	ENSMUSG00000091947	6530401F13Rik	RIKEN cDNA 6530401F13 gene		N/A	12	81.533	Not available	76241	N/A		+			81.533	81.5575	5	142.064	rs13478566	13.3894		1.54638	1.6725	0.531037	1.8815	0.115258	x	x	x	x	x	x	1.342	0.376181	1.313	0.287085	x	x	x	x	x	x	1.8525	0.235467	x
33	https://genenetwork.org/show_trait?trait_id=ENSMUSG00000112489&dataset=UTHSC_BXD_Young_Adult_Eye_RNAseq_TPM_Log	mouse	BXD	UTHSC_BXD_Young_Adult_Eye_RNAseq_TPM_Log	ENSMUSG00000112489	9230116L04Rik	RIKEN cDNA 9230116L04 gene		N/A	12	79.0887	Not available	321017	N/A		-			79.0887	79.1039	3	51.7231	rsm10000004072	14.2807		0.235584	0.2545	0.359917	0.1575	0.222739	x	x	x	x	x	x	0.715	0.079196	0.459	0.275772	x	x	x	x	x	x	0.242	0.34224	x
34	https://genenetwork.org/show_trait?trait_id=ENSMUSG00000055271&dataset=UTHSC_BXD_Young_Adult_Eye_RNAseq_TPM_Log	mouse	BXD	UTHSC_BXD_Young_Adult_Eye_RNAseq_TPM_Log	ENSMUSG00000055271	9330161L09Rik	RIKEN cDNA 9330161L09 gene		N/A	12	103.407	Not available	77225	N/A		-			103.407	103.408	6	87.1351	rs30358503	11.4539		1.02685	0.6315	0.893076	0.9995	0.224153	x	x	x	x	x	x	1.645	0.847114	1.4355	0.0148492	x	x	x	x	x	x	0.8995	0.0643467	x
35	https://genenetwork.org/show_trait?trait_id=ENSMUSG00000113341&dataset=UTHSC_BXD_Young_Adult_Eye_RNAseq_TPM_Log	mouse	BXD	UTHSC_BXD_Young_Adult_Eye_RNAseq_TPM_Log	ENSMUSG00000113341	9430031K09Rik	RIKEN cDNA 9430031K09 gene		N/A	12	98.762	Not available	77253	N/A		+			98.762	98.763	1	3.00149	rsm10000000001	0		0	0	0	0	0	x	x	x	x	x	x	0	0	0	0	x	x	x	x	x	x	0	0	x
36	https://genenetwork.org/show_trait?trait_id=ENSMUSG00000112765&dataset=UTHSC_BXD_Young_Adult_Eye_RNAseq_TPM_Log	mouse	BXD	UTHSC_BXD_Young_Adult_Eye_RNAseq_TPM_Log	ENSMUSG00000112765	9430078K24Rik	RIKEN cDNA 9430078K24 gene		N/A	12	79.917	Not available	77290	N/A		-			79.917	79.9363	9	106.021	rs212048732	9.36697		0.438083	0.3335	0.47164	0.211	0.298399	x	x	x	x	x	x	0.6275	0.232638	0.7255	0.290621	x	x	x	x	x	x	0	0	x
37	https://genenetwork.org/show_trait?trait_id=ENSMUSG00000112150&dataset=UTHSC_BXD_Young_Adult_Eye_RNAseq_TPM_Log	mouse	BXD	UTHSC_BXD_Young_Adult_Eye_RNAseq_TPM_Log	ENSMUSG00000112150	9530018F02Rik	RIKEN cDNA 9530018F02 gene		N/A	12	77.2361	Not available	77402	N/A		-			77.2361	77.2387	9	13.5433	rsm10000010750	14.8637		0.486771	0.677	0.145664	0.332	0.114551	x	x	x	x	x	x	0.551	0.779232	0	0	x	x	x	x	x	x	0.3845	0.181726	x
38	https://genenetwork.org/show_trait?trait_id=ENSMUSG00000112999&dataset=UTHSC_BXD_Young_Adult_Eye_RNAseq_TPM_Log	mouse	BXD	UTHSC_BXD_Young_Adult_Eye_RNAseq_TPM_Log	ENSMUSG00000112999	9530050K03Rik	RIKEN cDNA 9530050K03 gene		N/A	12	100.08	Not available	100417707	N/A		-			100.08	100.081	1	3.00149	rsm10000000001	0		0	0	0	0	0	x	x	x	x	x	x	0	0	0	0	x	x	x	x	x	x	0	0	x
39	https://genenetwork.org/show_trait?trait_id=ENSMUSG00000112096&dataset=UTHSC_BXD_Young_Adult_Eye_RNAseq_TPM_Log	mouse	BXD	UTHSC_BXD_Young_Adult_Eye_RNAseq_TPM_Log	ENSMUSG00000112096	A430103D13Rik	RIKEN cDNA A430103D13 gene		N/A	12	76.3445	Not available	77775	N/A		-			76.3445	76.3454	14	25.4473	rsm10000017126	13.6822		4.0724	3.5135	0.215668	4.2525	0.403758	x	x	x	x	x	x	4.295	0.519016	3.7455	0.50841	x	x	x	x	x	x	4.098	0.336583	x
40	https://genenetwork.org/show_trait?trait_id=ENSMUSG00000097160&dataset=UTHSC_BXD_Young_Adult_Eye_RNAseq_TPM_Log	mouse	BXD	UTHSC_BXD_Young_Adult_Eye_RNAseq_TPM_Log	ENSMUSG00000097160	A630072L19Rik	RIKEN cDNA A630072L19 gene		N/A	12	100.942	Not available	100038467	N/A		+			100.942	100.95	1	3.00149	rsm10000000001	0		0	0	0	0	0	x	x	x	x	x	x	0	0	0	0	x	x	x	x	x	x	0	0	x
41	https://genenetwork.org/show_trait?trait_id=ENSMUSG00000113102&dataset=UTHSC_BXD_Young_Adult_Eye_RNAseq_TPM_Log	mouse	BXD	UTHSC_BXD_Young_Adult_Eye_RNAseq_TPM_Log	ENSMUSG00000113102	A930040O22Rik	RIKEN cDNA A930040O22 gene		N/A	12	98.8318	Not available	77973	N/A		+			98.8318	98.8328	1	3.00149	rsm10000000001	0		0	0	0	0	0	x	x	x	x	x	x	0	0	0	0	x	x	x	x	x	x	0	0	x
42	https://genenetwork.org/show_trait?trait_id=ENSMUSG00000021240&dataset=UTHSC_BXD_Young_Adult_Eye_RNAseq_TPM_Log	mouse	BXD	UTHSC_BXD_Young_Adult_Eye_RNAseq_TPM_Log	ENSMUSG00000021240	Abcd4	ATP-binding cassette, sub-family D (ALD), member 4		N/A	12	84.6015	P69r, P70R, Pxmp1l	19300	N/A		-			84.6015	84.6174	5	69.8404	rsm10000006366	12.4777		4.1335	4.0565	0.200111	4.3	0.0551543	x	x	x	x	x	x	4.1075	0.0572756	3.921	0.0537401	x	x	x	x	x	x	4.0495	0.0106066	x
43	https://genenetwork.org/show_trait?trait_id=ENSMUSG00000072949&dataset=UTHSC_BXD_Young_Adult_Eye_RNAseq_TPM_Log	mouse	BXD	UTHSC_BXD_Young_Adult_Eye_RNAseq_TPM_Log	ENSMUSG00000072949	Acot1	acyl-CoA thioesterase 1		N/A	12	84.0095	ACH2, CTE1, CTEI, Cte1, D12Ucla1	26897	N/A		+			84.0095	84.0184	9	98.5798	rs30283520	15.6952		2.51286	2.5525	0.30052	2.3775	0.191626	x	x	x	x	x	x	2.474	0.236174	2.119	0.115966	x	x	x	x	x	x	2.357	0.289914	x
44	https://genenetwork.org/show_trait?trait_id=ENSMUSG00000021226&dataset=UTHSC_BXD_Young_Adult_Eye_RNAseq_TPM_Log	mouse	BXD	UTHSC_BXD_Young_Adult_Eye_RNAseq_TPM_Log	ENSMUSG00000021226	Acot2	acyl-CoA thioesterase 2		N/A	12	83.9879	AA571646, MTEI, Mte1	171210	N/A		+			83.9879	83.9939	12	9.74845	rs29178345	10.8899		3.76287	4.1115	0.231224	3.4335	0.474469	x	x	x	x	x	x	3.8685	0.00777817	4.3925	0.092631	x	x	x	x	x	x	3.7655	0.00494975	x
45	https://genenetwork.org/show_trait?trait_id=ENSMUSG00000021228&dataset=UTHSC_BXD_Young_Adult_Eye_RNAseq_TPM_Log	mouse	BXD	UTHSC_BXD_Young_Adult_Eye_RNAseq_TPM_Log	ENSMUSG00000021228	Acot3	acyl-CoA thioesterase 3		N/A	12	84.0521	AW108394, PTEIa, Pte2a	171281	N/A		+			84.0521	84.0604	1	171.04	rsm10000002096	12.3899		0.164483	0.0165	0.0233345	0.1655	0.234052	x	x	x	x	x	x	0.8155	0.185969	0.3405	0.201525	x	x	x	x	x	x	0	0	x
46	https://genenetwork.org/show_trait?trait_id=ENSMUSG00000052392&dataset=UTHSC_BXD_Young_Adult_Eye_RNAseq_TPM_Log	mouse	BXD	UTHSC_BXD_Young_Adult_Eye_RNAseq_TPM_Log	ENSMUSG00000052392	Acot4	acyl-CoA thioesterase 4		N/A	12	84.0384	B430212I04Rik, PTEIb, Pte1b, Pte2b	171282	N/A		+			84.0384	84.0486	11	83.5862	rsm10000014170	12.7125		0.086668	0.201	0.284257	0.09	0.127279	x	x	x	x	x	x	0.086	0.121622	0.179	0.0183848	x	x	x	x	x	x	0.085	0.120208	x
47	https://genenetwork.org/show_trait?trait_id=ENSMUSG00000042540&dataset=UTHSC_BXD_Young_Adult_Eye_RNAseq_TPM_Log	mouse	BXD	UTHSC_BXD_Young_Adult_Eye_RNAseq_TPM_Log	ENSMUSG00000042540	Acot5	acyl-CoA thioesterase 5		N/A	12	84.0693	BC016076, PTEIc	217698	N/A		+			84.0693	84.076	2	167.191	rs33242840	11.7392		0.203981	0.368	0.520431	0.088	0.124451	x	x	x	x	x	x	0.0945	0.133643	0	0	x	x	x	x	x	x	0	0	x
48	https://genenetwork.org/show_trait?trait_id=ENSMUSG00000043487&dataset=UTHSC_BXD_Young_Adult_Eye_RNAseq_TPM_Log	mouse	BXD	UTHSC_BXD_Young_Adult_Eye_RNAseq_TPM_Log	ENSMUSG00000043487	Acot6	acyl-CoA thioesterase 6		N/A	12	84.1007	4632408A20Rik, A330054B07, BE688602	217700	N/A		+			84.1007	84.1113	10	84.5705	rsm10000012473	11.461		2.15377	1.726	0.0325269	2.31	0.059397	x	x	x	x	x	x	2.0415	0.0827315	2.036	0.0565685	x	x	x	x	x	x	1.836	0.155563	x
49	https://genenetwork.org/show_trait?trait_id=ENSMUSG00000015143&dataset=UTHSC_BXD_Young_Adult_Eye_RNAseq_TPM_Log	mouse	BXD	UTHSC_BXD_Young_Adult_Eye_RNAseq_TPM_Log	ENSMUSG00000015143	Actn1	actinin, alpha 1		N/A	12	80.1675	3110023F10Rik, Actn1a	109711	N/A		-			80.1675	80.2604	14	68.3908	rsm10000017551	10.7948		5.47253	5.436	0.0452548	5.581	0.0848528	x	x	x	x	x	x	5.491	0.106066	5.2395	0.0671751	x	x	x	x	x	x	5.43	0.192333	x
50	https://genenetwork.org/show_trait?trait_id=ENSMUSG00000008822&dataset=UTHSC_BXD_Young_Adult_Eye_RNAseq_TPM_Log	mouse	BXD	UTHSC_BXD_Young_Adult_Eye_RNAseq_TPM_Log	ENSMUSG00000008822	Acyp1	acylphosphatase 1, erythrocyte (common) type		N/A	12	85.2724	1110039O14Rik, AI325944	66204	N/A		-			85.2724	85.2884	19	26.3426	rsm10000021124	9.2193		5.2299	4.7575	0.136472	5.5425	0.0813173	x	x	x	x	x	x	5.2195	0.423557	4.689	0.0820244	x	x	x	x	x	x	5.2325	0.1492	x
51	https://genenetwork.org/show_trait?trait_id=ENSMUSG00000008438&dataset=UTHSC_BXD_Young_Adult_Eye_RNAseq_TPM_Log	mouse	BXD	UTHSC_BXD_Young_Adult_Eye_RNAseq_TPM_Log	ENSMUSG00000008438	Adam21	a disintegrin and metallopeptidase domain 21		N/A	12	81.5586	Adam31	56622	N/A		-			81.5586	81.5685	5	74.2885	rsm10000006407	12.0683		1.78886	1.4445	0.106773	2.148	0.417193	x	x	x	x	x	x	2.184	0.629325	1.8555	0.092631	x	x	x	x	x	x	1.646	0.243245	x
52	https://genenetwork.org/show_trait?trait_id=ENSMUSG00000072972&dataset=UTHSC_BXD_Young_Adult_Eye_RNAseq_TPM_Log	mouse	BXD	UTHSC_BXD_Young_Adult_Eye_RNAseq_TPM_Log	ENSMUSG00000072972	Adam4	a disintegrin and metallopeptidase domain 4		N/A	12	81.4194	AV274654, tMDCV	11498	N/A		-			81.4194	81.4219	1	3.00149	rsm10000000001	0		0	0	0	0	0	x	x	x	x	x	x	0	0	0	0	x	x	x	x	x	x	0	0	x
53	https://genenetwork.org/show_trait?trait_id=ENSMUSG00000021044&dataset=UTHSC_BXD_Young_Adult_Eye_RNAseq_TPM_Log	mouse	BXD	UTHSC_BXD_Young_Adult_Eye_RNAseq_TPM_Log	ENSMUSG00000021044	Adck1	aarF domain containing kinase 1		N/A	12	88.3606	2610005A10Rik	72113	N/A		+			88.3606	88.4617	12	90.1588	rs29184538	31.429		3.95205	3.794	0.11738	3.8165	0.0176777	x	x	x	x	x	x	4.0275	0.153442	3.917	0.140007	x	x	x	x	x	x	3.8035	0.0162635	x
54	https://genenetwork.org/show_trait?trait_id=ENSMUSG00000021037&dataset=UTHSC_BXD_Young_Adult_Eye_RNAseq_TPM_Log	mouse	BXD	UTHSC_BXD_Young_Adult_Eye_RNAseq_TPM_Log	ENSMUSG00000021037	Ahsa1	AHA1, activator of heat shock protein ATPase 1		N/A	12	87.2665	BC023857, p38	217737	N/A		+			87.2665	87.274	2	7.69642	rs13476335	17.6517		5.83458	5.7965	0.0190919	5.904	0.00565685	x	x	x	x	x	x	5.773	0.00707107	5.674	0.066468	x	x	x	x	x	x	5.8215	0.092631	x
55	https://genenetwork.org/show_trait?trait_id=ENSMUSG00000112388&dataset=UTHSC_BXD_Young_Adult_Eye_RNAseq_TPM_Log	mouse	BXD	UTHSC_BXD_Young_Adult_Eye_RNAseq_TPM_Log	ENSMUSG00000112388	AI463170	expressed sequence AI463170		N/A	12	76.547	Not available	100504549	N/A		-			76.547	76.5479	1	3.00149	rsm10000000001	0		0	0	0	0	0	x	x	x	x	x	x	0	0	0	0	x	x	x	x	x	x	0	0	x
56	https://genenetwork.org/show_trait?trait_id=ENSMUSG00000041323&dataset=UTHSC_BXD_Young_Adult_Eye_RNAseq_TPM_Log	mouse	BXD	UTHSC_BXD_Young_Adult_Eye_RNAseq_TPM_Log	ENSMUSG00000041323	Ak7	adenylate kinase 7		N/A	12	105.706	4930502N02Rik, AK, 7	78801	N/A		+			105.706	105.782	1	182.581	rsm10000002285	8.91137		0.802804	0.9155	0.521138	0.7075	0.316077	x	x	x	x	x	x	0.501	0.193747	0.4665	0.299106	x	x	x	x	x	x	0.877	0.154149	x
57	https://genenetwork.org/show_trait?trait_id=ENSMUSG00000021057&dataset=UTHSC_BXD_Young_Adult_Eye_RNAseq_TPM_Log	mouse	BXD	UTHSC_BXD_Young_Adult_Eye_RNAseq_TPM_Log	ENSMUSG00000021057	Akap5	A kinase (PRKA) anchor protein 5		N/A	12	76.3249	3526401B18Rik, AKAP, 150, AKAP5, AKAP150, BB098886, Gm258, P150	238276	N/A		+			76.3249	76.3342	15	58	rsm10000000055	13.6258		1.85706	1.626	0.336583	2.094	0.106066	x	x	x	x	x	x	2.287	0.339411	1.6515	0.335876	x	x	x	x	x	x	1.9095	0.347189	x
58	https://genenetwork.org/show_trait?trait_id=ENSMUSG00000021238&dataset=UTHSC_BXD_Young_Adult_Eye_RNAseq_TPM_Log	mouse	BXD	UTHSC_BXD_Young_Adult_Eye_RNAseq_TPM_Log	ENSMUSG00000021238	Aldh6a1	aldehyde dehydrogenase family 6, subfamily A1		N/A	12	84.4307	1110038I05Rik, Mmsdh	104776	N/A		-			84.4307	84.451	19	34.922	rsm10002113008	9.51355		1.69776	1.6835	0.053033	1.9005	0.106773	x	x	x	x	x	x	1.9055	0.0643467	1.5325	0.119501	x	x	x	x	x	x	1.478	0.11738	x
59	https://genenetwork.org/show_trait?trait_id=ENSMUSG00000079036&dataset=UTHSC_BXD_Young_Adult_Eye_RNAseq_TPM_Log	mouse	BXD	UTHSC_BXD_Young_Adult_Eye_RNAseq_TPM_Log	ENSMUSG00000079036	Alkbh1	alkB homolog 1, histone H2A dioxygenase		N/A	12	87.4258	2700073G19Rik, Abh, Alkbh, alkB, hABH	211064	N/A		-			87.4258	87.444	19	42.7843	rsm10002113312	15.0413		4.02724	3.892	0.0127279	4.3215	0.116673	x	x	x	x	x	x	4.1365	0.17607	3.6255	0.28355	x	x	x	x	x	x	3.9775	0.0289914	x
60	https://genenetwork.org/show_trait?trait_id=ENSMUSG00000021257&dataset=UTHSC_BXD_Young_Adult_Eye_RNAseq_TPM_Log	mouse	BXD	UTHSC_BXD_Young_Adult_Eye_RNAseq_TPM_Log	ENSMUSG00000021257	Angel1	angel homolog 1		N/A	12	86.7005	1110030H02Rik, mKIAA0759	68737	N/A		-			86.7005	86.7265	19	34.922	rsm10002113008	14.1872		4.60043	4.122	0.162635	4.7835	0.201525	x	x	x	x	x	x	4.702	0.108894	4.5995	0.0544472	x	x	x	x	x	x	4.564	0.0806102	x
61	https://genenetwork.org/show_trait?trait_id=ENSMUSG00000042350&dataset=UTHSC_BXD_Young_Adult_Eye_RNAseq_TPM_Log	mouse	BXD	UTHSC_BXD_Young_Adult_Eye_RNAseq_TPM_Log	ENSMUSG00000042350	Arel1	apoptosis resistant E3 ubiquitin protein ligase 1		N/A	12	84.9181	1110018G07Rik, AI649076, AW610792	68497	N/A		-			84.9181	84.9709	10	80.4311	rsm10000012419	8.27037		5.01092	5.0905	0.0388909	5.309	0.0240416	x	x	x	x	x	x	5.178	0.110309	5.0025	0.0629325	x	x	x	x	x	x	4.9195	0.0431335	x
62	https://genenetwork.org/show_trait?trait_id=ENSMUSG00000021125&dataset=UTHSC_BXD_Young_Adult_Eye_RNAseq_TPM_Log	mouse	BXD	UTHSC_BXD_Young_Adult_Eye_RNAseq_TPM_Log	ENSMUSG00000021125	Arg2	arginase type II		N/A	12	79.1308	AII, AU022422	11847	N/A		+			79.1308	79.1563	19	42.7843	rsm10002113312	14.1843		5.48795	5.311	0.0749533	5.99	0.130108	x	x	x	x	x	x	5.7105	0.0643467	5.4135	0.123744	x	x	x	x	x	x	5.589	0.175362	x
63	https://genenetwork.org/show_trait?trait_id=ENSMUSG00000021200&dataset=UTHSC_BXD_Young_Adult_Eye_RNAseq_TPM_Log	mouse	BXD	UTHSC_BXD_Young_Adult_Eye_RNAseq_TPM_Log	ENSMUSG00000021200	Asb2	ankyrin repeat and SOCS box-containing 2		N/A	12	103.321	1110008E15Rik	65256	N/A		-			103.321	103.356	1	192.746	rsm10000002464	21.4727		4.8213	6.157	0.0282843	4.63	0.0622254	x	x	x	x	x	x	4.9005	0.849235	5.783	0.531744	x	x	x	x	x	x	4.0305	0.320319	x
64	https://genenetwork.org/show_trait?trait_id=ENSMUSG00000041341&dataset=UTHSC_BXD_Young_Adult_Eye_RNAseq_TPM_Log	mouse	BXD	UTHSC_BXD_Young_Adult_Eye_RNAseq_TPM_Log	ENSMUSG00000041341	Atg2b	autophagy related 2B		N/A	12	105.616	2410024A21Rik, AI047755, AI503411, AW558123, C030004M05Rik, C630028L02Rik, mKIAA4067	76559	N/A		-			105.616	105.685	9	114.714	rsm10000011955	10.9621		4.33337	4.2625	0.190212	4.6715	0.00777817	x	x	x	x	x	x	4.543	0.0678822	4.08	0.311127	x	x	x	x	x	x	4.3815	0.157685	x
65	https://genenetwork.org/show_trait?trait_id=ENSMUSG00000021114&dataset=UTHSC_BXD_Young_Adult_Eye_RNAseq_TPM_Log	mouse	BXD	UTHSC_BXD_Young_Adult_Eye_RNAseq_TPM_Log	ENSMUSG00000021114	Atp6v1d	ATPase, H+ transporting, lysosomal V1 subunit D		N/A	12	78.8407	1110004P10Rik, Atp6m, VATD, Vma8	73834	N/A		-			78.8407	78.8616	2	10.4245	rsm10000002517	16.7373		6.26012	6.0865	0.0968736	6.2335	0.0586899	x	x	x	x	x	x	6.351	0.164049	6.172	0.0890955	x	x	x	x	x	x	6.1825	0.0431335	x
66	https://genenetwork.org/show_trait?trait_id=ENSMUSG00000021189&dataset=UTHSC_BXD_Young_Adult_Eye_RNAseq_TPM_Log	mouse	BXD	UTHSC_BXD_Young_Adult_Eye_RNAseq_TPM_Log	ENSMUSG00000021189	Atxn3	ataxin 3		N/A	12	101.919	2210008M02Rik, AI463012, AI647473, ATX3, MJD1, Mjd, Sca3, ataxin3	110616	N/A		-			101.919	101.958	1	15.1178	rsm10000001831	11.3238		4.83123	4.7745	0.0403051	5.129	0.165463	x	x	x	x	x	x	4.9765	0.212839	4.5125	0.0940452	x	x	x	x	x	x	4.885	0.17112	x
67	https://genenetwork.org/show_trait?trait_id=ENSMUSG00000113535&dataset=UTHSC_BXD_Young_Adult_Eye_RNAseq_TPM_Log	mouse	BXD	UTHSC_BXD_Young_Adult_Eye_RNAseq_TPM_Log	ENSMUSG00000113535	AU015791	expressed sequence AU015791		N/A	12	105.513	Not available	104932	N/A		+			105.513	105.515	6	34.1951	rs30318085	7.71189		0.00810267	0	0	0	0	x	x	x	x	x	x	0	0	0	0	x	x	x	x	x	x	0	0	x
68	https://genenetwork.org/show_trait?trait_id=ENSMUSG00000086432&dataset=UTHSC_BXD_Young_Adult_Eye_RNAseq_TPM_Log	mouse	BXD	UTHSC_BXD_Young_Adult_Eye_RNAseq_TPM_Log	ENSMUSG00000086432	B430119L08Rik	RIKEN cDNA B430119L08 gene		N/A	12	103.896	Not available	319323	N/A		+			103.896	103.899	1	3.00149	rsm10000000001	0		0	0	0	0	0	x	x	x	x	x	x	0	0	0	0	x	x	x	x	x	x	0	0	x
69	https://genenetwork.org/show_trait?trait_id=ENSMUSG00000034266&dataset=UTHSC_BXD_Young_Adult_Eye_RNAseq_TPM_Log	mouse	BXD	UTHSC_BXD_Young_Adult_Eye_RNAseq_TPM_Log	ENSMUSG00000034266	Batf	basic leucine zipper transcription factor, ATF-like		N/A	12	85.6867	BATF, SFA2	53314	N/A		+			85.6867	85.7091	7	134.462	rsm10000010146	13.703		0.802288	0.6425	0.908632	0.4895	0.217082	x	x	x	x	x	x	0.3415	0.482954	0.9195	0.566393	x	x	x	x	x	x	0.7525	0.201525	x
70	https://genenetwork.org/show_trait?trait_id=ENSMUSG00000079031&dataset=UTHSC_BXD_Young_Adult_Eye_RNAseq_TPM_Log	mouse	BXD	UTHSC_BXD_Young_Adult_Eye_RNAseq_TPM_Log	ENSMUSG00000079031	BB287469	expressed sequence BB287469		N/A	12	87.8166	Not available	544881	N/A		+			87.8166	87.8207	1	3.00149	rsm10000000001	0		0	0	0	0	0	x	x	x	x	x	x	0	0	0	0	x	x	x	x	x	x	0	0	x
71	https://genenetwork.org/show_trait?trait_id=ENSMUSG00000057265&dataset=UTHSC_BXD_Young_Adult_Eye_RNAseq_TPM_Log	mouse	BXD	UTHSC_BXD_Young_Adult_Eye_RNAseq_TPM_Log	ENSMUSG00000057265	Bbof1	basal body orientation factor 1		N/A	12	84.4091	2900006K08Rik, AI427784, Ccdc176	72873	N/A		+			84.4091	84.4429	1	177.555	rsm10000022401	14.8813		2.88943	2.601	0.166877	3.1935	0.0120208	x	x	x	x	x	x	3.006	0.308299	2.927	0.316784	x	x	x	x	x	x	2.875	0.135764	x
72	https://genenetwork.org/show_trait?trait_id=ENSMUSG00000041347&dataset=UTHSC_BXD_Young_Adult_Eye_RNAseq_TPM_Log	mouse	BXD	UTHSC_BXD_Young_Adult_Eye_RNAseq_TPM_Log	ENSMUSG00000041347	Bdkrb1	bradykinin receptor, beta 1		N/A	12	105.603	B1BKR, B1R, BKR1, BRADYB1, Bdkrb	12061	N/A		+			105.603	105.605	6	86.2344	rsm10000007299	13.9274		0.318199	0.9985	1.20279	0	0	x	x	x	x	x	x	0.3685	0.521138	0.1385	0.195869	x	x	x	x	x	x	0	0	x
73	https://genenetwork.org/show_trait?trait_id=ENSMUSG00000021070&dataset=UTHSC_BXD_Young_Adult_Eye_RNAseq_TPM_Log	mouse	BXD	UTHSC_BXD_Young_Adult_Eye_RNAseq_TPM_Log	ENSMUSG00000021070	Bdkrb2	bradykinin receptor, beta 2		N/A	12	105.563	B(2), B2, B2R, BK2, BK2, BK2R, BKR2, BRB2	12062	N/A		+			105.563	105.595	2	116.615	rsm10000305313	13.8157		1.06697	0.8455	0.092631	0.6285	0.0360624	x	x	x	x	x	x	1.1655	0.163342	0.765	0.972979	x	x	x	x	x	x	0.811	0.241831	x
74	https://genenetwork.org/show_trait?trait_id=ENSMUSG00000041702&dataset=UTHSC_BXD_Young_Adult_Eye_RNAseq_TPM_Log	mouse	BXD	UTHSC_BXD_Young_Adult_Eye_RNAseq_TPM_Log	ENSMUSG00000041702	Btbd7	BTB (POZ) domain containing 7		N/A	12	102.781	5730507E09Rik, 8030448M07, E130118E17Rik, FUP1, mKIAA1525	238386	N/A		-			102.781	102.878	7	89.6035	rs31345154	10.22		3.92583	3.982	0.0226274	4.3435	0.119501	x	x	x	x	x	x	4.0195	0.0304056	3.7595	0.293449	x	x	x	x	x	x	4.0225	0.0855599	x
75	https://genenetwork.org/show_trait?trait_id=ENSMUSG00000001175&dataset=UTHSC_BXD_Young_Adult_Eye_RNAseq_TPM_Log	mouse	BXD	UTHSC_BXD_Young_Adult_Eye_RNAseq_TPM_Log	ENSMUSG00000001175	Calm1	calmodulin 1		N/A	12	100.199	AI256814, AI327027, AI461935, AL024000, CaM, Calm, Cam1	12313	N/A		+			100.199	100.21	8	17.0291	rsm10000010245	16.3774		9.12081	8.9375	0.0827315	9.19	0.00989949	x	x	x	x	x	x	9.2515	0.0982878	8.8975	0.0997021	x	x	x	x	x	x	8.8815	0.0403051	x
76	https://genenetwork.org/show_trait?trait_id=ENSMUSG00000047014&dataset=UTHSC_BXD_Young_Adult_Eye_RNAseq_TPM_Log	mouse	BXD	UTHSC_BXD_Young_Adult_Eye_RNAseq_TPM_Log	ENSMUSG00000047014	Catsperb	cation channel sperm associated auxiliary subunit beta		N/A	12	101.405	4931410B03, 4932415G16Rik	271036	N/A		+			101.405	101.626	12	99.58	rs13481611	46.9191		0.158587	0.03	0.0141421	0.3465	0.0643467	x	x	x	x	x	x	0.309	0.17112	0.1545	0.218496	x	x	x	x	x	x	0.11	0.0226274	x
77	https://genenetwork.org/show_trait?trait_id=ENSMUSG00000062961&dataset=UTHSC_BXD_Young_Adult_Eye_RNAseq_TPM_Log	mouse	BXD	UTHSC_BXD_Young_Adult_Eye_RNAseq_TPM_Log	ENSMUSG00000062961	Ccdc177	coiled-coil domain containing 177		N/A	12	80.754	Gm1568	380768	N/A		-			80.754	80.7607	19	51.8062	rsm10002113709	10.7938		4.46354	4.31	0	4.604	0.10748	x	x	x	x	x	x	4.668	0.0579828	4.0965	0.371231	x	x	x	x	x	x	4.5245	0.0106066	x
78	https://genenetwork.org/show_trait?trait_id=ENSMUSG00000021182&dataset=UTHSC_BXD_Young_Adult_Eye_RNAseq_TPM_Log	mouse	BXD	UTHSC_BXD_Young_Adult_Eye_RNAseq_TPM_Log	ENSMUSG00000021182	Ccdc88c	coiled-coil domain containing 88C		N/A	12	100.912	0610010D24Rik, AV000935, AW324073, Daple, mKIAA1509	68339	N/A		-			100.912	101.029	12	102.528	rs13481618	39.6143		3.48473	3.556	0.158392	4.1115	0.0346482	x	x	x	x	x	x	3.774	0.0947523	3.308	0.233345	x	x	x	x	x	x	3.3095	0.0346482	x
79	https://genenetwork.org/show_trait?trait_id=ENSMUSG00000061533&dataset=UTHSC_BXD_Young_Adult_Eye_RNAseq_TPM_Log	mouse	BXD	UTHSC_BXD_Young_Adult_Eye_RNAseq_TPM_Log	ENSMUSG00000061533	Cep128	centrosomal protein 128		N/A	12	90.9985	4930534B04Rik, 5430424K18Rik, AI449708, AI480494, E230024F20	75216	N/A		-			90.9985	91.3844	11	73.2672	rsm10000014113	12.429		1.56098	1.596	0.0806102	1.5135	0.210011	x	x	x	x	x	x	1.589	0.0141421	1.415	0.118794	x	x	x	x	x	x	1.4045	0.122329	x
80	https://genenetwork.org/show_trait?trait_id=ENSMUSG00000021194&dataset=UTHSC_BXD_Young_Adult_Eye_RNAseq_TPM_Log	mouse	BXD	UTHSC_BXD_Young_Adult_Eye_RNAseq_TPM_Log	ENSMUSG00000021194	Chga	chromogranin A		N/A	12	102.555	ChrA, cgA	12652	N/A		+			102.555	102.565	2	10.253	rsm10000002516	15.4803		7.15795	6.863	0.145664	7.036	0.0820244	x	x	x	x	x	x	7.1375	0.236881	6.7095	0.0685894	x	x	x	x	x	x	7.318	0	x
81	https://genenetwork.org/show_trait?trait_id=ENSMUSG00000090258&dataset=UTHSC_BXD_Young_Adult_Eye_RNAseq_TPM_Log	mouse	BXD	UTHSC_BXD_Young_Adult_Eye_RNAseq_TPM_Log	ENSMUSG00000090258	Churc1	churchill domain containing 1		N/A	12	76.7655	1700030P15Rik, My015, chch	211151	N/A		+			76.7655	76.7832	10	121.534	rsm10000012872	8.91565		0.00145067	0	0	0	0	x	x	x	x	x	x	0	0	0	0	x	x	x	x	x	x	0	0	x
82	https://genenetwork.org/show_trait?trait_id=ENSMUSG00000034157&dataset=UTHSC_BXD_Young_Adult_Eye_RNAseq_TPM_Log	mouse	BXD	UTHSC_BXD_Young_Adult_Eye_RNAseq_TPM_Log	ENSMUSG00000034157	Cipc	CLOCK interacting protein, circadian		N/A	12	86.947	2310044G17Rik, AI842544, AI853744	217732	N/A		+			86.947	86.9654	5	69.8404	rsm10000006366	19.9234		6.31748	6.1665	0.159099	6.5685	0.0346482	x	x	x	x	x	x	6.4285	0.260922	6.0965	0.133643	x	x	x	x	x	x	6.188	0.039598	x
83	https://genenetwork.org/show_trait?trait_id=ENSMUSG00000021097&dataset=UTHSC_BXD_Young_Adult_Eye_RNAseq_TPM_Log	mouse	BXD	UTHSC_BXD_Young_Adult_Eye_RNAseq_TPM_Log	ENSMUSG00000021097	Clmn	calmin		N/A	12	104.763	9330188N17Rik, AI428889, AI788815, mKIAA1188	94040	N/A		-			104.763	104.865	12	104.629	rs33847324	33.5777		3.25161	3.358	0.0890955	3.7795	0.210011	x	x	x	x	x	x	3.006	0.357796	2.7985	0.316077	x	x	x	x	x	x	3.095	0.0735391	x
84	https://genenetwork.org/show_trait?trait_id=ENSMUSG00000021235&dataset=UTHSC_BXD_Young_Adult_Eye_RNAseq_TPM_Log	mouse	BXD	UTHSC_BXD_Young_Adult_Eye_RNAseq_TPM_Log	ENSMUSG00000021235	Coq6	coenzyme Q6 monooxygenase		N/A	12	84.3617	5930427M12Rik, AW742344	217707	N/A		+			84.3617	84.3738	12	106.834	rs13481634	14.3618		4.99476	5.2895	0.0601041	4.887	0.0282843	x	x	x	x	x	x	4.9255	0.0671751	4.7805	0.0799031	x	x	x	x	x	x	5.012	0.246073	x
85	https://genenetwork.org/show_trait?trait_id=ENSMUSG00000091803&dataset=UTHSC_BXD_Young_Adult_Eye_RNAseq_TPM_Log	mouse	BXD	UTHSC_BXD_Young_Adult_Eye_RNAseq_TPM_Log	ENSMUSG00000091803	Cox16	cytochrome c oxidase assembly protein 16		N/A	12	81.359	1810020G14Rik, 1810055I05Rik, BB388670	66272	N/A		-			81.359	81.4851	1	3.00149	rsm10000000001	0		0	0	0	0	0	x	x	x	x	x	x	0	0	0	0	x	x	x	x	x	x	0	0	x
86	https://genenetwork.org/show_trait?trait_id=ENSMUSG00000043319&dataset=UTHSC_BXD_Young_Adult_Eye_RNAseq_TPM_Log	mouse	BXD	UTHSC_BXD_Young_Adult_Eye_RNAseq_TPM_Log	ENSMUSG00000043319	Cox8c	cytochrome c oxidase subunit 8C		N/A	12	102.899	1700007F21Rik, COX83, COXVIII3	75483	N/A		+			102.899	102.901	10	110.403	rs48923609	7.76182		0.00958267	0	0	0	0	x	x	x	x	x	x	0	0	0	0	x	x	x	x	x	x	0	0	x
87	https://genenetwork.org/show_trait?trait_id=ENSMUSG00000041781&dataset=UTHSC_BXD_Young_Adult_Eye_RNAseq_TPM_Log	mouse	BXD	UTHSC_BXD_Young_Adult_Eye_RNAseq_TPM_Log	ENSMUSG00000041781	Cpsf2	cleavage and polyadenylation specific factor 2		N/A	12	101.976	100kDa, 2610024B04Rik, AI662483, Cpsf, MCPSF, mKIAA1367	51786	N/A		+			101.976	102.006	10	89.8848	rsm10000012551	18.7282		4.94313	4.9705	0.1492	5.2065	0.0784888	x	x	x	x	x	x	5.1515	0.197283	4.9045	0.00919239	x	x	x	x	x	x	4.7965	0.0403051	x
88	https://genenetwork.org/show_trait?trait_id=ENSMUSG00000112285&dataset=UTHSC_BXD_Young_Adult_Eye_RNAseq_TPM_Log	mouse	BXD	UTHSC_BXD_Young_Adult_Eye_RNAseq_TPM_Log	ENSMUSG00000112285	CT030161.1	predicted gene 50278		N/A	12	80.3916	Not available		N/A		-			80.3916	80.3917	1	3.00149	rsm10000000001	0		0	0	0	0	0	x	x	x	x	x	x	0	0	0	0	x	x	x	x	x	x	0	0	x
89	https://genenetwork.org/show_trait?trait_id=ENSMUSG00000092130&dataset=UTHSC_BXD_Young_Adult_Eye_RNAseq_TPM_Log	mouse	BXD	UTHSC_BXD_Young_Adult_Eye_RNAseq_TPM_Log	ENSMUSG00000092130	D030025P21Rik	RIKEN cDNA D030025P21 gene		N/A	12	84.8758	Not available	100303738	N/A		+			84.8758	84.8798	2	14.9002	rsm10000002524	7.68165		0.0514133	0	0	0	0	x	x	x	x	x	x	0	0	0.07	0.0989949	x	x	x	x	x	x	0	0	x
90	https://genenetwork.org/show_trait?trait_id=ENSMUSG00000097121&dataset=UTHSC_BXD_Young_Adult_Eye_RNAseq_TPM_Log	mouse	BXD	UTHSC_BXD_Young_Adult_Eye_RNAseq_TPM_Log	ENSMUSG00000097121	D130020L05Rik	RIKEN cDNA D130020L05 gene		N/A	12	101.082	9430007L23Rik	319760	N/A		+			101.082	101.089	19	47.4357	rsm10002113332	9.43156		2.4924	1.9625	0.819537	2.6705	0.0813173	x	x	x	x	x	x	2.432	0.651952	2.113	0.172534	x	x	x	x	x	x	2.5285	0.238295	x
91	https://genenetwork.org/show_trait?trait_id=ENSMUSG00000113196&dataset=UTHSC_BXD_Young_Adult_Eye_RNAseq_TPM_Log	mouse	BXD	UTHSC_BXD_Young_Adult_Eye_RNAseq_TPM_Log	ENSMUSG00000113196	D230049E03Rik	RIKEN cDNA D230049E03 gene		N/A	12	98.7661	Not available	320073	N/A		+			98.7661	98.7704	1	3.00149	rsm10000000001	0		0	0	0	0	0	x	x	x	x	x	x	0	0	0	0	x	x	x	x	x	x	0	0	x
92	https://genenetwork.org/show_trait?trait_id=ENSMUSG00000094910&dataset=UTHSC_BXD_Young_Adult_Eye_RNAseq_TPM_Log	mouse	BXD	UTHSC_BXD_Young_Adult_Eye_RNAseq_TPM_Log	ENSMUSG00000094910	D430019H16Rik	RIKEN cDNA D430019H16 gene		N/A	12	105.454	AI852661	268595	N/A		+			105.454	105.493	2	160.117	rs261392005	13.6159		2.66771	2.715	0.0226274	2.917	0.213546	x	x	x	x	x	x	2.681	0.100409	2.346	0.294156	x	x	x	x	x	x	2.682	0.108894	x
93	https://genenetwork.org/show_trait?trait_id=ENSMUSG00000029878&dataset=UTHSC_BXD_Young_Adult_Eye_RNAseq_TPM_Log	mouse	BXD	UTHSC_BXD_Young_Adult_Eye_RNAseq_TPM_Log	ENSMUSG00000029878	Dbpht2	DNA binding protein with his-thr domain		N/A	12	74.2967	Spot2	386753	N/A		+			74.2967	74.302	12	9.74845	rs29178345	11.2198		1.25416	1.121	0.486489	1.368	0.0494975	x	x	x	x	x	x	1.0995	0.00777817	0.959	0.159806	x	x	x	x	x	x	1.1685	0.663973	x
94	https://genenetwork.org/show_trait?trait_id=ENSMUSG00000021222&dataset=UTHSC_BXD_Young_Adult_Eye_RNAseq_TPM_Log	mouse	BXD	UTHSC_BXD_Young_Adult_Eye_RNAseq_TPM_Log	ENSMUSG00000021222	Dcaf4	DDB1 and CUL4 associated factor 4		N/A	12	83.5205	1110018E21Rik, Wdr21	73828	N/A		+			83.5205	83.5419	2	156.631	rs47359238	8.65767		5.02904	5.015	0.115966	5.167	0.0523259	x	x	x	x	x	x	5.047	0.0721249	5.0035	0.0516188	x	x	x	x	x	x	4.9195	0.0827315	x
95	https://genenetwork.org/show_trait?trait_id=ENSMUSG00000049106&dataset=UTHSC_BXD_Young_Adult_Eye_RNAseq_TPM_Log	mouse	BXD	UTHSC_BXD_Young_Adult_Eye_RNAseq_TPM_Log	ENSMUSG00000049106	Dcaf5	DDB1 and CUL4 associated factor 5		N/A	12	80.3358	9430020B07Rik, AI325023, AI430035, AI848110, AW124614, BCRG2, BCRP2, Wdr22	320808	N/A		-			80.3358	80.4366	2	159.228	rs33146097	12.1026		5.2353	5.205	0.0141421	5.437	0.0282843	x	x	x	x	x	x	5.4345	0.00777817	4.933	0.260215	x	x	x	x	x	x	5.1505	0.119501	x
96	https://genenetwork.org/show_trait?trait_id=ENSMUSG00000041645&dataset=UTHSC_BXD_Young_Adult_Eye_RNAseq_TPM_Log	mouse	BXD	UTHSC_BXD_Young_Adult_Eye_RNAseq_TPM_Log	ENSMUSG00000041645	Ddx24	DEAD (Asp-Glu-Ala-Asp) box polypeptide 24		N/A	12	103.408	1700055J08Rik, 2510027P10Rik, AI649272	27225	N/A		-			103.408	103.426	10	83.5636	rsm10000012469	8.38191		5.56948	5.6045	0.153442	5.6485	0.0162635	x	x	x	x	x	x	5.6745	0.0940452	5.6255	0.133643	x	x	x	x	x	x	5.4545	0.0997021	x
97	https://genenetwork.org/show_trait?trait_id=ENSMUSG00000021185&dataset=UTHSC_BXD_Young_Adult_Eye_RNAseq_TPM_Log	mouse	BXD	UTHSC_BXD_Young_Adult_Eye_RNAseq_TPM_Log	ENSMUSG00000021185	Dglucy	D-glutamate cyclase		N/A	12	100.779	9030617O03Rik	217830	N/A		+			100.779	100.897	12	99.6684	rs29197824	103.095		2.92851	3.054	0.247487	3.162	0.268701	x	x	x	x	x	x	3.229	0.0678822	3.3295	0.0318198	x	x	x	x	x	x	2.353	0.217789	x
98	https://genenetwork.org/show_trait?trait_id=ENSMUSG00000041415&dataset=UTHSC_BXD_Young_Adult_Eye_RNAseq_TPM_Log	mouse	BXD	UTHSC_BXD_Young_Adult_Eye_RNAseq_TPM_Log	ENSMUSG00000041415	Dicer1	dicer 1, ribonuclease type III		N/A	12	104.688	1110006F08Rik, D12Ertd7e, mKIAA0928	192119	N/A		-			104.688	104.752	9	114.714	rsm10000011955	10.0521		4.41018	4.374	0.00424264	4.789	0.00848528	x	x	x	x	x	x	4.467	0.0707107	4.2125	0.316077	x	x	x	x	x	x	4.4995	0.135057	x
99	https://genenetwork.org/show_trait?trait_id=ENSMUSG00000007682&dataset=UTHSC_BXD_Young_Adult_Eye_RNAseq_TPM_Log	mouse	BXD	UTHSC_BXD_Young_Adult_Eye_RNAseq_TPM_Log	ENSMUSG00000007682	Dio2	deiodinase, iodothyronine, type II		N/A	12	90.7246	5DII, AI324267, DIOII	13371	N/A		-			90.7246	90.7384	11	73.2672	rsm10000014113	15.6747		3.59844	5.0415	0.127986	3.99	0.00282843	x	x	x	x	x	x	4.136	0.0650538	3.668	0.210718	x	x	x	x	x	x	3.114	0.183848	x
100	https://genenetwork.org/show_trait?trait_id=ENSMUSG00000004789&dataset=UTHSC_BXD_Young_Adult_Eye_RNAseq_TPM_Log	mouse	BXD	UTHSC_BXD_Young_Adult_Eye_RNAseq_TPM_Log	ENSMUSG00000004789	Dlst	dihydrolipoamide S-succinyltransferase (E2 component of 2-oxo-glutarate complex)		N/A	12	85.1108	1600017E01Rik, 4632413C10Rik, 4930529O08Rik, DLTS	78920	N/A		+			85.1108	85.1348	1	192.746	rsm10000002464	21.0382		5.67469	6.005	0.0707107	5.526	0.0127279	x	x	x	x	x	x	5.6865	0.313248	5.9785	0.00636396	x	x	x	x	x	x	5.463	0.0183848	x
101	https://genenetwork.org/show_trait?trait_id=ENSMUSG00000042523&dataset=UTHSC_BXD_Young_Adult_Eye_RNAseq_TPM_Log	mouse	BXD	UTHSC_BXD_Young_Adult_Eye_RNAseq_TPM_Log	ENSMUSG00000042523	Dnal1	dynein, axonemal, light chain 1		N/A	12	84.1144	1700010H15Rik, AW121714, Dnalc1, E330027P08Rik	105000	N/A		+			84.1144	84.1475	X	108.749	rsm10000021643	11.2894		4.9667	4.962	0.104652	5.5545	0.00353553	x	x	x	x	x	x	5.075	0.00848528	4.793	0.0678822	x	x	x	x	x	x	4.958	0.104652	x
102	https://genenetwork.org/show_trait?trait_id=ENSMUSG00000021221&dataset=UTHSC_BXD_Young_Adult_Eye_RNAseq_TPM_Log	mouse	BXD	UTHSC_BXD_Young_Adult_Eye_RNAseq_TPM_Log	ENSMUSG00000021221	Dpf3	D4, zinc and double PHD fingers, family 3		N/A	12	83.2137	2810403B03Rik, 6530402L11Rik, BAF45C, C78788, CERD4, cerd4	70127	N/A		-			83.2137	83.4877	X	108.749	rsm10000021643	9.26553		7.28127	7.2365	0.013435	7.563	0.0353553	x	x	x	x	x	x	7.4875	0.0388909	7.252	0.106066	x	x	x	x	x	x	7.303	0.0947523	x
103	https://genenetwork.org/show_trait?trait_id=ENSMUSG00000021176&dataset=UTHSC_BXD_Young_Adult_Eye_RNAseq_TPM_Log	mouse	BXD	UTHSC_BXD_Young_Adult_Eye_RNAseq_TPM_Log	ENSMUSG00000021176	Efcab11	EF-hand calcium binding domain 11		N/A	12	99.693	2610021K21Rik, 2610110A13Rik	78767	N/A		-			99.693	99.8844	3	37.8631	rsm10000003926	17.4603		0.755517	0.8345	0.0403051	0.8985	0.16617	x	x	x	x	x	x	0.626	0.468105	0.6045	0.324562	x	x	x	x	x	x	0.7225	0.25668	x
104	https://genenetwork.org/show_trait?trait_id=ENSMUSG00000004788&dataset=UTHSC_BXD_Young_Adult_Eye_RNAseq_TPM_Log	mouse	BXD	UTHSC_BXD_Young_Adult_Eye_RNAseq_TPM_Log	ENSMUSG00000004788	Eif2b2	eukaryotic translation initiation factor 2B, subunit 2 beta		N/A	12	85.2195	EIF2Bbeta, EIF2B	217715	N/A		+			85.2195	85.2266	14	25.4473	rsm10000017126	18.7105		5.93706	5.739	0.189505	5.6235	0.0106066	x	x	x	x	x	x	5.79	0.0876812	5.654	0.311127	x	x	x	x	x	x	5.9475	0.0883884	x
105	https://genenetwork.org/show_trait?trait_id=ENSMUSG00000021116&dataset=UTHSC_BXD_Young_Adult_Eye_RNAseq_TPM_Log	mouse	BXD	UTHSC_BXD_Young_Adult_Eye_RNAseq_TPM_Log	ENSMUSG00000021116	Eif2s1	eukaryotic translation initiation factor 2, subunit 1 alpha		N/A	12	78.8618	0910001O23Rik, 2410026C18Rik, 35kDa, Eif2a, eIF2alpha	13665	N/A		+			78.8618	78.887	11	8.59197	rsm10000012944	10.5009		5.42829	5.352	0.106066	5.5925	0.00353553	x	x	x	x	x	x	5.382	0.103238	5.3995	0.0502046	x	x	x	x	x	x	5.5915	0.00212132	x
106	https://genenetwork.org/show_trait?trait_id=ENSMUSG00000042507&dataset=UTHSC_BXD_Young_Adult_Eye_RNAseq_TPM_Log	mouse	BXD	UTHSC_BXD_Young_Adult_Eye_RNAseq_TPM_Log	ENSMUSG00000042507	Elmsan1	ELM2 and Myb/SANT-like domain containing 1		N/A	12	84.1492	9430029N19Rik, C130039O16Rik, Gm260	238317	N/A		-			84.1492	84.2189	7	139.735	rsm10000010212	13.0641		4.51763	4.461	0.0876812	4.7555	0.177484	x	x	x	x	x	x	4.6715	0.0289914	4.1925	0.157685	x	x	x	x	x	x	4.524	0.0466691	x
107	https://genenetwork.org/show_trait?trait_id=ENSMUSG00000051166&dataset=UTHSC_BXD_Young_Adult_Eye_RNAseq_TPM_Log	mouse	BXD	UTHSC_BXD_Young_Adult_Eye_RNAseq_TPM_Log	ENSMUSG00000051166	Eml5	echinoderm microtubule associated protein like 5		N/A	12	98.7868	BC027154, C130068M19Rik	319670	N/A		-			98.7868	98.9015	18	57.2939	rs13483378	9.6148		5.6781	5.529	0.0876812	6.228	0.0452548	x	x	x	x	x	x	5.72	0.246073	5.4165	0.205768	x	x	x	x	x	x	5.796	0.0169706	x
108	https://genenetwork.org/show_trait?trait_id=ENSMUSG00000021236&dataset=UTHSC_BXD_Young_Adult_Eye_RNAseq_TPM_Log	mouse	BXD	UTHSC_BXD_Young_Adult_Eye_RNAseq_TPM_Log	ENSMUSG00000021236	Entpd5	ectonucleoside triphosphate diphosphohydrolase 5		N/A	12	84.3739	AI196558, AI987697, Cd39l4, ERUDPase, NTPDase5, NTPDase5, Pcph, mNTPase	12499	N/A		-			84.3739	84.409	1	167.196	rsm10000002056	15.2634		4.99886	5.218	0.0480833	5.321	0.0622254	x	x	x	x	x	x	5.0725	0.11243	5.084	0.175362	x	x	x	x	x	x	4.811	0.0806102	x
109	https://genenetwork.org/show_trait?trait_id=ENSMUSG00000021252&dataset=UTHSC_BXD_Young_Adult_Eye_RNAseq_TPM_Log	mouse	BXD	UTHSC_BXD_Young_Adult_Eye_RNAseq_TPM_Log	ENSMUSG00000021252	Erg28	ergosterol biosynthesis 28		N/A	12	85.8154	0610007P14Rik, 1190004E09Rik, AU019315, C77855, ORF11	58520	N/A		-			85.8154	85.8246	18	58.3721	rsm10000020534	10.7311		4.65897	4.5875	0.183141	4.7735	0.0318198	x	x	x	x	x	x	4.628	0.216375	4.3755	0.00353553	x	x	x	x	x	x	4.735	0.0608112	x
110	https://genenetwork.org/show_trait?trait_id=ENSMUSG00000021131&dataset=UTHSC_BXD_Young_Adult_Eye_RNAseq_TPM_Log	mouse	BXD	UTHSC_BXD_Young_Adult_Eye_RNAseq_TPM_Log	ENSMUSG00000021131	Erh	ERH mRNA splicing and mitosis factor		N/A	12	80.634	Mer, Prei1	13877	N/A		-			80.634	80.6443	5	35.6799	rsm10000006042	14.9665		5.84932	5.8195	0.164756	5.857	0.0240416	x	x	x	x	x	x	5.5525	0.224153	5.704	0.104652	x	x	x	x	x	x	5.856	0.113137	x
111	https://genenetwork.org/show_trait?trait_id=ENSMUSG00000021055&dataset=UTHSC_BXD_Young_Adult_Eye_RNAseq_TPM_Log	mouse	BXD	UTHSC_BXD_Young_Adult_Eye_RNAseq_TPM_Log	ENSMUSG00000021055	Esr2	estrogen receptor 2 (beta)		N/A	12	76.1204	ER[b], ERbeta, Estrb	13983	N/A		-			76.1204	76.1773	3	117.051	rsm10000004397	14.2965		0.750172	0.842	0.0636396	0.564	0.217789	x	x	x	x	x	x	0.741	0.130108	0.5595	0.118087	x	x	x	x	x	x	1.0905	0.171827	x
112	https://genenetwork.org/show_trait?trait_id=ENSMUSG00000021255&dataset=UTHSC_BXD_Young_Adult_Eye_RNAseq_TPM_Log	mouse	BXD	UTHSC_BXD_Young_Adult_Eye_RNAseq_TPM_Log	ENSMUSG00000021255	Esrrb	estrogen related receptor, beta		N/A	12	86.3611	Err2, Errb, Estrrb, Nr3b2	26380	N/A		+			86.3611	86.5216	1	185.789	rsm10000002328	9.37902		7.52312	7.6005	0.013435	8.1635	0.0247487	x	x	x	x	x	x	7.4085	0.341533	7.5575	0.0799031	x	x	x	x	x	x	6.8745	0.0431335	x
113	https://genenetwork.org/show_trait?trait_id=ENSMUSG00000032705&dataset=UTHSC_BXD_Young_Adult_Eye_RNAseq_TPM_Log	mouse	BXD	UTHSC_BXD_Young_Adult_Eye_RNAseq_TPM_Log	ENSMUSG00000032705	Exd2	exonuclease 3'-5' domain containing 2		N/A	12	80.4631	4930539P14Rik, C85658, Exdl2	97827	N/A		+			80.4631	80.5002	15	60.0387	rs47695923	10.2751		5.24682	5.1595	0.0417193	5.571	0.130108	x	x	x	x	x	x	5.2705	0.026163	4.987	0.0183848	x	x	x	x	x	x	5.2155	0.116673	x
114	https://genenetwork.org/show_trait?trait_id=ENSMUSG00000021234&dataset=UTHSC_BXD_Young_Adult_Eye_RNAseq_TPM_Log	mouse	BXD	UTHSC_BXD_Young_Adult_Eye_RNAseq_TPM_Log	ENSMUSG00000021234	Fam161b	family with sequence similarity 161, member B		N/A	12	84.3453	9330169D17, 9830169C18Rik	217705	N/A		-			84.3453	84.3618	14	87.3143	rs30826154	9.13015		3.72404	3.6465	0.106773	4.0135	0.10253	x	x	x	x	x	x	3.73	0.313955	3.5235	0.0869741	x	x	x	x	x	x	3.6215	0.214253	x
115	https://genenetwork.org/show_trait?trait_id=ENSMUSG00000096753&dataset=UTHSC_BXD_Young_Adult_Eye_RNAseq_TPM_Log	mouse	BXD	UTHSC_BXD_Young_Adult_Eye_RNAseq_TPM_Log	ENSMUSG00000096753	Fam181a	family with sequence similarity 181, member A		N/A	12	103.311	EG544888	100504156	N/A		+			103.311	103.317	6	51.4371	rs30897559	10.3534		1.61205	1.341	0.0141421	1.8285	0.263751	x	x	x	x	x	x	1.6015	0.072832	1.036	0.762261	x	x	x	x	x	x	1.388	1.01682	x
116	https://genenetwork.org/show_trait?trait_id=ENSMUSG00000056987&dataset=UTHSC_BXD_Young_Adult_Eye_RNAseq_TPM_Log	mouse	BXD	UTHSC_BXD_Young_Adult_Eye_RNAseq_TPM_Log	ENSMUSG00000056987	Fam71d	family with sequence similarity 71, member D		N/A	12	78.6915	4921509E07Rik, 4930516C23Rik, GARIL2	70897	N/A		+			78.6915	78.7345	10	18.9087	rs46817080	8.43223		1.07593	1.172	0.444063	0.982	0.111723	x	x	x	x	x	x	1.133	0.933381	1.1585	0.275065	x	x	x	x	x	x	0.5595	0.00212132	x
117	https://genenetwork.org/show_trait?trait_id=ENSMUSG00000021186&dataset=UTHSC_BXD_Young_Adult_Eye_RNAseq_TPM_Log	mouse	BXD	UTHSC_BXD_Young_Adult_Eye_RNAseq_TPM_Log	ENSMUSG00000021186	Fbln5	fibulin 5		N/A	12	101.747	A55, DANCE, EVEC	23876	N/A		-			101.747	101.819	3	149.181	rsm10000004606	11.0425		3.75945	4.239	0.0806102	4.0995	0.485782	x	x	x	x	x	x	3.795	0.172534	3.6475	0.072832	x	x	x	x	x	x	3.0215	0.217082	x
118	https://genenetwork.org/show_trait?trait_id=ENSMUSG00000021243&dataset=UTHSC_BXD_Young_Adult_Eye_RNAseq_TPM_Log	mouse	BXD	UTHSC_BXD_Young_Adult_Eye_RNAseq_TPM_Log	ENSMUSG00000021243	Fcf1	FCF1 rRNA processing protein		N/A	12	84.9709	1110008B24Rik	73736	N/A		+			84.9709	84.9833	14	21.4106	rs30767507	10.1532		5.91405	5.7485	0.371231	5.898	0.110309	x	x	x	x	x	x	5.9885	0.146371	5.964	0.21496	x	x	x	x	x	x	5.8485	0.0572756	x
119	https://genenetwork.org/show_trait?trait_id=ENSMUSG00000047414&dataset=UTHSC_BXD_Young_Adult_Eye_RNAseq_TPM_Log	mouse	BXD	UTHSC_BXD_Young_Adult_Eye_RNAseq_TPM_Log	ENSMUSG00000047414	Flrt2	fibronectin leucine rich transmembrane protein 2		N/A	12	95.6922	Not available	399558	N/A		+			95.6922	95.7852	11	67.3523	rsm10000013884	13.8683		4.42318	4.5025	0.258094	4.5915	0.313248	x	x	x	x	x	x	4.6875	0.198697	4.464	0.0834386	x	x	x	x	x	x	4.441	0.103238	x
120	https://genenetwork.org/show_trait?trait_id=ENSMUSG00000034258&dataset=UTHSC_BXD_Young_Adult_Eye_RNAseq_TPM_Log	mouse	BXD	UTHSC_BXD_Young_Adult_Eye_RNAseq_TPM_Log	ENSMUSG00000034258	Flvcr2	feline leukemia virus subgroup C cellular receptor 2		N/A	12	85.7465	CCT, Mfsd7c	217721	N/A		+			85.7465	85.8136	2	160.769	rs13476878	7.60117		4.10384	3.983	0.216375	4.586	0	x	x	x	x	x	x	3.9825	0.546594	3.8625	0.118087	x	x	x	x	x	x	4.159	0.205061	x
121	https://genenetwork.org/show_trait?trait_id=ENSMUSG00000033373&dataset=UTHSC_BXD_Young_Adult_Eye_RNAseq_TPM_Log	mouse	BXD	UTHSC_BXD_Young_Adult_Eye_RNAseq_TPM_Log	ENSMUSG00000033373	Fntb	farnesyltransferase, CAAX box, beta		N/A	12	76.7656	2010013E13Rik, AA409500	110606	N/A		+			76.7656	76.9214	1	158.379	rsm10000017682	15.4022		5.59839	5.433	0.0226274	5.7125	0.0629325	x	x	x	x	x	x	5.6205	0.234052	5.4495	0.0247487	x	x	x	x	x	x	5.5945	0.0572756	x
122	https://genenetwork.org/show_trait?trait_id=ENSMUSG00000021250&dataset=UTHSC_BXD_Young_Adult_Eye_RNAseq_TPM_Log	mouse	BXD	UTHSC_BXD_Young_Adult_Eye_RNAseq_TPM_Log	ENSMUSG00000021250	Fos	FBJ osteosarcoma oncogene		N/A	12	85.4739	D12Rfj1, cfos, cFos	14281	N/A		+			85.4739	85.4773	7	35.0931	rsm10000008726	12.9637		4.65597	5.4845	0.0756604	4.8785	0.228395	x	x	x	x	x	x	4.046	0.299813	3.899	0.0353553	x	x	x	x	x	x	4.905	0.0212132	x
123	https://genenetwork.org/show_trait?trait_id=ENSMUSG00000033713&dataset=UTHSC_BXD_Young_Adult_Eye_RNAseq_TPM_Log	mouse	BXD	UTHSC_BXD_Young_Adult_Eye_RNAseq_TPM_Log	ENSMUSG00000033713	Foxn3	forkhead box N3		N/A	12	99.1901	5430426H20Rik, AA589593, AW556347, Ches1, Ches1l, HTLFL1	71375	N/A		-			99.1901	99.5636	8	17.0322	rsm10000010247	13.8375		4.86217	4.857	0.0975807	5.106	0.0296985	x	x	x	x	x	x	5.0075	0.258094	4.7725	0.1492	x	x	x	x	x	x	4.724	0.0466691	x
124	https://genenetwork.org/show_trait?trait_id=ENSMUSG00000021065&dataset=UTHSC_BXD_Young_Adult_Eye_RNAseq_TPM_Log	mouse	BXD	UTHSC_BXD_Young_Adult_Eye_RNAseq_TPM_Log	ENSMUSG00000021065	Fut8	fucosyltransferase 8		N/A	12	77.2381	Not available	53618	N/A		+			77.2381	77.4763	6	17.9721	rsm10000070482	17.18		3.61063	3.4165	0.00919239	3.6185	0.105359	x	x	x	x	x	x	3.6825	0.0714178	3.72	0.00141421	x	x	x	x	x	x	3.535	0.0721249	x
125	https://genenetwork.org/show_trait?trait_id=ENSMUSG00000021003&dataset=UTHSC_BXD_Young_Adult_Eye_RNAseq_TPM_Log	mouse	BXD	UTHSC_BXD_Young_Adult_Eye_RNAseq_TPM_Log	ENSMUSG00000021003	Galc	galactosylceramidase		N/A	12	98.2023	2310068B06Rik, A930008M05Rik, AW212969, AW413532, Gacy, twi, twitcher	14420	N/A		-			98.2023	98.2595	6	123.609	rsm10000007834	13.3493		3.04068	2.9735	0.111016	3.086	0.113137	x	x	x	x	x	x	3.119	0.120208	2.645	0.230517	x	x	x	x	x	x	2.9865	0.0318198	x
126	https://genenetwork.org/show_trait?trait_id=ENSMUSG00000021130&dataset=UTHSC_BXD_Young_Adult_Eye_RNAseq_TPM_Log	mouse	BXD	UTHSC_BXD_Young_Adult_Eye_RNAseq_TPM_Log	ENSMUSG00000021130	Galnt16	polypeptide N-acetylgalactosaminyltransferase 16		N/A	12	80.5183	5730405L21Rik, AI415388, Galntl1, galNAcT16, mppGalNAcT16	108760	N/A		+			80.5183	80.631	19	52.0738	rs30609819	11.9153		3.03367	2.9785	0.126572	3.0705	0.142128	x	x	x	x	x	x	2.9525	0.17607	3.015	0.0226274	x	x	x	x	x	x	2.8265	0.129401	x
127	https://genenetwork.org/show_trait?trait_id=ENSMUSG00000021102&dataset=UTHSC_BXD_Young_Adult_Eye_RNAseq_TPM_Log	mouse	BXD	UTHSC_BXD_Young_Adult_Eye_RNAseq_TPM_Log	ENSMUSG00000021102	Glrx5	glutaredoxin 5		N/A	12	105.033	Not available	73046	N/A		+			105.033	105.043	6	125.82	UNC060413004	11.1186		4.95672	5.156	0.210718	4.6425	0.0912168	x	x	x	x	x	x	4.8645	0.200111	5.0335	0.207182	x	x	x	x	x	x	4.733	0.147078	x
128	https://genenetwork.org/show_trait?trait_id=ENSMUSG00000114826&dataset=UTHSC_BXD_Young_Adult_Eye_RNAseq_TPM_Log	mouse	BXD	UTHSC_BXD_Young_Adult_Eye_RNAseq_TPM_Log	ENSMUSG00000114826	Gm10000	predicted gene 10000		N/A	12	104.473	DIGIT, Gm1000	791311	N/A		+			104.473	104.478	3	128.293	rs3670168	7.66746		0.013304	0	0	0	0	x	x	x	x	x	x	0	0	0	0	x	x	x	x	x	x	0	0	x
129	https://genenetwork.org/show_trait?trait_id=ENSMUSG00000113555&dataset=UTHSC_BXD_Young_Adult_Eye_RNAseq_TPM_Log	mouse	BXD	UTHSC_BXD_Young_Adult_Eye_RNAseq_TPM_Log	ENSMUSG00000113555	Gm10095	predicted gene 10095		N/A	12	86.8458	Not available	100042650	N/A		-			86.8458	86.8465	5	144.449	rsm10000006935	79.0849		3.06615	3.982	0.0212132	3.179	0.429921	x	x	x	x	x	x	3.1055	0.0289914	2.3385	0.0558614	x	x	x	x	x	x	3.0445	0.577706	x
130	https://genenetwork.org/show_trait?trait_id=ENSMUSG00000113583&dataset=UTHSC_BXD_Young_Adult_Eye_RNAseq_TPM_Log	mouse	BXD	UTHSC_BXD_Young_Adult_Eye_RNAseq_TPM_Log	ENSMUSG00000113583	Gm10264	predicted gene 10264		N/A	12	88.3293	EG271022	271022	N/A		+			88.3293	88.3297	1	3.00149	rsm10000000001	0		0	0	0	0	0	x	x	x	x	x	x	0	0	0	0	x	x	x	x	x	x	0	0	x
131	https://genenetwork.org/show_trait?trait_id=ENSMUSG00000113679&dataset=UTHSC_BXD_Young_Adult_Eye_RNAseq_TPM_Log	mouse	BXD	UTHSC_BXD_Young_Adult_Eye_RNAseq_TPM_Log	ENSMUSG00000113679	Gm10432	predicted gene 10432		N/A	12	100.277	Not available	100038713	N/A		+			100.277	100.302	6	134.567	rsm10000008123	15.0263		0.400135	0.433	0.504874	0.5495	0.22981	x	x	x	x	x	x	0.44	0.436992	0.3865	0.267993	x	x	x	x	x	x	0.242	0.0155564	x
132	https://genenetwork.org/show_trait?trait_id=ENSMUSG00000072884&dataset=UTHSC_BXD_Young_Adult_Eye_RNAseq_TPM_Log	mouse	BXD	UTHSC_BXD_Young_Adult_Eye_RNAseq_TPM_Log	ENSMUSG00000072884	Gm10433	predicted gene 10433		N/A	12	100.188	Not available	100038378	N/A		+			100.188	100.194	18	35.373	rsm10000020375	12.9299		1.1154	0.7685	0.935502	1.218	0.486489	x	x	x	x	x	x	1.19	0.493561	1.619	1.0847	x	x	x	x	x	x	1.1405	1.15753	x
133	https://genenetwork.org/show_trait?trait_id=ENSMUSG00000066027&dataset=UTHSC_BXD_Young_Adult_Eye_RNAseq_TPM_Log	mouse	BXD	UTHSC_BXD_Young_Adult_Eye_RNAseq_TPM_Log	ENSMUSG00000066027	Gm10436	predicted gene 10436		N/A	12	88.1756	Not available	100039315	N/A		-			88.1756	88.1821	7	116.265	rsm10000010066	15.5194		0.050748	0	0	0	0	x	x	x	x	x	x	0	0	0	0	x	x	x	x	x	x	0.0915	0.129401	x
134	https://genenetwork.org/show_trait?trait_id=ENSMUSG00000073000&dataset=UTHSC_BXD_Young_Adult_Eye_RNAseq_TPM_Log	mouse	BXD	UTHSC_BXD_Young_Adult_Eye_RNAseq_TPM_Log	ENSMUSG00000073000	Gm10451	predicted gene 10451		N/A	12	76.4445	Not available	100041694	N/A		+			76.4445	76.4513	3	100.976	D3Mit189	14.8402		0.835436	1.4155	0.111016	0.909	0.274357	x	x	x	x	x	x	1.089	0.25173	0.2955	0.4179	x	x	x	x	x	x	0.4165	0.214253	x
135	https://genenetwork.org/show_trait?trait_id=ENSMUSG00000079061&dataset=UTHSC_BXD_Young_Adult_Eye_RNAseq_TPM_Log	mouse	BXD	UTHSC_BXD_Young_Adult_Eye_RNAseq_TPM_Log	ENSMUSG00000079061	Gm11042	predicted gene 11042		N/A	12	74.3151	Not available		N/A		-			74.3151	74.3164	1	3.00149	rsm10000000001	0		0	0	0	0	0	x	x	x	x	x	x	0	0	0	0	x	x	x	x	x	x	0	0	x
136	https://genenetwork.org/show_trait?trait_id=ENSMUSG00000090185&dataset=UTHSC_BXD_Young_Adult_Eye_RNAseq_TPM_Log	mouse	BXD	UTHSC_BXD_Young_Adult_Eye_RNAseq_TPM_Log	ENSMUSG00000090185	Gm15523	predicted gene 15523		N/A	12	103.337	Not available	102632708	N/A		+			103.337	103.348	1	3.00149	rsm10000000001	0		0	0	0	0	0	x	x	x	x	x	x	0	0	0	0	x	x	x	x	x	x	0	0	x
137	https://genenetwork.org/show_trait?trait_id=ENSMUSG00000080868&dataset=UTHSC_BXD_Young_Adult_Eye_RNAseq_TPM_Log	mouse	BXD	UTHSC_BXD_Young_Adult_Eye_RNAseq_TPM_Log	ENSMUSG00000080868	Gm15745	predicted gene 15745		N/A	12	87.0675	Not available		N/A		+			87.0675	87.0676	1	3.00149	rsm10000000001	0		0	0	0	0	0	x	x	x	x	x	x	0	0	0	0	x	x	x	x	x	x	0	0	x
138	https://genenetwork.org/show_trait?trait_id=ENSMUSG00000090152&dataset=UTHSC_BXD_Young_Adult_Eye_RNAseq_TPM_Log	mouse	BXD	UTHSC_BXD_Young_Adult_Eye_RNAseq_TPM_Log	ENSMUSG00000090152	Gm16285	predicted gene 16285		N/A	12	101.646	Not available		N/A		+			101.646	101.647	1	3.00149	rsm10000000001	0		0	0	0	0	0	x	x	x	x	x	x	0	0	0	0	x	x	x	x	x	x	0	0	x
139	https://genenetwork.org/show_trait?trait_id=ENSMUSG00000090050&dataset=UTHSC_BXD_Young_Adult_Eye_RNAseq_TPM_Log	mouse	BXD	UTHSC_BXD_Young_Adult_Eye_RNAseq_TPM_Log	ENSMUSG00000090050	Gm16339	predicted gene 16339		N/A	12	102.128	Not available		N/A		-			102.128	102.13	7	111.095	rsm10000009958	10.1696		1.53407	1.3275	0.21991	1.296	0.111723	x	x	x	x	x	x	0.9305	1.31593	1.007	0.685894	x	x	x	x	x	x	1.8305	0.379716	x
140	https://genenetwork.org/show_trait?trait_id=ENSMUSG00000114075&dataset=UTHSC_BXD_Young_Adult_Eye_RNAseq_TPM_Log	mouse	BXD	UTHSC_BXD_Young_Adult_Eye_RNAseq_TPM_Log	ENSMUSG00000114075	Gm16368	predicted pseudogene 16368		N/A	12	88.0837	EG193330	100039226	N/A		+			88.0837	88.0841	10	115.789	rsm10000012768	3.79621		0.00408	0	0	0	0	x	x	x	x	x	x	0	0	0	0	x	x	x	x	x	x	0	0	x
141	https://genenetwork.org/show_trait?trait_id=ENSMUSG00000113489&dataset=UTHSC_BXD_Young_Adult_Eye_RNAseq_TPM_Log	mouse	BXD	UTHSC_BXD_Young_Adult_Eye_RNAseq_TPM_Log	ENSMUSG00000113489	Gm16381	predicted gene 16381		N/A	12	87.6441	EG435336	100042786	N/A		-			87.6441	87.6446	10	110.403	rs48923609	7.71418		0.00792667	0	0	0	0	x	x	x	x	x	x	0	0	0	0	x	x	x	x	x	x	0	0	x
142	https://genenetwork.org/show_trait?trait_id=ENSMUSG00000089806&dataset=UTHSC_BXD_Young_Adult_Eye_RNAseq_TPM_Log	mouse	BXD	UTHSC_BXD_Young_Adult_Eye_RNAseq_TPM_Log	ENSMUSG00000089806	Gm16570	predicted gene 16570		N/A	12	81.5894	Not available	102632407	N/A		-			81.5894	81.5899	1	3.00149	rsm10000000001	0		0	0	0	0	0	x	x	x	x	x	x	0	0	0	0	x	x	x	x	x	x	0	0	x
143	https://genenetwork.org/show_trait?trait_id=ENSMUSG00000090244&dataset=UTHSC_BXD_Young_Adult_Eye_RNAseq_TPM_Log	mouse	BXD	UTHSC_BXD_Young_Adult_Eye_RNAseq_TPM_Log	ENSMUSG00000090244	Gm16572	predicted gene 16572		N/A	12	81.5878	Not available		N/A		+			81.5878	81.5896	1	3.00149	rsm10000000001	0		0	0	0	0	0	x	x	x	x	x	x	0	0	0	0	x	x	x	x	x	x	0	0	x
144	https://genenetwork.org/show_trait?trait_id=ENSMUSG00000086689&dataset=UTHSC_BXD_Young_Adult_Eye_RNAseq_TPM_Log	mouse	BXD	UTHSC_BXD_Young_Adult_Eye_RNAseq_TPM_Log	ENSMUSG00000086689	Gm16876	predicted gene 16876		N/A	12	91.6847	Not available	102638151	N/A		+			91.6847	91.6936	1	3.00149	rsm10000000001	0		0	0	0	0	0	x	x	x	x	x	x	0	0	0	0	x	x	x	x	x	x	0	0	x
145	https://genenetwork.org/show_trait?trait_id=ENSMUSG00000090989&dataset=UTHSC_BXD_Young_Adult_Eye_RNAseq_TPM_Log	mouse	BXD	UTHSC_BXD_Young_Adult_Eye_RNAseq_TPM_Log	ENSMUSG00000090989	Gm17042	predicted gene 17042		N/A	12	103.744	Not available	100418374	N/A		-			103.744	103.755	1	3.00149	rsm10000000001	0		0	0	0	0	0	x	x	x	x	x	x	0	0	0	0	x	x	x	x	x	x	0	0	x
146	https://genenetwork.org/show_trait?trait_id=ENSMUSG00000090466&dataset=UTHSC_BXD_Young_Adult_Eye_RNAseq_TPM_Log	mouse	BXD	UTHSC_BXD_Young_Adult_Eye_RNAseq_TPM_Log	ENSMUSG00000090466	Gm17043	predicted gene 17043		N/A	12	103.786	Not available	100418375	N/A		-			103.786	103.804	1	3.00149	rsm10000000001	0		0	0	0	0	0	x	x	x	x	x	x	0	0	0	0	x	x	x	x	x	x	0	0	x
147	https://genenetwork.org/show_trait?trait_id=ENSMUSG00000091942&dataset=UTHSC_BXD_Young_Adult_Eye_RNAseq_TPM_Log	mouse	BXD	UTHSC_BXD_Young_Adult_Eye_RNAseq_TPM_Log	ENSMUSG00000091942	Gm17138	predicted gene 17138		N/A	12	86.715	Not available	100416780	N/A		+			86.715	86.7154	1	3.00149	rsm10000000001	0		0	0	0	0	0	x	x	x	x	x	x	0	0	0	0	x	x	x	x	x	x	0	0	x
148	https://genenetwork.org/show_trait?trait_id=ENSMUSG00000092006&dataset=UTHSC_BXD_Young_Adult_Eye_RNAseq_TPM_Log	mouse	BXD	UTHSC_BXD_Young_Adult_Eye_RNAseq_TPM_Log	ENSMUSG00000092006	Gm17139	predicted gene 17139		N/A	12	84.9181	Not available		N/A		+			84.9181	84.9192	1	3.00149	rsm10000000001	0		0	0	0	0	0	x	x	x	x	x	x	0	0	0	0	x	x	x	x	x	x	0	0	x
149	https://genenetwork.org/show_trait?trait_id=ENSMUSG00000091355&dataset=UTHSC_BXD_Young_Adult_Eye_RNAseq_TPM_Log	mouse	BXD	UTHSC_BXD_Young_Adult_Eye_RNAseq_TPM_Log	ENSMUSG00000091355	Gm17142	predicted gene 17142		N/A	12	103.715	Not available		N/A		-			103.715	103.717	1	3.00149	rsm10000000001	0		0	0	0	0	0	x	x	x	x	x	x	0	0	0	0	x	x	x	x	x	x	0	0	x
150	https://genenetwork.org/show_trait?trait_id=ENSMUSG00000091587&dataset=UTHSC_BXD_Young_Adult_Eye_RNAseq_TPM_Log	mouse	BXD	UTHSC_BXD_Young_Adult_Eye_RNAseq_TPM_Log	ENSMUSG00000091587	Gm17191	predicted gene 17191		N/A	12	81.532	Not available		N/A		-			81.532	81.5334	10	111.138	rsm10000012727	2.83415		0.00187333	0	0	0	0	x	x	x	x	x	x	0	0	0	0	x	x	x	x	x	x	0	0	x
151	https://genenetwork.org/show_trait?trait_id=ENSMUSG00000079645&dataset=UTHSC_BXD_Young_Adult_Eye_RNAseq_TPM_Log	mouse	BXD	UTHSC_BXD_Young_Adult_Eye_RNAseq_TPM_Log	ENSMUSG00000079645	Gm17193	predicted gene 17193		N/A	12	84.9225	Not available		N/A		-			84.9225	84.9235	1	3.00149	rsm10000000001	0		0	0	0	0	0	x	x	x	x	x	x	0	0	0	0	x	x	x	x	x	x	0	0	x
152	https://genenetwork.org/show_trait?trait_id=ENSMUSG00000091507&dataset=UTHSC_BXD_Young_Adult_Eye_RNAseq_TPM_Log	mouse	BXD	UTHSC_BXD_Young_Adult_Eye_RNAseq_TPM_Log	ENSMUSG00000091507	Gm17194	predicted gene 17194		N/A	12	79.1685	Not available		N/A		+			79.1685	79.1688	1	3.00149	rsm10000000001	0		0	0	0	0	0	x	x	x	x	x	x	0	0	0	0	x	x	x	x	x	x	0	0	x
153	https://genenetwork.org/show_trait?trait_id=ENSMUSG00000091534&dataset=UTHSC_BXD_Young_Adult_Eye_RNAseq_TPM_Log	mouse	BXD	UTHSC_BXD_Young_Adult_Eye_RNAseq_TPM_Log	ENSMUSG00000091534	Gm17195	predicted gene 17195		N/A	12	79.1634	Not available		N/A		-			79.1634	79.1638	1	3.00149	rsm10000000001	0		0	0	0	0	0	x	x	x	x	x	x	0	0	0	0	x	x	x	x	x	x	0	0	x
154	https://genenetwork.org/show_trait?trait_id=ENSMUSG00000092040&dataset=UTHSC_BXD_Young_Adult_Eye_RNAseq_TPM_Log	mouse	BXD	UTHSC_BXD_Young_Adult_Eye_RNAseq_TPM_Log	ENSMUSG00000092040	Gm17198	predicted gene 17198		N/A	12	103.919	Not available	100418376	N/A		-			103.919	103.926	X	46.7585	rsm10000021349	3.63976		0.000866667	0	0	0	0	x	x	x	x	x	x	0	0	0	0	x	x	x	x	x	x	0	0	x
155	https://genenetwork.org/show_trait?trait_id=ENSMUSG00000113401&dataset=UTHSC_BXD_Young_Adult_Eye_RNAseq_TPM_Log	mouse	BXD	UTHSC_BXD_Young_Adult_Eye_RNAseq_TPM_Log	ENSMUSG00000113401	Gm18247	predicted gene 18247		N/A	12	88.0407	Not available	100416781	N/A		+			88.0407	88.0419	X	46.7585	rsm10000021349	3.63976		0.00409333	0	0	0	0	x	x	x	x	x	x	0.307	0.434164	0	0	x	x	x	x	x	x	0	0	x
156	https://genenetwork.org/show_trait?trait_id=ENSMUSG00000113239&dataset=UTHSC_BXD_Young_Adult_Eye_RNAseq_TPM_Log	mouse	BXD	UTHSC_BXD_Young_Adult_Eye_RNAseq_TPM_Log	ENSMUSG00000113239	Gm18388	predicted gene 18388		N/A	12	91.3237	Not available	100417055	N/A		+			91.3237	91.3242	1	3.00149	rsm10000000001	0		0	0	0	0	0	x	x	x	x	x	x	0	0	0	0	x	x	x	x	x	x	0	0	x
157	https://genenetwork.org/show_trait?trait_id=ENSMUSG00000112966&dataset=UTHSC_BXD_Young_Adult_Eye_RNAseq_TPM_Log	mouse	BXD	UTHSC_BXD_Young_Adult_Eye_RNAseq_TPM_Log	ENSMUSG00000112966	Gm18499	predicted gene 18499		N/A	12	87.0807	Not available	100417281	N/A		-			87.0807	87.0817	1	3.00149	rsm10000000001	0		0	0	0	0	0	x	x	x	x	x	x	0	0	0	0	x	x	x	x	x	x	0	0	x
158	https://genenetwork.org/show_trait?trait_id=ENSMUSG00000113499&dataset=UTHSC_BXD_Young_Adult_Eye_RNAseq_TPM_Log	mouse	BXD	UTHSC_BXD_Young_Adult_Eye_RNAseq_TPM_Log	ENSMUSG00000113499	Gm18500	predicted gene 18500		N/A	12	92.4731	Not available	100417282	N/A		-			92.4731	92.474	1	3.00149	rsm10000000001	0		0	0	0	0	0	x	x	x	x	x	x	0	0	0	0	x	x	x	x	x	x	0	0	x
159	https://genenetwork.org/show_trait?trait_id=ENSMUSG00000101916&dataset=UTHSC_BXD_Young_Adult_Eye_RNAseq_TPM_Log	mouse	BXD	UTHSC_BXD_Young_Adult_Eye_RNAseq_TPM_Log	ENSMUSG00000101916	Gm18501	predicted gene 18501		N/A	12	103.641	Not available	100417283	N/A		-			103.641	103.642	1	3.00149	rsm10000000001	0		0	0	0	0	0	x	x	x	x	x	x	0	0	0	0	x	x	x	x	x	x	0	0	x
160	https://genenetwork.org/show_trait?trait_id=ENSMUSG00000113414&dataset=UTHSC_BXD_Young_Adult_Eye_RNAseq_TPM_Log	mouse	BXD	UTHSC_BXD_Young_Adult_Eye_RNAseq_TPM_Log	ENSMUSG00000113414	Gm18504	predicted gene 18504		N/A	12	94.7576	Not available	100417286	N/A		+			94.7576	94.7585	1	3.00149	rsm10000000001	0		0	0	0	0	0	x	x	x	x	x	x	0	0	0	0	x	x	x	x	x	x	0	0	x
161	https://genenetwork.org/show_trait?trait_id=ENSMUSG00000113881&dataset=UTHSC_BXD_Young_Adult_Eye_RNAseq_TPM_Log	mouse	BXD	UTHSC_BXD_Young_Adult_Eye_RNAseq_TPM_Log	ENSMUSG00000113881	Gm18592	predicted gene 18592		N/A	12	83.7428	Not available	100417405	N/A		+			83.7428	83.743	19	32.3277	rsm10002112819	8.7794		0.268	2.0945	0.0855599	0.8455	1.19572	x	x	x	x	x	x	0	0	0	0	x	x	x	x	x	x	0	0	x
162	https://genenetwork.org/show_trait?trait_id=ENSMUSG00000113803&dataset=UTHSC_BXD_Young_Adult_Eye_RNAseq_TPM_Log	mouse	BXD	UTHSC_BXD_Young_Adult_Eye_RNAseq_TPM_Log	ENSMUSG00000113803	Gm18615	predicted gene 18615		N/A	12	87.5412	Not available	100417452	N/A		-			87.5412	87.5433	1	3.00149	rsm10000000001	0		0	0	0	0	0	x	x	x	x	x	x	0	0	0	0	x	x	x	x	x	x	0	0	x
163	https://genenetwork.org/show_trait?trait_id=ENSMUSG00000113452&dataset=UTHSC_BXD_Young_Adult_Eye_RNAseq_TPM_Log	mouse	BXD	UTHSC_BXD_Young_Adult_Eye_RNAseq_TPM_Log	ENSMUSG00000113452	Gm18616	predicted gene 18616		N/A	12	87.911	Not available	100417453	N/A		-			87.911	87.9135	X	46.7585	rsm10000021349	3.63976		0.000686667	0	0	0	0	x	x	x	x	x	x	0	0	0	0	x	x	x	x	x	x	0	0	x
164	https://genenetwork.org/show_trait?trait_id=ENSMUSG00000113783&dataset=UTHSC_BXD_Young_Adult_Eye_RNAseq_TPM_Log	mouse	BXD	UTHSC_BXD_Young_Adult_Eye_RNAseq_TPM_Log	ENSMUSG00000113783	Gm18617	predicted gene 18617		N/A	12	88.0729	Not available	100417455	N/A		-			88.0729	88.0732	1	3.00149	rsm10000000001	0		0	0	0	0	0	x	x	x	x	x	x	0	0	0	0	x	x	x	x	x	x	0	0	x
165	https://genenetwork.org/show_trait?trait_id=ENSMUSG00000113801&dataset=UTHSC_BXD_Young_Adult_Eye_RNAseq_TPM_Log	mouse	BXD	UTHSC_BXD_Young_Adult_Eye_RNAseq_TPM_Log	ENSMUSG00000113801	Gm18618	predicted gene 18618		N/A	12	88.2589	Not available	100417456	N/A		-			88.2589	88.2594	10	110.403	rs48923609	7.82785		0.0121	0	0	0	0	x	x	x	x	x	x	0	0	0	0	x	x	x	x	x	x	0	0	x
166	https://genenetwork.org/show_trait?trait_id=ENSMUSG00000113829&dataset=UTHSC_BXD_Young_Adult_Eye_RNAseq_TPM_Log	mouse	BXD	UTHSC_BXD_Young_Adult_Eye_RNAseq_TPM_Log	ENSMUSG00000113829	Gm18619	predicted gene 18619		N/A	12	88.3175	Not available	100417457	N/A		-			88.3175	88.3187	1	3.00149	rsm10000000001	0		0	0	0	0	0	x	x	x	x	x	x	0	0	0	0	x	x	x	x	x	x	0	0	x
167	https://genenetwork.org/show_trait?trait_id=ENSMUSG00000113490&dataset=UTHSC_BXD_Young_Adult_Eye_RNAseq_TPM_Log	mouse	BXD	UTHSC_BXD_Young_Adult_Eye_RNAseq_TPM_Log	ENSMUSG00000113490	Gm18620	predicted gene 18620		N/A	12	88.3399	Not available	100417458	N/A		-			88.3399	88.3408	X	46.7585	rsm10000021349	3.63976		0.00267333	0	0	0	0	x	x	x	x	x	x	0	0	0	0	x	x	x	x	x	x	0	0	x
168	https://genenetwork.org/show_trait?trait_id=ENSMUSG00000113676&dataset=UTHSC_BXD_Young_Adult_Eye_RNAseq_TPM_Log	mouse	BXD	UTHSC_BXD_Young_Adult_Eye_RNAseq_TPM_Log	ENSMUSG00000113676	Gm18621	predicted gene 18621		N/A	12	91.873	Not available	100417459	N/A		-			91.873	91.8736	10	48.1042	rsm10000012317	4.73593		0.01436	0	0	0	0	x	x	x	x	x	x	0	0	0	0	x	x	x	x	x	x	0	0	x
169	https://genenetwork.org/show_trait?trait_id=ENSMUSG00000113372&dataset=UTHSC_BXD_Young_Adult_Eye_RNAseq_TPM_Log	mouse	BXD	UTHSC_BXD_Young_Adult_Eye_RNAseq_TPM_Log	ENSMUSG00000113372	Gm18624	predicted gene 18624		N/A	12	87.4851	Not available	100417462	N/A		+			87.4851	87.4858	1	3.00149	rsm10000000001	0		0	0	0	0	0	x	x	x	x	x	x	0	0	0	0	x	x	x	x	x	x	0	0	x
170	https://genenetwork.org/show_trait?trait_id=ENSMUSG00000113323&dataset=UTHSC_BXD_Young_Adult_Eye_RNAseq_TPM_Log	mouse	BXD	UTHSC_BXD_Young_Adult_Eye_RNAseq_TPM_Log	ENSMUSG00000113323	Gm18625	predicted gene 18625		N/A	12	87.4961	Not available	100417463	N/A		+			87.4961	87.4964	1	3.00149	rsm10000000001	0		0	0	0	0	0	x	x	x	x	x	x	0	0	0	0	x	x	x	x	x	x	0	0	x
171	https://genenetwork.org/show_trait?trait_id=ENSMUSG00000114187&dataset=UTHSC_BXD_Young_Adult_Eye_RNAseq_TPM_Log	mouse	BXD	UTHSC_BXD_Young_Adult_Eye_RNAseq_TPM_Log	ENSMUSG00000114187	Gm18626	predicted gene 18626		N/A	12	87.5183	Not available	100417464	N/A		+			87.5183	87.5209	X	46.7585	rsm10000021349	3.63976		0.00349333	0	0	0	0	x	x	x	x	x	x	0	0	0	0	x	x	x	x	x	x	0	0	x
172	https://genenetwork.org/show_trait?trait_id=ENSMUSG00000113286&dataset=UTHSC_BXD_Young_Adult_Eye_RNAseq_TPM_Log	mouse	BXD	UTHSC_BXD_Young_Adult_Eye_RNAseq_TPM_Log	ENSMUSG00000113286	Gm18627	predicted gene 18627		N/A	12	87.8658	Not available	100417465	N/A		+			87.8658	87.8682	12	57.9513	rsm10000015159	4.85982		0.00377333	0	0	0	0	x	x	x	x	x	x	0	0	0	0	x	x	x	x	x	x	0	0	x
173	https://genenetwork.org/show_trait?trait_id=ENSMUSG00000113748&dataset=UTHSC_BXD_Young_Adult_Eye_RNAseq_TPM_Log	mouse	BXD	UTHSC_BXD_Young_Adult_Eye_RNAseq_TPM_Log	ENSMUSG00000113748	Gm18628	predicted gene 18628		N/A	12	87.9275	Not available	100417466	N/A		+			87.9275	87.928	1	3.00149	rsm10000000001	0		0	0	0	0	0	x	x	x	x	x	x	0	0	0	0	x	x	x	x	x	x	0	0	x
174	https://genenetwork.org/show_trait?trait_id=ENSMUSG00000114109&dataset=UTHSC_BXD_Young_Adult_Eye_RNAseq_TPM_Log	mouse	BXD	UTHSC_BXD_Young_Adult_Eye_RNAseq_TPM_Log	ENSMUSG00000114109	Gm18629	predicted gene 18629		N/A	12	88.0288	Not available	100417467	N/A		+			88.0288	88.0298	4	11.0475	rsm10000004696	4.41906		0.00489333	0	0	0	0	x	x	x	x	x	x	0	0	0	0	x	x	x	x	x	x	0	0	x
175	https://genenetwork.org/show_trait?trait_id=ENSMUSG00000114060&dataset=UTHSC_BXD_Young_Adult_Eye_RNAseq_TPM_Log	mouse	BXD	UTHSC_BXD_Young_Adult_Eye_RNAseq_TPM_Log	ENSMUSG00000114060	Gm18630	predicted gene 18630		N/A	12	88.1537	Not available	100417468	N/A		+			88.1537	88.1563	1	3.00149	rsm10000000001	0		0	0	0	0	0	x	x	x	x	x	x	0	0	0	0	x	x	x	x	x	x	0	0	x
176	https://genenetwork.org/show_trait?trait_id=ENSMUSG00000114191&dataset=UTHSC_BXD_Young_Adult_Eye_RNAseq_TPM_Log	mouse	BXD	UTHSC_BXD_Young_Adult_Eye_RNAseq_TPM_Log	ENSMUSG00000114191	Gm18631	predicted gene 18631		N/A	12	88.2206	Not available	100417469	N/A		+			88.2206	88.2226	1	75.0107	rsm10000005581	5.18151		0.00732667	0	0	0	0	x	x	x	x	x	x	0	0	0	0	x	x	x	x	x	x	0	0	x
177	https://genenetwork.org/show_trait?trait_id=ENSMUSG00000113942&dataset=UTHSC_BXD_Young_Adult_Eye_RNAseq_TPM_Log	mouse	BXD	UTHSC_BXD_Young_Adult_Eye_RNAseq_TPM_Log	ENSMUSG00000113942	Gm18632	predicted gene 18632		N/A	12	88.331	Not available	100417470	N/A		+			88.331	88.3331	10	89.5934	rsm10000012537	4.83208		0.00171333	0	0	0	0	x	x	x	x	x	x	0	0	0	0	x	x	x	x	x	x	0	0	x
178	https://genenetwork.org/show_trait?trait_id=ENSMUSG00000113215&dataset=UTHSC_BXD_Young_Adult_Eye_RNAseq_TPM_Log	mouse	BXD	UTHSC_BXD_Young_Adult_Eye_RNAseq_TPM_Log	ENSMUSG00000113215	Gm18749	predicted gene 18749		N/A	12	94.059	Not available	100417668	N/A		-			94.059	94.0597	1	3.00149	rsm10000000001	0		0	0	0	0	0	x	x	x	x	x	x	0	0	0	0	x	x	x	x	x	x	0	0	x
179	https://genenetwork.org/show_trait?trait_id=ENSMUSG00000113134&dataset=UTHSC_BXD_Young_Adult_Eye_RNAseq_TPM_Log	mouse	BXD	UTHSC_BXD_Young_Adult_Eye_RNAseq_TPM_Log	ENSMUSG00000113134	Gm18795	predicted gene 18795		N/A	12	101.217	Not available	100417738	N/A		+			101.217	101.373	1	66.1967	rsm10000000494	163.569		2.63563	0.118	0.123037	0.1055	0.013435	x	x	x	x	x	x	0.2225	0.0219203	0.196	0.00424264	x	x	x	x	x	x	4.779	0.0424264	x
180	https://genenetwork.org/show_trait?trait_id=ENSMUSG00000099750&dataset=UTHSC_BXD_Young_Adult_Eye_RNAseq_TPM_Log	mouse	BXD	UTHSC_BXD_Young_Adult_Eye_RNAseq_TPM_Log	ENSMUSG00000099750	Gm18827	predicted gene 18827		N/A	12	91.4821	Not available	100417790	N/A		+			91.4821	91.4828	1	3.00149	rsm10000000001	0		0	0	0	0	0	x	x	x	x	x	x	0	0	0	0	x	x	x	x	x	x	0	0	x
181	https://genenetwork.org/show_trait?trait_id=ENSMUSG00000098167&dataset=UTHSC_BXD_Young_Adult_Eye_RNAseq_TPM_Log	mouse	BXD	UTHSC_BXD_Young_Adult_Eye_RNAseq_TPM_Log	ENSMUSG00000098167	Gm18848	predicted gene 18848		N/A	12	101.206	Not available	100417823	N/A		+			101.206	101.207	10	111.138	rsm10000012727	2.83415		0.00102667	0	0	0	0	x	x	x	x	x	x	0	0	0	0	x	x	x	x	x	x	0	0	x
182	https://genenetwork.org/show_trait?trait_id=ENSMUSG00000111932&dataset=UTHSC_BXD_Young_Adult_Eye_RNAseq_TPM_Log	mouse	BXD	UTHSC_BXD_Young_Adult_Eye_RNAseq_TPM_Log	ENSMUSG00000111932	Gm18899	predicted gene 18899		N/A	12	78.2559	Not available	100417922	N/A		-			78.2559	78.2564	1	3.00149	rsm10000000001	0		0	0	0	0	0	x	x	x	x	x	x	0	0	0	0	x	x	x	x	x	x	0	0	x
183	https://genenetwork.org/show_trait?trait_id=ENSMUSG00000114086&dataset=UTHSC_BXD_Young_Adult_Eye_RNAseq_TPM_Log	mouse	BXD	UTHSC_BXD_Young_Adult_Eye_RNAseq_TPM_Log	ENSMUSG00000114086	Gm18968	predicted gene 18968		N/A	12	91.1428	Not available	100418053	N/A		+			91.1428	91.1436	1	3.00149	rsm10000000001	0		0	0	0	0	0	x	x	x	x	x	x	0	0	0	0	x	x	x	x	x	x	0	0	x
184	https://genenetwork.org/show_trait?trait_id=ENSMUSG00000112943&dataset=UTHSC_BXD_Young_Adult_Eye_RNAseq_TPM_Log	mouse	BXD	UTHSC_BXD_Young_Adult_Eye_RNAseq_TPM_Log	ENSMUSG00000112943	Gm18983	predicted gene 18983		N/A	12	87.4801	Not available	100418075	N/A		+			87.4801	87.4828	X	12.6716	rs33634116	6.43874		0.00206667	0	0	0	0	x	x	x	x	x	x	0	0	0	0	x	x	x	x	x	x	0	0	x
185	https://genenetwork.org/show_trait?trait_id=ENSMUSG00000113577&dataset=UTHSC_BXD_Young_Adult_Eye_RNAseq_TPM_Log	mouse	BXD	UTHSC_BXD_Young_Adult_Eye_RNAseq_TPM_Log	ENSMUSG00000113577	Gm19238	predicted gene 19238		N/A	12	99.8044	Not available	100418480	N/A		-			99.8044	99.8056	1	3.00149	rsm10000000001	0		0	0	0	0	0	x	x	x	x	x	x	0	0	0	0	x	x	x	x	x	x	0	0	x
186	https://genenetwork.org/show_trait?trait_id=ENSMUSG00000113776&dataset=UTHSC_BXD_Young_Adult_Eye_RNAseq_TPM_Log	mouse	BXD	UTHSC_BXD_Young_Adult_Eye_RNAseq_TPM_Log	ENSMUSG00000113776	Gm19327	predicted gene 19327		N/A	12	84.1845	Not available	100502697	N/A		-			84.1845	84.1878	1	3.00149	rsm10000000001	0		0	0	0	0	0	x	x	x	x	x	x	0	0	0	0	x	x	x	x	x	x	0	0	x
187	https://genenetwork.org/show_trait?trait_id=ENSMUSG00000113213&dataset=UTHSC_BXD_Young_Adult_Eye_RNAseq_TPM_Log	mouse	BXD	UTHSC_BXD_Young_Adult_Eye_RNAseq_TPM_Log	ENSMUSG00000113213	Gm19540	predicted gene 19540		N/A	12	88.5886	Not available	100503077	N/A		-			88.5886	88.5904	X	46.7585	rsm10000021349	3.63976		0.00222	0	0	0	0	x	x	x	x	x	x	0	0	0	0	x	x	x	x	x	x	0	0	x
188	https://genenetwork.org/show_trait?trait_id=ENSMUSG00000113835&dataset=UTHSC_BXD_Young_Adult_Eye_RNAseq_TPM_Log	mouse	BXD	UTHSC_BXD_Young_Adult_Eye_RNAseq_TPM_Log	ENSMUSG00000113835	Gm19554	predicted gene 19554		N/A	12	105.9	Not available	100503099	N/A		+			105.9	105.902	2	67.76	rsm10000290658	11.1936		0.230724	0	0	0.481	0.680237	x	x	x	x	x	x	0.07	0.0989949	0.2625	0.371231	x	x	x	x	x	x	0.145	0.205061	x
189	https://genenetwork.org/show_trait?trait_id=ENSMUSG00000093419&dataset=UTHSC_BXD_Young_Adult_Eye_RNAseq_TPM_Log	mouse	BXD	UTHSC_BXD_Young_Adult_Eye_RNAseq_TPM_Log	ENSMUSG00000093419	Gm19898	predicted gene 19898		N/A	12	99.2457	Not available	100503792	N/A		+			99.2457	99.2459	1	3.00149	rsm10000000001	0		0	0	0	0	0	x	x	x	x	x	x	0	0	0	0	x	x	x	x	x	x	0	0	x
190	https://genenetwork.org/show_trait?trait_id=ENSMUSG00000113011&dataset=UTHSC_BXD_Young_Adult_Eye_RNAseq_TPM_Log	mouse	BXD	UTHSC_BXD_Young_Adult_Eye_RNAseq_TPM_Log	ENSMUSG00000113011	Gm1995	predicted gene 1995		N/A	12	87.8614	Not available	100038982	N/A		+			87.8614	87.864	7	20.0424	rs51319463	10.7706		0.0604307	0	0	0	0	x	x	x	x	x	x	0	0	0.0275	0.0388909	x	x	x	x	x	x	0.195	0.275772	x
191	https://genenetwork.org/show_trait?trait_id=ENSMUSG00000113136&dataset=UTHSC_BXD_Young_Adult_Eye_RNAseq_TPM_Log	mouse	BXD	UTHSC_BXD_Young_Adult_Eye_RNAseq_TPM_Log	ENSMUSG00000113136	Gm19951	predicted gene 19951		N/A	12	99.6431	Not available	100503902	N/A		+			99.6431	99.6472	1	153.915	rsm10000001622	12.2052		0.563012	0.2475	0.350018	0.807	0.239002	x	x	x	x	x	x	1.3485	0.0190919	0.1575	0.0671751	x	x	x	x	x	x	0.23	0.175362	x
192	https://genenetwork.org/show_trait?trait_id=ENSMUSG00000113951&dataset=UTHSC_BXD_Young_Adult_Eye_RNAseq_TPM_Log	mouse	BXD	UTHSC_BXD_Young_Adult_Eye_RNAseq_TPM_Log	ENSMUSG00000113951	Gm2001	predicted gene 2001		N/A	12	87.8418	Not available	100038992	N/A		-			87.8418	87.8423	X	46.7585	rsm10000021349	5.88478		0.00777333	0	0	0	0	x	x	x	x	x	x	0.442	0.625082	0	0	x	x	x	x	x	x	0	0	x
193	https://genenetwork.org/show_trait?trait_id=ENSMUSG00000093579&dataset=UTHSC_BXD_Young_Adult_Eye_RNAseq_TPM_Log	mouse	BXD	UTHSC_BXD_Young_Adult_Eye_RNAseq_TPM_Log	ENSMUSG00000093579	Gm20036	predicted gene 20036		N/A	12	101.913	Not available	100504056	N/A		+			101.913	101.915	7	30.4337	rsm10000008609	14.0453		1.9144	1.348	1.11864	1.525	0.469519	x	x	x	x	x	x	1.942	1.04652	2.5435	0.477297	x	x	x	x	x	x	2.4615	0.409415	x
194	https://genenetwork.org/show_trait?trait_id=ENSMUSG00000095174&dataset=UTHSC_BXD_Young_Adult_Eye_RNAseq_TPM_Log	mouse	BXD	UTHSC_BXD_Young_Adult_Eye_RNAseq_TPM_Log	ENSMUSG00000095174	Gm20069	predicted gene 20069		N/A	12	102.613	Not available	100504113	N/A		+			102.613	102.619	1	3.00149	rsm10000000001	0		0	0	0	0	0	x	x	x	x	x	x	0	0	0	0	x	x	x	x	x	x	0	0	x
195	https://genenetwork.org/show_trait?trait_id=ENSMUSG00000072905&dataset=UTHSC_BXD_Young_Adult_Eye_RNAseq_TPM_Log	mouse	BXD	UTHSC_BXD_Young_Adult_Eye_RNAseq_TPM_Log	ENSMUSG00000072905	Gm2016	predicted gene 2016		N/A	12	87.8741	Not available	100039042	N/A		+			87.8741	87.8779	8	68.3215	rs13479814	11.0376		0.0468267	0.031	0.0438406	0.0395	0.0558614	x	x	x	x	x	x	0	0	0	0	x	x	x	x	x	x	0.168	0.237588	x
196	https://genenetwork.org/show_trait?trait_id=ENSMUSG00000113971&dataset=UTHSC_BXD_Young_Adult_Eye_RNAseq_TPM_Log	mouse	BXD	UTHSC_BXD_Young_Adult_Eye_RNAseq_TPM_Log	ENSMUSG00000113971	Gm2022	predicted pseudogene 2022		N/A	12	87.8954	Not available	100039052	N/A		+			87.8954	87.8958	14	33.7181	rsm10000017136	5.63479		0.0126133	0	0	0	0	x	x	x	x	x	x	0	0	0	0	x	x	x	x	x	x	0	0	x
197	https://genenetwork.org/show_trait?trait_id=ENSMUSG00000112880&dataset=UTHSC_BXD_Young_Adult_Eye_RNAseq_TPM_Log	mouse	BXD	UTHSC_BXD_Young_Adult_Eye_RNAseq_TPM_Log	ENSMUSG00000112880	Gm20337	predicted gene 20337		N/A	12	80.9427	Not available	100504661	N/A		-			80.9427	80.9454	8	24.4942	D8Mit95	12.6341		1.67644	0.5855	0.828022	1.498	0.108894	x	x	x	x	x	x	1.7665	0.150614	1.0125	0.925603	x	x	x	x	x	x	1.4925	0.119501	x
198	https://genenetwork.org/show_trait?trait_id=ENSMUSG00000096619&dataset=UTHSC_BXD_Young_Adult_Eye_RNAseq_TPM_Log	mouse	BXD	UTHSC_BXD_Young_Adult_Eye_RNAseq_TPM_Log	ENSMUSG00000096619	Gm2035	predicted pseudogene 2035		N/A	12	87.9194	Not available	100039076	N/A		-			87.9194	87.9199	12	79.9063	rsm10000015255	10.9611		0.0769893	0	0	1.0695	1.5125	x	x	x	x	x	x	0	0	0	0	x	x	x	x	x	x	0	0	x
199	https://genenetwork.org/show_trait?trait_id=ENSMUSG00000096276&dataset=UTHSC_BXD_Young_Adult_Eye_RNAseq_TPM_Log	mouse	BXD	UTHSC_BXD_Young_Adult_Eye_RNAseq_TPM_Log	ENSMUSG00000096276	Gm2042	predicted gene 2042		N/A	12	87.9541	Not available	100039087	N/A		+			87.9541	87.9607	12	79.2365	rs29143813	8.02971		0.115027	0	0	0.104	0.0834386	x	x	x	x	x	x	0	0	0.212	0.299813	x	x	x	x	x	x	0	0	x
200	https://genenetwork.org/show_trait?trait_id=ENSMUSG00000021139&dataset=UTHSC_BXD_Young_Adult_Eye_RNAseq_TPM_Log	mouse	BXD	UTHSC_BXD_Young_Adult_Eye_RNAseq_TPM_Log	ENSMUSG00000021139	Gm20498	predicted gene 20498		N/A	12	81.3589	ARIP2a, Arip2, Omp25, Synj2bp, Synj2bpcox16	105940408	N/A		-			81.3589	81.5329	12	9.74845	rs29178345	12.1639		2.36666	2.331	0.239002	3.096	0.00848528	x	x	x	x	x	x	2.68	0.138593	1.975	0.0282843	x	x	x	x	x	x	2.4785	0.235467	x
201	https://genenetwork.org/show_trait?trait_id=ENSMUSG00000095717&dataset=UTHSC_BXD_Young_Adult_Eye_RNAseq_TPM_Log	mouse	BXD	UTHSC_BXD_Young_Adult_Eye_RNAseq_TPM_Log	ENSMUSG00000095717	Gm2056	predicted gene 2056		N/A	12	88.027	Not available	100039129	N/A		+			88.027	88.0274	16	91.074	rsm10000019725	8.03901		0.0379773	0	0	0	0	x	x	x	x	x	x	0.3965	0.560736	0	0	x	x	x	x	x	x	0	0	x
202	https://genenetwork.org/show_trait?trait_id=ENSMUSG00000041716&dataset=UTHSC_BXD_Young_Adult_Eye_RNAseq_TPM_Log	mouse	BXD	UTHSC_BXD_Young_Adult_Eye_RNAseq_TPM_Log	ENSMUSG00000041716	Gm20604	predicted gene 20604		N/A	12	102.742	AK010878Moap1, MAP1, Moap1	100859931	N/A		-			102.742	102.759	3	134.178	rsm10000004463	5.20995		0.02324	0	0	0	0	x	x	x	x	x	x	0	0	0	0	x	x	x	x	x	x	0	0	x
203	https://genenetwork.org/show_trait?trait_id=ENSMUSG00000093465&dataset=UTHSC_BXD_Young_Adult_Eye_RNAseq_TPM_Log	mouse	BXD	UTHSC_BXD_Young_Adult_Eye_RNAseq_TPM_Log	ENSMUSG00000093465	Gm20682	predicted gene 20682		N/A	12	99.2926	Not available		N/A		-			99.2926	99.2966	1	3.00149	rsm10000000001	0		0	0	0	0	0	x	x	x	x	x	x	0	0	0	0	x	x	x	x	x	x	0	0	x
204	https://genenetwork.org/show_trait?trait_id=ENSMUSG00000093758&dataset=UTHSC_BXD_Young_Adult_Eye_RNAseq_TPM_Log	mouse	BXD	UTHSC_BXD_Young_Adult_Eye_RNAseq_TPM_Log	ENSMUSG00000093758	Gm20701	predicted gene 20701		N/A	12	101.867	Not available		N/A		+			101.867	101.867	1	3.00149	rsm10000000001	0		0	0	0	0	0	x	x	x	x	x	x	0	0	0	0	x	x	x	x	x	x	0	0	x
205	https://genenetwork.org/show_trait?trait_id=ENSMUSG00000093437&dataset=UTHSC_BXD_Young_Adult_Eye_RNAseq_TPM_Log	mouse	BXD	UTHSC_BXD_Young_Adult_Eye_RNAseq_TPM_Log	ENSMUSG00000093437	Gm20702	predicted gene 20702		N/A	12	101.906	Not available		N/A		+			101.906	101.907	1	3.00149	rsm10000000001	0		0	0	0	0	0	x	x	x	x	x	x	0	0	0	0	x	x	x	x	x	x	0	0	x
206	https://genenetwork.org/show_trait?trait_id=ENSMUSG00000096049&dataset=UTHSC_BXD_Young_Adult_Eye_RNAseq_TPM_Log	mouse	BXD	UTHSC_BXD_Young_Adult_Eye_RNAseq_TPM_Log	ENSMUSG00000096049	Gm2075	predicted gene 2075		N/A	12	88.0118	Not available	100039162	N/A		+			88.0118	88.0123	12	96.105	rs13481599	7.81473		0.0154133	0	0	0	0	x	x	x	x	x	x	0	0	0	0	x	x	x	x	x	x	0	0	x
207	https://genenetwork.org/show_trait?trait_id=ENSMUSG00000113854&dataset=UTHSC_BXD_Young_Adult_Eye_RNAseq_TPM_Log	mouse	BXD	UTHSC_BXD_Young_Adult_Eye_RNAseq_TPM_Log	ENSMUSG00000113854	Gm2099	predicted gene 2099		N/A	12	87.9856	Not available	100039203	N/A		+			87.9856	87.989	9	92.1458	rsm10000011627	10.1998		0.215827	0.0165	0.0233345	0.17	0.240416	x	x	x	x	x	x	0.3675	0.0431335	0	0	x	x	x	x	x	x	0.269	0.380423	x
208	https://genenetwork.org/show_trait?trait_id=ENSMUSG00000112982&dataset=UTHSC_BXD_Young_Adult_Eye_RNAseq_TPM_Log	mouse	BXD	UTHSC_BXD_Young_Adult_Eye_RNAseq_TPM_Log	ENSMUSG00000112982	Gm21007	predicted gene 21007		N/A	12	93.7164	Not available	100526666	N/A		+			93.7164	93.7167	1	3.00149	rsm10000000001	0		0	0	0	0	0	x	x	x	x	x	x	0	0	0	0	x	x	x	x	x	x	0	0	x
209	https://genenetwork.org/show_trait?trait_id=ENSMUSG00000113685&dataset=UTHSC_BXD_Young_Adult_Eye_RNAseq_TPM_Log	mouse	BXD	UTHSC_BXD_Young_Adult_Eye_RNAseq_TPM_Log	ENSMUSG00000113685	Gm21038	predicted gene 21038		N/A	12	87.831	Not available	100534349	N/A		-			87.831	87.8412	9	119.266	rsm10000011960	12.2523		0.164604	0	0	0.0965	0.136472	x	x	x	x	x	x	0	0	0	0	x	x	x	x	x	x	0.0985	0.1393	x
210	https://genenetwork.org/show_trait?trait_id=ENSMUSG00000113133&dataset=UTHSC_BXD_Young_Adult_Eye_RNAseq_TPM_Log	mouse	BXD	UTHSC_BXD_Young_Adult_Eye_RNAseq_TPM_Log	ENSMUSG00000113133	Gm21039	predicted gene 21039		N/A	12	88.2804	Not available	100534350	N/A		-			88.2804	88.2828	6	76.5166	rsm10000007296	7.97912		0.00606	0	0	0	0	x	x	x	x	x	x	0	0	0	0	x	x	x	x	x	x	0	0	x
211	https://genenetwork.org/show_trait?trait_id=ENSMUSG00000113721&dataset=UTHSC_BXD_Young_Adult_Eye_RNAseq_TPM_Log	mouse	BXD	UTHSC_BXD_Young_Adult_Eye_RNAseq_TPM_Log	ENSMUSG00000113721	Gm21051	predicted gene 21051		N/A	12	91.8701	Not available	100534384	N/A		-			91.8701	91.8718	X	20.2961	rsm10000021316	3.35796		0.00183333	0	0	0	0	x	x	x	x	x	x	0	0	0	0	x	x	x	x	x	x	0	0	x
212	https://genenetwork.org/show_trait?trait_id=ENSMUSG00000113817&dataset=UTHSC_BXD_Young_Adult_Eye_RNAseq_TPM_Log	mouse	BXD	UTHSC_BXD_Young_Adult_Eye_RNAseq_TPM_Log	ENSMUSG00000113817	Gm21056	predicted gene 21056		N/A	12	101.102	Not available	100852392	N/A		-			101.102	101.117	11	80.2835	rsm10000014150	9.59387		0.0439027	0	0	0.1505	0.212839	x	x	x	x	x	x	0	0	0	0	x	x	x	x	x	x	0	0	x
213	https://genenetwork.org/show_trait?trait_id=ENSMUSG00000095724&dataset=UTHSC_BXD_Young_Adult_Eye_RNAseq_TPM_Log	mouse	BXD	UTHSC_BXD_Young_Adult_Eye_RNAseq_TPM_Log	ENSMUSG00000095724	Gm21319	predicted gene 21319		N/A	12	87.7724	Not available	100861908	N/A		-			87.7724	87.7758	1	75.0107	rsm10000005581	5.98341		0.00619333	0.1885	0.266579	0	0	x	x	x	x	x	x	0	0	0	0	x	x	x	x	x	x	0	0	x
214	https://genenetwork.org/show_trait?trait_id=ENSMUSG00000114032&dataset=UTHSC_BXD_Young_Adult_Eye_RNAseq_TPM_Log	mouse	BXD	UTHSC_BXD_Young_Adult_Eye_RNAseq_TPM_Log	ENSMUSG00000114032	Gm2139	predicted gene 2139		N/A	12	90.5876	Not available	100039287	N/A		-			90.5876	90.5886	1	75.0107	rsm10000005581	2.99508		0.00498667	0	0	0	0	x	x	x	x	x	x	0	0	0	0	x	x	x	x	x	x	0	0	x
215	https://genenetwork.org/show_trait?trait_id=ENSMUSG00000113280&dataset=UTHSC_BXD_Young_Adult_Eye_RNAseq_TPM_Log	mouse	BXD	UTHSC_BXD_Young_Adult_Eye_RNAseq_TPM_Log	ENSMUSG00000113280	Gm21559	predicted gene 21559		N/A	12	87.7654	Not available	100862206	N/A		-			87.7654	87.7663	4	9.28439	rsm10000004688	6.72782		0.00869333	0	0	0	0	x	x	x	x	x	x	0	0	0	0	x	x	x	x	x	x	0	0	x
216	https://genenetwork.org/show_trait?trait_id=ENSMUSG00000113129&dataset=UTHSC_BXD_Young_Adult_Eye_RNAseq_TPM_Log	mouse	BXD	UTHSC_BXD_Young_Adult_Eye_RNAseq_TPM_Log	ENSMUSG00000113129	Gm21569	predicted gene 21569		N/A	12	87.7678	Not available	100862221	N/A		-			87.7678	87.772	8	61.3976	rsm10000010309	8.38734		0.00811733	0	0	0.067	0.0947523	x	x	x	x	x	x	0	0	0	0	x	x	x	x	x	x	0	0	x
217	https://genenetwork.org/show_trait?trait_id=ENSMUSG00000098159&dataset=UTHSC_BXD_Young_Adult_Eye_RNAseq_TPM_Log	mouse	BXD	UTHSC_BXD_Young_Adult_Eye_RNAseq_TPM_Log	ENSMUSG00000098159	Gm21614	predicted gene 21614		N/A	12	91.9684	Not available	108167973	N/A		-			91.9684	91.9696	1	3.00149	rsm10000000001	0		0	0	0	0	0	x	x	x	x	x	x	0	0	0	0	x	x	x	x	x	x	0	0	x
218	https://genenetwork.org/show_trait?trait_id=ENSMUSG00000113201&dataset=UTHSC_BXD_Young_Adult_Eye_RNAseq_TPM_Log	mouse	BXD	UTHSC_BXD_Young_Adult_Eye_RNAseq_TPM_Log	ENSMUSG00000113201	Gm21936	predicted gene 21936		N/A	12	87.7955	Not available	100861898	N/A		+			87.7955	87.7959	1	3.00149	rsm10000000001	0		0	0	0	0	0	x	x	x	x	x	x	0	0	0	0	x	x	x	x	x	x	0	0	x
219	https://genenetwork.org/show_trait?trait_id=ENSMUSG00000113912&dataset=UTHSC_BXD_Young_Adult_Eye_RNAseq_TPM_Log	mouse	BXD	UTHSC_BXD_Young_Adult_Eye_RNAseq_TPM_Log	ENSMUSG00000113912	Gm21937	predicted gene 21937		N/A	12	87.7592	Not available	100861915	N/A		+			87.7592	87.7594	1	3.00149	rsm10000000001	0		0	0	0	0	0	x	x	x	x	x	x	0	0	0	0	x	x	x	x	x	x	0	0	x
220	https://genenetwork.org/show_trait?trait_id=ENSMUSG00000112949&dataset=UTHSC_BXD_Young_Adult_Eye_RNAseq_TPM_Log	mouse	BXD	UTHSC_BXD_Young_Adult_Eye_RNAseq_TPM_Log	ENSMUSG00000112949	Gm21939	predicted gene 21939		N/A	12	87.7811	Not available	100862231	N/A		+			87.7811	87.7839	10	119.802	rsm10000012838	2.50588		0.00737333	0	0	0	0	x	x	x	x	x	x	0	0	0	0	x	x	x	x	x	x	0	0	x
221	https://genenetwork.org/show_trait?trait_id=ENSMUSG00000100006&dataset=UTHSC_BXD_Young_Adult_Eye_RNAseq_TPM_Log	mouse	BXD	UTHSC_BXD_Young_Adult_Eye_RNAseq_TPM_Log	ENSMUSG00000100006	Gm21971	predicted gene 21971		N/A	12	102.72	Not available		N/A		-			102.72	102.727	1	3.00149	rsm10000000001	0		0	0	0	0	0	x	x	x	x	x	x	0	0	0	0	x	x	x	x	x	x	0	0	x
222	https://genenetwork.org/show_trait?trait_id=ENSMUSG00000075832&dataset=UTHSC_BXD_Young_Adult_Eye_RNAseq_TPM_Log	mouse	BXD	UTHSC_BXD_Young_Adult_Eye_RNAseq_TPM_Log	ENSMUSG00000075832	Gm22004	predicted gene 22004		N/A	12	86.6551	Not available		N/A		+			86.6551	86.6552	1	75.0107	rsm10000005581	2.99508		0.0177067	0	0	0	0	x	x	x	x	x	x	0	0	0	0	x	x	x	x	x	x	0	0	x
223	https://genenetwork.org/show_trait?trait_id=ENSMUSG00000077096&dataset=UTHSC_BXD_Young_Adult_Eye_RNAseq_TPM_Log	mouse	BXD	UTHSC_BXD_Young_Adult_Eye_RNAseq_TPM_Log	ENSMUSG00000077096	Gm22015	predicted gene 22015		N/A	12	91.7916	Not available		N/A		-			91.7916	91.7917	1	3.00149	rsm10000000001	0		0	0	0	0	0	x	x	x	x	x	x	0	0	0	0	x	x	x	x	x	x	0	0	x
224	https://genenetwork.org/show_trait?trait_id=ENSMUSG00000093331&dataset=UTHSC_BXD_Young_Adult_Eye_RNAseq_TPM_Log	mouse	BXD	UTHSC_BXD_Young_Adult_Eye_RNAseq_TPM_Log	ENSMUSG00000093331	Gm22120	predicted gene 22120		N/A	12	105.866	Not available		N/A		-			105.866	105.866	1	3.00149	rsm10000000001	0		0	0	0	0	0	x	x	x	x	x	x	0	0	0	0	x	x	x	x	x	x	0	0	x
225	https://genenetwork.org/show_trait?trait_id=ENSMUSG00000104848&dataset=UTHSC_BXD_Young_Adult_Eye_RNAseq_TPM_Log	mouse	BXD	UTHSC_BXD_Young_Adult_Eye_RNAseq_TPM_Log	ENSMUSG00000104848	Gm22149	predicted gene 22149		N/A	12	82.7723	Not available		N/A		-			82.7723	82.7725	1	3.00149	rsm10000000001	0		0	0	0	0	0	x	x	x	x	x	x	0	0	0	0	x	x	x	x	x	x	0	0	x
226	https://genenetwork.org/show_trait?trait_id=ENSMUSG00000077630&dataset=UTHSC_BXD_Young_Adult_Eye_RNAseq_TPM_Log	mouse	BXD	UTHSC_BXD_Young_Adult_Eye_RNAseq_TPM_Log	ENSMUSG00000077630	Gm22149	predicted gene 22149		N/A	12	82.7723	Not available		N/A		-			82.7723	82.7725	1	3.00149	rsm10000000001	0		0	0	0	0	0	x	x	x	x	x	x	0	0	0	0	x	x	x	x	x	x	0	0	x
227	https://genenetwork.org/show_trait?trait_id=ENSMUSG00000064412&dataset=UTHSC_BXD_Young_Adult_Eye_RNAseq_TPM_Log	mouse	BXD	UTHSC_BXD_Young_Adult_Eye_RNAseq_TPM_Log	ENSMUSG00000064412	Gm22246	predicted gene 22246		N/A	12	95.6198	Not available		N/A		+			95.6198	95.6199	1	3.00149	rsm10000000001	0		0	0	0	0	0	x	x	x	x	x	x	0	0	0	0	x	x	x	x	x	x	0	0	x
228	https://genenetwork.org/show_trait?trait_id=ENSMUSG00000093114&dataset=UTHSC_BXD_Young_Adult_Eye_RNAseq_TPM_Log	mouse	BXD	UTHSC_BXD_Young_Adult_Eye_RNAseq_TPM_Log	ENSMUSG00000093114	Gm22696	predicted gene 22696		N/A	12	77.1164	Not available		N/A		-			77.1164	77.1164	1	3.00149	rsm10000000001	0		0	0	0	0	0	x	x	x	x	x	x	0	0	0	0	x	x	x	x	x	x	0	0	x
229	https://genenetwork.org/show_trait?trait_id=ENSMUSG00000113884&dataset=UTHSC_BXD_Young_Adult_Eye_RNAseq_TPM_Log	mouse	BXD	UTHSC_BXD_Young_Adult_Eye_RNAseq_TPM_Log	ENSMUSG00000113884	Gm2270	predicted gene 2270		N/A	12	90.3643	Not available	100039498	N/A		+			90.3643	90.3677	X	48.4866	rsm10000021358	4.78871		0.00585333	0	0	0	0	x	x	x	x	x	x	0	0	0	0	x	x	x	x	x	x	0	0	x
230	https://genenetwork.org/show_trait?trait_id=ENSMUSG00000064424&dataset=UTHSC_BXD_Young_Adult_Eye_RNAseq_TPM_Log	mouse	BXD	UTHSC_BXD_Young_Adult_Eye_RNAseq_TPM_Log	ENSMUSG00000064424	Gm22749	predicted gene 22749		N/A	12	101.224	Not available		N/A		-			101.224	101.224	1	3.00149	rsm10000000001	0		0	0	0	0	0	x	x	x	x	x	x	0	0	0	0	x	x	x	x	x	x	0	0	x
231	https://genenetwork.org/show_trait?trait_id=ENSMUSG00000087854&dataset=UTHSC_BXD_Young_Adult_Eye_RNAseq_TPM_Log	mouse	BXD	UTHSC_BXD_Young_Adult_Eye_RNAseq_TPM_Log	ENSMUSG00000087854	Gm22790	predicted gene 22790		N/A	12	105.646	Not available		N/A		+			105.646	105.646	1	3.00149	rsm10000000001	0		0	0	0	0	0	x	x	x	x	x	x	0	0	0	0	x	x	x	x	x	x	0	0	x
232	https://genenetwork.org/show_trait?trait_id=ENSMUSG00000089439&dataset=UTHSC_BXD_Young_Adult_Eye_RNAseq_TPM_Log	mouse	BXD	UTHSC_BXD_Young_Adult_Eye_RNAseq_TPM_Log	ENSMUSG00000089439	Gm23195	predicted gene 23195		N/A	12	90.8152	Not available		N/A		+			90.8152	90.8153	1	3.00149	rsm10000000001	0		0	0	0	0	0	x	x	x	x	x	x	0	0	0	0	x	x	x	x	x	x	0	0	x
233	https://genenetwork.org/show_trait?trait_id=ENSMUSG00000065303&dataset=UTHSC_BXD_Young_Adult_Eye_RNAseq_TPM_Log	mouse	BXD	UTHSC_BXD_Young_Adult_Eye_RNAseq_TPM_Log	ENSMUSG00000065303	Gm23249	predicted gene 23249		N/A	12	93.7465	Not available		N/A		+			93.7465	93.7467	1	3.00149	rsm10000000001	0		0	0	0	0	0	x	x	x	x	x	x	0	0	0	0	x	x	x	x	x	x	0	0	x
234	https://genenetwork.org/show_trait?trait_id=ENSMUSG00000093356&dataset=UTHSC_BXD_Young_Adult_Eye_RNAseq_TPM_Log	mouse	BXD	UTHSC_BXD_Young_Adult_Eye_RNAseq_TPM_Log	ENSMUSG00000093356	Gm23289	predicted gene 23289		N/A	12	104.109	Not available		N/A		+			104.109	104.109	1	3.00149	rsm10000000001	0		0	0	0	0	0	x	x	x	x	x	x	0	0	0	0	x	x	x	x	x	x	0	0	x
235	https://genenetwork.org/show_trait?trait_id=ENSMUSG00000093352&dataset=UTHSC_BXD_Young_Adult_Eye_RNAseq_TPM_Log	mouse	BXD	UTHSC_BXD_Young_Adult_Eye_RNAseq_TPM_Log	ENSMUSG00000093352	Gm23291	predicted gene 23291		N/A	12	99.9828	Not available		N/A		-			99.9828	99.9829	1	3.00149	rsm10000000001	0		0	0	0	0	0	x	x	x	x	x	x	0	0	0	0	x	x	x	x	x	x	0	0	x
236	https://genenetwork.org/show_trait?trait_id=ENSMUSG00000065115&dataset=UTHSC_BXD_Young_Adult_Eye_RNAseq_TPM_Log	mouse	BXD	UTHSC_BXD_Young_Adult_Eye_RNAseq_TPM_Log	ENSMUSG00000065115	Gm23298	predicted gene 23298		N/A	12	80.9115	Not available		N/A		+			80.9115	80.9116	1	3.00149	rsm10000000001	0		0	0	0	0	0	x	x	x	x	x	x	0	0	0	0	x	x	x	x	x	x	0	0	x
237	https://genenetwork.org/show_trait?trait_id=ENSMUSG00000088448&dataset=UTHSC_BXD_Young_Adult_Eye_RNAseq_TPM_Log	mouse	BXD	UTHSC_BXD_Young_Adult_Eye_RNAseq_TPM_Log	ENSMUSG00000088448	Gm23558	predicted gene 23558		N/A	12	97.371	Not available		N/A		-			97.371	97.3711	1	3.00149	rsm10000000001	0		0	0	0	0	0	x	x	x	x	x	x	0	0	0	0	x	x	x	x	x	x	0	0	x
238	https://genenetwork.org/show_trait?trait_id=ENSMUSG00000089074&dataset=UTHSC_BXD_Young_Adult_Eye_RNAseq_TPM_Log	mouse	BXD	UTHSC_BXD_Young_Adult_Eye_RNAseq_TPM_Log	ENSMUSG00000089074	Gm23817	predicted gene 23817		N/A	12	80.6228	Not available		N/A		-			80.6228	80.6229	1	3.00149	rsm10000000001	0		0	0	0	0	0	x	x	x	x	x	x	0	0	0	0	x	x	x	x	x	x	0	0	x
239	https://genenetwork.org/show_trait?trait_id=ENSMUSG00000112584&dataset=UTHSC_BXD_Young_Adult_Eye_RNAseq_TPM_Log	mouse	BXD	UTHSC_BXD_Young_Adult_Eye_RNAseq_TPM_Log	ENSMUSG00000112584	Gm2398	predicted gene 2398		N/A	12	97.6634	Not available	100039743	N/A		+			97.6634	97.6643	1	3.00149	rsm10000000001	0		0	0	0	0	0	x	x	x	x	x	x	0	0	0	0	x	x	x	x	x	x	0	0	x
240	https://genenetwork.org/show_trait?trait_id=ENSMUSG00000080680&dataset=UTHSC_BXD_Young_Adult_Eye_RNAseq_TPM_Log	mouse	BXD	UTHSC_BXD_Young_Adult_Eye_RNAseq_TPM_Log	ENSMUSG00000080680	Gm23989	predicted gene 23989		N/A	12	89.4313	Not available		N/A		+			89.4313	89.4314	1	3.00149	rsm10000000001	0		0	0	0	0	0	x	x	x	x	x	x	0	0	0	0	x	x	x	x	x	x	0	0	x
241	https://genenetwork.org/show_trait?trait_id=ENSMUSG00000088356&dataset=UTHSC_BXD_Young_Adult_Eye_RNAseq_TPM_Log	mouse	BXD	UTHSC_BXD_Young_Adult_Eye_RNAseq_TPM_Log	ENSMUSG00000088356	Gm24010	predicted gene 24010		N/A	12	76.692	Not available		N/A		+			76.692	76.6923	1	3.00149	rsm10000000001	0		0	0	0	0	0	x	x	x	x	x	x	0	0	0	0	x	x	x	x	x	x	0	0	x
242	https://genenetwork.org/show_trait?trait_id=ENSMUSG00000077707&dataset=UTHSC_BXD_Young_Adult_Eye_RNAseq_TPM_Log	mouse	BXD	UTHSC_BXD_Young_Adult_Eye_RNAseq_TPM_Log	ENSMUSG00000077707	Gm24070	predicted gene 24070		N/A	12	77.8147	Not available		N/A		-			77.8147	77.8148	1	3.00149	rsm10000000001	0		0	0	0	0	0	x	x	x	x	x	x	0	0	0	0	x	x	x	x	x	x	0	0	x
243	https://genenetwork.org/show_trait?trait_id=ENSMUSG00000077398&dataset=UTHSC_BXD_Young_Adult_Eye_RNAseq_TPM_Log	mouse	BXD	UTHSC_BXD_Young_Adult_Eye_RNAseq_TPM_Log	ENSMUSG00000077398	Gm24334	predicted gene 24334		N/A	12	104.419	Not available		N/A		-			104.419	104.419	1	3.00149	rsm10000000001	0		0	0	0	0	0	x	x	x	x	x	x	0	0	0	0	x	x	x	x	x	x	0	0	x
244	https://genenetwork.org/show_trait?trait_id=ENSMUSG00000077058&dataset=UTHSC_BXD_Young_Adult_Eye_RNAseq_TPM_Log	mouse	BXD	UTHSC_BXD_Young_Adult_Eye_RNAseq_TPM_Log	ENSMUSG00000077058	Gm24542	predicted gene 24542		N/A	12	101.554	Not available		N/A		+			101.554	101.554	1	3.00149	rsm10000000001	0		0	0	0	0	0	x	x	x	x	x	x	0	0	0	0	x	x	x	x	x	x	0	0	x
245	https://genenetwork.org/show_trait?trait_id=ENSMUSG00000088002&dataset=UTHSC_BXD_Young_Adult_Eye_RNAseq_TPM_Log	mouse	BXD	UTHSC_BXD_Young_Adult_Eye_RNAseq_TPM_Log	ENSMUSG00000088002	Gm24775	predicted gene 24775		N/A	12	77.3931	Not available		N/A		+			77.3931	77.3932	1	3.00149	rsm10000000001	0		0	0	0	0	0	x	x	x	x	x	x	0	0	0	0	x	x	x	x	x	x	0	0	x
246	https://genenetwork.org/show_trait?trait_id=ENSMUSG00000088651&dataset=UTHSC_BXD_Young_Adult_Eye_RNAseq_TPM_Log	mouse	BXD	UTHSC_BXD_Young_Adult_Eye_RNAseq_TPM_Log	ENSMUSG00000088651	Gm24853	predicted gene 24853		N/A	12	81.5012	Not available		N/A		+			81.5012	81.5014	1	3.00149	rsm10000000001	0		0	0	0	0	0	x	x	x	x	x	x	0	0	0	0	x	x	x	x	x	x	0	0	x
247	https://genenetwork.org/show_trait?trait_id=ENSMUSG00000088039&dataset=UTHSC_BXD_Young_Adult_Eye_RNAseq_TPM_Log	mouse	BXD	UTHSC_BXD_Young_Adult_Eye_RNAseq_TPM_Log	ENSMUSG00000088039	Gm24994	predicted gene 24994		N/A	12	78.1655	Not available		N/A		+			78.1655	78.1657	1	3.00149	rsm10000000001	0		0	0	0	0	0	x	x	x	x	x	x	0	0	0	0	x	x	x	x	x	x	0	0	x
248	https://genenetwork.org/show_trait?trait_id=ENSMUSG00000105037&dataset=UTHSC_BXD_Young_Adult_Eye_RNAseq_TPM_Log	mouse	BXD	UTHSC_BXD_Young_Adult_Eye_RNAseq_TPM_Log	ENSMUSG00000105037	Gm25203	predicted gene 25203		N/A	12	102.253	Not available		N/A		-			102.253	102.254	1	3.00149	rsm10000000001	0		0	0	0	0	0	x	x	x	x	x	x	0	0	0	0	x	x	x	x	x	x	0	0	x
249	https://genenetwork.org/show_trait?trait_id=ENSMUSG00000064776&dataset=UTHSC_BXD_Young_Adult_Eye_RNAseq_TPM_Log	mouse	BXD	UTHSC_BXD_Young_Adult_Eye_RNAseq_TPM_Log	ENSMUSG00000064776	Gm25203	predicted gene 25203		N/A	12	102.253	Not available		N/A		-			102.253	102.254	1	3.00149	rsm10000000001	0		0	0	0	0	0	x	x	x	x	x	x	0	0	0	0	x	x	x	x	x	x	0	0	x
250	https://genenetwork.org/show_trait?trait_id=ENSMUSG00000088822&dataset=UTHSC_BXD_Young_Adult_Eye_RNAseq_TPM_Log	mouse	BXD	UTHSC_BXD_Young_Adult_Eye_RNAseq_TPM_Log	ENSMUSG00000088822	Gm25225	predicted gene 25225		N/A	12	78.7527	Not available		N/A		-			78.7527	78.7528	1	3.00149	rsm10000000001	0		0	0	0	0	0	x	x	x	x	x	x	0	0	0	0	x	x	x	x	x	x	0	0	x
251	https://genenetwork.org/show_trait?trait_id=ENSMUSG00000089351&dataset=UTHSC_BXD_Young_Adult_Eye_RNAseq_TPM_Log	mouse	BXD	UTHSC_BXD_Young_Adult_Eye_RNAseq_TPM_Log	ENSMUSG00000089351	Gm25486	predicted gene 25486		N/A	12	98.599	Not available		N/A		+			98.599	98.5991	1	3.00149	rsm10000000001	0		0	0	0	0	0	x	x	x	x	x	x	0	0	0	0	x	x	x	x	x	x	0	0	x
252	https://genenetwork.org/show_trait?trait_id=ENSMUSG00000077791&dataset=UTHSC_BXD_Young_Adult_Eye_RNAseq_TPM_Log	mouse	BXD	UTHSC_BXD_Young_Adult_Eye_RNAseq_TPM_Log	ENSMUSG00000077791	Gm25563	predicted gene 25563		N/A	12	76.4204	Not available		N/A		-			76.4204	76.4205	1	3.00149	rsm10000000001	0		0	0	0	0	0	x	x	x	x	x	x	0	0	0	0	x	x	x	x	x	x	0	0	x
253	https://genenetwork.org/show_trait?trait_id=ENSMUSG00000080365&dataset=UTHSC_BXD_Young_Adult_Eye_RNAseq_TPM_Log	mouse	BXD	UTHSC_BXD_Young_Adult_Eye_RNAseq_TPM_Log	ENSMUSG00000080365	Gm25776	predicted gene 25776		N/A	12	91.5734	Not available		N/A		-			91.5734	91.5736	1	3.00149	rsm10000000001	0		0	0	0	0	0	x	x	x	x	x	x	0	0	0	0	x	x	x	x	x	x	0	0	x
254	https://genenetwork.org/show_trait?trait_id=ENSMUSG00000064572&dataset=UTHSC_BXD_Young_Adult_Eye_RNAseq_TPM_Log	mouse	BXD	UTHSC_BXD_Young_Adult_Eye_RNAseq_TPM_Log	ENSMUSG00000064572	Gm25801	predicted gene 25801		N/A	12	100.769	Not available		N/A		-			100.769	100.769	1	3.00149	rsm10000000001	0		0	0	0	0	0	x	x	x	x	x	x	0	0	0	0	x	x	x	x	x	x	0	0	x
255	https://genenetwork.org/show_trait?trait_id=ENSMUSG00000080443&dataset=UTHSC_BXD_Young_Adult_Eye_RNAseq_TPM_Log	mouse	BXD	UTHSC_BXD_Young_Adult_Eye_RNAseq_TPM_Log	ENSMUSG00000080443	Gm25847	predicted gene 25847		N/A	12	87.0348	Not available		N/A		+			87.0348	87.0349	1	3.00149	rsm10000000001	0		0	0	0	0	0	x	x	x	x	x	x	0	0	0	0	x	x	x	x	x	x	0	0	x
256	https://genenetwork.org/show_trait?trait_id=ENSMUSG00000088403&dataset=UTHSC_BXD_Young_Adult_Eye_RNAseq_TPM_Log	mouse	BXD	UTHSC_BXD_Young_Adult_Eye_RNAseq_TPM_Log	ENSMUSG00000088403	Gm25888	predicted gene 25888		N/A	12	86.81	Not available		N/A		+			86.81	86.8103	13	25.9957	rsm10000015697	10.1892		0.149175	0	0	0.204	0.2885	x	x	x	x	x	x	0	0	0	0	x	x	x	x	x	x	0.9375	1.32583	x
257	https://genenetwork.org/show_trait?trait_id=ENSMUSG00000064833&dataset=UTHSC_BXD_Young_Adult_Eye_RNAseq_TPM_Log	mouse	BXD	UTHSC_BXD_Young_Adult_Eye_RNAseq_TPM_Log	ENSMUSG00000064833	Gm25926	predicted gene 25926		N/A	12	77.4184	Not available		N/A		+			77.4184	77.4186	1	3.00149	rsm10000000001	0		0	0	0	0	0	x	x	x	x	x	x	0	0	0	0	x	x	x	x	x	x	0	0	x
258	https://genenetwork.org/show_trait?trait_id=ENSMUSG00000064972&dataset=UTHSC_BXD_Young_Adult_Eye_RNAseq_TPM_Log	mouse	BXD	UTHSC_BXD_Young_Adult_Eye_RNAseq_TPM_Log	ENSMUSG00000064972	Gm26055	predicted gene 26055		N/A	12	95.3788	Not available		N/A		-			95.3788	95.379	1	3.00149	rsm10000000001	0		0	0	0	0	0	x	x	x	x	x	x	0	0	0	0	x	x	x	x	x	x	0	0	x
259	https://genenetwork.org/show_trait?trait_id=ENSMUSG00000113113&dataset=UTHSC_BXD_Young_Adult_Eye_RNAseq_TPM_Log	mouse	BXD	UTHSC_BXD_Young_Adult_Eye_RNAseq_TPM_Log	ENSMUSG00000113113	Gm2614	predicted gene 2614		N/A	12	100.745	Not available	100040123	N/A		-			100.745	100.745	19	49.2055	rsm10000211352	11.9253		1.86775	2.4805	0.0162635	1.8135	0.232638	x	x	x	x	x	x	1.4395	1.17026	2.141	0.613769	x	x	x	x	x	x	1.5135	0.811051	x
260	https://genenetwork.org/show_trait?trait_id=ENSMUSG00000084566&dataset=UTHSC_BXD_Young_Adult_Eye_RNAseq_TPM_Log	mouse	BXD	UTHSC_BXD_Young_Adult_Eye_RNAseq_TPM_Log	ENSMUSG00000084566	Gm26477	predicted gene 26477		N/A	12	90.9812	Not available		N/A		+			90.9812	90.9815	1	3.00149	rsm10000000001	0		0	0	0	0	0	x	x	x	x	x	x	0	0	0	0	x	x	x	x	x	x	0	0	x
261	https://genenetwork.org/show_trait?trait_id=ENSMUSG00000084568&dataset=UTHSC_BXD_Young_Adult_Eye_RNAseq_TPM_Log	mouse	BXD	UTHSC_BXD_Young_Adult_Eye_RNAseq_TPM_Log	ENSMUSG00000084568	Gm26480	predicted gene 26480		N/A	12	96.2559	Not available		N/A		-			96.2559	96.2562	1	3.00149	rsm10000000001	0		0	0	0	0	0	x	x	x	x	x	x	0	0	0	0	x	x	x	x	x	x	0	0	x
262	https://genenetwork.org/show_trait?trait_id=ENSMUSG00000097157&dataset=UTHSC_BXD_Young_Adult_Eye_RNAseq_TPM_Log	mouse	BXD	UTHSC_BXD_Young_Adult_Eye_RNAseq_TPM_Log	ENSMUSG00000097157	Gm26512	predicted gene 26512		N/A	12	90.7382	Not available	102637693	N/A		+			90.7382	90.8692	7	117.533	rs50585811	15.2025		1.04117	1.726	0.140007	1.2945	0.293449	x	x	x	x	x	x	1.2865	0.461741	1.171	0.633568	x	x	x	x	x	x	0.8315	0.0685894	x
263	https://genenetwork.org/show_trait?trait_id=ENSMUSG00000097902&dataset=UTHSC_BXD_Young_Adult_Eye_RNAseq_TPM_Log	mouse	BXD	UTHSC_BXD_Young_Adult_Eye_RNAseq_TPM_Log	ENSMUSG00000097902	Gm26531	predicted gene 26531		N/A	12	85.9626	Not available		N/A		-			85.9626	85.979	1	3.00149	rsm10000000001	0		0	0	0	0	0	x	x	x	x	x	x	0	0	0	0	x	x	x	x	x	x	0	0	x
264	https://genenetwork.org/show_trait?trait_id=ENSMUSG00000097369&dataset=UTHSC_BXD_Young_Adult_Eye_RNAseq_TPM_Log	mouse	BXD	UTHSC_BXD_Young_Adult_Eye_RNAseq_TPM_Log	ENSMUSG00000097369	Gm26545	predicted gene 26545		N/A	12	80.8855	Not available		N/A		-			80.8855	80.8877	12	29.6068	rsm10000014874	9.31639		0.174013	0	0	0.2575	0.251023	x	x	x	x	x	x	0	0	0	0	x	x	x	x	x	x	0.2145	0.303349	x
265	https://genenetwork.org/show_trait?trait_id=ENSMUSG00000096953&dataset=UTHSC_BXD_Young_Adult_Eye_RNAseq_TPM_Log	mouse	BXD	UTHSC_BXD_Young_Adult_Eye_RNAseq_TPM_Log	ENSMUSG00000096953	Gm26571	predicted gene 26571		N/A	12	83.9452	Not available		N/A		-			83.9452	83.9514	1	185.267	rsm10000002324	10.0854		0.636971	0.7175	0.587606	0.7675	0.0431335	x	x	x	x	x	x	0.2565	0.201525	0.408	0.576999	x	x	x	x	x	x	0.66	0.125865	x
266	https://genenetwork.org/show_trait?trait_id=ENSMUSG00000097703&dataset=UTHSC_BXD_Young_Adult_Eye_RNAseq_TPM_Log	mouse	BXD	UTHSC_BXD_Young_Adult_Eye_RNAseq_TPM_Log	ENSMUSG00000097703	Gm26623	predicted gene 26623		N/A	12	83.6202	Not available		N/A		+			83.6202	83.6212	9	110.636	rs29593654	11.426		0.231353	0.315	0.445477	0.2155	0.304763	x	x	x	x	x	x	0.6965	0.985	0	0	x	x	x	x	x	x	0	0	x
267	https://genenetwork.org/show_trait?trait_id=ENSMUSG00000097417&dataset=UTHSC_BXD_Young_Adult_Eye_RNAseq_TPM_Log	mouse	BXD	UTHSC_BXD_Young_Adult_Eye_RNAseq_TPM_Log	ENSMUSG00000097417	Gm26669	predicted gene 26669		N/A	12	80.108	Not available		N/A		+			80.108	80.113	1	3.00149	rsm10000000001	0		0	0	0	0	0	x	x	x	x	x	x	0	0	0	0	x	x	x	x	x	x	0	0	x
268	https://genenetwork.org/show_trait?trait_id=ENSMUSG00000097208&dataset=UTHSC_BXD_Young_Adult_Eye_RNAseq_TPM_Log	mouse	BXD	UTHSC_BXD_Young_Adult_Eye_RNAseq_TPM_Log	ENSMUSG00000097208	Gm26698	predicted gene 26698		N/A	12	86.8914	Not available	102635544	N/A		-			86.8914	86.8926	5	25.0051	rsm10000006009	12.8402		0.689459	0	0	0.296	0.418607	x	x	x	x	x	x	1.348	1.16531	0.0715	0.101116	x	x	x	x	x	x	1.0695	0.523966	x
269	https://genenetwork.org/show_trait?trait_id=ENSMUSG00000096947&dataset=UTHSC_BXD_Young_Adult_Eye_RNAseq_TPM_Log	mouse	BXD	UTHSC_BXD_Young_Adult_Eye_RNAseq_TPM_Log	ENSMUSG00000096947	Gm26723	predicted gene 26723		N/A	12	100.209	Not available		N/A		-			100.209	100.21	1	3.00149	rsm10000000001	0		0	0	0	0	0	x	x	x	x	x	x	0	0	0	0	x	x	x	x	x	x	0	0	x
270	https://genenetwork.org/show_trait?trait_id=ENSMUSG00000097667&dataset=UTHSC_BXD_Young_Adult_Eye_RNAseq_TPM_Log	mouse	BXD	UTHSC_BXD_Young_Adult_Eye_RNAseq_TPM_Log	ENSMUSG00000097667	Gm26764	predicted gene 26764		N/A	12	87.3325	Not available		N/A		+			87.3325	87.3357	1	3.00149	rsm10000000001	0		0	0	0	0	0	x	x	x	x	x	x	0	0	0	0	x	x	x	x	x	x	0	0	x
271	https://genenetwork.org/show_trait?trait_id=ENSMUSG00000097801&dataset=UTHSC_BXD_Young_Adult_Eye_RNAseq_TPM_Log	mouse	BXD	UTHSC_BXD_Young_Adult_Eye_RNAseq_TPM_Log	ENSMUSG00000097801	Gm26777	predicted gene 26777		N/A	12	80.51	Not available	102632019	N/A		-			80.51	80.5189	X	141.379	rsm10000021791	9.74844		0.0707333	0	0	0.2285	0.033234	x	x	x	x	x	x	0	0	0.106	0.149907	x	x	x	x	x	x	0	0	x
272	https://genenetwork.org/show_trait?trait_id=ENSMUSG00000097575&dataset=UTHSC_BXD_Young_Adult_Eye_RNAseq_TPM_Log	mouse	BXD	UTHSC_BXD_Young_Adult_Eye_RNAseq_TPM_Log	ENSMUSG00000097575	Gm26796	predicted gene 26796		N/A	12	80.7584	Not available		N/A		+			80.7584	80.7628	X	46.7585	rsm10000021349	11.2289		1.49215	1.507	0.0961665	1.6565	0.0742462	x	x	x	x	x	x	1.8805	0.0106066	1.6655	0.702157	x	x	x	x	x	x	1.18	0.236174	x
273	https://genenetwork.org/show_trait?trait_id=ENSMUSG00000097917&dataset=UTHSC_BXD_Young_Adult_Eye_RNAseq_TPM_Log	mouse	BXD	UTHSC_BXD_Young_Adult_Eye_RNAseq_TPM_Log	ENSMUSG00000097917	Gm26839	predicted gene 26839		N/A	12	99.5638	Not available	102639404	N/A		+			99.5638	99.62	10	90.6938	rsm10000012574	14.3304		3.16266	3.3675	0.072832	4.235	0.202233	x	x	x	x	x	x	3.1235	0.634275	3.1805	0.173241	x	x	x	x	x	x	2.9165	0.488611	x
274	https://genenetwork.org/show_trait?trait_id=ENSMUSG00000113314&dataset=UTHSC_BXD_Young_Adult_Eye_RNAseq_TPM_Log	mouse	BXD	UTHSC_BXD_Young_Adult_Eye_RNAseq_TPM_Log	ENSMUSG00000113314	Gm2721	predicted gene 2721		N/A	12	105.395	Not available	100040339	N/A		-			105.395	105.405	9	34.9668	rsm10000010882	9.7823		0.0329707	0.275	0.388909	0	0	x	x	x	x	x	x	0	0	0	0	x	x	x	x	x	x	0.174	0.246073	x
275	https://genenetwork.org/show_trait?trait_id=ENSMUSG00000098601&dataset=UTHSC_BXD_Young_Adult_Eye_RNAseq_TPM_Log	mouse	BXD	UTHSC_BXD_Young_Adult_Eye_RNAseq_TPM_Log	ENSMUSG00000098601	Gm27297	predicted gene 27297		N/A	12	79.108	Not available		N/A		-			79.108	79.1081	6	8.49226	rsm10000006991	7.63307		0.0734293	0	0	0	0	x	x	x	x	x	x	0	0	0	0	x	x	x	x	x	x	0	0	x
276	https://genenetwork.org/show_trait?trait_id=ENSMUSG00000098757&dataset=UTHSC_BXD_Young_Adult_Eye_RNAseq_TPM_Log	mouse	BXD	UTHSC_BXD_Young_Adult_Eye_RNAseq_TPM_Log	ENSMUSG00000098757	Gm27313	predicted gene 27313		N/A	12	89.2984	Not available		N/A		-			89.2984	89.2986	1	3.00149	rsm10000000001	0		0	0	0	0	0	x	x	x	x	x	x	0	0	0	0	x	x	x	x	x	x	0	0	x
277	https://genenetwork.org/show_trait?trait_id=ENSMUSG00000098628&dataset=UTHSC_BXD_Young_Adult_Eye_RNAseq_TPM_Log	mouse	BXD	UTHSC_BXD_Young_Adult_Eye_RNAseq_TPM_Log	ENSMUSG00000098628	Gm27976	predicted gene 27976		N/A	12	103.128	Not available		N/A		+			103.128	103.128	1	3.00149	rsm10000000001	0		0	0	0	0	0	x	x	x	x	x	x	0	0	0	0	x	x	x	x	x	x	0	0	x
278	https://genenetwork.org/show_trait?trait_id=ENSMUSG00000098423&dataset=UTHSC_BXD_Young_Adult_Eye_RNAseq_TPM_Log	mouse	BXD	UTHSC_BXD_Young_Adult_Eye_RNAseq_TPM_Log	ENSMUSG00000098423	Gm27993	predicted gene 27993		N/A	12	86.6512	Not available		N/A		+			86.6512	86.6513	1	3.00149	rsm10000000001	0		0	0	0	0	0	x	x	x	x	x	x	0	0	0	0	x	x	x	x	x	x	0	0	x
279	https://genenetwork.org/show_trait?trait_id=ENSMUSG00000098530&dataset=UTHSC_BXD_Young_Adult_Eye_RNAseq_TPM_Log	mouse	BXD	UTHSC_BXD_Young_Adult_Eye_RNAseq_TPM_Log	ENSMUSG00000098530	Gm28051	predicted gene 28051		N/A	12	102.72	Not available		N/A		-			102.72	102.758	6	17.9721	rsm10000070482	14.9054		3.70276	3.7525	0.661145	3.7595	0.433456	x	x	x	x	x	x	3.7525	0.0982878	3.775	0.66468	x	x	x	x	x	x	3.3545	0.593263	x
280	https://genenetwork.org/show_trait?trait_id=ENSMUSG00000099478&dataset=UTHSC_BXD_Young_Adult_Eye_RNAseq_TPM_Log	mouse	BXD	UTHSC_BXD_Young_Adult_Eye_RNAseq_TPM_Log	ENSMUSG00000099478	Gm28370	predicted gene 28370		N/A	12	81.4922	Not available		N/A		+			81.4922	81.497	1	3.00149	rsm10000000001	0		0	0	0	0	0	x	x	x	x	x	x	0	0	0	0	x	x	x	x	x	x	0	0	x
281	https://genenetwork.org/show_trait?trait_id=ENSMUSG00000096751&dataset=UTHSC_BXD_Young_Adult_Eye_RNAseq_TPM_Log	mouse	BXD	UTHSC_BXD_Young_Adult_Eye_RNAseq_TPM_Log	ENSMUSG00000096751	Gm28373	predicted gene 28373		N/A	12	102.673	Not available		N/A		-			102.673	102.727	16	84.7748	rsm10000019610	7.64509		0.849121	0.201	0.284257	1.1805	0.00212132	x	x	x	x	x	x	1.3895	0.174655	0.814	0.268701	x	x	x	x	x	x	0.57	0.591141	x
282	https://genenetwork.org/show_trait?trait_id=ENSMUSG00000093753&dataset=UTHSC_BXD_Young_Adult_Eye_RNAseq_TPM_Log	mouse	BXD	UTHSC_BXD_Young_Adult_Eye_RNAseq_TPM_Log	ENSMUSG00000093753	Gm28577	predicted gene 28577		N/A	12	103.985	Not available		N/A		-			103.985	103.997	12	103.095	rsm10000015280	25.6398		0.129917	0	0	0	0	x	x	x	x	x	x	0.097	0.137179	0.0925	0.130815	x	x	x	x	x	x	0.543	0.767918	x
283	https://genenetwork.org/show_trait?trait_id=ENSMUSG00000100975&dataset=UTHSC_BXD_Young_Adult_Eye_RNAseq_TPM_Log	mouse	BXD	UTHSC_BXD_Young_Adult_Eye_RNAseq_TPM_Log	ENSMUSG00000100975	Gm28875	predicted gene 28875		N/A	12	104.926	Not available		N/A		-			104.926	104.927	2	77.0556	rsm10002906991	16.4166		6.81138	6.537	0.175362	6.589	0.118794	x	x	x	x	x	x	6.9825	0.277893	6.2405	0.214253	x	x	x	x	x	x	6.9235	0.0544472	x
284	https://genenetwork.org/show_trait?trait_id=ENSMUSG00000099708&dataset=UTHSC_BXD_Young_Adult_Eye_RNAseq_TPM_Log	mouse	BXD	UTHSC_BXD_Young_Adult_Eye_RNAseq_TPM_Log	ENSMUSG00000099708	Gm29361	predicted gene 29361		N/A	12	83.6318	Not available		N/A		-			83.6318	83.6338	1	3.00149	rsm10000000001	0		0	0	0	0	0	x	x	x	x	x	x	0	0	0	0	x	x	x	x	x	x	0	0	x
285	https://genenetwork.org/show_trait?trait_id=ENSMUSG00000100306&dataset=UTHSC_BXD_Young_Adult_Eye_RNAseq_TPM_Log	mouse	BXD	UTHSC_BXD_Young_Adult_Eye_RNAseq_TPM_Log	ENSMUSG00000100306	Gm29362	predicted gene 29362		N/A	12	87.4377	Not available		N/A		-			87.4377	87.4378	1	3.00149	rsm10000000001	0		0	0	0	0	0	x	x	x	x	x	x	0	0	0	0	x	x	x	x	x	x	0	0	x
286	https://genenetwork.org/show_trait?trait_id=ENSMUSG00000100789&dataset=UTHSC_BXD_Young_Adult_Eye_RNAseq_TPM_Log	mouse	BXD	UTHSC_BXD_Young_Adult_Eye_RNAseq_TPM_Log	ENSMUSG00000100789	Gm29508	predicted gene 29508		N/A	12	103.312	Not available	102632488	N/A		-			103.312	103.315	1	3.00149	rsm10000000001	0		0	0	0	0	0	x	x	x	x	x	x	0	0	0	0	x	x	x	x	x	x	0	0	x
287	https://genenetwork.org/show_trait?trait_id=ENSMUSG00000102029&dataset=UTHSC_BXD_Young_Adult_Eye_RNAseq_TPM_Log	mouse	BXD	UTHSC_BXD_Young_Adult_Eye_RNAseq_TPM_Log	ENSMUSG00000102029	Gm29530	predicted gene 29530		N/A	12	83.0634	Not available	102633413	N/A		-			83.0634	83.0989	1	3.00149	rsm10000000001	0		0	0	0	0	0	x	x	x	x	x	x	0	0	0	0	x	x	x	x	x	x	0	0	x
288	https://genenetwork.org/show_trait?trait_id=ENSMUSG00000100192&dataset=UTHSC_BXD_Young_Adult_Eye_RNAseq_TPM_Log	mouse	BXD	UTHSC_BXD_Young_Adult_Eye_RNAseq_TPM_Log	ENSMUSG00000100192	Gm29587	predicted gene 29587		N/A	12	74.2225	Not available		N/A		-			74.2225	74.2351	1	3.00149	rsm10000000001	0		0	0	0	0	0	x	x	x	x	x	x	0	0	0	0	x	x	x	x	x	x	0	0	x
289	https://genenetwork.org/show_trait?trait_id=ENSMUSG00000112278&dataset=UTHSC_BXD_Young_Adult_Eye_RNAseq_TPM_Log	mouse	BXD	UTHSC_BXD_Young_Adult_Eye_RNAseq_TPM_Log	ENSMUSG00000112278	Gm30025	predicted gene 30025		N/A	12	80.4352	Not available	102631772	N/A		+			80.4352	80.4359	1	3.00149	rsm10000000001	0		0	0	0	0	0	x	x	x	x	x	x	0	0	0	0	x	x	x	x	x	x	0	0	x
290	https://genenetwork.org/show_trait?trait_id=ENSMUSG00000113265&dataset=UTHSC_BXD_Young_Adult_Eye_RNAseq_TPM_Log	mouse	BXD	UTHSC_BXD_Young_Adult_Eye_RNAseq_TPM_Log	ENSMUSG00000113265	Gm30198	predicted gene 30198		N/A	12	102.447	Not available	102632020	N/A		+			102.447	102.468	2	77.0556	rsm10002906991	12.0033		4.76925	4.5	0.281428	5.112	0.00848528	x	x	x	x	x	x	4.7055	0.550836	4.679	0.00141421	x	x	x	x	x	x	4.772	0.0763675	x
291	https://genenetwork.org/show_trait?trait_id=ENSMUSG00000113052&dataset=UTHSC_BXD_Young_Adult_Eye_RNAseq_TPM_Log	mouse	BXD	UTHSC_BXD_Young_Adult_Eye_RNAseq_TPM_Log	ENSMUSG00000113052	Gm31513	predicted gene 31513		N/A	12	84.196	Not available	102633763	N/A		+			84.196	84.1996	1	3.00149	rsm10000000001	0		0	0	0	0	0	x	x	x	x	x	x	0	0	0	0	x	x	x	x	x	x	0	0	x
292	https://genenetwork.org/show_trait?trait_id=ENSMUSG00000114163&dataset=UTHSC_BXD_Young_Adult_Eye_RNAseq_TPM_Log	mouse	BXD	UTHSC_BXD_Young_Adult_Eye_RNAseq_TPM_Log	ENSMUSG00000114163	Gm32296	predicted gene 32296		N/A	12	85.5296	Not available	102634795	N/A		+			85.5296	85.5423	7	142.463	rs13479566	12.2472		1.03084	0.9355	0.460327	1.558	0.521845	x	x	x	x	x	x	0.0695	0.0982878	0.3705	0.523966	x	x	x	x	x	x	1.2425	0.0275772	x
293	https://genenetwork.org/show_trait?trait_id=ENSMUSG00000113249&dataset=UTHSC_BXD_Young_Adult_Eye_RNAseq_TPM_Log	mouse	BXD	UTHSC_BXD_Young_Adult_Eye_RNAseq_TPM_Log	ENSMUSG00000113249	Gm33312	predicted gene 33312		N/A	12	85.6624	Not available	102636169	N/A		+			85.6624	85.6629	1	3.00149	rsm10000000001	0		0	0	0	0	0	x	x	x	x	x	x	0	0	0	0	x	x	x	x	x	x	0	0	x
294	https://genenetwork.org/show_trait?trait_id=ENSMUSG00000113374&dataset=UTHSC_BXD_Young_Adult_Eye_RNAseq_TPM_Log	mouse	BXD	UTHSC_BXD_Young_Adult_Eye_RNAseq_TPM_Log	ENSMUSG00000113374	Gm33654	predicted gene 33654		N/A	12	88.1129	Not available	102636646	N/A		-			88.1129	88.1131	1	3.00149	rsm10000000001	0		0	0	0	0	0	x	x	x	x	x	x	0	0	0	0	x	x	x	x	x	x	0	0	x
295	https://genenetwork.org/show_trait?trait_id=ENSMUSG00000113031&dataset=UTHSC_BXD_Young_Adult_Eye_RNAseq_TPM_Log	mouse	BXD	UTHSC_BXD_Young_Adult_Eye_RNAseq_TPM_Log	ENSMUSG00000113031	Gm34552	predicted gene 34552		N/A	12	74.3142	Not available	102637845	N/A		-			74.3142	74.3172	13	59.5154	rsm10000015923	13.9772		1.24371	1.1475	1.62281	0.6745	0.953887	x	x	x	x	x	x	1.5095	0.221324	1.8675	1.11228	x	x	x	x	x	x	1.5695	0.0459619	x
296	https://genenetwork.org/show_trait?trait_id=ENSMUSG00000112784&dataset=UTHSC_BXD_Young_Adult_Eye_RNAseq_TPM_Log	mouse	BXD	UTHSC_BXD_Young_Adult_Eye_RNAseq_TPM_Log	ENSMUSG00000112784	Gm34868	predicted gene 34868		N/A	12	76.2879	Not available	102638265	N/A		-			76.2879	76.307	1	3.00149	rsm10000000001	0		0	0	0	0	0	x	x	x	x	x	x	0	0	0	0	x	x	x	x	x	x	0	0	x
297	https://genenetwork.org/show_trait?trait_id=ENSMUSG00000112857&dataset=UTHSC_BXD_Young_Adult_Eye_RNAseq_TPM_Log	mouse	BXD	UTHSC_BXD_Young_Adult_Eye_RNAseq_TPM_Log	ENSMUSG00000112857	Gm35041	predicted gene 35041		N/A	12	76.9725	Not available	102638490	N/A		+			76.9725	77.022	19	38.0928	rsm10002113206	14.9349		0.250612	0	0	0.6045	0.854892	x	x	x	x	x	x	1.118	1.58109	0	0	x	x	x	x	x	x	1.2755	1.03025	x
298	https://genenetwork.org/show_trait?trait_id=ENSMUSG00000112030&dataset=UTHSC_BXD_Young_Adult_Eye_RNAseq_TPM_Log	mouse	BXD	UTHSC_BXD_Young_Adult_Eye_RNAseq_TPM_Log	ENSMUSG00000112030	Gm35189	predicted gene 35189		N/A	12	77.0396	Not available	102638686	N/A		-			77.0396	77.0422	12	104.26	rs48723011	9.84745		0.352924	0	0	0.1045	0.147785	x	x	x	x	x	x	0	0	0	0	x	x	x	x	x	x	0	0	x
299	https://genenetwork.org/show_trait?trait_id=ENSMUSG00000112392&dataset=UTHSC_BXD_Young_Adult_Eye_RNAseq_TPM_Log	mouse	BXD	UTHSC_BXD_Young_Adult_Eye_RNAseq_TPM_Log	ENSMUSG00000112392	Gm35240	predicted gene 35240		N/A	12	77.5533	Not available	102638751	N/A		+			77.5533	77.5697	3	155.382	rsm10000004659	9.57528		0.0858173	0	0	0	0	x	x	x	x	x	x	0	0	0	0	x	x	x	x	x	x	0	0	x
300	https://genenetwork.org/show_trait?trait_id=ENSMUSG00000112524&dataset=UTHSC_BXD_Young_Adult_Eye_RNAseq_TPM_Log	mouse	BXD	UTHSC_BXD_Young_Adult_Eye_RNAseq_TPM_Log	ENSMUSG00000112524	Gm35274	predicted gene 35274		N/A	12	97.7354	Not available	102638796	N/A		-			97.7354	97.7402	1	3.00149	rsm10000000001	0		0	0	0	0	0	x	x	x	x	x	x	0	0	0	0	x	x	x	x	x	x	0	0	x
301	https://genenetwork.org/show_trait?trait_id=ENSMUSG00000111885&dataset=UTHSC_BXD_Young_Adult_Eye_RNAseq_TPM_Log	mouse	BXD	UTHSC_BXD_Young_Adult_Eye_RNAseq_TPM_Log	ENSMUSG00000111885	Gm35326	predicted gene 35326		N/A	12	97.8698	Not available	102638865	N/A		-			97.8698	97.8725	16	76.5921	rsm10000019528	9.64585		0.0427973	0	0	0	0	x	x	x	x	x	x	0	0	0	0	x	x	x	x	x	x	0	0	x
302	https://genenetwork.org/show_trait?trait_id=ENSMUSG00000112086&dataset=UTHSC_BXD_Young_Adult_Eye_RNAseq_TPM_Log	mouse	BXD	UTHSC_BXD_Young_Adult_Eye_RNAseq_TPM_Log	ENSMUSG00000112086	Gm35412	predicted gene 35412		N/A	12	98.0994	Not available	102638980	N/A		-			98.0994	98.1004	1	3.00149	rsm10000000001	0		0	0	0	0	0	x	x	x	x	x	x	0	0	0	0	x	x	x	x	x	x	0	0	x
303	https://genenetwork.org/show_trait?trait_id=ENSMUSG00000111933&dataset=UTHSC_BXD_Young_Adult_Eye_RNAseq_TPM_Log	mouse	BXD	UTHSC_BXD_Young_Adult_Eye_RNAseq_TPM_Log	ENSMUSG00000111933	Gm36660	predicted gene 36660		N/A	12	80.0184	Not available	102640645	N/A		-			80.0184	80.0814	9	13.5433	rsm10000010750	13.772		1.00838	1.1855	0.321734	0.7745	0.389616	x	x	x	x	x	x	0.6035	0.212839	0.304	0.429921	x	x	x	x	x	x	1.462	0.533158	x
304	https://genenetwork.org/show_trait?trait_id=ENSMUSG00000113634&dataset=UTHSC_BXD_Young_Adult_Eye_RNAseq_TPM_Log	mouse	BXD	UTHSC_BXD_Young_Adult_Eye_RNAseq_TPM_Log	ENSMUSG00000113634	Gm36756	predicted gene 36756		N/A	12	100.987	Not available	102640764	N/A		+			100.987	101.015	1	3.00149	rsm10000000001	0		0	0	0	0	0	x	x	x	x	x	x	0	0	0	0	x	x	x	x	x	x	0	0	x
305	https://genenetwork.org/show_trait?trait_id=ENSMUSG00000098128&dataset=UTHSC_BXD_Young_Adult_Eye_RNAseq_TPM_Log	mouse	BXD	UTHSC_BXD_Young_Adult_Eye_RNAseq_TPM_Log	ENSMUSG00000098128	Gm3693	predicted gene 3693		N/A	12	81.2283	Not available	100042143	N/A		+			81.2283	81.2433	1	3.00149	rsm10000000001	0		0	0	0	0	0	x	x	x	x	x	x	0	0	0	0	x	x	x	x	x	x	0	0	x
306	https://genenetwork.org/show_trait?trait_id=ENSMUSG00000067224&dataset=UTHSC_BXD_Young_Adult_Eye_RNAseq_TPM_Log	mouse	BXD	UTHSC_BXD_Young_Adult_Eye_RNAseq_TPM_Log	ENSMUSG00000067224	Gm3695	predicted gene 3695		N/A	12	81.3722	Not available	100042148	N/A		-			81.3722	81.3732	1	3.00149	rsm10000000001	0		0	0	0	0	0	x	x	x	x	x	x	0	0	0	0	x	x	x	x	x	x	0	0	x
307	https://genenetwork.org/show_trait?trait_id=ENSMUSG00000102953&dataset=UTHSC_BXD_Young_Adult_Eye_RNAseq_TPM_Log	mouse	BXD	UTHSC_BXD_Young_Adult_Eye_RNAseq_TPM_Log	ENSMUSG00000102953	Gm37019	predicted gene 37019		N/A	12	102.589	Not available		N/A		-			102.589	102.591	1	3.00149	rsm10000000001	0		0	0	0	0	0	x	x	x	x	x	x	0	0	0	0	x	x	x	x	x	x	0	0	x
308	https://genenetwork.org/show_trait?trait_id=ENSMUSG00000113206&dataset=UTHSC_BXD_Young_Adult_Eye_RNAseq_TPM_Log	mouse	BXD	UTHSC_BXD_Young_Adult_Eye_RNAseq_TPM_Log	ENSMUSG00000113206	Gm3742	predicted gene 3742		N/A	12	87.6333	Not available	100042239	N/A		-			87.6333	87.6434	16	91.0738	rsm10000019723	5.74016		0.007864	0	0	0	0	x	x	x	x	x	x	0	0	0	0	x	x	x	x	x	x	0	0	x
309	https://genenetwork.org/show_trait?trait_id=ENSMUSG00000102694&dataset=UTHSC_BXD_Young_Adult_Eye_RNAseq_TPM_Log	mouse	BXD	UTHSC_BXD_Young_Adult_Eye_RNAseq_TPM_Log	ENSMUSG00000102694	Gm37496	predicted gene 37496		N/A	12	104.022	Not available		N/A		-			104.022	104.024	1	3.00149	rsm10000000001	0		0	0	0	0	0	x	x	x	x	x	x	0	0	0	0	x	x	x	x	x	x	0	0	x
310	https://genenetwork.org/show_trait?trait_id=ENSMUSG00000103301&dataset=UTHSC_BXD_Young_Adult_Eye_RNAseq_TPM_Log	mouse	BXD	UTHSC_BXD_Young_Adult_Eye_RNAseq_TPM_Log	ENSMUSG00000103301	Gm37804	predicted gene 37804		N/A	12	86.0692	Not available		N/A		+			86.0692	86.0698	1	3.00149	rsm10000000001	0		0	0	0	0	0	x	x	x	x	x	x	0	0	0	0	x	x	x	x	x	x	0	0	x
311	https://genenetwork.org/show_trait?trait_id=ENSMUSG00000113423&dataset=UTHSC_BXD_Young_Adult_Eye_RNAseq_TPM_Log	mouse	BXD	UTHSC_BXD_Young_Adult_Eye_RNAseq_TPM_Log	ENSMUSG00000113423	Gm3791	predicted gene 3791		N/A	12	83.8751	Not available	100042325	N/A		-			83.8751	83.8759	1	3.00149	rsm10000000001	0		0	0	0	0	0	x	x	x	x	x	x	0	0	0	0	x	x	x	x	x	x	0	0	x
312	https://genenetwork.org/show_trait?trait_id=ENSMUSG00000103136&dataset=UTHSC_BXD_Young_Adult_Eye_RNAseq_TPM_Log	mouse	BXD	UTHSC_BXD_Young_Adult_Eye_RNAseq_TPM_Log	ENSMUSG00000103136	Gm37980	predicted gene 37980		N/A	12	89.2535	Not available		N/A		-			89.2535	89.2554	1	3.00149	rsm10000000001	0		0	0	0	0	0	x	x	x	x	x	x	0	0	0	0	x	x	x	x	x	x	0	0	x
313	https://genenetwork.org/show_trait?trait_id=ENSMUSG00000102935&dataset=UTHSC_BXD_Young_Adult_Eye_RNAseq_TPM_Log	mouse	BXD	UTHSC_BXD_Young_Adult_Eye_RNAseq_TPM_Log	ENSMUSG00000102935	Gm38355	predicted gene 38355		N/A	12	85.1008	Not available		N/A		-			85.1008	85.1023	1	3.00149	rsm10000000001	0		0	0	0	0	0	x	x	x	x	x	x	0	0	0	0	x	x	x	x	x	x	0	0	x
314	https://genenetwork.org/show_trait?trait_id=ENSMUSG00000113845&dataset=UTHSC_BXD_Young_Adult_Eye_RNAseq_TPM_Log	mouse	BXD	UTHSC_BXD_Young_Adult_Eye_RNAseq_TPM_Log	ENSMUSG00000113845	Gm39473	predicted gene 39473		N/A	12	74.8253	Not available	105243601	N/A		+			74.8253	74.8277	2	107.08	rsm10000030174	10.2277		0.358863	0	0	1.042	0.323855	x	x	x	x	x	x	0.134	0.189505	1.374	0.736805	x	x	x	x	x	x	0.4875	0.689429	x
315	https://genenetwork.org/show_trait?trait_id=ENSMUSG00000092019&dataset=UTHSC_BXD_Young_Adult_Eye_RNAseq_TPM_Log	mouse	BXD	UTHSC_BXD_Young_Adult_Eye_RNAseq_TPM_Log	ENSMUSG00000092019	Gm4027	predicted gene 4027		N/A	12	87.6189	Not available	100042776	N/A		+			87.6189	87.623	14	46.5048	rsm10000017217	4.29078		0.00152667	0	0	0	0	x	x	x	x	x	x	0	0	0	0	x	x	x	x	x	x	0	0	x
316	https://genenetwork.org/show_trait?trait_id=ENSMUSG00000113940&dataset=UTHSC_BXD_Young_Adult_Eye_RNAseq_TPM_Log	mouse	BXD	UTHSC_BXD_Young_Adult_Eye_RNAseq_TPM_Log	ENSMUSG00000113940	Gm40477	predicted gene 40477		N/A	12	85.4291	Not available	105244959	N/A		-			85.4291	85.4362	X	105.729	rsm10000021629	15.9672		5.20541	5.3905	0.239709	5.767	0.0565685	x	x	x	x	x	x	4.815	0.125865	5.1785	0.0572756	x	x	x	x	x	x	5.481	0.142836	x
317	https://genenetwork.org/show_trait?trait_id=ENSMUSG00000113001&dataset=UTHSC_BXD_Young_Adult_Eye_RNAseq_TPM_Log	mouse	BXD	UTHSC_BXD_Young_Adult_Eye_RNAseq_TPM_Log	ENSMUSG00000113001	Gm40538	predicted gene 40538		N/A	12	90.3997	Not available	105245024	N/A		-			90.3997	90.4088	19	48.5726	rsm10002113352	10.3951		0.402995	0.7965	1.12642	0.8235	0.440528	x	x	x	x	x	x	1.451	0.326683	1.808	0.0268701	x	x	x	x	x	x	0	0	x
318	https://genenetwork.org/show_trait?trait_id=ENSMUSG00000113236&dataset=UTHSC_BXD_Young_Adult_Eye_RNAseq_TPM_Log	mouse	BXD	UTHSC_BXD_Young_Adult_Eye_RNAseq_TPM_Log	ENSMUSG00000113236	Gm40548	predicted gene 40548		N/A	12	92.0104	Not available	105245037	N/A		+			92.0104	92.0124	4	127.422	rs27563623	12.0207		0.195093	0	0	0	0	x	x	x	x	x	x	0.11	0.155563	0.55	0.777817	x	x	x	x	x	x	0	0	x
319	https://genenetwork.org/show_trait?trait_id=ENSMUSG00000112598&dataset=UTHSC_BXD_Young_Adult_Eye_RNAseq_TPM_Log	mouse	BXD	UTHSC_BXD_Young_Adult_Eye_RNAseq_TPM_Log	ENSMUSG00000112598	Gm40552	predicted gene 40552		N/A	12	97.3128	Not available	105245041	N/A		+			97.3128	97.3159	1	3.00149	rsm10000000001	0		0	0	0	0	0	x	x	x	x	x	x	0	0	0	0	x	x	x	x	x	x	0	0	x
320	https://genenetwork.org/show_trait?trait_id=ENSMUSG00000113362&dataset=UTHSC_BXD_Young_Adult_Eye_RNAseq_TPM_Log	mouse	BXD	UTHSC_BXD_Young_Adult_Eye_RNAseq_TPM_Log	ENSMUSG00000113362	Gm40557	predicted gene 40557		N/A	12	100.238	Not available	105245048	N/A		-			100.238	100.242	13	54.8421	rsm10000015900	11.0858		0.928989	0.65	0.451134	0.819	0.448306	x	x	x	x	x	x	1.021	0.523259	0.257	0.363453	x	x	x	x	x	x	0.729	0.403051	x
321	https://genenetwork.org/show_trait?trait_id=ENSMUSG00000113643&dataset=UTHSC_BXD_Young_Adult_Eye_RNAseq_TPM_Log	mouse	BXD	UTHSC_BXD_Young_Adult_Eye_RNAseq_TPM_Log	ENSMUSG00000113643	Gm40598	predicted gene 40598		N/A	12	92.1609	Not available	105245101	N/A		-			92.1609	92.1614	1	3.00149	rsm10000000001	0		0	0	0	0	0	x	x	x	x	x	x	0	0	0	0	x	x	x	x	x	x	0	0	x
322	https://genenetwork.org/show_trait?trait_id=ENSMUSG00000113613&dataset=UTHSC_BXD_Young_Adult_Eye_RNAseq_TPM_Log	mouse	BXD	UTHSC_BXD_Young_Adult_Eye_RNAseq_TPM_Log	ENSMUSG00000113613	Gm40893	predicted gene 40893		N/A	12	98.5238	Not available	105245437	N/A		+			98.5238	98.5266	1	3.00149	rsm10000000001	0		0	0	0	0	0	x	x	x	x	x	x	0	0	0	0	x	x	x	x	x	x	0	0	x
323	https://genenetwork.org/show_trait?trait_id=ENSMUSG00000105998&dataset=UTHSC_BXD_Young_Adult_Eye_RNAseq_TPM_Log	mouse	BXD	UTHSC_BXD_Young_Adult_Eye_RNAseq_TPM_Log	ENSMUSG00000105998	Gm44324	predicted gene 44324		N/A	12	102.988	Not available		N/A		+			102.988	102.988	1	3.00149	rsm10000000001	0		0	0	0	0	0	x	x	x	x	x	x	0	0	0	0	x	x	x	x	x	x	0	0	x
324	https://genenetwork.org/show_trait?trait_id=ENSMUSG00000106091&dataset=UTHSC_BXD_Young_Adult_Eye_RNAseq_TPM_Log	mouse	BXD	UTHSC_BXD_Young_Adult_Eye_RNAseq_TPM_Log	ENSMUSG00000106091	Gm44370	predicted gene 44370		N/A	12	91.1233	Not available		N/A		+			91.1233	91.1234	1	3.00149	rsm10000000001	0		0	0	0	0	0	x	x	x	x	x	x	0	0	0	0	x	x	x	x	x	x	0	0	x
325	https://genenetwork.org/show_trait?trait_id=ENSMUSG00000110677&dataset=UTHSC_BXD_Young_Adult_Eye_RNAseq_TPM_Log	mouse	BXD	UTHSC_BXD_Young_Adult_Eye_RNAseq_TPM_Log	ENSMUSG00000110677	Gm45777	predicted gene 45777		N/A	12	103.369	Not available		N/A		+			103.369	103.372	9	16.6479	rsm10000010756	11.3181		1.70474	3.3405	0.490025	3.176	0.370524	x	x	x	x	x	x	1.571	0.746705	2.7115	1.31027	x	x	x	x	x	x	1.4115	1.40644	x
326	https://genenetwork.org/show_trait?trait_id=ENSMUSG00000113681&dataset=UTHSC_BXD_Young_Adult_Eye_RNAseq_TPM_Log	mouse	BXD	UTHSC_BXD_Young_Adult_Eye_RNAseq_TPM_Log	ENSMUSG00000113681	Gm45930	predicted gene 45930		N/A	12	85.1875	Not available	106345153	N/A		-			85.1875	85.1878	X	139.528	rsm10000021785	13.0444		0.774436	0.3075	0.434871	0.505	0.714178	x	x	x	x	x	x	0.533	0.753776	1.2315	1.7416	x	x	x	x	x	x	0.1985	0.280721	x
327	https://genenetwork.org/show_trait?trait_id=ENSMUSG00000112606&dataset=UTHSC_BXD_Young_Adult_Eye_RNAseq_TPM_Log	mouse	BXD	UTHSC_BXD_Young_Adult_Eye_RNAseq_TPM_Log	ENSMUSG00000112606	Gm46364	predicted gene 46364		N/A	12	80.6133	Not available	108168015	N/A		+			80.6133	80.6136	1	3.00149	rsm10000000001	0		0	0	0	0	0	x	x	x	x	x	x	0	0	0	0	x	x	x	x	x	x	0	0	x
328	https://genenetwork.org/show_trait?trait_id=ENSMUSG00000114150&dataset=UTHSC_BXD_Young_Adult_Eye_RNAseq_TPM_Log	mouse	BXD	UTHSC_BXD_Young_Adult_Eye_RNAseq_TPM_Log	ENSMUSG00000114150	Gm46367	predicted gene 46367		N/A	12	83.8235	Not available	108168018	N/A		+			83.8235	83.8421	1	3.00149	rsm10000000001	0		0	0	0	0	0	x	x	x	x	x	x	0	0	0	0	x	x	x	x	x	x	0	0	x
329	https://genenetwork.org/show_trait?trait_id=ENSMUSG00000113568&dataset=UTHSC_BXD_Young_Adult_Eye_RNAseq_TPM_Log	mouse	BXD	UTHSC_BXD_Young_Adult_Eye_RNAseq_TPM_Log	ENSMUSG00000113568	Gm46369	predicted gene 46369		N/A	12	85.2555	Not available	108168020	N/A		+			85.2555	85.2559	1	3.00149	rsm10000000001	0		0	0	0	0	0	x	x	x	x	x	x	0	0	0	0	x	x	x	x	x	x	0	0	x
330	https://genenetwork.org/show_trait?trait_id=ENSMUSG00000114181&dataset=UTHSC_BXD_Young_Adult_Eye_RNAseq_TPM_Log	mouse	BXD	UTHSC_BXD_Young_Adult_Eye_RNAseq_TPM_Log	ENSMUSG00000114181	Gm46376	predicted gene 46376		N/A	12	105.404	Not available	108168028	N/A		+			105.404	105.412	12	84.5319	rs13481566	11.0583		0.0744973	0	0	0	0	x	x	x	x	x	x	0	0	0	0	x	x	x	x	x	x	0	0	x
331	https://genenetwork.org/show_trait?trait_id=ENSMUSG00000113533&dataset=UTHSC_BXD_Young_Adult_Eye_RNAseq_TPM_Log	mouse	BXD	UTHSC_BXD_Young_Adult_Eye_RNAseq_TPM_Log	ENSMUSG00000113533	Gm46992	predicted gene 46992		N/A	12	87.9915	Not available	100417454	N/A		-			87.9915	87.9947	9	48.0609	rsm10000011162	15.4326		0.0613013	0	0	0	0	x	x	x	x	x	x	0	0	0	0	x	x	x	x	x	x	0.3935	0.556493	x
332	https://genenetwork.org/show_trait?trait_id=ENSMUSG00000113658&dataset=UTHSC_BXD_Young_Adult_Eye_RNAseq_TPM_Log	mouse	BXD	UTHSC_BXD_Young_Adult_Eye_RNAseq_TPM_Log	ENSMUSG00000113658	Gm46993	predicted gene 46993		N/A	12	88.0365	Not available	111043194	N/A		-			88.0365	88.0368	1	3.00149	rsm10000000001	0		0	0	0	0	0	x	x	x	x	x	x	0	0	0	0	x	x	x	x	x	x	0	0	x
333	https://genenetwork.org/show_trait?trait_id=ENSMUSG00000113838&dataset=UTHSC_BXD_Young_Adult_Eye_RNAseq_TPM_Log	mouse	BXD	UTHSC_BXD_Young_Adult_Eye_RNAseq_TPM_Log	ENSMUSG00000113838	Gm46994	predicted gene 46994		N/A	12	88.0581	Not available	111043196	N/A		+			88.0581	88.0583	1	3.00149	rsm10000000001	0		0	0	0	0	0	x	x	x	x	x	x	0	0	0	0	x	x	x	x	x	x	0	0	x
334	https://genenetwork.org/show_trait?trait_id=ENSMUSG00000113720&dataset=UTHSC_BXD_Young_Adult_Eye_RNAseq_TPM_Log	mouse	BXD	UTHSC_BXD_Young_Adult_Eye_RNAseq_TPM_Log	ENSMUSG00000113720	Gm46995	predicted gene 46995		N/A	12	88.0591	Not available	111043197	N/A		+			88.0591	88.0615	1	3.00149	rsm10000000001	0		0	0	0	0	0	x	x	x	x	x	x	0	0	0	0	x	x	x	x	x	x	0	0	x
335	https://genenetwork.org/show_trait?trait_id=ENSMUSG00000113938&dataset=UTHSC_BXD_Young_Adult_Eye_RNAseq_TPM_Log	mouse	BXD	UTHSC_BXD_Young_Adult_Eye_RNAseq_TPM_Log	ENSMUSG00000113938	Gm46996	predicted gene 46996		N/A	12	88.0644	Not available	111043198	N/A		-			88.0644	88.0648	10	110.403	rs48923609	3.87659		0.00224	0	0	0	0	x	x	x	x	x	x	0	0	0	0	x	x	x	x	x	x	0	0	x
336	https://genenetwork.org/show_trait?trait_id=ENSMUSG00000113089&dataset=UTHSC_BXD_Young_Adult_Eye_RNAseq_TPM_Log	mouse	BXD	UTHSC_BXD_Young_Adult_Eye_RNAseq_TPM_Log	ENSMUSG00000113089	Gm46997	predicted gene 46997		N/A	12	88.0463	Not available	111043199	N/A		-			88.0463	88.0465	1	3.00149	rsm10000000001	0		0	0	0	0	0	x	x	x	x	x	x	0	0	0	0	x	x	x	x	x	x	0	0	x
337	https://genenetwork.org/show_trait?trait_id=ENSMUSG00000113180&dataset=UTHSC_BXD_Young_Adult_Eye_RNAseq_TPM_Log	mouse	BXD	UTHSC_BXD_Young_Adult_Eye_RNAseq_TPM_Log	ENSMUSG00000113180	Gm46998	predicted gene 46998		N/A	12	88.0444	Not available	111043200	N/A		-			88.0444	88.0447	1	3.00149	rsm10000000001	0		0	0	0	0	0	x	x	x	x	x	x	0	0	0	0	x	x	x	x	x	x	0	0	x
338	https://genenetwork.org/show_trait?trait_id=ENSMUSG00000114106&dataset=UTHSC_BXD_Young_Adult_Eye_RNAseq_TPM_Log	mouse	BXD	UTHSC_BXD_Young_Adult_Eye_RNAseq_TPM_Log	ENSMUSG00000114106	Gm47042	predicted gene 47042		N/A	12	102.764	Not available		N/A		-			102.764	102.765	1	3.00149	rsm10000000001	0		0	0	0	0	0	x	x	x	x	x	x	0	0	0	0	x	x	x	x	x	x	0	0	x
339	https://genenetwork.org/show_trait?trait_id=ENSMUSG00000112167&dataset=UTHSC_BXD_Young_Adult_Eye_RNAseq_TPM_Log	mouse	BXD	UTHSC_BXD_Young_Adult_Eye_RNAseq_TPM_Log	ENSMUSG00000112167	Gm47053	predicted gene 47053		N/A	12	76.4924	Not available		N/A		+			76.4924	76.4925	3	118.264	rsm10000004404	5.65464		0.0277267	0	0	0	0	x	x	x	x	x	x	0	0	0	0	x	x	x	x	x	x	0	0	x
340	https://genenetwork.org/show_trait?trait_id=ENSMUSG00000113950&dataset=UTHSC_BXD_Young_Adult_Eye_RNAseq_TPM_Log	mouse	BXD	UTHSC_BXD_Young_Adult_Eye_RNAseq_TPM_Log	ENSMUSG00000113950	Gm47080	predicted gene 47080		N/A	12	81.8278	Not available		N/A		+			81.8278	81.853	1	6.11417	rsm10000000073	15.2071		0.361964	0.2225	0.314663	0.1925	0.272236	x	x	x	x	x	x	0.4955	0.700743	0	0	x	x	x	x	x	x	0	0	x
341	https://genenetwork.org/show_trait?trait_id=ENSMUSG00000114021&dataset=UTHSC_BXD_Young_Adult_Eye_RNAseq_TPM_Log	mouse	BXD	UTHSC_BXD_Young_Adult_Eye_RNAseq_TPM_Log	ENSMUSG00000114021	Gm47109	predicted gene 47109		N/A	12	98.9913	Not available		N/A		-			98.9913	98.993	4	18.5491	rs32878067	16.5867		0.0385333	0	0	0	0	x	x	x	x	x	x	0.2125	0.30052	0	0	x	x	x	x	x	x	0	0	x
342	https://genenetwork.org/show_trait?trait_id=ENSMUSG00000114089&dataset=UTHSC_BXD_Young_Adult_Eye_RNAseq_TPM_Log	mouse	BXD	UTHSC_BXD_Young_Adult_Eye_RNAseq_TPM_Log	ENSMUSG00000114089	Gm47116	predicted gene 47116		N/A	12	99.0335	Not available		N/A		-			99.0335	99.0635	1	82.055	rsm10000000579	9.38606		2.43673	1.275	1.80312	2.763	0.190919	x	x	x	x	x	x	2.615	0.0622254	2.073	0.158392	x	x	x	x	x	x	2.598	1.23178	x
343	https://genenetwork.org/show_trait?trait_id=ENSMUSG00000113610&dataset=UTHSC_BXD_Young_Adult_Eye_RNAseq_TPM_Log	mouse	BXD	UTHSC_BXD_Young_Adult_Eye_RNAseq_TPM_Log	ENSMUSG00000113610	Gm47132	predicted gene 47132		N/A	12	99.3766	Not available		N/A		-			99.3766	99.3772	1	3.00149	rsm10000000001	0		0	0	0	0	0	x	x	x	x	x	x	0	0	0	0	x	x	x	x	x	x	0	0	x
344	https://genenetwork.org/show_trait?trait_id=ENSMUSG00000113003&dataset=UTHSC_BXD_Young_Adult_Eye_RNAseq_TPM_Log	mouse	BXD	UTHSC_BXD_Young_Adult_Eye_RNAseq_TPM_Log	ENSMUSG00000113003	Gm47138	predicted gene 47138		N/A	12	99.3665	Not available		N/A		-			99.3665	99.3699	1	3.00149	rsm10000000001	0		0	0	0	0	0	x	x	x	x	x	x	0	0	0	0	x	x	x	x	x	x	0	0	x
345	https://genenetwork.org/show_trait?trait_id=ENSMUSG00000113106&dataset=UTHSC_BXD_Young_Adult_Eye_RNAseq_TPM_Log	mouse	BXD	UTHSC_BXD_Young_Adult_Eye_RNAseq_TPM_Log	ENSMUSG00000113106	Gm47139	predicted gene 47139		N/A	12	99.3599	Not available		N/A		-			99.3599	99.362	1	3.00149	rsm10000000001	0		0	0	0	0	0	x	x	x	x	x	x	0	0	0	0	x	x	x	x	x	x	0	0	x
346	https://genenetwork.org/show_trait?trait_id=ENSMUSG00000113067&dataset=UTHSC_BXD_Young_Adult_Eye_RNAseq_TPM_Log	mouse	BXD	UTHSC_BXD_Young_Adult_Eye_RNAseq_TPM_Log	ENSMUSG00000113067	Gm47166	predicted gene 47166		N/A	12	102.86	Not available		N/A		-			102.86	102.861	1	3.00149	rsm10000000001	0		0	0	0	0	0	x	x	x	x	x	x	0	0	0	0	x	x	x	x	x	x	0	0	x
347	https://genenetwork.org/show_trait?trait_id=ENSMUSG00000113907&dataset=UTHSC_BXD_Young_Adult_Eye_RNAseq_TPM_Log	mouse	BXD	UTHSC_BXD_Young_Adult_Eye_RNAseq_TPM_Log	ENSMUSG00000113907	Gm47167	predicted gene 47167		N/A	12	102.838	Not available		N/A		+			102.838	102.875	1	3.00149	rsm10000000001	0		0	0	0	0	0	x	x	x	x	x	x	0	0	0	0	x	x	x	x	x	x	0	0	x
348	https://genenetwork.org/show_trait?trait_id=ENSMUSG00000113138&dataset=UTHSC_BXD_Young_Adult_Eye_RNAseq_TPM_Log	mouse	BXD	UTHSC_BXD_Young_Adult_Eye_RNAseq_TPM_Log	ENSMUSG00000113138	Gm47177	predicted gene 47177		N/A	12	99.5679	Not available		N/A		-			99.5679	99.5697	1	3.00149	rsm10000000001	0		0	0	0	0	0	x	x	x	x	x	x	0	0	0	0	x	x	x	x	x	x	0	0	x
349	https://genenetwork.org/show_trait?trait_id=ENSMUSG00000113664&dataset=UTHSC_BXD_Young_Adult_Eye_RNAseq_TPM_Log	mouse	BXD	UTHSC_BXD_Young_Adult_Eye_RNAseq_TPM_Log	ENSMUSG00000113664	Gm47184	predicted gene 47184		N/A	12	83.5051	Not available		N/A		+			83.5051	83.5056	5	136.015	rs46015038	9.47837		0.211753	0.35	0.494975	0.159	0.22486	x	x	x	x	x	x	0	0	0.138	0.195161	x	x	x	x	x	x	0	0	x
350	https://genenetwork.org/show_trait?trait_id=ENSMUSG00000113012&dataset=UTHSC_BXD_Young_Adult_Eye_RNAseq_TPM_Log	mouse	BXD	UTHSC_BXD_Young_Adult_Eye_RNAseq_TPM_Log	ENSMUSG00000113012	Gm47196	predicted gene 47196		N/A	12	99.6397	Not available		N/A		-			99.6397	99.6419	4	133.964	rs27574272	10.9245		0.0883213	0	0	0.032	0.0452548	x	x	x	x	x	x	0.5905	0.242538	0	0	x	x	x	x	x	x	0	0	x
351	https://genenetwork.org/show_trait?trait_id=ENSMUSG00000113706&dataset=UTHSC_BXD_Young_Adult_Eye_RNAseq_TPM_Log	mouse	BXD	UTHSC_BXD_Young_Adult_Eye_RNAseq_TPM_Log	ENSMUSG00000113706	Gm47201	predicted gene 47201		N/A	12	103.028	Not available		N/A		-			103.028	103.028	1	3.00149	rsm10000000001	0		0	0	0	0	0	x	x	x	x	x	x	0	0	0	0	x	x	x	x	x	x	0	0	x
352	https://genenetwork.org/show_trait?trait_id=ENSMUSG00000113540&dataset=UTHSC_BXD_Young_Adult_Eye_RNAseq_TPM_Log	mouse	BXD	UTHSC_BXD_Young_Adult_Eye_RNAseq_TPM_Log	ENSMUSG00000113540	Gm47206	predicted gene 47206		N/A	12	99.83	Not available		N/A		-			99.83	99.8322	1	3.00149	rsm10000000001	0		0	0	0	0	0	x	x	x	x	x	x	0	0	0	0	x	x	x	x	x	x	0	0	x
353	https://genenetwork.org/show_trait?trait_id=ENSMUSG00000113147&dataset=UTHSC_BXD_Young_Adult_Eye_RNAseq_TPM_Log	mouse	BXD	UTHSC_BXD_Young_Adult_Eye_RNAseq_TPM_Log	ENSMUSG00000113147	Gm47207	predicted gene 47207		N/A	12	99.8217	Not available		N/A		+			99.8217	99.851	1	3.00149	rsm10000000001	0		0	0	0	0	0	x	x	x	x	x	x	0	0	0	0	x	x	x	x	x	x	0	0	x
354	https://genenetwork.org/show_trait?trait_id=ENSMUSG00000113877&dataset=UTHSC_BXD_Young_Adult_Eye_RNAseq_TPM_Log	mouse	BXD	UTHSC_BXD_Young_Adult_Eye_RNAseq_TPM_Log	ENSMUSG00000113877	Gm47208	predicted gene 47208		N/A	12	99.7614	Not available		N/A		-			99.7614	99.7623	1	3.00149	rsm10000000001	0		0	0	0	0	0	x	x	x	x	x	x	0	0	0	0	x	x	x	x	x	x	0	0	x
355	https://genenetwork.org/show_trait?trait_id=ENSMUSG00000112008&dataset=UTHSC_BXD_Young_Adult_Eye_RNAseq_TPM_Log	mouse	BXD	UTHSC_BXD_Young_Adult_Eye_RNAseq_TPM_Log	ENSMUSG00000112008	Gm47218	predicted gene 47218		N/A	12	76.9405	Not available		N/A		-			76.9405	76.9418	1	3.00149	rsm10000000001	0		0	0	0	0	0	x	x	x	x	x	x	0	0	0	0	x	x	x	x	x	x	0	0	x
356	https://genenetwork.org/show_trait?trait_id=ENSMUSG00000113328&dataset=UTHSC_BXD_Young_Adult_Eye_RNAseq_TPM_Log	mouse	BXD	UTHSC_BXD_Young_Adult_Eye_RNAseq_TPM_Log	ENSMUSG00000113328	Gm47260	predicted gene 47260		N/A	12	103.412	Not available		N/A		-			103.412	103.416	1	3.00149	rsm10000000001	0		0	0	0	0	0	x	x	x	x	x	x	0	0	0	0	x	x	x	x	x	x	0	0	x
357	https://genenetwork.org/show_trait?trait_id=ENSMUSG00000113383&dataset=UTHSC_BXD_Young_Adult_Eye_RNAseq_TPM_Log	mouse	BXD	UTHSC_BXD_Young_Adult_Eye_RNAseq_TPM_Log	ENSMUSG00000113383	Gm47267	predicted gene 47267		N/A	12	103.483	Not available		N/A		+			103.483	103.487	2	9	rsm10000000020	8.74615		0.320223	0	0	0	0	x	x	x	x	x	x	0.1875	0.265165	0	0	x	x	x	x	x	x	0.3225	0.456084	x
358	https://genenetwork.org/show_trait?trait_id=ENSMUSG00000106297&dataset=UTHSC_BXD_Young_Adult_Eye_RNAseq_TPM_Log	mouse	BXD	UTHSC_BXD_Young_Adult_Eye_RNAseq_TPM_Log	ENSMUSG00000106297	Gm47285	predicted gene 47285		N/A	12	85.7185	Not available		N/A		-			85.7185	85.7186	1	3.00149	rsm10000000001	0		0	0	0	0	0	x	x	x	x	x	x	0	0	0	0	x	x	x	x	x	x	0	0	x
359	https://genenetwork.org/show_trait?trait_id=ENSMUSG00000106561&dataset=UTHSC_BXD_Young_Adult_Eye_RNAseq_TPM_Log	mouse	BXD	UTHSC_BXD_Young_Adult_Eye_RNAseq_TPM_Log	ENSMUSG00000106561	Gm47293	predicted gene 47293		N/A	12	87.2669	Not available		N/A		+			87.2669	87.2669	1	3.00149	rsm10000000001	0		0	0	0	0	0	x	x	x	x	x	x	0	0	0	0	x	x	x	x	x	x	0	0	x
360	https://genenetwork.org/show_trait?trait_id=ENSMUSG00000113849&dataset=UTHSC_BXD_Young_Adult_Eye_RNAseq_TPM_Log	mouse	BXD	UTHSC_BXD_Young_Adult_Eye_RNAseq_TPM_Log	ENSMUSG00000113849	Gm47346	predicted gene 47346		N/A	12	98.5824	Not available		N/A		-			98.5824	98.586	1	3.00149	rsm10000000001	0		0	0	0	0	0	x	x	x	x	x	x	0	0	0	0	x	x	x	x	x	x	0	0	x
361	https://genenetwork.org/show_trait?trait_id=ENSMUSG00000113656&dataset=UTHSC_BXD_Young_Adult_Eye_RNAseq_TPM_Log	mouse	BXD	UTHSC_BXD_Young_Adult_Eye_RNAseq_TPM_Log	ENSMUSG00000113656	Gm47370	predicted gene 47370		N/A	12	98.6422	Not available		N/A		+			98.6422	98.6441	1	3.00149	rsm10000000001	0		0	0	0	0	0	x	x	x	x	x	x	0	0	0	0	x	x	x	x	x	x	0	0	x
362	https://genenetwork.org/show_trait?trait_id=ENSMUSG00000112990&dataset=UTHSC_BXD_Young_Adult_Eye_RNAseq_TPM_Log	mouse	BXD	UTHSC_BXD_Young_Adult_Eye_RNAseq_TPM_Log	ENSMUSG00000112990	Gm47372	predicted gene 47372		N/A	12	98.6489	Not available		N/A		-			98.6489	98.6525	1	3.00149	rsm10000000001	0		0	0	0	0	0	x	x	x	x	x	x	0	0	0	0	x	x	x	x	x	x	0	0	x
363	https://genenetwork.org/show_trait?trait_id=ENSMUSG00000112024&dataset=UTHSC_BXD_Young_Adult_Eye_RNAseq_TPM_Log	mouse	BXD	UTHSC_BXD_Young_Adult_Eye_RNAseq_TPM_Log	ENSMUSG00000112024	Gm47394	predicted gene 47394		N/A	12	96.2292	Not available		N/A		-			96.2292	96.2294	1	3.00149	rsm10000000001	0		0	0	0	0	0	x	x	x	x	x	x	0	0	0	0	x	x	x	x	x	x	0	0	x
364	https://genenetwork.org/show_trait?trait_id=ENSMUSG00000112658&dataset=UTHSC_BXD_Young_Adult_Eye_RNAseq_TPM_Log	mouse	BXD	UTHSC_BXD_Young_Adult_Eye_RNAseq_TPM_Log	ENSMUSG00000112658	Gm47395	predicted gene 47395		N/A	12	96.2924	Not available		N/A		+			96.2924	96.2932	X	46.7585	rsm10000021349	3.63976		0.00413333	0	0	0	0	x	x	x	x	x	x	0	0	0	0	x	x	x	x	x	x	0	0	x
365	https://genenetwork.org/show_trait?trait_id=ENSMUSG00000112040&dataset=UTHSC_BXD_Young_Adult_Eye_RNAseq_TPM_Log	mouse	BXD	UTHSC_BXD_Young_Adult_Eye_RNAseq_TPM_Log	ENSMUSG00000112040	Gm47396	predicted gene 47396		N/A	12	96.6623	Not available		N/A		+			96.6623	96.6632	1	3.00149	rsm10000000001	0		0	0	0	0	0	x	x	x	x	x	x	0	0	0	0	x	x	x	x	x	x	0	0	x
366	https://genenetwork.org/show_trait?trait_id=ENSMUSG00000112635&dataset=UTHSC_BXD_Young_Adult_Eye_RNAseq_TPM_Log	mouse	BXD	UTHSC_BXD_Young_Adult_Eye_RNAseq_TPM_Log	ENSMUSG00000112635	Gm47397	predicted gene 47397		N/A	12	97.0987	Not available		N/A		-			97.0987	97.1025	1	3.00149	rsm10000000001	0		0.001356	0	0	0	0	x	x	x	x	x	x	0	0	0	0	x	x	x	x	x	x	0	0	x
367	https://genenetwork.org/show_trait?trait_id=ENSMUSG00000112812&dataset=UTHSC_BXD_Young_Adult_Eye_RNAseq_TPM_Log	mouse	BXD	UTHSC_BXD_Young_Adult_Eye_RNAseq_TPM_Log	ENSMUSG00000112812	Gm47415	predicted gene 47415		N/A	12	98.0764	Not available		N/A		-			98.0764	98.1086	1	34.0224	rsm10000000387	10.1701		0.0335773	0.1465	0.207182	0.0255	0.0360624	x	x	x	x	x	x	0	0	0	0	x	x	x	x	x	x	0.0985	0.1393	x
368	https://genenetwork.org/show_trait?trait_id=ENSMUSG00000112860&dataset=UTHSC_BXD_Young_Adult_Eye_RNAseq_TPM_Log	mouse	BXD	UTHSC_BXD_Young_Adult_Eye_RNAseq_TPM_Log	ENSMUSG00000112860	Gm47439	predicted gene 47439		N/A	12	98.2591	Not available		N/A		+			98.2591	98.2603	12	35.0124	rsm10000014965	7.91272		0.742277	0.2285	0.323148	0.607	0.0410122	x	x	x	x	x	x	0.256	0.362039	0.203	0.287085	x	x	x	x	x	x	0.614	0.339411	x
369	https://genenetwork.org/show_trait?trait_id=ENSMUSG00000113094&dataset=UTHSC_BXD_Young_Adult_Eye_RNAseq_TPM_Log	mouse	BXD	UTHSC_BXD_Young_Adult_Eye_RNAseq_TPM_Log	ENSMUSG00000113094	Gm47447	predicted gene 47447		N/A	12	84.2144	Not available		N/A		-			84.2144	84.2161	1	3.00149	rsm10000000001	0		0	0	0	0	0	x	x	x	x	x	x	0	0	0	0	x	x	x	x	x	x	0	0	x
370	https://genenetwork.org/show_trait?trait_id=ENSMUSG00000113529&dataset=UTHSC_BXD_Young_Adult_Eye_RNAseq_TPM_Log	mouse	BXD	UTHSC_BXD_Young_Adult_Eye_RNAseq_TPM_Log	ENSMUSG00000113529	Gm47484	predicted gene 47484		N/A	12	84.3139	Not available		N/A		-			84.3139	84.3171	3	104.23	rsm10000004323	8.1021		1.14185	1.2875	0.371231	1.476	0.142836	x	x	x	x	x	x	1.442	0.568514	0.876	0.663266	x	x	x	x	x	x	1.334	0.5572	x
371	https://genenetwork.org/show_trait?trait_id=ENSMUSG00000112274&dataset=UTHSC_BXD_Young_Adult_Eye_RNAseq_TPM_Log	mouse	BXD	UTHSC_BXD_Young_Adult_Eye_RNAseq_TPM_Log	ENSMUSG00000112274	Gm47525	predicted gene 47525		N/A	12	76.2546	Not available		N/A		-			76.2546	76.2553	17	40.5711	rs13482981	17.6523		1.51295	0	0	1.4645	0.768625	x	x	x	x	x	x	1.355	0.367696	1.58	0.156978	x	x	x	x	x	x	1.964	0.770746	x
372	https://genenetwork.org/show_trait?trait_id=ENSMUSG00000112138&dataset=UTHSC_BXD_Young_Adult_Eye_RNAseq_TPM_Log	mouse	BXD	UTHSC_BXD_Young_Adult_Eye_RNAseq_TPM_Log	ENSMUSG00000112138	Gm47526	predicted gene 47526		N/A	12	76.2774	Not available		N/A		-			76.2774	76.2777	1	3.00149	rsm10000000001	0		0	0	0	0	0	x	x	x	x	x	x	0	0	0	0	x	x	x	x	x	x	0	0	x
373	https://genenetwork.org/show_trait?trait_id=ENSMUSG00000112510&dataset=UTHSC_BXD_Young_Adult_Eye_RNAseq_TPM_Log	mouse	BXD	UTHSC_BXD_Young_Adult_Eye_RNAseq_TPM_Log	ENSMUSG00000112510	Gm47566	predicted gene 47566		N/A	12	98.2747	Not available		N/A		-			98.2747	98.2797	3	19.7234	rsm10000003851	12.6362		0.0830133	0	0	0	0	x	x	x	x	x	x	0.101	0.142836	0	0	x	x	x	x	x	x	0	0	x
374	https://genenetwork.org/show_trait?trait_id=ENSMUSG00000112895&dataset=UTHSC_BXD_Young_Adult_Eye_RNAseq_TPM_Log	mouse	BXD	UTHSC_BXD_Young_Adult_Eye_RNAseq_TPM_Log	ENSMUSG00000112895	Gm47567	predicted gene 47567		N/A	12	98.2775	Not available		N/A		+			98.2775	98.281	10	107.483	rs29327089	8.00113		0.00659333	0	0	0	0	x	x	x	x	x	x	0	0	0	0	x	x	x	x	x	x	0.228	0.322441	x
375	https://genenetwork.org/show_trait?trait_id=ENSMUSG00000113962&dataset=UTHSC_BXD_Young_Adult_Eye_RNAseq_TPM_Log	mouse	BXD	UTHSC_BXD_Young_Adult_Eye_RNAseq_TPM_Log	ENSMUSG00000113962	Gm47618	predicted gene 47618		N/A	12	74.5937	Not available		N/A		-			74.5937	74.5941	1	3.00149	rsm10000000001	0		0	0	0	0	0	x	x	x	x	x	x	0	0	0	0	x	x	x	x	x	x	0	0	x
376	https://genenetwork.org/show_trait?trait_id=ENSMUSG00000113562&dataset=UTHSC_BXD_Young_Adult_Eye_RNAseq_TPM_Log	mouse	BXD	UTHSC_BXD_Young_Adult_Eye_RNAseq_TPM_Log	ENSMUSG00000113562	Gm47619	predicted gene 47619		N/A	12	74.7052	Not available		N/A		-			74.7052	74.7057	1	3.00149	rsm10000000001	0		0	0	0	0	0	x	x	x	x	x	x	0	0	0	0	x	x	x	x	x	x	0	0	x
377	https://genenetwork.org/show_trait?trait_id=ENSMUSG00000114113&dataset=UTHSC_BXD_Young_Adult_Eye_RNAseq_TPM_Log	mouse	BXD	UTHSC_BXD_Young_Adult_Eye_RNAseq_TPM_Log	ENSMUSG00000114113	Gm47639	predicted gene 47639		N/A	12	101.039	Not available		N/A		+			101.039	101.043	11	82.8235	rsm10000014159	9.27924		0.161448	0	0	0	0	x	x	x	x	x	x	0	0	0	0	x	x	x	x	x	x	0	0	x
378	https://genenetwork.org/show_trait?trait_id=ENSMUSG00000113995&dataset=UTHSC_BXD_Young_Adult_Eye_RNAseq_TPM_Log	mouse	BXD	UTHSC_BXD_Young_Adult_Eye_RNAseq_TPM_Log	ENSMUSG00000113995	Gm47648	predicted gene 47648		N/A	12	105.021	Not available		N/A		+			105.021	105.03	6	139.127	rsm10000008364	17.3062		3.52947	3.375	1.09319	3.6155	0.566393	x	x	x	x	x	x	3.036	0.588313	3.4345	0.707814	x	x	x	x	x	x	4.15	0.0240416	x
379	https://genenetwork.org/show_trait?trait_id=ENSMUSG00000113125&dataset=UTHSC_BXD_Young_Adult_Eye_RNAseq_TPM_Log	mouse	BXD	UTHSC_BXD_Young_Adult_Eye_RNAseq_TPM_Log	ENSMUSG00000113125	Gm47650	predicted gene 47650		N/A	12	105.028	Not available		N/A		-			105.028	105.028	1	3.00149	rsm10000000001	0		0	0	0	0	0	x	x	x	x	x	x	0	0	0	0	x	x	x	x	x	x	0	0	x
380	https://genenetwork.org/show_trait?trait_id=ENSMUSG00000114050&dataset=UTHSC_BXD_Young_Adult_Eye_RNAseq_TPM_Log	mouse	BXD	UTHSC_BXD_Young_Adult_Eye_RNAseq_TPM_Log	ENSMUSG00000114050	Gm47666	predicted gene 47666		N/A	12	83.7301	Not available		N/A		-			83.7301	83.7315	1	3.00149	rsm10000000001	0		0	0	0	0	0	x	x	x	x	x	x	0	0	0	0	x	x	x	x	x	x	0	0	x
381	https://genenetwork.org/show_trait?trait_id=ENSMUSG00000113051&dataset=UTHSC_BXD_Young_Adult_Eye_RNAseq_TPM_Log	mouse	BXD	UTHSC_BXD_Young_Adult_Eye_RNAseq_TPM_Log	ENSMUSG00000113051	Gm47672	predicted gene 47672		N/A	12	105.135	Not available		N/A		+			105.135	105.135	3	139.043	rsm10000004500	7.77742		0.0240133	0	0	0.6905	0.976514	x	x	x	x	x	x	0	0	0	0	x	x	x	x	x	x	0	0	x
382	https://genenetwork.org/show_trait?trait_id=ENSMUSG00000113999&dataset=UTHSC_BXD_Young_Adult_Eye_RNAseq_TPM_Log	mouse	BXD	UTHSC_BXD_Young_Adult_Eye_RNAseq_TPM_Log	ENSMUSG00000113999	Gm47681	predicted gene 47681		N/A	12	83.7589	Not available		N/A		+			83.7589	83.7593	16	91.074	rsm10000019725	9.90459		0.145213	0	0	0.192	0.271529	x	x	x	x	x	x	0.8775	1.24097	0	0	x	x	x	x	x	x	0	0	x
383	https://genenetwork.org/show_trait?trait_id=ENSMUSG00000113539&dataset=UTHSC_BXD_Young_Adult_Eye_RNAseq_TPM_Log	mouse	BXD	UTHSC_BXD_Young_Adult_Eye_RNAseq_TPM_Log	ENSMUSG00000113539	Gm47684	predicted gene 47684		N/A	12	90.3939	Not available		N/A		-			90.3939	90.3987	14	70.6515	rsm10000017569	18.0443		0.237797	0.173	0.244659	0.214	0.302642	x	x	x	x	x	x	0	0	0	0	x	x	x	x	x	x	0.202	0.285671	x
384	https://genenetwork.org/show_trait?trait_id=ENSMUSG00000113023&dataset=UTHSC_BXD_Young_Adult_Eye_RNAseq_TPM_Log	mouse	BXD	UTHSC_BXD_Young_Adult_Eye_RNAseq_TPM_Log	ENSMUSG00000113023	Gm47686	predicted gene 47686		N/A	12	90.4916	Not available		N/A		+			90.4916	90.4921	1	3.00149	rsm10000000001	0		0	0	0	0	0	x	x	x	x	x	x	0	0	0	0	x	x	x	x	x	x	0	0	x
385	https://genenetwork.org/show_trait?trait_id=ENSMUSG00000113806&dataset=UTHSC_BXD_Young_Adult_Eye_RNAseq_TPM_Log	mouse	BXD	UTHSC_BXD_Young_Adult_Eye_RNAseq_TPM_Log	ENSMUSG00000113806	Gm47688	predicted gene 47688		N/A	12	90.9382	Not available		N/A		-			90.9382	90.9384	1	3.00149	rsm10000000001	0		0	0	0	0	0	x	x	x	x	x	x	0	0	0	0	x	x	x	x	x	x	0	0	x
386	https://genenetwork.org/show_trait?trait_id=ENSMUSG00000112459&dataset=UTHSC_BXD_Young_Adult_Eye_RNAseq_TPM_Log	mouse	BXD	UTHSC_BXD_Young_Adult_Eye_RNAseq_TPM_Log	ENSMUSG00000112459	Gm47689	predicted gene 47689		N/A	12	75.5799	Not available		N/A		+			75.5799	75.5817	1	3.00149	rsm10000000001	0		0	0	0	0	0	x	x	x	x	x	x	0	0	0	0	x	x	x	x	x	x	0	0	x
387	https://genenetwork.org/show_trait?trait_id=ENSMUSG00000112254&dataset=UTHSC_BXD_Young_Adult_Eye_RNAseq_TPM_Log	mouse	BXD	UTHSC_BXD_Young_Adult_Eye_RNAseq_TPM_Log	ENSMUSG00000112254	Gm47690	predicted gene 47690		N/A	12	75.5058	Not available		N/A		-			75.5058	75.5087	1	3.00149	rsm10000000001	0		0	0	0	0	0	x	x	x	x	x	x	0	0	0	0	x	x	x	x	x	x	0	0	x
388	https://genenetwork.org/show_trait?trait_id=ENSMUSG00000113983&dataset=UTHSC_BXD_Young_Adult_Eye_RNAseq_TPM_Log	mouse	BXD	UTHSC_BXD_Young_Adult_Eye_RNAseq_TPM_Log	ENSMUSG00000113983	Gm47742	predicted gene 47742		N/A	12	91.1599	Not available		N/A		+			91.1599	91.1603	1	3.00149	rsm10000000001	0		0	0	0	0	0	x	x	x	x	x	x	0	0	0	0	x	x	x	x	x	x	0	0	x
389	https://genenetwork.org/show_trait?trait_id=ENSMUSG00000113141&dataset=UTHSC_BXD_Young_Adult_Eye_RNAseq_TPM_Log	mouse	BXD	UTHSC_BXD_Young_Adult_Eye_RNAseq_TPM_Log	ENSMUSG00000113141	Gm47748	predicted gene 47748		N/A	12	83.8481	Not available		N/A		+			83.8481	83.8484	1	3.00149	rsm10000000001	0		0	0	0	0	0	x	x	x	x	x	x	0	0	0	0	x	x	x	x	x	x	0	0	x
390	https://genenetwork.org/show_trait?trait_id=ENSMUSG00000112386&dataset=UTHSC_BXD_Young_Adult_Eye_RNAseq_TPM_Log	mouse	BXD	UTHSC_BXD_Young_Adult_Eye_RNAseq_TPM_Log	ENSMUSG00000112386	Gm47752	predicted gene 47752		N/A	12	80.0914	Not available		N/A		+			80.0914	80.1012	11	24.6392	rsm10000013146	9.27816		0.210528	0	0	0.2115	0.299106	x	x	x	x	x	x	0	0	0	0	x	x	x	x	x	x	1.1475	1.62281	x
391	https://genenetwork.org/show_trait?trait_id=ENSMUSG00000112830&dataset=UTHSC_BXD_Young_Adult_Eye_RNAseq_TPM_Log	mouse	BXD	UTHSC_BXD_Young_Adult_Eye_RNAseq_TPM_Log	ENSMUSG00000112830	Gm47765	predicted gene 47765		N/A	12	80.1902	Not available		N/A		-			80.1902	80.1914	1	3.00149	rsm10000000001	0		0	0	0	0	0	x	x	x	x	x	x	0	0	0	0	x	x	x	x	x	x	0	0	x
392	https://genenetwork.org/show_trait?trait_id=ENSMUSG00000112336&dataset=UTHSC_BXD_Young_Adult_Eye_RNAseq_TPM_Log	mouse	BXD	UTHSC_BXD_Young_Adult_Eye_RNAseq_TPM_Log	ENSMUSG00000112336	Gm47766	predicted gene 47766		N/A	12	80.2594	Not available		N/A		+			80.2594	80.2606	11	94.1228	rsm10000144086	8.83891		0.026904	0	0	0	0	x	x	x	x	x	x	0	0	0	0	x	x	x	x	x	x	0	0	x
393	https://genenetwork.org/show_trait?trait_id=ENSMUSG00000112852&dataset=UTHSC_BXD_Young_Adult_Eye_RNAseq_TPM_Log	mouse	BXD	UTHSC_BXD_Young_Adult_Eye_RNAseq_TPM_Log	ENSMUSG00000112852	Gm47767	predicted gene 47767		N/A	12	80.2092	Not available		N/A		+			80.2092	80.2119	1	3.00149	rsm10000000001	0		0	0	0	0	0	x	x	x	x	x	x	0	0	0	0	x	x	x	x	x	x	0	0	x
394	https://genenetwork.org/show_trait?trait_id=ENSMUSG00000113479&dataset=UTHSC_BXD_Young_Adult_Eye_RNAseq_TPM_Log	mouse	BXD	UTHSC_BXD_Young_Adult_Eye_RNAseq_TPM_Log	ENSMUSG00000113479	Gm47796	predicted gene 47796		N/A	12	105.561	Not available		N/A		+			105.561	105.563	6	109.658	rsm10000007619	7.12629		0.011	0	0	0.1425	0.201525	x	x	x	x	x	x	0	0	0	0	x	x	x	x	x	x	0.2475	0.350018	x
395	https://genenetwork.org/show_trait?trait_id=ENSMUSG00000113943&dataset=UTHSC_BXD_Young_Adult_Eye_RNAseq_TPM_Log	mouse	BXD	UTHSC_BXD_Young_Adult_Eye_RNAseq_TPM_Log	ENSMUSG00000113943	Gm47804	predicted gene 47804		N/A	12	91.6159	Not available		N/A		-			91.6159	91.6177	X	46.7585	rsm10000021349	6.90886		0.01834	0	0	0	0	x	x	x	x	x	x	0	0	0	0	x	x	x	x	x	x	0	0	x
396	https://genenetwork.org/show_trait?trait_id=ENSMUSG00000113752&dataset=UTHSC_BXD_Young_Adult_Eye_RNAseq_TPM_Log	mouse	BXD	UTHSC_BXD_Young_Adult_Eye_RNAseq_TPM_Log	ENSMUSG00000113752	Gm47817	predicted gene 47817		N/A	12	85.3605	Not available		N/A		-			85.3605	85.3636	1	3.00149	rsm10000000001	0		0	0	0	0	0	x	x	x	x	x	x	0	0	0	0	x	x	x	x	x	x	0	0	x
397	https://genenetwork.org/show_trait?trait_id=ENSMUSG00000113488&dataset=UTHSC_BXD_Young_Adult_Eye_RNAseq_TPM_Log	mouse	BXD	UTHSC_BXD_Young_Adult_Eye_RNAseq_TPM_Log	ENSMUSG00000113488	Gm47819	predicted gene 47819		N/A	12	85.3741	Not available		N/A		+			85.3741	85.3766	1	136.563	rsm10000001329	11.8191		1.6082	1.881	2.04354	2.714	0.729734	x	x	x	x	x	x	2.999	0.588313	0	0	x	x	x	x	x	x	1.686	0.62084	x
398	https://genenetwork.org/show_trait?trait_id=ENSMUSG00000113072&dataset=UTHSC_BXD_Young_Adult_Eye_RNAseq_TPM_Log	mouse	BXD	UTHSC_BXD_Young_Adult_Eye_RNAseq_TPM_Log	ENSMUSG00000113072	Gm47820	predicted gene 47820		N/A	12	85.3566	Not available		N/A		+			85.3566	85.3572	1	3.00149	rsm10000000001	0		0	0	0	0	0	x	x	x	x	x	x	0	0	0	0	x	x	x	x	x	x	0	0	x
399	https://genenetwork.org/show_trait?trait_id=ENSMUSG00000112047&dataset=UTHSC_BXD_Young_Adult_Eye_RNAseq_TPM_Log	mouse	BXD	UTHSC_BXD_Young_Adult_Eye_RNAseq_TPM_Log	ENSMUSG00000112047	Gm47852	predicted gene 47852		N/A	12	80.6293	Not available		N/A		-			80.6293	80.6296	1	3.00149	rsm10000000001	0		0	0	0	0	0	x	x	x	x	x	x	0	0	0	0	x	x	x	x	x	x	0	0	x
400	https://genenetwork.org/show_trait?trait_id=ENSMUSG00000113165&dataset=UTHSC_BXD_Young_Adult_Eye_RNAseq_TPM_Log	mouse	BXD	UTHSC_BXD_Young_Adult_Eye_RNAseq_TPM_Log	ENSMUSG00000113165	Gm47863	predicted gene 47863		N/A	12	85.597	Not available		N/A		-			85.597	85.5992	13	38.1529	rsm10000015777	9.41524		2.59451	2.4955	0.972272	2.1675	0.236881	x	x	x	x	x	x	2.5295	0.00919239	2.8215	0.389616	x	x	x	x	x	x	2.6105	0.478711	x
401	https://genenetwork.org/show_trait?trait_id=ENSMUSG00000072974&dataset=UTHSC_BXD_Young_Adult_Eye_RNAseq_TPM_Log	mouse	BXD	UTHSC_BXD_Young_Adult_Eye_RNAseq_TPM_Log	ENSMUSG00000072974	Gm4787	predicted gene 4787		N/A	12	81.377	Adam4b, EG214321	214321	N/A		-			81.377	81.3795	1	3.00149	rsm10000000001	0		0	0	0	0	0	x	x	x	x	x	x	0	0	0	0	x	x	x	x	x	x	0	0	x
402	https://genenetwork.org/show_trait?trait_id=ENSMUSG00000112263&dataset=UTHSC_BXD_Young_Adult_Eye_RNAseq_TPM_Log	mouse	BXD	UTHSC_BXD_Young_Adult_Eye_RNAseq_TPM_Log	ENSMUSG00000112263	Gm47874	predicted gene 47874		N/A	12	80.6486	Not available		N/A		-			80.6486	80.6492	1	3.00149	rsm10000000001	0		0	0	0	0	0	x	x	x	x	x	x	0	0	0	0	x	x	x	x	x	x	0	0	x
403	https://genenetwork.org/show_trait?trait_id=ENSMUSG00000112288&dataset=UTHSC_BXD_Young_Adult_Eye_RNAseq_TPM_Log	mouse	BXD	UTHSC_BXD_Young_Adult_Eye_RNAseq_TPM_Log	ENSMUSG00000112288	Gm47879	predicted gene 47879		N/A	12	80.636	Not available		N/A		+			80.636	80.6374	1	3.00149	rsm10000000001	0		0	0	0	0	0	x	x	x	x	x	x	0	0	0	0	x	x	x	x	x	x	0	0	x
404	https://genenetwork.org/show_trait?trait_id=ENSMUSG00000113464&dataset=UTHSC_BXD_Young_Adult_Eye_RNAseq_TPM_Log	mouse	BXD	UTHSC_BXD_Young_Adult_Eye_RNAseq_TPM_Log	ENSMUSG00000113464	Gm47901	predicted gene 47901		N/A	12	85.7285	Not available		N/A		+			85.7285	85.7287	1	3.00149	rsm10000000001	0		0	0	0	0	0	x	x	x	x	x	x	0	0	0	0	x	x	x	x	x	x	0	0	x
405	https://genenetwork.org/show_trait?trait_id=ENSMUSG00000112093&dataset=UTHSC_BXD_Young_Adult_Eye_RNAseq_TPM_Log	mouse	BXD	UTHSC_BXD_Young_Adult_Eye_RNAseq_TPM_Log	ENSMUSG00000112093	Gm47941	predicted gene 47941		N/A	12	80.7879	Not available		N/A		-			80.7879	80.7903	2	178.717	rs3674193	10.0673		0.165617	0	0	0	0	x	x	x	x	x	x	0	0	0.49	0.692965	x	x	x	x	x	x	0.563	0.796202	x
406	https://genenetwork.org/show_trait?trait_id=ENSMUSG00000113844&dataset=UTHSC_BXD_Young_Adult_Eye_RNAseq_TPM_Log	mouse	BXD	UTHSC_BXD_Young_Adult_Eye_RNAseq_TPM_Log	ENSMUSG00000113844	Gm47943	predicted gene 47943		N/A	12	84.0238	Not available		N/A		+			84.0238	84.0241	14	124.109	rs31233932	8.3544		0.0786933	0	0	0	0	x	x	x	x	x	x	0	0	0	0	x	x	x	x	x	x	0	0	x
407	https://genenetwork.org/show_trait?trait_id=ENSMUSG00000112953&dataset=UTHSC_BXD_Young_Adult_Eye_RNAseq_TPM_Log	mouse	BXD	UTHSC_BXD_Young_Adult_Eye_RNAseq_TPM_Log	ENSMUSG00000112953	Gm47984	predicted gene 47984		N/A	12	92.0086	Not available		N/A		-			92.0086	92.0092	2	166.584	rs27298670	6.52936		0.0278267	0	0	0	0	x	x	x	x	x	x	0	0	0	0	x	x	x	x	x	x	0	0	x
408	https://genenetwork.org/show_trait?trait_id=ENSMUSG00000113194&dataset=UTHSC_BXD_Young_Adult_Eye_RNAseq_TPM_Log	mouse	BXD	UTHSC_BXD_Young_Adult_Eye_RNAseq_TPM_Log	ENSMUSG00000113194	Gm47998	predicted gene 47998		N/A	12	92.9978	Not available		N/A		-			92.9978	92.9982	1	3.00149	rsm10000000001	0		0	0	0	0	0	x	x	x	x	x	x	0	0	0	0	x	x	x	x	x	x	0	0	x
409	https://genenetwork.org/show_trait?trait_id=ENSMUSG00000114051&dataset=UTHSC_BXD_Young_Adult_Eye_RNAseq_TPM_Log	mouse	BXD	UTHSC_BXD_Young_Adult_Eye_RNAseq_TPM_Log	ENSMUSG00000114051	Gm48008	predicted gene 48008		N/A	12	86.0786	Not available		N/A		+			86.0786	86.0798	5	28.1238	rsm10000006016	8.50071		1.24538	0.754	0.842871	1.1925	0.16617	x	x	x	x	x	x	1.279	0.58407	0.954	0.582656	x	x	x	x	x	x	0.251	0.354968	x
410	https://genenetwork.org/show_trait?trait_id=ENSMUSG00000113139&dataset=UTHSC_BXD_Young_Adult_Eye_RNAseq_TPM_Log	mouse	BXD	UTHSC_BXD_Young_Adult_Eye_RNAseq_TPM_Log	ENSMUSG00000113139	Gm48011	predicted gene 48011		N/A	12	94.8141	Not available		N/A		-			94.8141	94.8145	1	3.00149	rsm10000000001	0		0	0	0	0	0	x	x	x	x	x	x	0	0	0	0	x	x	x	x	x	x	0	0	x
411	https://genenetwork.org/show_trait?trait_id=ENSMUSG00000112262&dataset=UTHSC_BXD_Young_Adult_Eye_RNAseq_TPM_Log	mouse	BXD	UTHSC_BXD_Young_Adult_Eye_RNAseq_TPM_Log	ENSMUSG00000112262	Gm48013	predicted gene 48013		N/A	12	95.3249	Not available		N/A		+			95.3249	95.3253	1	3.00149	rsm10000000001	0		0	0	0	0	0	x	x	x	x	x	x	0	0	0	0	x	x	x	x	x	x	0	0	x
412	https://genenetwork.org/show_trait?trait_id=ENSMUSG00000112756&dataset=UTHSC_BXD_Young_Adult_Eye_RNAseq_TPM_Log	mouse	BXD	UTHSC_BXD_Young_Adult_Eye_RNAseq_TPM_Log	ENSMUSG00000112756	Gm48014	predicted gene 48014		N/A	12	95.725	Not available		N/A		+			95.725	95.7263	1	3.00149	rsm10000000001	0		0	0	0	0	0	x	x	x	x	x	x	0	0	0	0	x	x	x	x	x	x	0	0	x
413	https://genenetwork.org/show_trait?trait_id=ENSMUSG00000112067&dataset=UTHSC_BXD_Young_Adult_Eye_RNAseq_TPM_Log	mouse	BXD	UTHSC_BXD_Young_Adult_Eye_RNAseq_TPM_Log	ENSMUSG00000112067	Gm48015	predicted gene 48015		N/A	12	95.7341	Not available		N/A		+			95.7341	95.7354	1	3.00149	rsm10000000001	0		0	0	0	0	0	x	x	x	x	x	x	0	0	0	0	x	x	x	x	x	x	0	0	x
414	https://genenetwork.org/show_trait?trait_id=ENSMUSG00000113852&dataset=UTHSC_BXD_Young_Adult_Eye_RNAseq_TPM_Log	mouse	BXD	UTHSC_BXD_Young_Adult_Eye_RNAseq_TPM_Log	ENSMUSG00000113852	Gm48062	predicted gene 48062		N/A	12	98.7944	Not available		N/A		+			98.7944	98.7971	1	3.00149	rsm10000000001	0		0	0	0	0	0	x	x	x	x	x	x	0	0	0	0	x	x	x	x	x	x	0	0	x
415	https://genenetwork.org/show_trait?trait_id=ENSMUSG00000113020&dataset=UTHSC_BXD_Young_Adult_Eye_RNAseq_TPM_Log	mouse	BXD	UTHSC_BXD_Young_Adult_Eye_RNAseq_TPM_Log	ENSMUSG00000113020	Gm48063	predicted gene 48063		N/A	12	98.8107	Not available		N/A		-			98.8107	98.8132	1	3.00149	rsm10000000001	0		0	0	0	0	0	x	x	x	x	x	x	0	0	0	0	x	x	x	x	x	x	0	0	x
416	https://genenetwork.org/show_trait?trait_id=ENSMUSG00000114132&dataset=UTHSC_BXD_Young_Adult_Eye_RNAseq_TPM_Log	mouse	BXD	UTHSC_BXD_Young_Adult_Eye_RNAseq_TPM_Log	ENSMUSG00000114132	Gm4808	predicted gene 4808		N/A	12	94.9145	EG217786	217786	N/A		-			94.9145	94.9157	1	3.00149	rsm10000000001	0		0.00167067	0	0	0	0	x	x	x	x	x	x	0	0	0	0	x	x	x	x	x	x	0	0	x
417	https://genenetwork.org/show_trait?trait_id=ENSMUSG00000113230&dataset=UTHSC_BXD_Young_Adult_Eye_RNAseq_TPM_Log	mouse	BXD	UTHSC_BXD_Young_Adult_Eye_RNAseq_TPM_Log	ENSMUSG00000113230	Gm48101	predicted gene 48101		N/A	12	86.348	Not available		N/A		+			86.348	86.3481	6	61.6376	rs30223784	4.01729		0.0272733	0	0	0	0	x	x	x	x	x	x	0	0	0	0	x	x	x	x	x	x	0	0	x
418	https://genenetwork.org/show_trait?trait_id=ENSMUSG00000113474&dataset=UTHSC_BXD_Young_Adult_Eye_RNAseq_TPM_Log	mouse	BXD	UTHSC_BXD_Young_Adult_Eye_RNAseq_TPM_Log	ENSMUSG00000113474	Gm48110	predicted gene 48110		N/A	12	87.5379	Not available		N/A		+			87.5379	87.5383	1	3.00149	rsm10000000001	0		0	0	0	0	0	x	x	x	x	x	x	0	0	0	0	x	x	x	x	x	x	0	0	x
419	https://genenetwork.org/show_trait?trait_id=ENSMUSG00000113223&dataset=UTHSC_BXD_Young_Adult_Eye_RNAseq_TPM_Log	mouse	BXD	UTHSC_BXD_Young_Adult_Eye_RNAseq_TPM_Log	ENSMUSG00000113223	Gm48147	predicted gene 48147		N/A	12	99.9049	Not available		N/A		+			99.9049	99.9053	1	3.00149	rsm10000000001	0		0	0	0	0	0	x	x	x	x	x	x	0	0	0	0	x	x	x	x	x	x	0	0	x
420	https://genenetwork.org/show_trait?trait_id=ENSMUSG00000113815&dataset=UTHSC_BXD_Young_Adult_Eye_RNAseq_TPM_Log	mouse	BXD	UTHSC_BXD_Young_Adult_Eye_RNAseq_TPM_Log	ENSMUSG00000113815	Gm48149	predicted gene 48149		N/A	12	87.7969	Not available		N/A		+			87.7969	87.7971	1	3.00149	rsm10000000001	0		0	0	0	0	0	x	x	x	x	x	x	0	0	0	0	x	x	x	x	x	x	0	0	x
421	https://genenetwork.org/show_trait?trait_id=ENSMUSG00000114074&dataset=UTHSC_BXD_Young_Adult_Eye_RNAseq_TPM_Log	mouse	BXD	UTHSC_BXD_Young_Adult_Eye_RNAseq_TPM_Log	ENSMUSG00000114074	Gm48150	predicted gene 48150		N/A	12	87.764	Not available		N/A		-			87.764	87.7643	1	3.00149	rsm10000000001	0		0	0	0	0	0	x	x	x	x	x	x	0	0	0	0	x	x	x	x	x	x	0	0	x
422	https://genenetwork.org/show_trait?trait_id=ENSMUSG00000113991&dataset=UTHSC_BXD_Young_Adult_Eye_RNAseq_TPM_Log	mouse	BXD	UTHSC_BXD_Young_Adult_Eye_RNAseq_TPM_Log	ENSMUSG00000113991	Gm48151	predicted gene 48151		N/A	12	87.8277	Not available		N/A		+			87.8277	87.8281	10	110.403	rs48923609	3.87659		0.00478	0	0	0	0	x	x	x	x	x	x	0	0	0	0	x	x	x	x	x	x	0	0	x
423	https://genenetwork.org/show_trait?trait_id=ENSMUSG00000114101&dataset=UTHSC_BXD_Young_Adult_Eye_RNAseq_TPM_Log	mouse	BXD	UTHSC_BXD_Young_Adult_Eye_RNAseq_TPM_Log	ENSMUSG00000114101	Gm48152	predicted gene 48152		N/A	12	87.7863	Not available		N/A		+			87.7863	87.7869	1	3.00149	rsm10000000001	0		0	0	0	0	0	x	x	x	x	x	x	0	0	0	0	x	x	x	x	x	x	0	0	x
424	https://genenetwork.org/show_trait?trait_id=ENSMUSG00000114059&dataset=UTHSC_BXD_Young_Adult_Eye_RNAseq_TPM_Log	mouse	BXD	UTHSC_BXD_Young_Adult_Eye_RNAseq_TPM_Log	ENSMUSG00000114059	Gm48153	predicted gene 48153		N/A	12	87.63	Not available		N/A		+			87.63	87.6304	1	3.00149	rsm10000000001	0		0	0	0	0	0	x	x	x	x	x	x	0	0	0	0	x	x	x	x	x	x	0	0	x
425	https://genenetwork.org/show_trait?trait_id=ENSMUSG00000113127&dataset=UTHSC_BXD_Young_Adult_Eye_RNAseq_TPM_Log	mouse	BXD	UTHSC_BXD_Young_Adult_Eye_RNAseq_TPM_Log	ENSMUSG00000113127	Gm48154	predicted gene 48154		N/A	12	87.8085	Not available		N/A		+			87.8085	87.809	5	73.8258	rsm10000006402	2.94154		0.0044	0	0	0	0	x	x	x	x	x	x	0	0	0	0	x	x	x	x	x	x	0	0	x
426	https://genenetwork.org/show_trait?trait_id=ENSMUSG00000111939&dataset=UTHSC_BXD_Young_Adult_Eye_RNAseq_TPM_Log	mouse	BXD	UTHSC_BXD_Young_Adult_Eye_RNAseq_TPM_Log	ENSMUSG00000111939	Gm48177	predicted gene 48177		N/A	12	77.5253	Not available		N/A		-			77.5253	77.5264	14	36.8637	rsm10000017180	2.68611		0.000966667	0	0	0	0	x	x	x	x	x	x	0	0	0	0	x	x	x	x	x	x	0	0	x
427	https://genenetwork.org/show_trait?trait_id=ENSMUSG00000111896&dataset=UTHSC_BXD_Young_Adult_Eye_RNAseq_TPM_Log	mouse	BXD	UTHSC_BXD_Young_Adult_Eye_RNAseq_TPM_Log	ENSMUSG00000111896	Gm48196	predicted gene 48196		N/A	12	77.5771	Not available		N/A		+			77.5771	77.5774	11	43.2933	rsm10000013560	6.89898		0.01134	0	0	0	0	x	x	x	x	x	x	0	0	0	0	x	x	x	x	x	x	0	0	x
428	https://genenetwork.org/show_trait?trait_id=ENSMUSG00000112506&dataset=UTHSC_BXD_Young_Adult_Eye_RNAseq_TPM_Log	mouse	BXD	UTHSC_BXD_Young_Adult_Eye_RNAseq_TPM_Log	ENSMUSG00000112506	Gm48224	predicted gene 48224		N/A	12	78.3803	Not available		N/A		-			78.3803	78.3806	1	3.00149	rsm10000000001	0		0	0	0	0	0	x	x	x	x	x	x	0	0	0	0	x	x	x	x	x	x	0	0	x
429	https://genenetwork.org/show_trait?trait_id=ENSMUSG00000112637&dataset=UTHSC_BXD_Young_Adult_Eye_RNAseq_TPM_Log	mouse	BXD	UTHSC_BXD_Young_Adult_Eye_RNAseq_TPM_Log	ENSMUSG00000112637	Gm48225	predicted gene 48225		N/A	12	78.2613	Not available		N/A		+			78.2613	78.2664	1	3.00149	rsm10000000001	0		0	0	0	0	0	x	x	x	x	x	x	0	0	0	0	x	x	x	x	x	x	0	0	x
430	https://genenetwork.org/show_trait?trait_id=ENSMUSG00000112302&dataset=UTHSC_BXD_Young_Adult_Eye_RNAseq_TPM_Log	mouse	BXD	UTHSC_BXD_Young_Adult_Eye_RNAseq_TPM_Log	ENSMUSG00000112302	Gm48226	predicted gene 48226		N/A	12	78.2223	Not available		N/A		-			78.2223	78.2265	5	75.4611	rs13478330	12.7892		3.43775	2.961	0.246073	3.3885	0.0374767	x	x	x	x	x	x	3.6155	0.412243	2.97	0.820244	x	x	x	x	x	x	3.38	0.149907	x
431	https://genenetwork.org/show_trait?trait_id=ENSMUSG00000112391&dataset=UTHSC_BXD_Young_Adult_Eye_RNAseq_TPM_Log	mouse	BXD	UTHSC_BXD_Young_Adult_Eye_RNAseq_TPM_Log	ENSMUSG00000112391	Gm48230	predicted gene 48230		N/A	12	78.4416	Not available		N/A		+			78.4416	78.4467	1	3.00149	rsm10000000001	0		0	0	0	0	0	x	x	x	x	x	x	0	0	0	0	x	x	x	x	x	x	0	0	x
432	https://genenetwork.org/show_trait?trait_id=ENSMUSG00000112090&dataset=UTHSC_BXD_Young_Adult_Eye_RNAseq_TPM_Log	mouse	BXD	UTHSC_BXD_Young_Adult_Eye_RNAseq_TPM_Log	ENSMUSG00000112090	Gm48231	predicted gene 48231		N/A	12	78.3981	Not available		N/A		+			78.3981	78.4005	1	3.00149	rsm10000000001	0		0	0	0	0	0	x	x	x	x	x	x	0	0	0	0	x	x	x	x	x	x	0	0	x
433	https://genenetwork.org/show_trait?trait_id=ENSMUSG00000113746&dataset=UTHSC_BXD_Young_Adult_Eye_RNAseq_TPM_Log	mouse	BXD	UTHSC_BXD_Young_Adult_Eye_RNAseq_TPM_Log	ENSMUSG00000113746	Gm48242	predicted gene 48242		N/A	12	82.1689	Not available		N/A		-			82.1689	82.1691	9	31.8747	rsm10000010815	16.9632		0.623772	0	0	0.2355	0.333047	x	x	x	x	x	x	0	0	0	0	x	x	x	x	x	x	0.7845	1.10945	x
434	https://genenetwork.org/show_trait?trait_id=ENSMUSG00000113335&dataset=UTHSC_BXD_Young_Adult_Eye_RNAseq_TPM_Log	mouse	BXD	UTHSC_BXD_Young_Adult_Eye_RNAseq_TPM_Log	ENSMUSG00000113335	Gm48296	predicted gene 48296		N/A	12	100.187	Not available		N/A		+			100.187	100.188	2	78.7992	rsm10002906995	11.7886		1.98294	1.042	1.47361	2.141	0.137179	x	x	x	x	x	x	1.9635	0.843578	1.2875	1.8208	x	x	x	x	x	x	1.2525	0.0671751	x
435	https://genenetwork.org/show_trait?trait_id=ENSMUSG00000113864&dataset=UTHSC_BXD_Young_Adult_Eye_RNAseq_TPM_Log	mouse	BXD	UTHSC_BXD_Young_Adult_Eye_RNAseq_TPM_Log	ENSMUSG00000113864	Gm48381	predicted gene 48381		N/A	12	100.441	Not available		N/A		-			100.441	100.445	1	3.00149	rsm10000000001	0		0	0	0	0	0	x	x	x	x	x	x	0	0	0	0	x	x	x	x	x	x	0	0	x
436	https://genenetwork.org/show_trait?trait_id=ENSMUSG00000113917&dataset=UTHSC_BXD_Young_Adult_Eye_RNAseq_TPM_Log	mouse	BXD	UTHSC_BXD_Young_Adult_Eye_RNAseq_TPM_Log	ENSMUSG00000113917	Gm48382	predicted gene 48382		N/A	12	100.366	Not available		N/A		-			100.366	100.37	1	3.00149	rsm10000000001	0		0	0	0	0	0	x	x	x	x	x	x	0	0	0	0	x	x	x	x	x	x	0	0	x
437	https://genenetwork.org/show_trait?trait_id=ENSMUSG00000113895&dataset=UTHSC_BXD_Young_Adult_Eye_RNAseq_TPM_Log	mouse	BXD	UTHSC_BXD_Young_Adult_Eye_RNAseq_TPM_Log	ENSMUSG00000113895	Gm48383	predicted gene 48383		N/A	12	100.465	Not available		N/A		+			100.465	100.488	1	3.00149	rsm10000000001	0		0	0	0	0	0	x	x	x	x	x	x	0	0	0	0	x	x	x	x	x	x	0	0	x
438	https://genenetwork.org/show_trait?trait_id=ENSMUSG00000113481&dataset=UTHSC_BXD_Young_Adult_Eye_RNAseq_TPM_Log	mouse	BXD	UTHSC_BXD_Young_Adult_Eye_RNAseq_TPM_Log	ENSMUSG00000113481	Gm48388	predicted gene 48388		N/A	12	87.98	Not available		N/A		+			87.98	87.9802	1	3.00149	rsm10000000001	0		0	0	0	0	0	x	x	x	x	x	x	0	0	0	0	x	x	x	x	x	x	0	0	x
439	https://genenetwork.org/show_trait?trait_id=ENSMUSG00000113103&dataset=UTHSC_BXD_Young_Adult_Eye_RNAseq_TPM_Log	mouse	BXD	UTHSC_BXD_Young_Adult_Eye_RNAseq_TPM_Log	ENSMUSG00000113103	Gm48389	predicted gene 48389		N/A	12	87.9735	Not available		N/A		+			87.9735	87.9738	10	110.403	rs48923609	3.87659		0.0083	0	0	0	0	x	x	x	x	x	x	0	0	0	0	x	x	x	x	x	x	0	0	x
440	https://genenetwork.org/show_trait?trait_id=ENSMUSG00000114108&dataset=UTHSC_BXD_Young_Adult_Eye_RNAseq_TPM_Log	mouse	BXD	UTHSC_BXD_Young_Adult_Eye_RNAseq_TPM_Log	ENSMUSG00000114108	Gm48459	predicted gene 48459		N/A	12	88.108	Not available		N/A		+			88.108	88.1084	1	3.00149	rsm10000000001	0		0	0	0	0	0	x	x	x	x	x	x	0	0	0	0	x	x	x	x	x	x	0	0	x
441	https://genenetwork.org/show_trait?trait_id=ENSMUSG00000113677&dataset=UTHSC_BXD_Young_Adult_Eye_RNAseq_TPM_Log	mouse	BXD	UTHSC_BXD_Young_Adult_Eye_RNAseq_TPM_Log	ENSMUSG00000113677	Gm48487	predicted gene 48487		N/A	12	88.1108	Not available		N/A		-			88.1108	88.1112	1	3.00149	rsm10000000001	0		0	0	0	0	0	x	x	x	x	x	x	0	0	0	0	x	x	x	x	x	x	0	0	x
442	https://genenetwork.org/show_trait?trait_id=ENSMUSG00000113083&dataset=UTHSC_BXD_Young_Adult_Eye_RNAseq_TPM_Log	mouse	BXD	UTHSC_BXD_Young_Adult_Eye_RNAseq_TPM_Log	ENSMUSG00000113083	Gm48513	predicted gene 48513		N/A	12	88.1309	Not available		N/A		-			88.1309	88.1314	1	3.00149	rsm10000000001	0		0	0	0	0	0	x	x	x	x	x	x	0	0	0	0	x	x	x	x	x	x	0	0	x
443	https://genenetwork.org/show_trait?trait_id=ENSMUSG00000113793&dataset=UTHSC_BXD_Young_Adult_Eye_RNAseq_TPM_Log	mouse	BXD	UTHSC_BXD_Young_Adult_Eye_RNAseq_TPM_Log	ENSMUSG00000113793	Gm48553	predicted gene 48553		N/A	12	88.2255	Not available		N/A		-			88.2255	88.2259	6	116.829	rsm10000007783	6.46056		0.02234	0	0	0	0	x	x	x	x	x	x	0	0	0	0	x	x	x	x	x	x	0	0	x
444	https://genenetwork.org/show_trait?trait_id=ENSMUSG00000113564&dataset=UTHSC_BXD_Young_Adult_Eye_RNAseq_TPM_Log	mouse	BXD	UTHSC_BXD_Young_Adult_Eye_RNAseq_TPM_Log	ENSMUSG00000113564	Gm48560	predicted gene 48560		N/A	12	88.2485	Not available		N/A		-			88.2485	88.2487	1	3.00149	rsm10000000001	0		0	0	0	0	0	x	x	x	x	x	x	0	0	0	0	x	x	x	x	x	x	0	0	x
445	https://genenetwork.org/show_trait?trait_id=ENSMUSG00000114145&dataset=UTHSC_BXD_Young_Adult_Eye_RNAseq_TPM_Log	mouse	BXD	UTHSC_BXD_Young_Adult_Eye_RNAseq_TPM_Log	ENSMUSG00000114145	Gm48561	predicted gene 48561		N/A	12	88.2704	Not available		N/A		-			88.2704	88.2706	1	3.00149	rsm10000000001	0		0	0	0	0	0	x	x	x	x	x	x	0	0	0	0	x	x	x	x	x	x	0	0	x
446	https://genenetwork.org/show_trait?trait_id=ENSMUSG00000114020&dataset=UTHSC_BXD_Young_Adult_Eye_RNAseq_TPM_Log	mouse	BXD	UTHSC_BXD_Young_Adult_Eye_RNAseq_TPM_Log	ENSMUSG00000114020	Gm48564	predicted gene 48564		N/A	12	88.308	Not available		N/A		-			88.308	88.3084	10	107.483	rs29327089	3.56628		0.00914	0	0	0	0	x	x	x	x	x	x	0	0	0	0	x	x	x	x	x	x	0.6855	0.969443	x
447	https://genenetwork.org/show_trait?trait_id=ENSMUSG00000113376&dataset=UTHSC_BXD_Young_Adult_Eye_RNAseq_TPM_Log	mouse	BXD	UTHSC_BXD_Young_Adult_Eye_RNAseq_TPM_Log	ENSMUSG00000113376	Gm48572	predicted gene 48572		N/A	12	88.3384	Not available		N/A		+			88.3384	88.3388	14	36.8637	rsm10000017180	2.68611		0.009	0	0	0	0	x	x	x	x	x	x	0	0	0	0	x	x	x	x	x	x	0	0	x
448	https://genenetwork.org/show_trait?trait_id=ENSMUSG00000113317&dataset=UTHSC_BXD_Young_Adult_Eye_RNAseq_TPM_Log	mouse	BXD	UTHSC_BXD_Young_Adult_Eye_RNAseq_TPM_Log	ENSMUSG00000113317	Gm48573	predicted gene 48573		N/A	12	84.6773	Not available		N/A		+			84.6773	84.6776	1	3.00149	rsm10000000001	0		0	0	0	0	0	x	x	x	x	x	x	0	0	0	0	x	x	x	x	x	x	0	0	x
449	https://genenetwork.org/show_trait?trait_id=ENSMUSG00000113826&dataset=UTHSC_BXD_Young_Adult_Eye_RNAseq_TPM_Log	mouse	BXD	UTHSC_BXD_Young_Adult_Eye_RNAseq_TPM_Log	ENSMUSG00000113826	Gm48577	predicted gene 48577		N/A	12	88.3425	Not available		N/A		-			88.3425	88.3427	1	3.00149	rsm10000000001	0		0	0	0	0	0	x	x	x	x	x	x	0	0	0	0	x	x	x	x	x	x	0	0	x
450	https://genenetwork.org/show_trait?trait_id=ENSMUSG00000113250&dataset=UTHSC_BXD_Young_Adult_Eye_RNAseq_TPM_Log	mouse	BXD	UTHSC_BXD_Young_Adult_Eye_RNAseq_TPM_Log	ENSMUSG00000113250	Gm48585	predicted gene 48585		N/A	12	100.625	Not available		N/A		-			100.625	100.627	1	3.00149	rsm10000000001	0		0	0	0	0	0	x	x	x	x	x	x	0	0	0	0	x	x	x	x	x	x	0	0	x
451	https://genenetwork.org/show_trait?trait_id=ENSMUSG00000113195&dataset=UTHSC_BXD_Young_Adult_Eye_RNAseq_TPM_Log	mouse	BXD	UTHSC_BXD_Young_Adult_Eye_RNAseq_TPM_Log	ENSMUSG00000113195	Gm48586	predicted gene 48586		N/A	12	100.622	Not available		N/A		-			100.622	100.624	1	3.00149	rsm10000000001	0		0	0	0	0	0	x	x	x	x	x	x	0	0	0	0	x	x	x	x	x	x	0	0	x
452	https://genenetwork.org/show_trait?trait_id=ENSMUSG00000112003&dataset=UTHSC_BXD_Young_Adult_Eye_RNAseq_TPM_Log	mouse	BXD	UTHSC_BXD_Young_Adult_Eye_RNAseq_TPM_Log	ENSMUSG00000112003	Gm4864	predicted gene 4864		N/A	12	77.6235	EG230765	230765	N/A		-			77.6235	77.625	4	129.532	rsm10000005294	127.197		1.41056	2.6975	0.292035	0	0	x	x	x	x	x	x	3.4325	0.033234	0.05	0.0707107	x	x	x	x	x	x	0.048	0.0678822	x
453	https://genenetwork.org/show_trait?trait_id=ENSMUSG00000113578&dataset=UTHSC_BXD_Young_Adult_Eye_RNAseq_TPM_Log	mouse	BXD	UTHSC_BXD_Young_Adult_Eye_RNAseq_TPM_Log	ENSMUSG00000113578	Gm48642	predicted gene 48642		N/A	12	88.5038	Not available		N/A		+			88.5038	88.5042	7	17.1341	rs36485889	3.49575		0.00373333	0	0	0	0	x	x	x	x	x	x	0	0	0	0	x	x	x	x	x	x	0	0	x
454	https://genenetwork.org/show_trait?trait_id=ENSMUSG00000114001&dataset=UTHSC_BXD_Young_Adult_Eye_RNAseq_TPM_Log	mouse	BXD	UTHSC_BXD_Young_Adult_Eye_RNAseq_TPM_Log	ENSMUSG00000114001	Gm48664	predicted gene 48664		N/A	12	88.6314	Not available		N/A		+			88.6314	88.7068	4	141.236	rs32566923	9.47598		0.100563	0	0	0	0	x	x	x	x	x	x	0.1235	0.174655	0	0	x	x	x	x	x	x	1.12	1.58392	x
455	https://genenetwork.org/show_trait?trait_id=ENSMUSG00000113538&dataset=UTHSC_BXD_Young_Adult_Eye_RNAseq_TPM_Log	mouse	BXD	UTHSC_BXD_Young_Adult_Eye_RNAseq_TPM_Log	ENSMUSG00000113538	Gm48665	predicted gene 48665		N/A	12	88.6298	Not available		N/A		-			88.6298	88.6319	1	3.00149	rsm10000000001	0		0	0	0	0	0	x	x	x	x	x	x	0	0	0	0	x	x	x	x	x	x	0	0	x
456	https://genenetwork.org/show_trait?trait_id=ENSMUSG00000114153&dataset=UTHSC_BXD_Young_Adult_Eye_RNAseq_TPM_Log	mouse	BXD	UTHSC_BXD_Young_Adult_Eye_RNAseq_TPM_Log	ENSMUSG00000114153	Gm48692	predicted gene 48692		N/A	12	89.6557	Not available		N/A		+			89.6557	89.6581	1	3.00149	rsm10000000001	0		0	0	0	0	0	x	x	x	x	x	x	0	0	0	0	x	x	x	x	x	x	0	0	x
457	https://genenetwork.org/show_trait?trait_id=ENSMUSG00000113055&dataset=UTHSC_BXD_Young_Adult_Eye_RNAseq_TPM_Log	mouse	BXD	UTHSC_BXD_Young_Adult_Eye_RNAseq_TPM_Log	ENSMUSG00000113055	Gm48700	predicted gene 48700		N/A	12	90.0681	Not available		N/A		+			90.0681	90.0724	1	3.00149	rsm10000000001	0		0	0	0	0	0	x	x	x	x	x	x	0	0	0	0	x	x	x	x	x	x	0	0	x
458	https://genenetwork.org/show_trait?trait_id=ENSMUSG00000113079&dataset=UTHSC_BXD_Young_Adult_Eye_RNAseq_TPM_Log	mouse	BXD	UTHSC_BXD_Young_Adult_Eye_RNAseq_TPM_Log	ENSMUSG00000113079	Gm48709	predicted gene 48709		N/A	12	84.8818	Not available		N/A		+			84.8818	84.8893	19	11.0815	rsm10000020880	13.3388		0.26222	0	0	0.305	0.241831	x	x	x	x	x	x	0.602	0.851357	0.1075	0.152028	x	x	x	x	x	x	0.6155	0.234052	x
459	https://genenetwork.org/show_trait?trait_id=ENSMUSG00000113159&dataset=UTHSC_BXD_Young_Adult_Eye_RNAseq_TPM_Log	mouse	BXD	UTHSC_BXD_Young_Adult_Eye_RNAseq_TPM_Log	ENSMUSG00000113159	Gm48771	predicted gene 48771		N/A	12	100.863	Not available		N/A		+			100.863	100.865	1	3.00149	rsm10000000001	0		0	0	0	0	0	x	x	x	x	x	x	0	0	0	0	x	x	x	x	x	x	0	0	x
460	https://genenetwork.org/show_trait?trait_id=ENSMUSG00000111929&dataset=UTHSC_BXD_Young_Adult_Eye_RNAseq_TPM_Log	mouse	BXD	UTHSC_BXD_Young_Adult_Eye_RNAseq_TPM_Log	ENSMUSG00000111929	Gm48780	predicted gene 48780		N/A	12	79.1509	Not available		N/A		-			79.1509	79.1519	1	3.00149	rsm10000000001	0		0	0	0	0	0	x	x	x	x	x	x	0	0	0	0	x	x	x	x	x	x	0	0	x
461	https://genenetwork.org/show_trait?trait_id=ENSMUSG00000113648&dataset=UTHSC_BXD_Young_Adult_Eye_RNAseq_TPM_Log	mouse	BXD	UTHSC_BXD_Young_Adult_Eye_RNAseq_TPM_Log	ENSMUSG00000113648	Gm48806	predicted gene 48806		N/A	12	87.372	Not available		N/A		+			87.372	87.3723	1	3.00149	rsm10000000001	0		0	0	0	0	0	x	x	x	x	x	x	0	0	0	0	x	x	x	x	x	x	0	0	x
462	https://genenetwork.org/show_trait?trait_id=ENSMUSG00000113537&dataset=UTHSC_BXD_Young_Adult_Eye_RNAseq_TPM_Log	mouse	BXD	UTHSC_BXD_Young_Adult_Eye_RNAseq_TPM_Log	ENSMUSG00000113537	Gm48807	predicted gene 48807		N/A	12	105.864	Not available		N/A		+			105.864	105.875	2	149.666	rs6206791	7.83636		0.25976	0.332	0.469519	1.234	0.217789	x	x	x	x	x	x	0.537	0.223446	0	0	x	x	x	x	x	x	0	0	x
463	https://genenetwork.org/show_trait?trait_id=ENSMUSG00000113767&dataset=UTHSC_BXD_Young_Adult_Eye_RNAseq_TPM_Log	mouse	BXD	UTHSC_BXD_Young_Adult_Eye_RNAseq_TPM_Log	ENSMUSG00000113767	Gm48873	predicted gene 48873		N/A	12	87.3944	Not available		N/A		+			87.3944	87.3955	X	11.7674	rs33590302	10.1772		0.394653	0.34	0.480833	0.199	0.281428	x	x	x	x	x	x	0	0	0.517	0.731148	x	x	x	x	x	x	0	0	x
464	https://genenetwork.org/show_trait?trait_id=ENSMUSG00000114046&dataset=UTHSC_BXD_Young_Adult_Eye_RNAseq_TPM_Log	mouse	BXD	UTHSC_BXD_Young_Adult_Eye_RNAseq_TPM_Log	ENSMUSG00000114046	Gm49321	small nuclear RNA activating complex, polypeptide 1 like		N/A	12	73.9377	Not available		N/A		+			73.9377	73.9684	19	44.5866	rsm10002113322	13.8894		5.28432	5.212	0.239002	5.6315	0.00919239	x	x	x	x	x	x	5.4075	0.555079	4.7895	0.529623	x	x	x	x	x	x	5.481	0.159806	x
465	https://genenetwork.org/show_trait?trait_id=ENSMUSG00000113614&dataset=UTHSC_BXD_Young_Adult_Eye_RNAseq_TPM_Log	mouse	BXD	UTHSC_BXD_Young_Adult_Eye_RNAseq_TPM_Log	ENSMUSG00000113614	Gm49362	predicted gene 49362		N/A	12	87.5078	Not available		N/A		+			87.5078	87.5083	1	3.00149	rsm10000000001	0		0	0	0	0	0	x	x	x	x	x	x	0	0	0	0	x	x	x	x	x	x	0	0	x
466	https://genenetwork.org/show_trait?trait_id=ENSMUSG00000113025&dataset=UTHSC_BXD_Young_Adult_Eye_RNAseq_TPM_Log	mouse	BXD	UTHSC_BXD_Young_Adult_Eye_RNAseq_TPM_Log	ENSMUSG00000113025	Gm49363	predicted gene 49363		N/A	12	87.8892	Not available		N/A		+			87.8892	87.8896	1	3.00149	rsm10000000001	0		0	0	0	0	0	x	x	x	x	x	x	0	0	0	0	x	x	x	x	x	x	0	0	x
467	https://genenetwork.org/show_trait?trait_id=ENSMUSG00000113475&dataset=UTHSC_BXD_Young_Adult_Eye_RNAseq_TPM_Log	mouse	BXD	UTHSC_BXD_Young_Adult_Eye_RNAseq_TPM_Log	ENSMUSG00000113475	Gm49366	predicted gene 49366		N/A	12	84.0389	Not available		N/A		+			84.0389	84.0586	1	3.00149	rsm10000000001	0		0	0	0	0	0	x	x	x	x	x	x	0	0	0	0	x	x	x	x	x	x	0	0	x
468	https://genenetwork.org/show_trait?trait_id=ENSMUSG00000113184&dataset=UTHSC_BXD_Young_Adult_Eye_RNAseq_TPM_Log	mouse	BXD	UTHSC_BXD_Young_Adult_Eye_RNAseq_TPM_Log	ENSMUSG00000113184	Gm49654	predicted gene 49654		N/A	12	81.7178	Not available		N/A		-			81.7178	81.7201	2	157.353	rs27323024	13.857		3.77198	3.8665	0.0403051	4.113	0.00424264	x	x	x	x	x	x	4.1305	0.259508	3.622	0.739634	x	x	x	x	x	x	3.6415	0.0700036	x
469	https://genenetwork.org/show_trait?trait_id=ENSMUSG00000113687&dataset=UTHSC_BXD_Young_Adult_Eye_RNAseq_TPM_Log	mouse	BXD	UTHSC_BXD_Young_Adult_Eye_RNAseq_TPM_Log	ENSMUSG00000113687	Gm49703	predicted gene 49703		N/A	12	100.572	Not available		N/A		-			100.572	100.574	1	3.00149	rsm10000000001	0		0	0	0	0	0	x	x	x	x	x	x	0	0	0	0	x	x	x	x	x	x	0	0	x
470	https://genenetwork.org/show_trait?trait_id=ENSMUSG00000112954&dataset=UTHSC_BXD_Young_Adult_Eye_RNAseq_TPM_Log	mouse	BXD	UTHSC_BXD_Young_Adult_Eye_RNAseq_TPM_Log	ENSMUSG00000112954	Gm49732	predicted gene 49732		N/A	12	104.509	Not available		N/A		+			104.509	104.526	10	121.534	rsm10000012872	5.20713		0.00183333	0	0	0	0	x	x	x	x	x	x	0	0	0	0	x	x	x	x	x	x	0	0	x
471	https://genenetwork.org/show_trait?trait_id=ENSMUSG00000113622&dataset=UTHSC_BXD_Young_Adult_Eye_RNAseq_TPM_Log	mouse	BXD	UTHSC_BXD_Young_Adult_Eye_RNAseq_TPM_Log	ENSMUSG00000113622	Gm49749	predicted gene 49749		N/A	12	82.0003	Not available		N/A		+			82.0003	82.0009	1	3.00149	rsm10000000001	0		0	0	0	0	0	x	x	x	x	x	x	0	0	0	0	x	x	x	x	x	x	0	0	x
472	https://genenetwork.org/show_trait?trait_id=ENSMUSG00000093847&dataset=UTHSC_BXD_Young_Adult_Eye_RNAseq_TPM_Log	mouse	BXD	UTHSC_BXD_Young_Adult_Eye_RNAseq_TPM_Log	ENSMUSG00000093847	Gm5039	predicted gene 5039		N/A	12	88.3201	EG266459	266459	N/A		-			88.3201	88.324	1	3.00149	rsm10000000001	0		0	0	0	0	0	x	x	x	x	x	x	0	0	0	0	x	x	x	x	x	x	0	0	x
473	https://genenetwork.org/show_trait?trait_id=ENSMUSG00000112590&dataset=UTHSC_BXD_Young_Adult_Eye_RNAseq_TPM_Log	mouse	BXD	UTHSC_BXD_Young_Adult_Eye_RNAseq_TPM_Log	ENSMUSG00000112590	Gm5186	predicted gene 5186		N/A	12	97.5641	EG382626	382626	N/A		-			97.5641	97.5651	1	3.00149	rsm10000000001	0		0	0	0	0	0	x	x	x	x	x	x	0	0	0	0	x	x	x	x	x	x	0	0	x
474	https://genenetwork.org/show_trait?trait_id=ENSMUSG00000094374&dataset=UTHSC_BXD_Young_Adult_Eye_RNAseq_TPM_Log	mouse	BXD	UTHSC_BXD_Young_Adult_Eye_RNAseq_TPM_Log	ENSMUSG00000094374	Gm5435	predicted gene 5435		N/A	12	82.4954	EG432675	432675	N/A		-			82.4954	82.4965	3	118.264	rsm10000004404	14.5988		0.0235573	0	0	0	0	x	x	x	x	x	x	0.0635	0.0898026	0.061	0.086267	x	x	x	x	x	x	0.1165	0.164756	x
475	https://genenetwork.org/show_trait?trait_id=ENSMUSG00000042962&dataset=UTHSC_BXD_Young_Adult_Eye_RNAseq_TPM_Log	mouse	BXD	UTHSC_BXD_Young_Adult_Eye_RNAseq_TPM_Log	ENSMUSG00000042962	Gm5436	predicted pseudogene 5436		N/A	12	84.2583	EG432676	432676	N/A		-			84.2583	84.259	17	63.2053	rs48193345	10.8788		0.127255	0	0	0.1035	0.146371	x	x	x	x	x	x	0.2905	0.410829	0.646	0.603869	x	x	x	x	x	x	0.8375	1.1844	x
476	https://genenetwork.org/show_trait?trait_id=ENSMUSG00000106721&dataset=UTHSC_BXD_Young_Adult_Eye_RNAseq_TPM_Log	mouse	BXD	UTHSC_BXD_Young_Adult_Eye_RNAseq_TPM_Log	ENSMUSG00000106721	Gm5442	predicted gene 5442		N/A	12	88.0853	EG432715	432715	N/A		+			88.0853	88.0874	15	84.1878	rsm10000018805	5.13553		0.00214	0.1025	0.144957	0	0	x	x	x	x	x	x	0	0	0	0	x	x	x	x	x	x	0	0	x
477	https://genenetwork.org/show_trait?trait_id=ENSMUSG00000112646&dataset=UTHSC_BXD_Young_Adult_Eye_RNAseq_TPM_Log	mouse	BXD	UTHSC_BXD_Young_Adult_Eye_RNAseq_TPM_Log	ENSMUSG00000112646	Gm5654	predicted gene 5654		N/A	12	79.9392	EG435309	435309	N/A		-			79.9392	79.9396	1	75.0107	rsm10000005581	2.99508		0.0120733	0.9055	1.28057	0	0	x	x	x	x	x	x	0	0	0	0	x	x	x	x	x	x	0	0	x
478	https://genenetwork.org/show_trait?trait_id=ENSMUSG00000113903&dataset=UTHSC_BXD_Young_Adult_Eye_RNAseq_TPM_Log	mouse	BXD	UTHSC_BXD_Young_Adult_Eye_RNAseq_TPM_Log	ENSMUSG00000113903	Gm5655	predicted gene 5655		N/A	12	88.3594	EG435314	435314	N/A		-			88.3594	88.3603	17	12.3152	rs3662820	15.149		0.51752	0	0	0.6705	0.94823	x	x	x	x	x	x	1.007	0.165463	0.5045	0.713471	x	x	x	x	x	x	1.038	0.363453	x
479	https://genenetwork.org/show_trait?trait_id=ENSMUSG00000090478&dataset=UTHSC_BXD_Young_Adult_Eye_RNAseq_TPM_Log	mouse	BXD	UTHSC_BXD_Young_Adult_Eye_RNAseq_TPM_Log	ENSMUSG00000090478	Gm5656	predicted gene 5656		N/A	12	103.7	EG435316	435316	N/A		-			103.7	103.705	X	48.895	rs31134963	4.17365		0.00656	0	0	0	0	x	x	x	x	x	x	0.383	0.541644	0	0	x	x	x	x	x	x	0	0	x
480	https://genenetwork.org/show_trait?trait_id=ENSMUSG00000079029&dataset=UTHSC_BXD_Young_Adult_Eye_RNAseq_TPM_Log	mouse	BXD	UTHSC_BXD_Young_Adult_Eye_RNAseq_TPM_Log	ENSMUSG00000079029	Gm5662	predicted gene 5662		N/A	12	88.2706	EG435337	435337	N/A		-			88.2706	88.2745	12	91.4858	rs29165561	19.8451		0.0953093	0	0	0	0	x	x	x	x	x	x	0	0	0	0	x	x	x	x	x	x	0.4835	0.279307	x
481	https://genenetwork.org/show_trait?trait_id=ENSMUSG00000113805&dataset=UTHSC_BXD_Young_Adult_Eye_RNAseq_TPM_Log	mouse	BXD	UTHSC_BXD_Young_Adult_Eye_RNAseq_TPM_Log	ENSMUSG00000113805	Gm5788	predicted pseudogene 5788		N/A	12	87.4947	EG544883	544883	N/A		+			87.4947	87.4952	1	3.00149	rsm10000000001	0		0	0	0	0	0	x	x	x	x	x	x	0	0	0	0	x	x	x	x	x	x	0	0	x
482	https://genenetwork.org/show_trait?trait_id=ENSMUSG00000113419&dataset=UTHSC_BXD_Young_Adult_Eye_RNAseq_TPM_Log	mouse	BXD	UTHSC_BXD_Young_Adult_Eye_RNAseq_TPM_Log	ENSMUSG00000113419	Gm5789	predicted gene 5789		N/A	12	88.0665	Not available	544884	N/A		+			88.0665	88.0674	10	110.403	rs48923609	3.87659		0.000926667	0	0	0	0	x	x	x	x	x	x	0	0	0	0	x	x	x	x	x	x	0	0	x
483	https://genenetwork.org/show_trait?trait_id=ENSMUSG00000113187&dataset=UTHSC_BXD_Young_Adult_Eye_RNAseq_TPM_Log	mouse	BXD	UTHSC_BXD_Young_Adult_Eye_RNAseq_TPM_Log	ENSMUSG00000113187	Gm5955	predicted gene 5955		N/A	12	88.1247	546543	102636530	N/A		+			88.1247	88.1249	1	3.00149	rsm10000000001	0		0	0	0	0	0	x	x	x	x	x	x	0	0	0	0	x	x	x	x	x	x	0	0	x
484	https://genenetwork.org/show_trait?trait_id=ENSMUSG00000113861&dataset=UTHSC_BXD_Young_Adult_Eye_RNAseq_TPM_Log	mouse	BXD	UTHSC_BXD_Young_Adult_Eye_RNAseq_TPM_Log	ENSMUSG00000113861	Gm6190	predicted gene 6190		N/A	12	88.3533	EG620915	620915	N/A		-			88.3533	88.3547	13	110.305	rsm10000016482	15.7501		0.412935	0.226	0.0961665	0.119	0.168291	x	x	x	x	x	x	0.709	0.451134	0.144	0.203647	x	x	x	x	x	x	0.1835	0.115258	x
485	https://genenetwork.org/show_trait?trait_id=ENSMUSG00000113918&dataset=UTHSC_BXD_Young_Adult_Eye_RNAseq_TPM_Log	mouse	BXD	UTHSC_BXD_Young_Adult_Eye_RNAseq_TPM_Log	ENSMUSG00000113918	Gm6566	predicted gene 6566		N/A	12	87.1495	EG625237	625237	N/A		-			87.1495	87.1555	1	3.00149	rsm10000000001	0		0	0	0	0	0	x	x	x	x	x	x	0	0	0	0	x	x	x	x	x	x	0	0	x
486	https://genenetwork.org/show_trait?trait_id=ENSMUSG00000099418&dataset=UTHSC_BXD_Young_Adult_Eye_RNAseq_TPM_Log	mouse	BXD	UTHSC_BXD_Young_Adult_Eye_RNAseq_TPM_Log	ENSMUSG00000099418	Gm6657	predicted gene 6657		N/A	12	78.1942	Ccdc196, EG626215	626215	N/A		+			78.1942	78.209	10	25.5	rsm10000000041	12.0261		1.03188	0.755	0.128693	1.1605	0.00212132	x	x	x	x	x	x	1.3895	0.36416	1.711	0.213546	x	x	x	x	x	x	1.2015	0.548008	x
487	https://genenetwork.org/show_trait?trait_id=ENSMUSG00000113431&dataset=UTHSC_BXD_Young_Adult_Eye_RNAseq_TPM_Log	mouse	BXD	UTHSC_BXD_Young_Adult_Eye_RNAseq_TPM_Log	ENSMUSG00000113431	Gm6722	predicted gene 6722		N/A	12	83.6207	EG626950, EyeLinc13	626950	N/A		-			83.6207	83.6211	1	3.00149	rsm10000000001	0		0	0	0	0	0	x	x	x	x	x	x	0	0	0	0	x	x	x	x	x	x	0	0	x
488	https://genenetwork.org/show_trait?trait_id=ENSMUSG00000096803&dataset=UTHSC_BXD_Young_Adult_Eye_RNAseq_TPM_Log	mouse	BXD	UTHSC_BXD_Young_Adult_Eye_RNAseq_TPM_Log	ENSMUSG00000096803	Gm6803	predicted gene 6803		N/A	12	88.0183	Not available	627873	N/A		-			88.0183	88.0188	14	36.8637	rsm10000017180	2.68611		0.00355333	0	0	0	0	x	x	x	x	x	x	0	0	0	0	x	x	x	x	x	x	0	0	x
489	https://genenetwork.org/show_trait?trait_id=ENSMUSG00000114085&dataset=UTHSC_BXD_Young_Adult_Eye_RNAseq_TPM_Log	mouse	BXD	UTHSC_BXD_Young_Adult_Eye_RNAseq_TPM_Log	ENSMUSG00000114085	Gm6841	predicted gene 6841		N/A	12	92.2194	EG628116	628116	N/A		+			92.2194	92.22	1	3.00149	rsm10000000001	0		0	0	0	0	0	x	x	x	x	x	x	0	0	0	0	x	x	x	x	x	x	0	0	x
490	https://genenetwork.org/show_trait?trait_id=ENSMUSG00000043483&dataset=UTHSC_BXD_Young_Adult_Eye_RNAseq_TPM_Log	mouse	BXD	UTHSC_BXD_Young_Adult_Eye_RNAseq_TPM_Log	ENSMUSG00000043483	Gm6863	predicted gene 6863		N/A	12	96.9224	EG628277	628277	N/A		-			96.9224	96.9231	15	27.5628	rsm10000018343	14.582		3.35561	3.1305	0.949644	3.3005	0.0318198	x	x	x	x	x	x	3.729	0.226274	3.5925	0.239709	x	x	x	x	x	x	2.306	0.272943	x
491	https://genenetwork.org/show_trait?trait_id=ENSMUSG00000112661&dataset=UTHSC_BXD_Young_Adult_Eye_RNAseq_TPM_Log	mouse	BXD	UTHSC_BXD_Young_Adult_Eye_RNAseq_TPM_Log	ENSMUSG00000112661	Gm6869	predicted gene 6869		N/A	12	97.8444	EG628351	628351	N/A		+			97.8444	97.8451	1	3.00149	rsm10000000001	0		0	0	0	0	0	x	x	x	x	x	x	0	0	0	0	x	x	x	x	x	x	0	0	x
492	https://genenetwork.org/show_trait?trait_id=ENSMUSG00000091902&dataset=UTHSC_BXD_Young_Adult_Eye_RNAseq_TPM_Log	mouse	BXD	UTHSC_BXD_Young_Adult_Eye_RNAseq_TPM_Log	ENSMUSG00000091902	Gm6918	predicted gene 6918		N/A	12	103.835	EG628801	628801	N/A		-			103.835	103.842	4	11.0475	rsm10000004696	4.28509		0.00584	0	0	0	0	x	x	x	x	x	x	0.2605	0.368403	0	0	x	x	x	x	x	x	0	0	x
493	https://genenetwork.org/show_trait?trait_id=ENSMUSG00000094635&dataset=UTHSC_BXD_Young_Adult_Eye_RNAseq_TPM_Log	mouse	BXD	UTHSC_BXD_Young_Adult_Eye_RNAseq_TPM_Log	ENSMUSG00000094635	Gm7104	predicted gene 7104		N/A	12	88.2845	Not available	633093	N/A		-			88.2845	88.2871	12	88.9103	rs13481580	6.54254		0.0119	0	0	0	0	x	x	x	x	x	x	0	0	0	0	x	x	x	x	x	x	0	0	x
494	https://genenetwork.org/show_trait?trait_id=ENSMUSG00000113818&dataset=UTHSC_BXD_Young_Adult_Eye_RNAseq_TPM_Log	mouse	BXD	UTHSC_BXD_Young_Adult_Eye_RNAseq_TPM_Log	ENSMUSG00000113818	Gm7119	predicted gene 7119		N/A	12	94.0013	EG633639	633639	N/A		-			94.0013	94.002	1	3.00149	rsm10000000001	0		0	0	0	0	0	x	x	x	x	x	x	0	0	0	0	x	x	x	x	x	x	0	0	x
495	https://genenetwork.org/show_trait?trait_id=ENSMUSG00000114184&dataset=UTHSC_BXD_Young_Adult_Eye_RNAseq_TPM_Log	mouse	BXD	UTHSC_BXD_Young_Adult_Eye_RNAseq_TPM_Log	ENSMUSG00000114184	Gm7143	predicted gene 7143		N/A	12	102.867	EG634678	634678	N/A		-			102.867	102.867	1	3.00149	rsm10000000001	0		0	0	0	0	0	x	x	x	x	x	x	0	0	0	0	x	x	x	x	x	x	0	0	x
496	https://genenetwork.org/show_trait?trait_id=ENSMUSG00000046580&dataset=UTHSC_BXD_Young_Adult_Eye_RNAseq_TPM_Log	mouse	BXD	UTHSC_BXD_Young_Adult_Eye_RNAseq_TPM_Log	ENSMUSG00000046580	Gm7862	predicted gene 7862		N/A	12	76.1523	EG665957	665957	N/A		-			76.1523	76.1526	1	3.00149	rsm10000000001	0		0	0	0	0	0	x	x	x	x	x	x	0	0	0	0	x	x	x	x	x	x	0	0	x
497	https://genenetwork.org/show_trait?trait_id=ENSMUSG00000097543&dataset=UTHSC_BXD_Young_Adult_Eye_RNAseq_TPM_Log	mouse	BXD	UTHSC_BXD_Young_Adult_Eye_RNAseq_TPM_Log	ENSMUSG00000097543	Gm805	predicted gene 805		N/A	12	86.1693	Not available	328136	N/A		+			86.1693	86.1951	1	82.2103	rsm10000005791	7.89309		0.241	0.3615	0.320319	0.054	0.0763675	x	x	x	x	x	x	0.047	0.066468	0.107	0.151321	x	x	x	x	x	x	0.298	0.142836	x
498	https://genenetwork.org/show_trait?trait_id=ENSMUSG00000112551&dataset=UTHSC_BXD_Young_Adult_Eye_RNAseq_TPM_Log	mouse	BXD	UTHSC_BXD_Young_Adult_Eye_RNAseq_TPM_Log	ENSMUSG00000112551	Gm8219	predicted gene 8219		N/A	12	77.8196	EG666659	666659	N/A		+			77.8196	77.8198	1	3.00149	rsm10000000001	0		0	0	0	0	0	x	x	x	x	x	x	0	0	0	0	x	x	x	x	x	x	0	0	x
499	https://genenetwork.org/show_trait?trait_id=ENSMUSG00000112708&dataset=UTHSC_BXD_Young_Adult_Eye_RNAseq_TPM_Log	mouse	BXD	UTHSC_BXD_Young_Adult_Eye_RNAseq_TPM_Log	ENSMUSG00000112708	Gm8255	predicted gene 8255		N/A	12	79.1137	EG666722	666722	N/A		+			79.1137	79.114	X	48.4866	rsm10000021358	9.209		0.0251467	0	0	0	0	x	x	x	x	x	x	0	0	0	0	x	x	x	x	x	x	0	0	x
500	https://genenetwork.org/show_trait?trait_id=ENSMUSG00000112292&dataset=UTHSC_BXD_Young_Adult_Eye_RNAseq_TPM_Log	mouse	BXD	UTHSC_BXD_Young_Adult_Eye_RNAseq_TPM_Log	ENSMUSG00000112292	Gm8275	predicted gene 8275		N/A	12	79.9794	EG666754	666754	N/A		-			79.9794	79.9799	6	95.0103	rs30513940	13.1214		0.610107	1.1655	1.64827	1.089	0.606698	x	x	x	x	x	x	0.2935	0.415072	0	0	x	x	x	x	x	x	0.6035	0.853478	x
501	https://genenetwork.org/show_trait?trait_id=ENSMUSG00000079034&dataset=UTHSC_BXD_Young_Adult_Eye_RNAseq_TPM_Log	mouse	BXD	UTHSC_BXD_Young_Adult_Eye_RNAseq_TPM_Log	ENSMUSG00000079034	Gm8300	predicted gene 8300		N/A	12	87.5143	EG666806	666806	N/A		+			87.5143	87.5183	X	6.6233	rsm10000021275	16.001		0.0144533	0	0	0	0	x	x	x	x	x	x	0	0	0	0	x	x	x	x	x	x	0	0	x
502	https://genenetwork.org/show_trait?trait_id=ENSMUSG00000095799&dataset=UTHSC_BXD_Young_Adult_Eye_RNAseq_TPM_Log	mouse	BXD	UTHSC_BXD_Young_Adult_Eye_RNAseq_TPM_Log	ENSMUSG00000095799	Gm8332	predicted pseudogene 8332		N/A	12	88.2497	EG666862	666862	N/A		-			88.2497	88.2501	12	86.909	rs13481573	59.2989		0.727507	0	0	0	0	x	x	x	x	x	x	0	0	0	0	x	x	x	x	x	x	1.356	1.52311	x
503	https://genenetwork.org/show_trait?trait_id=ENSMUSG00000091668&dataset=UTHSC_BXD_Young_Adult_Eye_RNAseq_TPM_Log	mouse	BXD	UTHSC_BXD_Young_Adult_Eye_RNAseq_TPM_Log	ENSMUSG00000091668	Gm8358	predicted gene 8358		N/A	12	82.5436	EG666911	666911	N/A		+			82.5436	82.5442	1	3.00149	rsm10000000001	0		0	0	0	0	0	x	x	x	x	x	x	0	0	0	0	x	x	x	x	x	x	0	0	x
504	https://genenetwork.org/show_trait?trait_id=ENSMUSG00000090722&dataset=UTHSC_BXD_Young_Adult_Eye_RNAseq_TPM_Log	mouse	BXD	UTHSC_BXD_Young_Adult_Eye_RNAseq_TPM_Log	ENSMUSG00000090722	Gm8378	predicted gene 8378		N/A	12	91.6748	EG666955	666955	N/A		-			91.6748	91.6861	1	3.00149	rsm10000000001	0		0	0	0	0	0	x	x	x	x	x	x	0	0	0	0	x	x	x	x	x	x	0	0	x
505	https://genenetwork.org/show_trait?trait_id=ENSMUSG00000044515&dataset=UTHSC_BXD_Young_Adult_Eye_RNAseq_TPM_Log	mouse	BXD	UTHSC_BXD_Young_Adult_Eye_RNAseq_TPM_Log	ENSMUSG00000044515	Gm8385	predicted gene 8385		N/A	12	84.087	EG666963	666963	N/A		-			84.087	84.0876	X	48.4866	rsm10000021358	3.35796		0.00125333	0	0	0	0	x	x	x	x	x	x	0	0	0	0	x	x	x	x	x	x	0	0	x
506	https://genenetwork.org/show_trait?trait_id=ENSMUSG00000082604&dataset=UTHSC_BXD_Young_Adult_Eye_RNAseq_TPM_Log	mouse	BXD	UTHSC_BXD_Young_Adult_Eye_RNAseq_TPM_Log	ENSMUSG00000082604	Gm8482	predicted pseudogene 8482		N/A	12	100.864	EG667148	667148	N/A		-			100.864	100.864	1	3.00149	rsm10000000001	0		0	0	0	0	0	x	x	x	x	x	x	0	0	0	0	x	x	x	x	x	x	0	0	x
507	https://genenetwork.org/show_trait?trait_id=ENSMUSG00000113369&dataset=UTHSC_BXD_Young_Adult_Eye_RNAseq_TPM_Log	mouse	BXD	UTHSC_BXD_Young_Adult_Eye_RNAseq_TPM_Log	ENSMUSG00000113369	Gm8504	predicted gene 8504		N/A	12	86.6506	EG667191	667191	N/A		+			86.6506	86.6517	10	91.4376	rs29372862	7.53054		0.00718	0	0	0.063	0.0890955	x	x	x	x	x	x	0	0	0	0	x	x	x	x	x	x	0	0	x
508	https://genenetwork.org/show_trait?trait_id=ENSMUSG00000114103&dataset=UTHSC_BXD_Young_Adult_Eye_RNAseq_TPM_Log	mouse	BXD	UTHSC_BXD_Young_Adult_Eye_RNAseq_TPM_Log	ENSMUSG00000114103	Gm8557	predicted gene 8557		N/A	12	87.4205	EG667287	102636417	N/A		+			87.4205	87.421	4	122.844	rsm10000528819	13.1569		1.7334	1.4415	2.03859	2.7665	0.260922	x	x	x	x	x	x	2.654	0.230517	2.9375	0.621547	x	x	x	x	x	x	1.709	0.502046	x
509	https://genenetwork.org/show_trait?trait_id=ENSMUSG00000071207&dataset=UTHSC_BXD_Young_Adult_Eye_RNAseq_TPM_Log	mouse	BXD	UTHSC_BXD_Young_Adult_Eye_RNAseq_TPM_Log	ENSMUSG00000071207	Gm8587	predicted pseudogene 8587		N/A	12	88.0891	EG667350	667350	N/A		+			88.0891	88.09	11	43.2933	rsm10000013560	5.34646		0.00239333	0	0	0	0	x	x	x	x	x	x	0	0	0	0	x	x	x	x	x	x	0	0	x
510	https://genenetwork.org/show_trait?trait_id=ENSMUSG00000113400&dataset=UTHSC_BXD_Young_Adult_Eye_RNAseq_TPM_Log	mouse	BXD	UTHSC_BXD_Young_Adult_Eye_RNAseq_TPM_Log	ENSMUSG00000113400	Gm8605	predicted gene 8605		N/A	12	88.1257	EG667388	667388	N/A		+			88.1257	88.1281	1	3.00149	rsm10000000001	0		0	0	0	0	0	x	x	x	x	x	x	0	0	0	0	x	x	x	x	x	x	0	0	x
511	https://genenetwork.org/show_trait?trait_id=ENSMUSG00000113348&dataset=UTHSC_BXD_Young_Adult_Eye_RNAseq_TPM_Log	mouse	BXD	UTHSC_BXD_Young_Adult_Eye_RNAseq_TPM_Log	ENSMUSG00000113348	Gm8607	predicted gene 8607		N/A	12	88.1394	EG667395	102637322	N/A		-			88.1394	88.1398	1	3.00149	rsm10000000001	0		0	0	0	0	0	x	x	x	x	x	x	0	0	0	0	x	x	x	x	x	x	0	0	x
512	https://genenetwork.org/show_trait?trait_id=ENSMUSG00000112979&dataset=UTHSC_BXD_Young_Adult_Eye_RNAseq_TPM_Log	mouse	BXD	UTHSC_BXD_Young_Adult_Eye_RNAseq_TPM_Log	ENSMUSG00000112979	Gm8634	predicted gene 8634		N/A	12	88.3028	EG667440	667440	N/A		+			88.3028	88.3052	1	3.00149	rsm10000000001	0		0.00082	0	0	0	0	x	x	x	x	x	x	0	0	0	0	x	x	x	x	x	x	0	0	x
513	https://genenetwork.org/show_trait?trait_id=ENSMUSG00000113617&dataset=UTHSC_BXD_Young_Adult_Eye_RNAseq_TPM_Log	mouse	BXD	UTHSC_BXD_Young_Adult_Eye_RNAseq_TPM_Log	ENSMUSG00000113617	Gm8655	predicted gene 8655		N/A	12	88.3346	EG667475	667475	N/A		+			88.3346	88.3355	6	61.6376	rs30223784	4.91889		0.0413867	0	0	0	0	x	x	x	x	x	x	0	0	0	0	x	x	x	x	x	x	0	0	x
514	https://genenetwork.org/show_trait?trait_id=ENSMUSG00000112004&dataset=UTHSC_BXD_Young_Adult_Eye_RNAseq_TPM_Log	mouse	BXD	UTHSC_BXD_Young_Adult_Eye_RNAseq_TPM_Log	ENSMUSG00000112004	Gm8785	predicted gene 8785		N/A	12	97.6771	EG667732	667732	N/A		-			97.6771	97.6775	1	3.00149	rsm10000000001	0		0	0	0	0	0	x	x	x	x	x	x	0	0	0	0	x	x	x	x	x	x	0	0	x
515	https://genenetwork.org/show_trait?trait_id=ENSMUSG00000090555&dataset=UTHSC_BXD_Young_Adult_Eye_RNAseq_TPM_Log	mouse	BXD	UTHSC_BXD_Young_Adult_Eye_RNAseq_TPM_Log	ENSMUSG00000090555	Gm8893	predicted gene 8893		N/A	12	103.818	Not available	667951	N/A		-			103.818	103.822	1	3.00149	rsm10000000001	0		0	0	0	0	0	x	x	x	x	x	x	0	0	0	0	x	x	x	x	x	x	0	0	x
516	https://genenetwork.org/show_trait?trait_id=ENSMUSG00000091307&dataset=UTHSC_BXD_Young_Adult_Eye_RNAseq_TPM_Log	mouse	BXD	UTHSC_BXD_Young_Adult_Eye_RNAseq_TPM_Log	ENSMUSG00000091307	Gm8895	predicted gene 8895		N/A	12	103.868	EG667954	667954	N/A		-			103.868	103.882	6	142.469	rsm10000008384	8.98877		0.0391	0	0	0.0695	0.0982878	x	x	x	x	x	x	0	0	0	0	x	x	x	x	x	x	0	0	x
517	https://genenetwork.org/show_trait?trait_id=ENSMUSG00000101862&dataset=UTHSC_BXD_Young_Adult_Eye_RNAseq_TPM_Log	mouse	BXD	UTHSC_BXD_Young_Adult_Eye_RNAseq_TPM_Log	ENSMUSG00000101862	Gm8918	predicted gene 8918		N/A	12	104.229	EG667997	667997	N/A		-			104.229	104.23	1	3.00149	rsm10000000001	0		0	0	0	0	0	x	x	x	x	x	x	0	0	0	0	x	x	x	x	x	x	0	0	x
518	https://genenetwork.org/show_trait?trait_id=ENSMUSG00000113022&dataset=UTHSC_BXD_Young_Adult_Eye_RNAseq_TPM_Log	mouse	BXD	UTHSC_BXD_Young_Adult_Eye_RNAseq_TPM_Log	ENSMUSG00000113022	Gm9544	predicted gene 9544		N/A	12	74.3463	Not available	671971	N/A		+			74.3463	74.3488	7	140.875	rs50538240	2.90309		0.00153333	0	0	0	0	x	x	x	x	x	x	0	0	0	0	x	x	x	x	x	x	0	0	x
519	https://genenetwork.org/show_trait?trait_id=ENSMUSG00000094935&dataset=UTHSC_BXD_Young_Adult_Eye_RNAseq_TPM_Log	mouse	BXD	UTHSC_BXD_Young_Adult_Eye_RNAseq_TPM_Log	ENSMUSG00000094935	Gm9726	predicted gene 9726		N/A	12	93.928	2610022K04Rikps, EG72159	72159	N/A		-			93.928	93.9287	15	76.5131	rsm10000018681	13.4632		0.626827	0.5805	0.40093	0.727	0.2885	x	x	x	x	x	x	0.3995	0.00777817	0.6135	0.0883884	x	x	x	x	x	x	1.207	0.487904	x
520	https://genenetwork.org/show_trait?trait_id=ENSMUSG00000021192&dataset=UTHSC_BXD_Young_Adult_Eye_RNAseq_TPM_Log	mouse	BXD	UTHSC_BXD_Young_Adult_Eye_RNAseq_TPM_Log	ENSMUSG00000021192	Golga5	golgi autoantigen, golgin subfamily a, 5		N/A	12	102.469	RetII	27277	N/A		+			102.469	102.498	15	58	rsm10000000055	10.3254		5.76171	5.877	0.274357	5.934	0.059397	x	x	x	x	x	x	5.9725	0.130815	5.6645	0.159099	x	x	x	x	x	x	5.6485	0.0629325	x
521	https://genenetwork.org/show_trait?trait_id=ENSMUSG00000091931&dataset=UTHSC_BXD_Young_Adult_Eye_RNAseq_TPM_Log	mouse	BXD	UTHSC_BXD_Young_Adult_Eye_RNAseq_TPM_Log	ENSMUSG00000091931	Gon7	GON7, KEOPS complex subunit homolog		N/A	12	102.753	Not available	100233175	N/A		-			102.753	102.758	1	3.00149	rsm10000000001	0		0	0	0	0	0	x	x	x	x	x	x	0	0	0	0	x	x	x	x	x	x	0	0	x
522	https://genenetwork.org/show_trait?trait_id=ENSMUSG00000021254&dataset=UTHSC_BXD_Young_Adult_Eye_RNAseq_TPM_Log	mouse	BXD	UTHSC_BXD_Young_Adult_Eye_RNAseq_TPM_Log	ENSMUSG00000021254	Gpatch2l	G patch domain containing 2 like		N/A	12	86.2419	1700020O03Rik, 4732487G21Rik, A630090I05Rik, Kiaa1152	70373	N/A		+			86.2419	86.2918	X	112.032	rsm10000021648	11.1569		4.04327	4.024	0.0438406	4.3855	0.0289914	x	x	x	x	x	x	4.2925	0.101116	3.9045	0.1393	x	x	x	x	x	x	3.992	0.0989949	x
523	https://genenetwork.org/show_trait?trait_id=ENSMUSG00000048982&dataset=UTHSC_BXD_Young_Adult_Eye_RNAseq_TPM_Log	mouse	BXD	UTHSC_BXD_Young_Adult_Eye_RNAseq_TPM_Log	ENSMUSG00000048982	Gphb5	glycoprotein hormone beta 5		N/A	12	75.4117	OGH, Zlut1	217674	N/A		-			75.4117	75.4168	13	110.022	rsm10000016473	13.093		0.243265	0	0	0.158	0.223446	x	x	x	x	x	x	0	0	0	0	x	x	x	x	x	x	0.532	0.752362	x
524	https://genenetwork.org/show_trait?trait_id=ENSMUSG00000047454&dataset=UTHSC_BXD_Young_Adult_Eye_RNAseq_TPM_Log	mouse	BXD	UTHSC_BXD_Young_Adult_Eye_RNAseq_TPM_Log	ENSMUSG00000047454	Gphn	gephyrin		N/A	12	78.2264	5730552E08Rik, AI662856, BC027112, C230040D23, GPH, GPHRYN, geph	268566	N/A		+			78.2264	78.6848	1	182.581	rsm10000002285	20.3571		7.28012	7.2145	0.294864	7.384	0.0410122	x	x	x	x	x	x	6.8055	0.238295	6.853	0.18809	x	x	x	x	x	x	7.1525	0.0629325	x
525	https://genenetwork.org/show_trait?trait_id=ENSMUSG00000021886&dataset=UTHSC_BXD_Young_Adult_Eye_RNAseq_TPM_Log	mouse	BXD	UTHSC_BXD_Young_Adult_Eye_RNAseq_TPM_Log	ENSMUSG00000021886	Gpr65	G-protein coupled receptor 65		N/A	12	98.2686	Dig1, Gpcr25, TDAG8	14744	N/A		+			98.2686	98.2766	7	144.205	rsm10000010216	9.4301		0.041844	0	0	0	0	x	x	x	x	x	x	0.1035	0.146371	0	0	x	x	x	x	x	x	0.0345	0.0487904	x
526	https://genenetwork.org/show_trait?trait_id=ENSMUSG00000047415&dataset=UTHSC_BXD_Young_Adult_Eye_RNAseq_TPM_Log	mouse	BXD	UTHSC_BXD_Young_Adult_Eye_RNAseq_TPM_Log	ENSMUSG00000047415	Gpr68	G protein-coupled receptor 68		N/A	12	100.877	BB131428, Ogr1	238377	N/A		-			100.877	100.908	12	99.58	rs13481611	20.7212		0.200484	0.2135	0.301935	0.298	0.0975807	x	x	x	x	x	x	0.508	0.0961665	0.428	0.0339411	x	x	x	x	x	x	0	0	x
527	https://genenetwork.org/show_trait?trait_id=ENSMUSG00000042808&dataset=UTHSC_BXD_Young_Adult_Eye_RNAseq_TPM_Log	mouse	BXD	UTHSC_BXD_Young_Adult_Eye_RNAseq_TPM_Log	ENSMUSG00000042808	Gpx2	glutathione peroxidase 2		N/A	12	76.7923	GIGPx, GPxGI, GSHPx2, GSHPxGI	14776	N/A		-			76.7923	76.7956	1	3.00149	rsm10000000001	0		0	0	0	0	0	x	x	x	x	x	x	0	0	0	0	x	x	x	x	x	x	0	0	x
528	https://genenetwork.org/show_trait?trait_id=ENSMUSG00000021095&dataset=UTHSC_BXD_Young_Adult_Eye_RNAseq_TPM_Log	mouse	BXD	UTHSC_BXD_Young_Adult_Eye_RNAseq_TPM_Log	ENSMUSG00000021095	Gsc	goosecoid homeobox		N/A	12	104.471	Not available	14836	N/A		-			104.471	104.473	5	52.8908	rsm10000006188	7.91892		0.0572427	0	0	0.067	0.0947523	x	x	x	x	x	x	0	0	0	0	x	x	x	x	x	x	0	0	x
529	https://genenetwork.org/show_trait?trait_id=ENSMUSG00000044715&dataset=UTHSC_BXD_Young_Adult_Eye_RNAseq_TPM_Log	mouse	BXD	UTHSC_BXD_Young_Adult_Eye_RNAseq_TPM_Log	ENSMUSG00000044715	Gskip	GSK3B interacting protein		N/A	12	105.685	4933433P14Rik	66787	N/A		+			105.685	105.703	17	60.2394	rs33169019	11.9811		3.98421	3.997	0.205061	3.937	0.135764	x	x	x	x	x	x	4.1465	0.0671751	3.983	0.140007	x	x	x	x	x	x	4.0325	0.026163	x
530	https://genenetwork.org/show_trait?trait_id=ENSMUSG00000021033&dataset=UTHSC_BXD_Young_Adult_Eye_RNAseq_TPM_Log	mouse	BXD	UTHSC_BXD_Young_Adult_Eye_RNAseq_TPM_Log	ENSMUSG00000021033	Gstz1	glutathione transferase zeta 1 (maleylacetoacetate isomerase)		N/A	12	87.1472	GSTZ11, MAAI	14874	N/A		+			87.1472	87.1647	1	192.746	rsm10000002464	21.4162		4.84321	4.7535	0.188798	4.663	0.181019	x	x	x	x	x	x	4.6875	0.424971	4.6865	0.0572756	x	x	x	x	x	x	4.677	0.0254558	x
531	https://genenetwork.org/show_trait?trait_id=ENSMUSG00000020962&dataset=UTHSC_BXD_Young_Adult_Eye_RNAseq_TPM_Log	mouse	BXD	UTHSC_BXD_Young_Adult_Eye_RNAseq_TPM_Log	ENSMUSG00000020962	Gtf2a1	general transcription factor II A, 1		N/A	12	91.5553	6330549H03Rik, AA536742, AA959775, AW060250, TfIIAa/b, Tfiia1	83602	N/A		-			91.5553	91.5905	13	16.083	rsm10000015613	13.3088		5.87148	5.6595	0.0148492	6.2095	0.0346482	x	x	x	x	x	x	5.987	0.207889	5.767	0.267286	x	x	x	x	x	x	5.9315	0.033234	x
532	https://genenetwork.org/show_trait?trait_id=ENSMUSG00000090843&dataset=UTHSC_BXD_Young_Adult_Eye_RNAseq_TPM_Log	mouse	BXD	UTHSC_BXD_Young_Adult_Eye_RNAseq_TPM_Log	ENSMUSG00000090843	Heatr4	HEAT repeat containing 4		N/A	12	83.9545	Gm17673	101055670	N/A		-			83.9545	83.9849	1	5.32301	rsm10000000060	15.1534		0.154593	0	0	0.276	0.231931	x	x	x	x	x	x	0.208	0.223446	0.1765	0.249609	x	x	x	x	x	x	0.063	0.0890955	x
533	https://genenetwork.org/show_trait?trait_id=ENSMUSG00000021109&dataset=UTHSC_BXD_Young_Adult_Eye_RNAseq_TPM_Log	mouse	BXD	UTHSC_BXD_Young_Adult_Eye_RNAseq_TPM_Log	ENSMUSG00000021109	Hif1a	hypoxia inducible factor 1, alpha subunit		N/A	12	73.9014	AA959795, HIF1alpha, HIF1alpha, HIF1alpha, MOP1, bHLHe78	15251	N/A		+			73.9014	73.9475	1	3.00149	rsm10000000001	0		0	0	0	0	0	x	x	x	x	x	x	0	0	0	0	x	x	x	x	x	x	0	0	x
534	https://genenetwork.org/show_trait?trait_id=ENSMUSG00000059970&dataset=UTHSC_BXD_Young_Adult_Eye_RNAseq_TPM_Log	mouse	BXD	UTHSC_BXD_Young_Adult_Eye_RNAseq_TPM_Log	ENSMUSG00000059970	Hspa2	heat shock protein 2		N/A	12	76.4042	70kDa, HSP70.2, HSP70A2, Hsp702	15512	N/A		+			76.4042	76.4069	12	73.8336	rsm10000015229	23.3636		3.83024	4.255	0.220617	3.8615	0.126572	x	x	x	x	x	x	3.8685	0.0247487	3.872	0.541644	x	x	x	x	x	x	3.975	0.0579828	x
535	https://genenetwork.org/show_trait?trait_id=ENSMUSG00000049246&dataset=UTHSC_BXD_Young_Adult_Eye_RNAseq_TPM_Log	mouse	BXD	UTHSC_BXD_Young_Adult_Eye_RNAseq_TPM_Log	ENSMUSG00000049246	Hspe1-ps2	heat shock protein 1 (chaperonin 10), pseudogene 2		N/A	12	81.3998	Cpn10rs3	93749	N/A		+			81.3998	81.4001	1	3.00149	rsm10000000001	0		0	0	0	0	0	x	x	x	x	x	x	0	0	0	0	x	x	x	x	x	x	0	0	x
536	https://genenetwork.org/show_trait?trait_id=ENSMUSG00000064215&dataset=UTHSC_BXD_Young_Adult_Eye_RNAseq_TPM_Log	mouse	BXD	UTHSC_BXD_Young_Adult_Eye_RNAseq_TPM_Log	ENSMUSG00000064215	Ifi27	interferon, alpha-inducible protein 27		N/A	12	103.434	1110013J02Rik, 2900026P10Rik, D12Ertd647e, ISG12a, Ifi27l1	52668	N/A		+			103.434	103.44	9	105.695	rs48245550	21.1635		6.63475	6.9185	0.0190919	6.5205	0.0813173	x	x	x	x	x	x	6.068	0.0975807	6.131	0.243245	x	x	x	x	x	x	6.0545	0.0586899	x
537	https://genenetwork.org/show_trait?trait_id=ENSMUSG00000079017&dataset=UTHSC_BXD_Young_Adult_Eye_RNAseq_TPM_Log	mouse	BXD	UTHSC_BXD_Young_Adult_Eye_RNAseq_TPM_Log	ENSMUSG00000079017	Ifi27l2a	interferon, alpha-inducible protein 27 like 2A		N/A	12	103.442	2310061N23Rik, Ifi27, Isg12, Isg12(b1)	76933	N/A		-			103.442	103.444	1	192.746	rsm10000002464	18.5766		5.98045	7.3885	0.754483	5.2055	0.323148	x	x	x	x	x	x	5.2565	1.87595	6.7765	0.0601041	x	x	x	x	x	x	3.8605	0.358503	x
538	https://genenetwork.org/show_trait?trait_id=ENSMUSG00000021208&dataset=UTHSC_BXD_Young_Adult_Eye_RNAseq_TPM_Log	mouse	BXD	UTHSC_BXD_Young_Adult_Eye_RNAseq_TPM_Log	ENSMUSG00000021208	Ifi27l2b	interferon, alpha-inducible protein 27 like 2B		N/A	12	103.451	1810023F06Rik, ISG12(b2)	217845	N/A		-			103.451	103.457	9	104.554	rsm10000011833	14.6123		0.821083	0.3985	0.160513	1.0945	0.120915	x	x	x	x	x	x	0.755	1.06773	0.3285	0.464569	x	x	x	x	x	x	0.655	0.0890955	x
539	https://genenetwork.org/show_trait?trait_id=ENSMUSG00000007867&dataset=UTHSC_BXD_Young_Adult_Eye_RNAseq_TPM_Log	mouse	BXD	UTHSC_BXD_Young_Adult_Eye_RNAseq_TPM_Log	ENSMUSG00000007867	Ift43	intraflagellar transport 43		N/A	12	86.0825	1700019E19Rik, R75064	76411	N/A		+			86.0825	86.1625	8	97.3788	rs38578518	13.3543		6.44829	6.2825	0.013435	6.8425	0.0629325	x	x	x	x	x	x	6.406	0.106066	6.453	0.0254558	x	x	x	x	x	x	6.5635	0.101116	x
540	https://genenetwork.org/show_trait?trait_id=ENSMUSG00000034168&dataset=UTHSC_BXD_Young_Adult_Eye_RNAseq_TPM_Log	mouse	BXD	UTHSC_BXD_Young_Adult_Eye_RNAseq_TPM_Log	ENSMUSG00000034168	Irf2bpl	interferon regulatory factor 2 binding protein-like		N/A	12	86.8807	6430527G18Rik, Eap1	238330	N/A		-			86.8807	86.8848	14	96.5646	rs3688189	13.6884		6.13285	6.086	0.059397	6.0485	0.211425	x	x	x	x	x	x	6.133	0.25173	5.703	0.137179	x	x	x	x	x	x	6.013	0.0339411	x
541	https://genenetwork.org/show_trait?trait_id=ENSMUSG00000021241&dataset=UTHSC_BXD_Young_Adult_Eye_RNAseq_TPM_Log	mouse	BXD	UTHSC_BXD_Young_Adult_Eye_RNAseq_TPM_Log	ENSMUSG00000021241	Isca2	iron-sulfur cluster assembly 2		N/A	12	84.7733	0710001C05Rik, 5730594E03Rik, Hbld1	74316	N/A		+			84.7733	84.7751	4	28.0621	rsm10000004756	13.199		5.44347	5.4385	0.236881	5.318	0.172534	x	x	x	x	x	x	5.2695	0.109602	5.1425	0.146371	x	x	x	x	x	x	5.534	0.0735391	x
542	https://genenetwork.org/show_trait?trait_id=ENSMUSG00000050671&dataset=UTHSC_BXD_Young_Adult_Eye_RNAseq_TPM_Log	mouse	BXD	UTHSC_BXD_Young_Adult_Eye_RNAseq_TPM_Log	ENSMUSG00000050671	Ism2	isthmin 2		N/A	12	87.2786	Gm264, Thsd3	217738	N/A		-			87.2786	87.2997	2	49.8821	rsm10000002867	17.4213		3.53069	3.361	0.786303	3.4915	0.16617	x	x	x	x	x	x	3.8195	0.251023	3.178	0.357796	x	x	x	x	x	x	3.7465	0.183141	x
543	https://genenetwork.org/show_trait?trait_id=ENSMUSG00000057963&dataset=UTHSC_BXD_Young_Adult_Eye_RNAseq_TPM_Log	mouse	BXD	UTHSC_BXD_Young_Adult_Eye_RNAseq_TPM_Log	ENSMUSG00000057963	Itpk1	inositol 1,3,4-triphosphate 5/6 kinase		N/A	12	102.569	BC031182	217837	N/A		-			102.569	102.705	X	164.683	rsm10000021862	10.1554		6.49096	6.416	0.229103	6.764	0.0523259	x	x	x	x	x	x	6.5205	0.159099	6.278	0.066468	x	x	x	x	x	x	6.4605	0.218496	x
544	https://genenetwork.org/show_trait?trait_id=ENSMUSG00000034271&dataset=UTHSC_BXD_Young_Adult_Eye_RNAseq_TPM_Log	mouse	BXD	UTHSC_BXD_Young_Adult_Eye_RNAseq_TPM_Log	ENSMUSG00000034271	Jdp2	Jun dimerization protein 2		N/A	12	85.599	Jundm2, Jundp2, TIF	81703	N/A		+			85.599	85.6399	10	89.1559	rs45713555	11.5201		6.72575	6.7075	0.1393	6.5095	0.269408	x	x	x	x	x	x	6.5545	0.0247487	6.4475	0.157685	x	x	x	x	x	x	6.8635	0.135057	x
545	https://genenetwork.org/show_trait?trait_id=ENSMUSG00000034402&dataset=UTHSC_BXD_Young_Adult_Eye_RNAseq_TPM_Log	mouse	BXD	UTHSC_BXD_Young_Adult_Eye_RNAseq_TPM_Log	ENSMUSG00000034402	Kcnh5	potassium voltage-gated channel, subfamily H (eag-related), member 5		N/A	12	74.8972	Eag2	238271	N/A		-			74.8972	75.1773	1	10.0938	rsm10000000120	15.0679		2.31625	1.8215	0.590434	2.6805	0.249609	x	x	x	x	x	x	2.0285	0.170413	1.8655	0.214253	x	x	x	x	x	x	2.229	0.646296	x
546	https://genenetwork.org/show_trait?trait_id=ENSMUSG00000033854&dataset=UTHSC_BXD_Young_Adult_Eye_RNAseq_TPM_Log	mouse	BXD	UTHSC_BXD_Young_Adult_Eye_RNAseq_TPM_Log	ENSMUSG00000033854	Kcnk10	potassium channel, subfamily K, member 10		N/A	12	98.4294	1700024D23Rik, 3010005K24Rik, Trek2	72258	N/A		-			98.4294	98.5783	X	151.009	rsm10000021814	10.5257		0.53574	0.741	0.0523259	0.7425	0.0671751	x	x	x	x	x	x	0.553	0.169706	0.544	0.233345	x	x	x	x	x	x	0.4035	0.348604	x
547	https://genenetwork.org/show_trait?trait_id=ENSMUSG00000045404&dataset=UTHSC_BXD_Young_Adult_Eye_RNAseq_TPM_Log	mouse	BXD	UTHSC_BXD_Young_Adult_Eye_RNAseq_TPM_Log	ENSMUSG00000045404	Kcnk13	potassium channel, subfamily K, member 13		N/A	12	99.9645	BB085247, F730021E22Rik, Gm1570, Gm1685	217826	N/A		+			99.9645	100.063	2	173.244	rs46920619	12.3823		2.26292	2.195	0.591141	2.68	0.0749533	x	x	x	x	x	x	2.3665	0.808223	2.3	0.223446	x	x	x	x	x	x	1.851	0.264458	x
548	https://genenetwork.org/show_trait?trait_id=ENSMUSG00000092054&dataset=UTHSC_BXD_Young_Adult_Eye_RNAseq_TPM_Log	mouse	BXD	UTHSC_BXD_Young_Adult_Eye_RNAseq_TPM_Log	ENSMUSG00000092054	Kif4-ps	kinesin family member 4, pseudogene		N/A	12	101.146	4930463M05Rik, Kif4b	74947	N/A		+			101.146	101.15	10	110.403	rs48923609	3.87659		0.000566667	0	0	0	0	x	x	x	x	x	x	0	0	0	0	x	x	x	x	x	x	0	0	x
549	https://genenetwork.org/show_trait?trait_id=ENSMUSG00000021190&dataset=UTHSC_BXD_Young_Adult_Eye_RNAseq_TPM_Log	mouse	BXD	UTHSC_BXD_Young_Adult_Eye_RNAseq_TPM_Log	ENSMUSG00000021190	Lgmn	legumain		N/A	12	102.394	AEP, AI746452, AU022324, Prsc1	19141	N/A		-			102.394	102.44	1	21.6227	rsm10000000244	11.0181		7.84397	7.7605	0.0417193	8.1065	0.0671751	x	x	x	x	x	x	7.9155	0.0657609	7.7085	0.0968736	x	x	x	x	x	x	7.763	0.0311127	x
550	https://genenetwork.org/show_trait?trait_id=ENSMUSG00000085793&dataset=UTHSC_BXD_Young_Adult_Eye_RNAseq_TPM_Log	mouse	BXD	UTHSC_BXD_Young_Adult_Eye_RNAseq_TPM_Log	ENSMUSG00000085793	Lin52	lin-52 homolog (C. elegans)		N/A	12	84.4514	5830457H20Rik	217708	N/A		+			84.4514	84.5461	1	21.6227	rsm10000000244	13.6207		5.56955	5.2115	0.323148	5.6955	0.00919239	x	x	x	x	x	x	5.607	0.195161	5.4665	0.190212	x	x	x	x	x	x	5.315	0.356382	x
551	https://genenetwork.org/show_trait?trait_id=ENSMUSG00000059114&dataset=UTHSC_BXD_Young_Adult_Eye_RNAseq_TPM_Log	mouse	BXD	UTHSC_BXD_Young_Adult_Eye_RNAseq_TPM_Log	ENSMUSG00000059114	Lrrc74a	leucine rich repeat containing 74A		N/A	12	86.7344	EG627607, Gm6772, Lrrc74	627607	N/A		+			86.7344	86.7638	15	61.6937	rs32286262	11.6476		0.0393133	0	0	0	0	x	x	x	x	x	x	0	0	0	0	x	x	x	x	x	x	0	0	x
552	https://genenetwork.org/show_trait?trait_id=ENSMUSG00000002020&dataset=UTHSC_BXD_Young_Adult_Eye_RNAseq_TPM_Log	mouse	BXD	UTHSC_BXD_Young_Adult_Eye_RNAseq_TPM_Log	ENSMUSG00000002020	Ltbp2	latent transforming growth factor beta binding protein 2		N/A	12	84.7832	AW208642	16997	N/A		-			84.7832	84.8765	4	74.2522	rsm10000004956	14.222		3.65974	4.022	0.295571	3.5915	0.279307	x	x	x	x	x	x	3.9155	0.142128	3.2855	0.260922	x	x	x	x	x	x	3.4965	0.119501	x
553	https://genenetwork.org/show_trait?trait_id=ENSMUSG00000042724&dataset=UTHSC_BXD_Young_Adult_Eye_RNAseq_TPM_Log	mouse	BXD	UTHSC_BXD_Young_Adult_Eye_RNAseq_TPM_Log	ENSMUSG00000042724	Map3k9	mitogen-activated protein kinase kinase kinase 9		N/A	12	81.721	E130314H24Rik, Mlk1, Prke1	338372	N/A		-			81.721	81.7812	12	79.9063	rsm10000015255	12.537		3.63862	3.756	0.00141421	3.895	0.268701	x	x	x	x	x	x	3.999	0.113137	3.381	0.0933381	x	x	x	x	x	x	3.4815	0.226981	x
554	https://genenetwork.org/show_trait?trait_id=ENSMUSG00000059436&dataset=UTHSC_BXD_Young_Adult_Eye_RNAseq_TPM_Log	mouse	BXD	UTHSC_BXD_Young_Adult_Eye_RNAseq_TPM_Log	ENSMUSG00000059436	Max	Max protein		N/A	12	76.9373	AA960152, AI875693, bHLHd4, bHLHd5, bHLHd6, bHLHd7, bHLHd8	17187	N/A		-			76.9373	76.9622	1	161.974	rsm10000018342	10.6544		6.42839	6.313	0.0127279	6.468	0.0947523	x	x	x	x	x	x	6.2675	0.269408	6.1905	0.0247487	x	x	x	x	x	x	6.5815	0.174655	x
555	https://genenetwork.org/show_trait?trait_id=ENSMUSG00000002679&dataset=UTHSC_BXD_Young_Adult_Eye_RNAseq_TPM_Log	mouse	BXD	UTHSC_BXD_Young_Adult_Eye_RNAseq_TPM_Log	ENSMUSG00000002679	Med6	mediator complex subunit 6		N/A	12	81.5736	1500012F11Rik, AU019660, AV213303	69792	N/A		-			81.5736	81.595	14	22.9588	rs3658866	9.95386		6.37755	6.5465	0.00353553	6.783	0.0834386	x	x	x	x	x	x	6.028	0.726906	6.1235	0.0671751	x	x	x	x	x	x	6.4615	0.0148492	x
556	https://genenetwork.org/show_trait?trait_id=ENSMUSG00000080575&dataset=UTHSC_BXD_Young_Adult_Eye_RNAseq_TPM_Log	mouse	BXD	UTHSC_BXD_Young_Adult_Eye_RNAseq_TPM_Log	ENSMUSG00000080575	Mir1190	microRNA 1190		N/A	12	101.022	Mirn1190, mmumir1190	100316805	N/A		-			101.022	101.022	1	3.00149	rsm10000000001	0		0	0	0	0	0	x	x	x	x	x	x	0	0	0	0	x	x	x	x	x	x	0	0	x
557	https://genenetwork.org/show_trait?trait_id=ENSMUSG00000105972&dataset=UTHSC_BXD_Young_Adult_Eye_RNAseq_TPM_Log	mouse	BXD	UTHSC_BXD_Young_Adult_Eye_RNAseq_TPM_Log	ENSMUSG00000105972	Mir1843a	microRNA 1843a		N/A	12	80.3916	Mir1843, mir1843a, mmumir1843, mmumir1843a	100526530	N/A		-			80.3916	80.3917	1	3.00149	rsm10000000001	0		0	0	0	0	0	x	x	x	x	x	x	0	0	0	0	x	x	x	x	x	x	0	0	x
558	https://genenetwork.org/show_trait?trait_id=ENSMUSG00000089324&dataset=UTHSC_BXD_Young_Adult_Eye_RNAseq_TPM_Log	mouse	BXD	UTHSC_BXD_Young_Adult_Eye_RNAseq_TPM_Log	ENSMUSG00000089324	Mir1936	microRNA 1936		N/A	12	102.685	mir1936, mmumir1936	100316812	N/A		-			102.685	102.685	1	3.00149	rsm10000000001	0		0	0	0	0	0	x	x	x	x	x	x	0	0	0	0	x	x	x	x	x	x	0	0	x
559	https://genenetwork.org/show_trait?trait_id=ENSMUSG00000092673&dataset=UTHSC_BXD_Young_Adult_Eye_RNAseq_TPM_Log	mouse	BXD	UTHSC_BXD_Young_Adult_Eye_RNAseq_TPM_Log	ENSMUSG00000092673	Mir3067	microRNA 3067		N/A	12	81.1662	mir3067, mmumir3067	100526532	N/A		+			81.1662	81.1662	1	3.00149	rsm10000000001	0		0	0	0	0	0	x	x	x	x	x	x	0	0	0	0	x	x	x	x	x	x	0	0	x
560	https://genenetwork.org/show_trait?trait_id=ENSMUSG00000105428&dataset=UTHSC_BXD_Young_Adult_Eye_RNAseq_TPM_Log	mouse	BXD	UTHSC_BXD_Young_Adult_Eye_RNAseq_TPM_Log	ENSMUSG00000105428	Mir3068	microRNA 3068		N/A	12	87.4377	mir3068, mmumir3068	100526546	N/A		-			87.4377	87.4378	1	3.00149	rsm10000000001	0		0	0	0	0	0	x	x	x	x	x	x	0	0	0	0	x	x	x	x	x	x	0	0	x
561	https://genenetwork.org/show_trait?trait_id=ENSMUSG00000064938&dataset=UTHSC_BXD_Young_Adult_Eye_RNAseq_TPM_Log	mouse	BXD	UTHSC_BXD_Young_Adult_Eye_RNAseq_TPM_Log	ENSMUSG00000064938	Mir3068	predicted gene 50450		N/A	12	87.4377	mir3068, mmumir3068	100526546	N/A		-			87.4377	87.4378	1	3.00149	rsm10000000001	0		0	0	0	0	0	x	x	x	x	x	x	0	0	0	0	x	x	x	x	x	x	0	0	x
562	https://genenetwork.org/show_trait?trait_id=ENSMUSG00000106366&dataset=UTHSC_BXD_Young_Adult_Eye_RNAseq_TPM_Log	mouse	BXD	UTHSC_BXD_Young_Adult_Eye_RNAseq_TPM_Log	ENSMUSG00000106366	Mir3069	microRNA 3069		N/A	12	105.031	mir3069, mmumir3069	100526471	N/A		-			105.031	105.031	1	3.00149	rsm10000000001	0		0	0	0	0	0	x	x	x	x	x	x	0	0	0	0	x	x	x	x	x	x	0	0	x
563	https://genenetwork.org/show_trait?trait_id=ENSMUSG00000092922&dataset=UTHSC_BXD_Young_Adult_Eye_RNAseq_TPM_Log	mouse	BXD	UTHSC_BXD_Young_Adult_Eye_RNAseq_TPM_Log	ENSMUSG00000092922	Mir5101	microRNA 5101		N/A	12	75.9091	mmumir5101, mumir5101	100628610	N/A		+			75.9091	75.9092	1	3.00149	rsm10000000001	0		0	0	0	0	0	x	x	x	x	x	x	0	0	0	0	x	x	x	x	x	x	0	0	x
564	https://genenetwork.org/show_trait?trait_id=ENSMUSG00000092738&dataset=UTHSC_BXD_Young_Adult_Eye_RNAseq_TPM_Log	mouse	BXD	UTHSC_BXD_Young_Adult_Eye_RNAseq_TPM_Log	ENSMUSG00000092738	Mir5135	microRNA 5135		N/A	12	76.5331	mir5135, mmumir5135, mumir5135	100628604	N/A		-			76.5331	76.5332	1	3.00149	rsm10000000001	0		0	0	0	0	0	x	x	x	x	x	x	0	0	0	0	x	x	x	x	x	x	0	0	x
565	https://genenetwork.org/show_trait?trait_id=ENSMUSG00000098263&dataset=UTHSC_BXD_Young_Adult_Eye_RNAseq_TPM_Log	mouse	BXD	UTHSC_BXD_Young_Adult_Eye_RNAseq_TPM_Log	ENSMUSG00000098263	Mir6938	microRNA 6938		N/A	12	85.2459	Gm27519, mmumir6938	102466769	N/A		-			85.2459	85.246	1	3.00149	rsm10000000001	0		0	0	0	0	0	x	x	x	x	x	x	0	0	0	0	x	x	x	x	x	x	0	0	x
566	https://genenetwork.org/show_trait?trait_id=ENSMUSG00000098931&dataset=UTHSC_BXD_Young_Adult_Eye_RNAseq_TPM_Log	mouse	BXD	UTHSC_BXD_Young_Adult_Eye_RNAseq_TPM_Log	ENSMUSG00000098931	Mir8099-2	microRNA 8099-2		N/A	12	93.9273	Gm27692, mmumir80992	102466888	N/A		+			93.9273	93.9275	3	90.6936	rsm10000004287	236.973		2.0047	0	0	0.6765	0.956715	x	x	x	x	x	x	0.4385	0.620133	4.544	0.142836	x	x	x	x	x	x	5.0635	0.983586	x
567	https://genenetwork.org/show_trait?trait_id=ENSMUSG00000021245&dataset=UTHSC_BXD_Young_Adult_Eye_RNAseq_TPM_Log	mouse	BXD	UTHSC_BXD_Young_Adult_Eye_RNAseq_TPM_Log	ENSMUSG00000021245	Mlh3	mutL homolog 3		N/A	12	85.2345	AV125803, BB126472	217716	N/A		-			85.2345	85.2706	15	58	rsm10000000055	12.4829		4.2236	3.9745	0.0289914	4.5585	0.137886	x	x	x	x	x	x	4.3925	0.177484	4.1065	0.0601041	x	x	x	x	x	x	4.2345	0.125158	x
568	https://genenetwork.org/show_trait?trait_id=ENSMUSG00000096458&dataset=UTHSC_BXD_Young_Adult_Eye_RNAseq_TPM_Log	mouse	BXD	UTHSC_BXD_Young_Adult_Eye_RNAseq_TPM_Log	ENSMUSG00000096458	Moap1	modulator of apoptosis 1		N/A	12	102.742	AA987038, Map1, Pnma4	64113	N/A		-			102.742	102.744	1	3.00149	rsm10000000001	0		0	0	0	0	0	x	x	x	x	x	x	0	0	0	0	x	x	x	x	x	x	0	0	x
569	https://genenetwork.org/show_trait?trait_id=ENSMUSG00000021112&dataset=UTHSC_BXD_Young_Adult_Eye_RNAseq_TPM_Log	mouse	BXD	UTHSC_BXD_Young_Adult_Eye_RNAseq_TPM_Log	ENSMUSG00000021112	Mpp5	membrane protein, palmitoylated 5 (MAGUK p55 subfamily member 5)		N/A	12	78.7489	3830420B02Rik, AI255216, AI644496, Pals1	56217	N/A		+			78.7489	78.8407	1	40.8524	rsm10000044302	12.2187		4.66385	4.6665	0.00353553	4.9395	0.0304056	x	x	x	x	x	x	4.847	0.178191	4.666	0.230517	x	x	x	x	x	x	4.597	0.0367696	x
570	https://genenetwork.org/show_trait?trait_id=ENSMUSG00000021048&dataset=UTHSC_BXD_Young_Adult_Eye_RNAseq_TPM_Log	mouse	BXD	UTHSC_BXD_Young_Adult_Eye_RNAseq_TPM_Log	ENSMUSG00000021048	Mthfd1	methylenetetrahydrofolate dehydrogenase (NADP+ dependent), methenyltetrahydrofolate cyclohydrolase, formyltetrahydrofolate synthase		N/A	12	76.2553	Dcs, E430024A07Rik, Mthfd	108156	N/A		+			76.2553	76.3198	10	67.6163	rs13480629	17.0844		4.50088	4.3835	0.318905	4.584	0.0608112	x	x	x	x	x	x	4.4905	0.0417193	4.3475	0.275065	x	x	x	x	x	x	4.4645	0.198697	x
571	https://genenetwork.org/show_trait?trait_id=ENSMUSG00000113178&dataset=UTHSC_BXD_Young_Adult_Eye_RNAseq_TPM_Log	mouse	BXD	UTHSC_BXD_Young_Adult_Eye_RNAseq_TPM_Log	ENSMUSG00000113178	Mylf-ps	myosin light chain, alkali, fast skeletal muscle, pseudogene		N/A	12	101.222	Not available	17902	N/A		-			101.222	101.222	1	3.00149	rsm10000000001	0		0	0	0	0	0	x	x	x	x	x	x	0	0	0	0	x	x	x	x	x	x	0	0	x
572	https://genenetwork.org/show_trait?trait_id=ENSMUSG00000064714&dataset=UTHSC_BXD_Young_Adult_Eye_RNAseq_TPM_Log	mouse	BXD	UTHSC_BXD_Young_Adult_Eye_RNAseq_TPM_Log	ENSMUSG00000064714	n-R5s62	nuclear encoded rRNA 5S 62		N/A	12	82.1505	Not available		N/A		+			82.1505	82.1506	1	3.00149	rsm10000000001	0		0	0	0	0	0	x	x	x	x	x	x	0	0	0	0	x	x	x	x	x	x	0	0	x
573	https://genenetwork.org/show_trait?trait_id=ENSMUSG00000084705&dataset=UTHSC_BXD_Young_Adult_Eye_RNAseq_TPM_Log	mouse	BXD	UTHSC_BXD_Young_Adult_Eye_RNAseq_TPM_Log	ENSMUSG00000084705	n-R5s63	nuclear encoded rRNA 5S 63		N/A	12	82.5854	Not available		N/A		-			82.5854	82.5855	1	3.00149	rsm10000000001	0		0	0	0	0	0	x	x	x	x	x	x	0	0	0	0	x	x	x	x	x	x	0	0	x
574	https://genenetwork.org/show_trait?trait_id=ENSMUSG00000075973&dataset=UTHSC_BXD_Young_Adult_Eye_RNAseq_TPM_Log	mouse	BXD	UTHSC_BXD_Young_Adult_Eye_RNAseq_TPM_Log	ENSMUSG00000075973	n-R5s64	nuclear encoded rRNA 5S 64		N/A	12	85.7185	Not available		N/A		-			85.7185	85.7186	1	3.00149	rsm10000000001	0		0	0	0	0	0	x	x	x	x	x	x	0	0	0	0	x	x	x	x	x	x	0	0	x
575	https://genenetwork.org/show_trait?trait_id=ENSMUSG00000064548&dataset=UTHSC_BXD_Young_Adult_Eye_RNAseq_TPM_Log	mouse	BXD	UTHSC_BXD_Young_Adult_Eye_RNAseq_TPM_Log	ENSMUSG00000064548	n-R5s65	nuclear encoded rRNA 5S 65		N/A	12	90.8016	Not available		N/A		+			90.8016	90.8017	1	3.00149	rsm10000000001	0		0	0	0	0	0	x	x	x	x	x	x	0	0	0	0	x	x	x	x	x	x	0	0	x
576	https://genenetwork.org/show_trait?trait_id=ENSMUSG00000113902&dataset=UTHSC_BXD_Young_Adult_Eye_RNAseq_TPM_Log	mouse	BXD	UTHSC_BXD_Young_Adult_Eye_RNAseq_TPM_Log	ENSMUSG00000113902	Ndufb1-ps	NADH:ubiquinone oxidoreductase subunit B1		N/A	12	101.968	100040297, Gm2695	102631912	N/A		-			101.968	101.977	12	104.281	rs244426911	19.6792		5.7758	5.988	0.0537401	5.568	0.0608112	x	x	x	x	x	x	5.3575	0.190212	5.44	0.145664	x	x	x	x	x	x	5.87	0.0452548	x
577	https://genenetwork.org/show_trait?trait_id=ENSMUSG00000034290&dataset=UTHSC_BXD_Young_Adult_Eye_RNAseq_TPM_Log	mouse	BXD	UTHSC_BXD_Young_Adult_Eye_RNAseq_TPM_Log	ENSMUSG00000034290	Nek9	NIMA (never in mitosis gene a)-related expressed kinase 9		N/A	12	85.2995	C130021H08Rik	217718	N/A		-			85.2995	85.3394	10	68.2971	rs29357240	13.0874		6.7558	6.784	0.0381838	6.852	0.00989949	x	x	x	x	x	x	6.838	0.0509117	6.617	0.182434	x	x	x	x	x	x	6.843	0.00424264	x
578	https://genenetwork.org/show_trait?trait_id=ENSMUSG00000021032&dataset=UTHSC_BXD_Young_Adult_Eye_RNAseq_TPM_Log	mouse	BXD	UTHSC_BXD_Young_Adult_Eye_RNAseq_TPM_Log	ENSMUSG00000021032	Ngb	neuroglobin		N/A	12	87.0975	Not available	64242	N/A		-			87.0975	87.1025	5	66.6127	rsm10000006342	10.2977		2.90597	2.8515	0.212839	2.52	0.298399	x	x	x	x	x	x	3.081	0.0890955	2.3005	0.424971	x	x	x	x	x	x	3.051	0.239002	x
579	https://genenetwork.org/show_trait?trait_id=ENSMUSG00000072919&dataset=UTHSC_BXD_Young_Adult_Eye_RNAseq_TPM_Log	mouse	BXD	UTHSC_BXD_Young_Adult_Eye_RNAseq_TPM_Log	ENSMUSG00000072919	Noxred1	NADP+ dependent oxidoreductase domain containing 1		N/A	12	87.221	4933437F05Rik	71275	N/A		-			87.221	87.2387	19	34.2017	rsm10002113007	16.8552		2.57459	2.6975	0.333047	3.079	0.282843	x	x	x	x	x	x	2.423	0.0268701	1.7435	0.375474	x	x	x	x	x	x	2.7725	0.20294	x
580	https://genenetwork.org/show_trait?trait_id=ENSMUSG00000021242&dataset=UTHSC_BXD_Young_Adult_Eye_RNAseq_TPM_Log	mouse	BXD	UTHSC_BXD_Young_Adult_Eye_RNAseq_TPM_Log	ENSMUSG00000021242	Npc2	NPC intracellular cholesterol transporter 2		N/A	12	84.7546	2700012J19Rik, AA408070, AU045843, HE1	67963	N/A		-			84.7546	84.7732	14	25.4473	rsm10000017126	12.0795		5.99967	5.937	0.202233	5.945	0.0961665	x	x	x	x	x	x	5.9485	0.150614	5.8145	0.0346482	x	x	x	x	x	x	5.9815	0.0615183	x
581	https://genenetwork.org/show_trait?trait_id=ENSMUSG00000021179&dataset=UTHSC_BXD_Young_Adult_Eye_RNAseq_TPM_Log	mouse	BXD	UTHSC_BXD_Young_Adult_Eye_RNAseq_TPM_Log	ENSMUSG00000021179	Nrde2	nrde-2 necessary for RNA interference, domain containing		N/A	12	100.125	6720454P05Rik	217827	N/A		-			100.125	100.16	14	61.2392	rsm10000017500	13.6631		4.92849	4.423	0.0961665	4.929	0.0466691	x	x	x	x	x	x	5.2025	0.0784888	4.8465	0.276479	x	x	x	x	x	x	5.1115	0.0982878	x
582	https://genenetwork.org/show_trait?trait_id=ENSMUSG00000066392&dataset=UTHSC_BXD_Young_Adult_Eye_RNAseq_TPM_Log	mouse	BXD	UTHSC_BXD_Young_Adult_Eye_RNAseq_TPM_Log	ENSMUSG00000066392	Nrxn3	neurexin III		N/A	12	88.7229	Not available	18191	N/A		+			88.7229	90.3349	8	17.0322	rsm10000010247	13.7228		5.7541	5.7035	0.32739	6.029	0.0113137	x	x	x	x	x	x	5.8185	0.0586899	5.57	0.0622254	x	x	x	x	x	x	5.694	0.202233	x
583	https://genenetwork.org/show_trait?trait_id=ENSMUSG00000021224&dataset=UTHSC_BXD_Young_Adult_Eye_RNAseq_TPM_Log	mouse	BXD	UTHSC_BXD_Young_Adult_Eye_RNAseq_TPM_Log	ENSMUSG00000021224	Numb	NUMB endocytic adaptor protein		N/A	12	83.794	Nb	18222	N/A		-			83.794	83.9219	11	73.2672	rsm10000014113	13.9175		5.99904	5.865	0.0311127	6.307	0.0905097	x	x	x	x	x	x	6.029	0.0367696	5.7575	0.171827	x	x	x	x	x	x	6.123	0.086267	x
584	https://genenetwork.org/show_trait?trait_id=ENSMUSG00000096576&dataset=UTHSC_BXD_Young_Adult_Eye_RNAseq_TPM_Log	mouse	BXD	UTHSC_BXD_Young_Adult_Eye_RNAseq_TPM_Log	ENSMUSG00000096576	Oog1	oogenesin 1		N/A	12	87.6027	Oog, c1	193322	N/A		+			87.6027	87.6089	12	86.909	rs13481573	28.3827		0.09696	0	0	0	0	x	x	x	x	x	x	0	0	0	0	x	x	x	x	x	x	0	0	x
585	https://genenetwork.org/show_trait?trait_id=ENSMUSG00000021203&dataset=UTHSC_BXD_Young_Adult_Eye_RNAseq_TPM_Log	mouse	BXD	UTHSC_BXD_Young_Adult_Eye_RNAseq_TPM_Log	ENSMUSG00000021203	Otub2	OTU domain, ubiquitin aldehyde binding 2		N/A	12	103.389	2010015L18Rik, 4930586I02Rik, AI413508, AW557219, OTB2, OTU2	68149	N/A		+			103.389	103.406	19	41.8851	rsm10002113302	11.8116		4.77861	4.618	0.0989949	4.7635	0.0176777	x	x	x	x	x	x	4.992	0.162635	4.5505	0.0912168	x	x	x	x	x	x	4.665	0.195161	x
586	https://genenetwork.org/show_trait?trait_id=ENSMUSG00000021223&dataset=UTHSC_BXD_Young_Adult_Eye_RNAseq_TPM_Log	mouse	BXD	UTHSC_BXD_Young_Adult_Eye_RNAseq_TPM_Log	ENSMUSG00000021223	Papln	papilin, proteoglycan-like sulfated glycoprotein		N/A	12	83.7636	E030033C16Rik	170721	N/A		+			83.7636	83.7924	14	71.6998	rsm10000017586	9.50537		2.94185	3.033	0.248902	3.044	0.0947523	x	x	x	x	x	x	2.867	0.124451	2.476	0.0438406	x	x	x	x	x	x	2.8735	0.0304056	x
587	https://genenetwork.org/show_trait?trait_id=ENSMUSG00000021111&dataset=UTHSC_BXD_Young_Adult_Eye_RNAseq_TPM_Log	mouse	BXD	UTHSC_BXD_Young_Adult_Eye_RNAseq_TPM_Log	ENSMUSG00000021111	Papola	poly (A) polymerase alpha		N/A	12	105.785	Pap, PapIII, Plap	18789	N/A		+			105.785	105.839	19	52.7913	rsm10002113714	11.3697		6.63951	6.556	0.0438406	6.96	0.0183848	x	x	x	x	x	x	6.759	0.244659	6.448	0.209304	x	x	x	x	x	x	6.706	0.0579828	x
588	https://genenetwork.org/show_trait?trait_id=ENSMUSG00000021140&dataset=UTHSC_BXD_Young_Adult_Eye_RNAseq_TPM_Log	mouse	BXD	UTHSC_BXD_Young_Adult_Eye_RNAseq_TPM_Log	ENSMUSG00000021140	Pcnx	pecanex homolog		N/A	12	81.86	2900024E21Rik, 3526401J03Rik, AF096286, AI327143, AI413187, Pcnx1, Pcnxl1	54604	N/A		+			81.86	82.0009	1	163.311	rsm10000001918	8.71941		5.01609	4.9975	0.0473761	5.4285	0.0148492	x	x	x	x	x	x	5.2335	0.113844	4.9965	0.0841457	x	x	x	x	x	x	4.9965	0.00919239	x
589	https://genenetwork.org/show_trait?trait_id=ENSMUSG00000004791&dataset=UTHSC_BXD_Young_Adult_Eye_RNAseq_TPM_Log	mouse	BXD	UTHSC_BXD_Young_Adult_Eye_RNAseq_TPM_Log	ENSMUSG00000004791	Pgf	placental growth factor		N/A	12	85.1666	AI854365, PIGF, Plgf	18654	N/A		-			85.1666	85.1778	1	35.1814	rsm10000003993	14.8446		3.29592	3.379	0.506288	2.8655	0.0289914	x	x	x	x	x	x	2.8575	0.413657	2.326	0.820244	x	x	x	x	x	x	3.0305	0.255266	x
590	https://genenetwork.org/show_trait?trait_id=ENSMUSG00000021120&dataset=UTHSC_BXD_Young_Adult_Eye_RNAseq_TPM_Log	mouse	BXD	UTHSC_BXD_Young_Adult_Eye_RNAseq_TPM_Log	ENSMUSG00000021120	Pigh	phosphatidylinositol glycan anchor biosynthesis, class H		N/A	12	79.0807	2210416H01Rik, A930028P05Rik	110417	N/A		-			79.0807	79.0897	19	34.2017	rsm10002113007	10.1121		3.74645	3.6235	0.284964	4.1365	0.195869	x	x	x	x	x	x	3.781	0.407293	3.5295	0.338704	x	x	x	x	x	x	3.9315	0.115258	x
591	https://genenetwork.org/show_trait?trait_id=ENSMUSG00000021118&dataset=UTHSC_BXD_Young_Adult_Eye_RNAseq_TPM_Log	mouse	BXD	UTHSC_BXD_Young_Adult_Eye_RNAseq_TPM_Log	ENSMUSG00000021118	Plek2	pleckstrin 2		N/A	12	78.8887	Not available	27260	N/A		-			78.8887	78.907	6	49.5246	rsm10000007162	17.4492		3.67496	3.6595	0.157685	3.669	0.366281	x	x	x	x	x	x	3.6335	0.437699	3.243	0.555786	x	x	x	x	x	x	4.3735	0.156271	x
592	https://genenetwork.org/show_trait?trait_id=ENSMUSG00000066438&dataset=UTHSC_BXD_Young_Adult_Eye_RNAseq_TPM_Log	mouse	BXD	UTHSC_BXD_Young_Adult_Eye_RNAseq_TPM_Log	ENSMUSG00000066438	Plekhd1	pleckstrin homology domain containing, family D (with coiled-coil domains) member 1		N/A	12	80.6926	3830431G21Rik	217682	N/A		+			80.6926	80.7242	15	90.7788	rsm10000018916	14.5449		5.44231	5.2035	0.214253	5.8985	0.0106066	x	x	x	x	x	x	5.762	0.195161	4.9045	0.221324	x	x	x	x	x	x	5.242	0.0523259	x
593	https://genenetwork.org/show_trait?trait_id=ENSMUSG00000044062&dataset=UTHSC_BXD_Young_Adult_Eye_RNAseq_TPM_Log	mouse	BXD	UTHSC_BXD_Young_Adult_Eye_RNAseq_TPM_Log	ENSMUSG00000044062	Plekhd1os	pleckstrin homology domain containing, family D (with coiled-coil domains) member 1, opposite strand		N/A	12	80.6864	0610009B14Rik	68354	N/A		-			80.6864	80.6925	18	88.7662	rsm10000020807	12.6208		2.3489	2.208	0.633568	2.3345	0.0558614	x	x	x	x	x	x	1.9845	0.835093	1.8875	1.14198	x	x	x	x	x	x	1.633	0.725492	x
594	https://genenetwork.org/show_trait?trait_id=ENSMUSG00000052609&dataset=UTHSC_BXD_Young_Adult_Eye_RNAseq_TPM_Log	mouse	BXD	UTHSC_BXD_Young_Adult_Eye_RNAseq_TPM_Log	ENSMUSG00000052609	Plekhg3	pleckstrin homology domain containing, family G (with RhoGef domain) member 3		N/A	12	76.5309	BC030417	263406	N/A		+			76.5309	76.5805	10	96.4217	rsm10000012684	10.6261		5.62656	5.6715	0.0841457	5.62	0.0127279	x	x	x	x	x	x	5.5415	0.171827	5.4285	0.16617	x	x	x	x	x	x	5.8365	0.0106066	x
595	https://genenetwork.org/show_trait?trait_id=ENSMUSG00000060716&dataset=UTHSC_BXD_Young_Adult_Eye_RNAseq_TPM_Log	mouse	BXD	UTHSC_BXD_Young_Adult_Eye_RNAseq_TPM_Log	ENSMUSG00000060716	Plekhh1	pleckstrin homology domain containing, family H (with MyTH4 domain) member 1		N/A	12	79.0292	AV308913, C77772, D630024D12Rik, mKIAA1200	211945	N/A		+			79.0292	79.0817	1	163.311	rsm10000001918	9.48187		3.96666	4.069	0.0480833	4.304	0.0579828	x	x	x	x	x	x	3.9395	0.0162635	3.9645	0.00919239	x	x	x	x	x	x	4.1985	0.0968736	x
596	https://genenetwork.org/show_trait?trait_id=ENSMUSG00000054383&dataset=UTHSC_BXD_Young_Adult_Eye_RNAseq_TPM_Log	mouse	BXD	UTHSC_BXD_Young_Adult_Eye_RNAseq_TPM_Log	ENSMUSG00000054383	Pnma1	paraneoplastic antigen MA1		N/A	12	84.1461	5730402C15Rik	70481	N/A		-			84.1461	84.1485	2	103.173	rsm10000029892	11.9688		1.50952	1.6835	0.0586899	1.76	0.190919	x	x	x	x	x	x	1.807	0.732563	0.8405	0.340118	x	x	x	x	x	x	1.8645	0.292035	x
597	https://genenetwork.org/show_trait?trait_id=ENSMUSG00000034126&dataset=UTHSC_BXD_Young_Adult_Eye_RNAseq_TPM_Log	mouse	BXD	UTHSC_BXD_Young_Adult_Eye_RNAseq_TPM_Log	ENSMUSG00000034126	Pomt2	protein-O-mannosyltransferase 2		N/A	12	87.1069	Not available	217734	N/A		-			87.1069	87.148	6	104.265	rsm10000073772	13.5945		4.61161	4.5105	0.248194	4.8535	0.0982878	x	x	x	x	x	x	4.638	0.240416	4.5575	0.0813173	x	x	x	x	x	x	4.7255	0.0445477	x
598	https://genenetwork.org/show_trait?trait_id=ENSMUSG00000052221&dataset=UTHSC_BXD_Young_Adult_Eye_RNAseq_TPM_Log	mouse	BXD	UTHSC_BXD_Young_Adult_Eye_RNAseq_TPM_Log	ENSMUSG00000052221	Ppp1r36	protein phosphatase 1, regulatory subunit 36		N/A	12	76.4175	Gm70	210762	N/A		+			76.4175	76.4395	12	28.3255	rsm10000014825	9.20217		0.389321	0.049	0.0692965	0.33	0.0608112	x	x	x	x	x	x	0.953	0.0183848	0.065	0.0919239	x	x	x	x	x	x	0.2315	0.113844	x
599	https://genenetwork.org/show_trait?trait_id=ENSMUSG00000021051&dataset=UTHSC_BXD_Young_Adult_Eye_RNAseq_TPM_Log	mouse	BXD	UTHSC_BXD_Young_Adult_Eye_RNAseq_TPM_Log	ENSMUSG00000021051	Ppp2r5e	protein phosphatase 2, regulatory subunit B', epsilon		N/A	12	75.4509	4633401M22Rik, B56beta	26932	N/A		-			75.4509	75.5962	15	60.0387	rs47695923	10.2031		6.57343	6.442	0.0424264	6.8775	0.0502046	x	x	x	x	x	x	6.7495	0.211425	6.417	0.0975807	x	x	x	x	x	x	6.513	0.0141421	x
600	https://genenetwork.org/show_trait?trait_id=ENSMUSG00000041846&dataset=UTHSC_BXD_Young_Adult_Eye_RNAseq_TPM_Log	mouse	BXD	UTHSC_BXD_Young_Adult_Eye_RNAseq_TPM_Log	ENSMUSG00000041846	Ppp4r3a	protein phosphatase 4 regulatory subunit 3A		N/A	12	101.039	1110034C04Rik, BC064465, Smek1, mKIAA2010	68734	N/A		-			101.039	101.084	11	73.2672	rsm10000014113	11.0504		3.6811	3.816	0.16122	4.213	0.0424264	x	x	x	x	x	x	3.9395	0.120915	3.6395	0.17607	x	x	x	x	x	x	3.6775	0.111016	x
601	https://genenetwork.org/show_trait?trait_id=ENSMUSG00000021209&dataset=UTHSC_BXD_Young_Adult_Eye_RNAseq_TPM_Log	mouse	BXD	UTHSC_BXD_Young_Adult_Eye_RNAseq_TPM_Log	ENSMUSG00000021209	Ppp4r4	protein phosphatase 4, regulatory subunit 4		N/A	12	103.532	8430415E04Rik, mKIAA1622	74521	N/A		+			103.532	103.614	12	29.6068	rsm10000014874	15.1082		2.84403	2.967	0.0692965	2.986	0.181019	x	x	x	x	x	x	2.849	0.381838	2.205	0.322441	x	x	x	x	x	x	2.8455	0.270822	x
602	https://genenetwork.org/show_trait?trait_id=ENSMUSG00000041669&dataset=UTHSC_BXD_Young_Adult_Eye_RNAseq_TPM_Log	mouse	BXD	UTHSC_BXD_Young_Adult_Eye_RNAseq_TPM_Log	ENSMUSG00000041669	Prima1	proline rich membrane anchor 1		N/A	12	103.197	B230212M13Rik, BB120497, PRiMA	170952	N/A		-			103.197	103.242	2	157.353	rs27323024	11.0514		5.2056	5.1265	0.178898	6.0535	0.171827	x	x	x	x	x	x	5.4355	0.0516188	4.8665	0.412243	x	x	x	x	x	x	5.147	0.319612	x
603	https://genenetwork.org/show_trait?trait_id=ENSMUSG00000042320&dataset=UTHSC_BXD_Young_Adult_Eye_RNAseq_TPM_Log	mouse	BXD	UTHSC_BXD_Young_Adult_Eye_RNAseq_TPM_Log	ENSMUSG00000042320	Prox2	prospero homeobox 2		N/A	12	85.0864	1700058C01Rik	73422	N/A		-			85.0864	85.1108	1	183.578	rsm10000002301	11.0454		3.23339	3.205	0.0735391	3.51	0.274357	x	x	x	x	x	x	3.0385	0.0318198	2.811	0.0707107	x	x	x	x	x	x	3.1315	0.143543	x
604	https://genenetwork.org/show_trait?trait_id=ENSMUSG00000093629&dataset=UTHSC_BXD_Young_Adult_Eye_RNAseq_TPM_Log	mouse	BXD	UTHSC_BXD_Young_Adult_Eye_RNAseq_TPM_Log	ENSMUSG00000093629	Prox2os	prospero homeobox 2 opposite strand		N/A	12	85.0864	Gm19357	102634300	N/A		+			85.0864	85.0882	10	60.1855	rs13480620	13.3434		0.279077	0	0	0.5755	0.340118	x	x	x	x	x	x	0.442	0.625082	0	0	x	x	x	x	x	x	0.109	0.154149	x
605	https://genenetwork.org/show_trait?trait_id=ENSMUSG00000019969&dataset=UTHSC_BXD_Young_Adult_Eye_RNAseq_TPM_Log	mouse	BXD	UTHSC_BXD_Young_Adult_Eye_RNAseq_TPM_Log	ENSMUSG00000019969	Psen1	presenilin 1		N/A	12	83.6882	Ad3h, PS1, PS1, S182	19164	N/A		+			83.6882	83.7352	8	75.0511	rsm10000010330	11.2612		5.91173	5.8385	0.215668	6.0555	0.164756	x	x	x	x	x	x	6.0405	0.0586899	5.9355	0.0106066	x	x	x	x	x	x	5.936	0.0325269	x
606	https://genenetwork.org/show_trait?trait_id=ENSMUSG00000021178&dataset=UTHSC_BXD_Young_Adult_Eye_RNAseq_TPM_Log	mouse	BXD	UTHSC_BXD_Young_Adult_Eye_RNAseq_TPM_Log	ENSMUSG00000021178	Psmc1	protease (prosome, macropain) 26S subunit, ATPase 1		N/A	12	100.11	AI325227, P26s4, Rpt2/S4, S4, rpt2	19179	N/A		+			100.11	100.123	14	21.4106	rs30767507	14.3585		7.74404	7.7695	0.137886	7.518	0.0650538	x	x	x	x	x	x	7.6905	0.00494975	7.63	0.0890955	x	x	x	x	x	x	7.8295	0.0219203	x
607	https://genenetwork.org/show_trait?trait_id=ENSMUSG00000072946&dataset=UTHSC_BXD_Young_Adult_Eye_RNAseq_TPM_Log	mouse	BXD	UTHSC_BXD_Young_Adult_Eye_RNAseq_TPM_Log	ENSMUSG00000072946	Ptgr2	prostaglandin reductase 2		N/A	12	84.2852	1810016I24Rik, 9130222H03Rik, 9630002F03Rik, AI838763, B830026H24Rik, PGR2, PRG2, Zadh1	77219	N/A		+			84.2852	84.3158	1	37.6751	rsm10000004274	9.50116		4.42605	4.5205	0.122329	4.543	0.0905097	x	x	x	x	x	x	4.708	0.0155564	4.6235	0.10253	x	x	x	x	x	x	4.167	0.0381838	x
608	https://genenetwork.org/show_trait?trait_id=ENSMUSG00000021009&dataset=UTHSC_BXD_Young_Adult_Eye_RNAseq_TPM_Log	mouse	BXD	UTHSC_BXD_Young_Adult_Eye_RNAseq_TPM_Log	ENSMUSG00000021009	Ptpn21	protein tyrosine phosphatase, non-receptor type 21		N/A	12	98.6767	PTPD1, PTPRL10	24000	N/A		-			98.6767	98.7374	1	163.311	rsm10000001918	19.5969		5.77465	5.814	0.0296985	5.965	0.108894	x	x	x	x	x	x	5.941	0.120208	5.6725	0.0799031	x	x	x	x	x	x	5.8365	0.183141	x
609	https://genenetwork.org/show_trait?trait_id=ENSMUSG00000021062&dataset=UTHSC_BXD_Young_Adult_Eye_RNAseq_TPM_Log	mouse	BXD	UTHSC_BXD_Young_Adult_Eye_RNAseq_TPM_Log	ENSMUSG00000021062	Rab15	RAB15, member RAS oncogene family		N/A	12	76.798	2310012G06Rik, AI840042	104886	N/A		-			76.798	76.8229	1	3.00149	rsm10000000001	0		0	0	0	0	0	x	x	x	x	x	x	0	0	0	0	x	x	x	x	x	x	0	0	x
610	https://genenetwork.org/show_trait?trait_id=ENSMUSG00000059060&dataset=UTHSC_BXD_Young_Adult_Eye_RNAseq_TPM_Log	mouse	BXD	UTHSC_BXD_Young_Adult_Eye_RNAseq_TPM_Log	ENSMUSG00000059060	Rad51b	RAD51 paralog B		N/A	12	79.2973	AI553500, R51H2, Rad51l1, mREC2	19363	N/A		+			79.2973	79.8147	15	76.7147	rsm10000186811	17.5258		2.76859	2.567	0.149907	3.1575	0.272236	x	x	x	x	x	x	2.6845	0.072832	2.4815	0.61589	x	x	x	x	x	x	2.7385	0.160513	x
611	https://genenetwork.org/show_trait?trait_id=ENSMUSG00000010608&dataset=UTHSC_BXD_Young_Adult_Eye_RNAseq_TPM_Log	mouse	BXD	UTHSC_BXD_Young_Adult_Eye_RNAseq_TPM_Log	ENSMUSG00000010608	Rbm25	RNA binding motif protein 25		N/A	12	83.6312	2600011C06Rik, 2610015J01Rik, A130095G20Rik, AI159652, AL023075, AU043498, RNPC7	67039	N/A		+			83.6312	83.6831	5	54.5938	rsm10000006198	11.0468		5.7757	5.6625	0.133643	6.0835	0.0431335	x	x	x	x	x	x	5.8805	0.123744	5.489	0.408708	x	x	x	x	x	x	5.9385	0.00070711	x
612	https://genenetwork.org/show_trait?trait_id=ENSMUSG00000066441&dataset=UTHSC_BXD_Young_Adult_Eye_RNAseq_TPM_Log	mouse	BXD	UTHSC_BXD_Young_Adult_Eye_RNAseq_TPM_Log	ENSMUSG00000066441	Rdh11	retinol dehydrogenase 11		N/A	12	79.1743	2610319N22Rik, AI428145, AU045252, Arsdr1, C85936, CGI82, HCBP12, M42C60, Mdt1, Psdr1, SCALD, UBE1c1, Ube1c, ralR1	17252	N/A		-			79.1743	79.1923	14	39.7249	rs30519739	11.0714		5.66037	5.815	0.113137	5.979	0.106066	x	x	x	x	x	x	5.639	0.158392	5.357	0.151321	x	x	x	x	x	x	5.6695	0.101116	x
613	https://genenetwork.org/show_trait?trait_id=ENSMUSG00000021123&dataset=UTHSC_BXD_Young_Adult_Eye_RNAseq_TPM_Log	mouse	BXD	UTHSC_BXD_Young_Adult_Eye_RNAseq_TPM_Log	ENSMUSG00000021123	Rdh12	retinol dehydrogenase 12		N/A	12	79.2089	Not available	77974	N/A		+			79.2089	79.2227	7	17.1341	rs36485889	8.0521		8.39087	8.3545	0.0360624	8.646	0.195161	x	x	x	x	x	x	8.4615	0.280721	8.1835	0.127986	x	x	x	x	x	x	8.576	0.0311127	x
614	https://genenetwork.org/show_trait?trait_id=ENSMUSG00000021219&dataset=UTHSC_BXD_Young_Adult_Eye_RNAseq_TPM_Log	mouse	BXD	UTHSC_BXD_Young_Adult_Eye_RNAseq_TPM_Log	ENSMUSG00000021219	Rgs6	regulator of G-protein signaling 6		N/A	12	82.5883	Not available	50779	N/A		+			82.5883	83.1621	8	18.4451	rsm10000102498	15.1155		4.27547	4.0015	0.0445477	4.4955	0.0756604	x	x	x	x	x	x	4.357	0.0282843	4.0295	0.16617	x	x	x	x	x	x	4.0985	0.0615183	x
615	https://genenetwork.org/show_trait?trait_id=ENSMUSG00000046768&dataset=UTHSC_BXD_Young_Adult_Eye_RNAseq_TPM_Log	mouse	BXD	UTHSC_BXD_Young_Adult_Eye_RNAseq_TPM_Log	ENSMUSG00000046768	Rhoj	ras homolog family member J		N/A	12	75.3083	1110005O19Rik, AW210585, Arhj, TC10L, TCL	80837	N/A		+			75.3083	75.4015	11	120.653	rsm10000014692	13.1793		4.14447	4.4235	0.318905	4.539	0.0367696	x	x	x	x	x	x	4.2355	0.118087	4.199	0.285671	x	x	x	x	x	x	4.2665	0.262337	x
616	https://genenetwork.org/show_trait?trait_id=ENSMUSG00000044456&dataset=UTHSC_BXD_Young_Adult_Eye_RNAseq_TPM_Log	mouse	BXD	UTHSC_BXD_Young_Adult_Eye_RNAseq_TPM_Log	ENSMUSG00000044456	Rin3	Ras and Rab interactor 3		N/A	12	102.283	6430500K07, C86933	217835	N/A		+			102.283	102.391	11	104.642	rsm10000014534	12.4236		1.69252	1.9075	0.204354	1.6845	0.0770746	x	x	x	x	x	x	1.373	0.250316	2.2705	0.31042	x	x	x	x	x	x	1.343	0.229103	x
617	https://genenetwork.org/show_trait?trait_id=ENSMUSG00000046791&dataset=UTHSC_BXD_Young_Adult_Eye_RNAseq_TPM_Log	mouse	BXD	UTHSC_BXD_Young_Adult_Eye_RNAseq_TPM_Log	ENSMUSG00000046791	Riox1	ribosomal oxygenase 1		N/A	12	83.9506	2410016O06Rik, MAPJD, NO66	71952	N/A		+			83.9506	83.953	9	10.3004	rsm10000010741	14.3357		3.37946	3.67	0.254558	3.354	0.207889	x	x	x	x	x	x	3.2065	0.345775	2.8545	0.0233345	x	x	x	x	x	x	3.309	0.0480833	x
618	https://genenetwork.org/show_trait?trait_id=ENSMUSG00000098134&dataset=UTHSC_BXD_Young_Adult_Eye_RNAseq_TPM_Log	mouse	BXD	UTHSC_BXD_Young_Adult_Eye_RNAseq_TPM_Log	ENSMUSG00000098134	Rnf113a2	ring finger protein 113A2		N/A	12	84.4172	2310020H19Rik, AI426758, Rnf113a	66381	N/A		+			84.4172	84.4186	1	3.00149	rsm10000000001	0		0	0	0	0	0	x	x	x	x	x	x	0	0	0	0	x	x	x	x	x	x	0	0	x
619	https://genenetwork.org/show_trait?trait_id=ENSMUSG00000112769&dataset=UTHSC_BXD_Young_Adult_Eye_RNAseq_TPM_Log	mouse	BXD	UTHSC_BXD_Young_Adult_Eye_RNAseq_TPM_Log	ENSMUSG00000112769	Rpl17-ps2	ribosomal protein L17, pseudogene 2		N/A	12	95.6842	Gm8763	667688	N/A		+			95.6842	95.6847	11	93.0343	rsm10000144085	10.0518		0.0259467	0	0	0	0	x	x	x	x	x	x	0	0	0	0	x	x	x	x	x	x	0	0	x
620	https://genenetwork.org/show_trait?trait_id=ENSMUSG00000062582&dataset=UTHSC_BXD_Young_Adult_Eye_RNAseq_TPM_Log	mouse	BXD	UTHSC_BXD_Young_Adult_Eye_RNAseq_TPM_Log	ENSMUSG00000062582	Rpl30-ps8	ribosomal protein L30, pseudogene 8		N/A	12	99.0472	EG667779, Gm8808	667779	N/A		+			99.0472	99.0476	1	3.00149	rsm10000000001	0		0	0	0	0	0	x	x	x	x	x	x	0	0	0	0	x	x	x	x	x	x	0	0	x
621	https://genenetwork.org/show_trait?trait_id=ENSMUSG00000066389&dataset=UTHSC_BXD_Young_Adult_Eye_RNAseq_TPM_Log	mouse	BXD	UTHSC_BXD_Young_Adult_Eye_RNAseq_TPM_Log	ENSMUSG00000066389	Rpl31-ps1	ribosomal protein L31, pseudogene 1		N/A	12	91.8909	EG432681, Gm5437	432681	N/A		-			91.8909	91.8913	6	131.842	rsm10000008016	10.2098		0.0669933	0	0	0	0	x	x	x	x	x	x	0	0	0	0	x	x	x	x	x	x	0	0	x
622	https://genenetwork.org/show_trait?trait_id=ENSMUSG00000021180&dataset=UTHSC_BXD_Young_Adult_Eye_RNAseq_TPM_Log	mouse	BXD	UTHSC_BXD_Young_Adult_Eye_RNAseq_TPM_Log	ENSMUSG00000021180	Rps6ka5	ribosomal protein S6 kinase, polypeptide 5		N/A	12	100.548	3110005L17Rik, 6330404E13Rik, AI854034, MSK1, MSPK1, RLPK, RLSK, S6Kalpha5	73086	N/A		-			100.548	100.727	10	78.6216	rsm10000012412	13.9173		3.38539	3.411	0.0622254	3.5315	0.188798	x	x	x	x	x	x	3.503	0.250316	3.418	0.0381838	x	x	x	x	x	x	3.1465	0.0289914	x
623	https://genenetwork.org/show_trait?trait_id=ENSMUSG00000019235&dataset=UTHSC_BXD_Young_Adult_Eye_RNAseq_TPM_Log	mouse	BXD	UTHSC_BXD_Young_Adult_Eye_RNAseq_TPM_Log	ENSMUSG00000019235	Rps6kl1	ribosomal protein S6 kinase-like 1		N/A	12	85.1352	A830084F09Rik, AW046440	238323	N/A		-			85.1352	85.1513	15	99.0396	rsm10000019143	16.204		4.14776	3.778	0.128693	4.196	0.0678822	x	x	x	x	x	x	4.45	0.141421	3.7135	0.0615183	x	x	x	x	x	x	3.8695	0.00494975	x
624	https://genenetwork.org/show_trait?trait_id=ENSMUSG00000066457&dataset=UTHSC_BXD_Young_Adult_Eye_RNAseq_TPM_Log	mouse	BXD	UTHSC_BXD_Young_Adult_Eye_RNAseq_TPM_Log	ENSMUSG00000066457	S100a11-ps	S100 calcium binding protein A11, pseudogene		N/A	12	73.9611	EG277089, Gm5068	277089	N/A		+			73.9611	73.9614	1	3.00149	rsm10000000001	0		0	0	0	0	0	x	x	x	x	x	x	0	0	0	0	x	x	x	x	x	x	0	0	x
625	https://genenetwork.org/show_trait?trait_id=ENSMUSG00000090812&dataset=UTHSC_BXD_Young_Adult_Eye_RNAseq_TPM_Log	mouse	BXD	UTHSC_BXD_Young_Adult_Eye_RNAseq_TPM_Log	ENSMUSG00000090812	Samd15	sterile alpha motif domain containing 15		N/A	12	87.1997	Gm263	238333	N/A		+			87.1997	87.2135	12	86.909	rs13481573	62.5008		2.83909	2.3335	0.627204	2.628	0.0367696	x	x	x	x	x	x	2.895	0.066468	2.331	0.0551543	x	x	x	x	x	x	3.4245	0.116673	x
626	https://genenetwork.org/show_trait?trait_id=ENSMUSG00000088789&dataset=UTHSC_BXD_Young_Adult_Eye_RNAseq_TPM_Log	mouse	BXD	UTHSC_BXD_Young_Adult_Eye_RNAseq_TPM_Log	ENSMUSG00000088789	Scarna13	small Cajal body-specific RNA 1		N/A	12	105.031	U93	100306943	N/A		-			105.031	105.031	1	3.00149	rsm10000000001	0		0	0	0	0	0	x	x	x	x	x	x	0	0	0	0	x	x	x	x	x	x	0	0	x
627	https://genenetwork.org/show_trait?trait_id=ENSMUSG00000088158&dataset=UTHSC_BXD_Young_Adult_Eye_RNAseq_TPM_Log	mouse	BXD	UTHSC_BXD_Young_Adult_Eye_RNAseq_TPM_Log	ENSMUSG00000088158	Scarna3b	small Cajal body-specific RNA 3B		N/A	12	80.3916	MBI100	100217447	N/A		-			80.3916	80.3918	1	3.00149	rsm10000000001	0		0	0	0	0	0	x	x	x	x	x	x	0	0	0	0	x	x	x	x	x	x	0	0	x
628	https://genenetwork.org/show_trait?trait_id=ENSMUSG00000020964&dataset=UTHSC_BXD_Young_Adult_Eye_RNAseq_TPM_Log	mouse	BXD	UTHSC_BXD_Young_Adult_Eye_RNAseq_TPM_Log	ENSMUSG00000020964	Sel1l	sel-1 suppressor of lin-12-like (C. elegans)		N/A	12	91.806	AW493766, Sel1h, mKIAA4137	20338	N/A		-			91.806	91.8492	11	73.2672	rsm10000014113	14.1892		5.8023	5.7445	0.119501	6.0185	0.0601041	x	x	x	x	x	x	5.984	0.00424264	5.7895	0.0403051	x	x	x	x	x	x	5.807	0.124451	x
629	https://genenetwork.org/show_trait?trait_id=ENSMUSG00000061947&dataset=UTHSC_BXD_Young_Adult_Eye_RNAseq_TPM_Log	mouse	BXD	UTHSC_BXD_Young_Adult_Eye_RNAseq_TPM_Log	ENSMUSG00000061947	Serpina10	serine (or cysteine) peptidase inhibitor, clade A (alpha-1 antiproteinase, antitrypsin), member 10		N/A	12	103.615	PZI, ZPI	217847	N/A		-			103.615	103.631	12	10.0374	rs29130001	11.2433		0.521661	0.265	0.0806102	0.725	0.257387	x	x	x	x	x	x	0.7195	0.460327	0.462	0.653367	x	x	x	x	x	x	0.6865	0.279307	x
630	https://genenetwork.org/show_trait?trait_id=ENSMUSG00000063232&dataset=UTHSC_BXD_Young_Adult_Eye_RNAseq_TPM_Log	mouse	BXD	UTHSC_BXD_Young_Adult_Eye_RNAseq_TPM_Log	ENSMUSG00000063232	Serpina11	serine (or cysteine) peptidase inhibitor, clade A (alpha-1 antiproteinase, antitrypsin), member 11		N/A	12	103.98	Gm895	380780	N/A		-			103.98	103.99	18	85.4363	rsm10000020766	11.2065		0.0144533	0	0	0	0	x	x	x	x	x	x	0.088	0.124451	0	0	x	x	x	x	x	x	0	0	x
631	https://genenetwork.org/show_trait?trait_id=ENSMUSG00000041567&dataset=UTHSC_BXD_Young_Adult_Eye_RNAseq_TPM_Log	mouse	BXD	UTHSC_BXD_Young_Adult_Eye_RNAseq_TPM_Log	ENSMUSG00000041567	Serpina12	serine (or cysteine) peptidase inhibitor, clade A (alpha-1 antiproteinase, antitrypsin), member 12		N/A	12	104.029	4632419J12Rik	68054	N/A		-			104.029	104.044	12	103.009	rsm10000015279	14.4138		0.03662	0	0	0.1115	0.157685	x	x	x	x	x	x	0	0	0	0	x	x	x	x	x	x	0	0	x
632	https://genenetwork.org/show_trait?trait_id=ENSMUSG00000071179&dataset=UTHSC_BXD_Young_Adult_Eye_RNAseq_TPM_Log	mouse	BXD	UTHSC_BXD_Young_Adult_Eye_RNAseq_TPM_Log	ENSMUSG00000071179	Serpina16	serine (or cysteine) peptidase inhibitor, clade A (alpha-1 antiproteinase, antitrypsin), member 16		N/A	12	103.669	Gm46	194604	N/A		-			103.669	103.676	12	103.095	rsm10000015280	51.4362		0.194528	0.2435	0.344361	0.642	0.907925	x	x	x	x	x	x	0	0	0	0	x	x	x	x	x	x	0	0	x
633	https://genenetwork.org/show_trait?trait_id=ENSMUSG00000066366&dataset=UTHSC_BXD_Young_Adult_Eye_RNAseq_TPM_Log	mouse	BXD	UTHSC_BXD_Young_Adult_Eye_RNAseq_TPM_Log	ENSMUSG00000066366	Serpina1a	serine (or cysteine) peptidase inhibitor, clade A, member 1A		N/A	12	103.854	Aat2, Aat2, Dom1, PI1, Spi11, Spi13	20700	N/A		-			103.854	103.864	12	103.095	rsm10000015280	39.6812		0.38986	0	0	0	0	x	x	x	x	x	x	0.253	0.357796	1.418	0.281428	x	x	x	x	x	x	0.295	0.417193	x
634	https://genenetwork.org/show_trait?trait_id=ENSMUSG00000071178&dataset=UTHSC_BXD_Young_Adult_Eye_RNAseq_TPM_Log	mouse	BXD	UTHSC_BXD_Young_Adult_Eye_RNAseq_TPM_Log	ENSMUSG00000071178	Serpina1b	serine (or cysteine) preptidase inhibitor, clade A, member 1B		N/A	12	103.728	D12Ucla2, Dom2, PI2, Spi12	20701	N/A		-			103.728	103.83	12	102.676	rsm10000015275	58.9704		1.00764	0	0	0.8195	0.318905	x	x	x	x	x	x	2.055	0.39598	2.8355	0.277893	x	x	x	x	x	x	0.367	0.356382	x
635	https://genenetwork.org/show_trait?trait_id=ENSMUSG00000079015&dataset=UTHSC_BXD_Young_Adult_Eye_RNAseq_TPM_Log	mouse	BXD	UTHSC_BXD_Young_Adult_Eye_RNAseq_TPM_Log	ENSMUSG00000079015	Serpina1c	serine (or cysteine) peptidase inhibitor, clade A, member 1C		N/A	12	103.895	Pi3, Pi6, Skalp, Spi13, Spi16, Wap3	20702	N/A		-			103.895	103.905	16	74.1047	rsm10000019495	7.07659		0.061584	0	0	0	0	x	x	x	x	x	x	0	0	0	0	x	x	x	x	x	x	0	0	x
636	https://genenetwork.org/show_trait?trait_id=ENSMUSG00000071177&dataset=UTHSC_BXD_Young_Adult_Eye_RNAseq_TPM_Log	mouse	BXD	UTHSC_BXD_Young_Adult_Eye_RNAseq_TPM_Log	ENSMUSG00000071177	Serpina1d	serine (or cysteine) peptidase inhibitor, clade A, member 1D		N/A	12	103.764	AAT, AI118301, DOM7, Dom1, Dom4, PI4, Serpina1a, Spi11, Spi14	20703	N/A		-			103.764	103.774	1	3.00149	rsm10000000001	0		0	0	0	0	0	x	x	x	x	x	x	0	0	0	0	x	x	x	x	x	x	0	0	x
637	https://genenetwork.org/show_trait?trait_id=ENSMUSG00000072849&dataset=UTHSC_BXD_Young_Adult_Eye_RNAseq_TPM_Log	mouse	BXD	UTHSC_BXD_Young_Adult_Eye_RNAseq_TPM_Log	ENSMUSG00000072849	Serpina1e	serine (or cysteine) peptidase inhibitor, clade A, member 1E		N/A	12	103.947	Dom5, PI5, Spi15	20704	N/A		-			103.947	103.959	2	14.3951	rs13476355	10.2071		0.294467	0	0	0.5485	0.118087	x	x	x	x	x	x	0.1685	0.238295	0.3895	0.550836	x	x	x	x	x	x	0.196	0.277186	x
638	https://genenetwork.org/show_trait?trait_id=ENSMUSG00000021081&dataset=UTHSC_BXD_Young_Adult_Eye_RNAseq_TPM_Log	mouse	BXD	UTHSC_BXD_Young_Adult_Eye_RNAseq_TPM_Log	ENSMUSG00000021081	Serpina1f	serine (or cysteine) peptidase inhibitor, clade A, member 1F		N/A	12	103.688	0610012A11Rik, AI327419, Serpina2, epserin	68348	N/A		-			103.688	103.696	15	83.0956	rsm10000018784	8.02476		0.00898	0	0	0	0	x	x	x	x	x	x	0	0	0	0	x	x	x	x	x	x	0	0	x
639	https://genenetwork.org/show_trait?trait_id=ENSMUSG00000041536&dataset=UTHSC_BXD_Young_Adult_Eye_RNAseq_TPM_Log	mouse	BXD	UTHSC_BXD_Young_Adult_Eye_RNAseq_TPM_Log	ENSMUSG00000041536	Serpina3a	serine (or cysteine) peptidase inhibitor, clade A, member 3A		N/A	12	104.113	Not available	74069	N/A		+			104.113	104.122	4	131.999	rs31971961	6.72372		0.00896	0	0	0	0	x	x	x	x	x	x	0	0	0	0	x	x	x	x	x	x	0	0	x
640	https://genenetwork.org/show_trait?trait_id=ENSMUSG00000066364&dataset=UTHSC_BXD_Young_Adult_Eye_RNAseq_TPM_Log	mouse	BXD	UTHSC_BXD_Young_Adult_Eye_RNAseq_TPM_Log	ENSMUSG00000066364	Serpina3b	serine (or cysteine) peptidase inhibitor, clade A, member 3B		N/A	12	104.128	6A1, A030003A19Rik	271047	N/A		+			104.128	104.14	4	125.588	rs3704486	12.1769		0.0719013	0	0	0.126	0.178191	x	x	x	x	x	x	0	0	0.366	0.517602	x	x	x	x	x	x	0	0	x
641	https://genenetwork.org/show_trait?trait_id=ENSMUSG00000066361&dataset=UTHSC_BXD_Young_Adult_Eye_RNAseq_TPM_Log	mouse	BXD	UTHSC_BXD_Young_Adult_Eye_RNAseq_TPM_Log	ENSMUSG00000066361	Serpina3c	serine (or cysteine) peptidase inhibitor, clade A, member 3C		N/A	12	104.146	1A1, Kalbp, Klkbp, spi2	16625	N/A		-			104.146	104.154	1	194.673	rsm10000002487	17.4956		0.770295	1.4625	0.106773	0.3995	0.249609	x	x	x	x	x	x	0.7545	0.709228	1.7715	0.140714	x	x	x	x	x	x	0	0	x
642	https://genenetwork.org/show_trait?trait_id=ENSMUSG00000091573&dataset=UTHSC_BXD_Young_Adult_Eye_RNAseq_TPM_Log	mouse	BXD	UTHSC_BXD_Young_Adult_Eye_RNAseq_TPM_Log	ENSMUSG00000091573	Serpina3d-ps	serine (or cysteine) peptidase inhibitor, clade A, member 3D, pseudogene		N/A	12	104.173	2B1, Gm5657, Serpina3d, spi1	435318	N/A		-			104.173	104.178	18	85.4363	rsm10000020766	11.5221		0.0642373	0	0	0	0	x	x	x	x	x	x	0	0	0.0555	0.0784888	x	x	x	x	x	x	0	0	x
643	https://genenetwork.org/show_trait?trait_id=ENSMUSG00000091553&dataset=UTHSC_BXD_Young_Adult_Eye_RNAseq_TPM_Log	mouse	BXD	UTHSC_BXD_Young_Adult_Eye_RNAseq_TPM_Log	ENSMUSG00000091553	Serpina3e-ps	serine (or cysteine) peptidase inhibitor, clade A, member 3E, pseudogene		N/A	12	104.19	2B2, Gm6926, Serpina3e, spi2	628883	N/A		-			104.19	104.193	18	85.4363	rsm10000020766	10.528		0.169291	0.2955	0.4179	0.297	0.115966	x	x	x	x	x	x	0	0	0	0	x	x	x	x	x	x	0.248	0.350725	x
644	https://genenetwork.org/show_trait?trait_id=ENSMUSG00000066363&dataset=UTHSC_BXD_Young_Adult_Eye_RNAseq_TPM_Log	mouse	BXD	UTHSC_BXD_Young_Adult_Eye_RNAseq_TPM_Log	ENSMUSG00000066363	Serpina3f	serine (or cysteine) peptidase inhibitor, clade A, member 3F		N/A	12	104.215	2A1, BC049975	238393	N/A		+			104.215	104.221	4	141.236	rs32566923	11.4925		0.270764	0.3855	0.101116	0.0305	0.0431335	x	x	x	x	x	x	0	0	0.09	0.127279	x	x	x	x	x	x	0.056	0.079196	x
645	https://genenetwork.org/show_trait?trait_id=ENSMUSG00000041481&dataset=UTHSC_BXD_Young_Adult_Eye_RNAseq_TPM_Log	mouse	BXD	UTHSC_BXD_Young_Adult_Eye_RNAseq_TPM_Log	ENSMUSG00000041481	Serpina3g	serine (or cysteine) peptidase inhibitor, clade A, member 3G		N/A	12	104.236	2A2, AI119734, Spi21, Spi2/eb.1, Spi2A, spi2	20715	N/A		+			104.236	104.242	6	48.4366	rs37440219	15.4138		1.26721	0.7745	0.688015	0.903	0.189505	x	x	x	x	x	x	1.3595	0.0403051	1.8955	0.740341	x	x	x	x	x	x	1.5135	0.171827	x
646	https://genenetwork.org/show_trait?trait_id=ENSMUSG00000041449&dataset=UTHSC_BXD_Young_Adult_Eye_RNAseq_TPM_Log	mouse	BXD	UTHSC_BXD_Young_Adult_Eye_RNAseq_TPM_Log	ENSMUSG00000041449	Serpina3h	serine (or cysteine) peptidase inhibitor, clade A, member 3H		N/A	12	104.248	6C28, Spi2	546546	N/A		+			104.248	104.254	12	103.095	rsm10000015280	228.429		2.82014	0.173	0.244659	0.1145	0.161927	x	x	x	x	x	x	5.4985	0.215668	4.7965	0.307591	x	x	x	x	x	x	6.3805	0.0247487	x
647	https://genenetwork.org/show_trait?trait_id=ENSMUSG00000079014&dataset=UTHSC_BXD_Young_Adult_Eye_RNAseq_TPM_Log	mouse	BXD	UTHSC_BXD_Young_Adult_Eye_RNAseq_TPM_Log	ENSMUSG00000079014	Serpina3i	serine (or cysteine) peptidase inhibitor, clade A, member 3I		N/A	12	104.263	2B2, EG628900, Gm6930	628900	N/A		+			104.263	104.269	12	103.095	rsm10000015280	166.974		1.15661	0	0	0.111	0.156978	x	x	x	x	x	x	1.993	0.16122	1.3625	0.379716	x	x	x	x	x	x	2.8375	0.347189	x
648	https://genenetwork.org/show_trait?trait_id=ENSMUSG00000079013&dataset=UTHSC_BXD_Young_Adult_Eye_RNAseq_TPM_Log	mouse	BXD	UTHSC_BXD_Young_Adult_Eye_RNAseq_TPM_Log	ENSMUSG00000079013	Serpina3j	serine (or cysteine) peptidase inhibitor, clade A (alpha-1 antiproteinase, antitrypsin), member 3J		N/A	12	104.315	AI506554, EG238395, Gm4931	238395	N/A		+			104.315	104.321	X	46.7585	rsm10000021349	3.63976		0.000413333	0	0	0	0	x	x	x	x	x	x	0	0	0	0	x	x	x	x	x	x	0	0	x
649	https://genenetwork.org/show_trait?trait_id=ENSMUSG00000058207&dataset=UTHSC_BXD_Young_Adult_Eye_RNAseq_TPM_Log	mouse	BXD	UTHSC_BXD_Young_Adult_Eye_RNAseq_TPM_Log	ENSMUSG00000058207	Serpina3k	serine (or cysteine) peptidase inhibitor, clade A, member 3K		N/A	12	104.338	1300001I07Rik, D12Rp54, MMCM2, MMSpi2, RP54, Spi2, Spi2, contrapsin	20714	N/A		+			104.338	104.346	1	3.00149	rsm10000000001	0		0	0	0	0	0	x	x	x	x	x	x	0	0	0	0	x	x	x	x	x	x	0	0	x
650	https://genenetwork.org/show_trait?trait_id=ENSMUSG00000091157&dataset=UTHSC_BXD_Young_Adult_Eye_RNAseq_TPM_Log	mouse	BXD	UTHSC_BXD_Young_Adult_Eye_RNAseq_TPM_Log	ENSMUSG00000091157	Serpina3l-ps	serine (or cysteine) peptidase inhibitor, clade A, member 3L, pseudogene		N/A	12	104.358	3E2, EG628916, Gm6933, Serpina3l, spi2	628916	N/A		+			104.358	104.364	1	3.00149	rsm10000000001	0		0	0	0	0	0	x	x	x	x	x	x	0	0	0	0	x	x	x	x	x	x	0	0	x
651	https://genenetwork.org/show_trait?trait_id=ENSMUSG00000079012&dataset=UTHSC_BXD_Young_Adult_Eye_RNAseq_TPM_Log	mouse	BXD	UTHSC_BXD_Young_Adult_Eye_RNAseq_TPM_Log	ENSMUSG00000079012	Serpina3m	serine (or cysteine) peptidase inhibitor, clade A, member 3M		N/A	12	104.338	3e46, AI195004, MMCM7, MMSPi2.4, Spi2l, Spi2rs1, Spi2rs1, Spi2.4, spi2	20717	N/A		+			104.338	104.394	12	104.281	rs244426911	82.0182		0.605637	0.12	0.169706	0.211	0.0254558	x	x	x	x	x	x	1.297	0.561443	1.022	0.718421	x	x	x	x	x	x	1.282	0.0282843	x
652	https://genenetwork.org/show_trait?trait_id=ENSMUSG00000021091&dataset=UTHSC_BXD_Young_Adult_Eye_RNAseq_TPM_Log	mouse	BXD	UTHSC_BXD_Young_Adult_Eye_RNAseq_TPM_Log	ENSMUSG00000021091	Serpina3n	serine (or cysteine) peptidase inhibitor, clade A, member 3N		N/A	12	104.407	Spi22, Spi2.2, Spi2/eb.4	20716	N/A		+			104.407	104.414	2	3.19074	rsm10000002488	16.5525		6.40273	6.316	0.0678822	6.1995	0.135057	x	x	x	x	x	x	6.4645	0.260922	5.4475	0.311834	x	x	x	x	x	x	5.7695	0.0176777	x
653	https://genenetwork.org/show_trait?trait_id=ENSMUSG00000092075&dataset=UTHSC_BXD_Young_Adult_Eye_RNAseq_TPM_Log	mouse	BXD	UTHSC_BXD_Young_Adult_Eye_RNAseq_TPM_Log	ENSMUSG00000092075	Serpina4-ps1	serine (or cysteine) peptidase inhibitor, clade A, member 4, pseudogene 1		N/A	12	104.081	KALps, Klst	321018	N/A		+			104.081	104.087	10	48.1042	rsm10000012317	4.99776		0.00143333	0	0	0	0	x	x	x	x	x	x	0	0	0	0	x	x	x	x	x	x	0	0	x
654	https://genenetwork.org/show_trait?trait_id=ENSMUSG00000041550&dataset=UTHSC_BXD_Young_Adult_Eye_RNAseq_TPM_Log	mouse	BXD	UTHSC_BXD_Young_Adult_Eye_RNAseq_TPM_Log	ENSMUSG00000041550	Serpina5	serine (or cysteine) peptidase inhibitor, clade A, member 5		N/A	12	104.101	4933415L04, PAI3, Pci	268591	N/A		+			104.101	104.106	10	128.328	rsm10000012925	4.49629		0.00328667	0	0	0	0	x	x	x	x	x	x	0	0	0	0	x	x	x	x	x	x	0	0	x
655	https://genenetwork.org/show_trait?trait_id=ENSMUSG00000060807&dataset=UTHSC_BXD_Young_Adult_Eye_RNAseq_TPM_Log	mouse	BXD	UTHSC_BXD_Young_Adult_Eye_RNAseq_TPM_Log	ENSMUSG00000060807	Serpina6	serine (or cysteine) peptidase inhibitor, clade A, member 6		N/A	12	103.647	Cbg	12401	N/A		-			103.647	103.657	11	118.842	rsm10000014680	10.5449		0.0280533	0	0	0	0	x	x	x	x	x	x	0	0	0	0	x	x	x	x	x	x	0	0	x
656	https://genenetwork.org/show_trait?trait_id=ENSMUSG00000058260&dataset=UTHSC_BXD_Young_Adult_Eye_RNAseq_TPM_Log	mouse	BXD	UTHSC_BXD_Young_Adult_Eye_RNAseq_TPM_Log	ENSMUSG00000058260	Serpina9	serine (or cysteine) peptidase inhibitor, clade A (alpha-1 antiproteinase, antitrypsin), member 9		N/A	12	103.995	2310014L03Rik, AW049635, Centerin	71907	N/A		-			103.995	104.014	12	102.676	rsm10000015275	13.706		0.466197	0.104	0.0226274	0.2845	0.402344	x	x	x	x	x	x	0.6175	0.265165	0.682	0.0325269	x	x	x	x	x	x	0.484	0.373352	x
657	https://genenetwork.org/show_trait?trait_id=ENSMUSG00000021054&dataset=UTHSC_BXD_Young_Adult_Eye_RNAseq_TPM_Log	mouse	BXD	UTHSC_BXD_Young_Adult_Eye_RNAseq_TPM_Log	ENSMUSG00000021054	Sgpp1	sphingosine-1-phosphate phosphatase 1		N/A	12	75.7142	AI463453, SPP, SPP1, Spph1	81535	N/A		-			75.7142	75.7357	12	75.6946	rsm10000015237	28.061		5.30777	5.271	0.0650538	5.578	0.066468	x	x	x	x	x	x	5.505	0.178191	5.3925	0.130815	x	x	x	x	x	x	5.2545	0.092631	x
658	https://genenetwork.org/show_trait?trait_id=ENSMUSG00000042700&dataset=UTHSC_BXD_Young_Adult_Eye_RNAseq_TPM_Log	mouse	BXD	UTHSC_BXD_Young_Adult_Eye_RNAseq_TPM_Log	ENSMUSG00000042700	Sipa1l1	signal-induced proliferation-associated 1 like 1		N/A	12	82.1693	4931426N11Rik, AW213287, Spar, mKIAA0440	217692	N/A		+			82.1693	82.4518	8	18.4451	rsm10000102498	12.5527		4.83238	4.688	0.0763675	5.0125	0.159099	x	x	x	x	x	x	4.9665	0.205768	4.6955	0.0813173	x	x	x	x	x	x	4.861	0.00707107	x
659	https://genenetwork.org/show_trait?trait_id=ENSMUSG00000021135&dataset=UTHSC_BXD_Young_Adult_Eye_RNAseq_TPM_Log	mouse	BXD	UTHSC_BXD_Young_Adult_Eye_RNAseq_TPM_Log	ENSMUSG00000021135	Slc10a1	solute carrier family 10 (sodium/bile acid cotransporter family), member 1		N/A	12	80.9532	Ntcp	20493	N/A		-			80.9532	80.9687	12	79.9063	rsm10000015255	33.6538		2.12193	1.4025	1.14763	1.493	0.0183848	x	x	x	x	x	x	1.374	0.383252	1.917	0.162635	x	x	x	x	x	x	1.8555	0.280721	x
660	https://genenetwork.org/show_trait?trait_id=ENSMUSG00000041771&dataset=UTHSC_BXD_Young_Adult_Eye_RNAseq_TPM_Log	mouse	BXD	UTHSC_BXD_Young_Adult_Eye_RNAseq_TPM_Log	ENSMUSG00000041771	Slc24a4	solute carrier family 24 (sodium/potassium/calcium exchanger), member 4		N/A	12	102.129	A930002M03Rik, AW492432, NCKX4	238384	N/A		+			102.129	102.267	2	57.8641	rsm10000290612	11.6675		5.38842	5.051	0.339411	6.1445	0.0487904	x	x	x	x	x	x	5.678	0.222032	5.0755	0.303349	x	x	x	x	x	x	5.459	0.0608112	x
661	https://genenetwork.org/show_trait?trait_id=ENSMUSG00000048833&dataset=UTHSC_BXD_Young_Adult_Eye_RNAseq_TPM_Log	mouse	BXD	UTHSC_BXD_Young_Adult_Eye_RNAseq_TPM_Log	ENSMUSG00000048833	Slc39a9	solute carrier family 39 (zinc transporter), member 9		N/A	12	80.6439	2010002A02Rik, 2610511I23Rik, 4833420E20Rik, AW209151	328133	N/A		+			80.6439	80.6833	8	121.587	rsm10000010686	10.9055		4.27101	4.4565	0.118087	4.6145	0.0120208	x	x	x	x	x	x	4.2105	0.0459619	3.913	0.0947523	x	x	x	x	x	x	4.2835	0.0374767	x
662	https://genenetwork.org/show_trait?trait_id=ENSMUSG00000079055&dataset=UTHSC_BXD_Young_Adult_Eye_RNAseq_TPM_Log	mouse	BXD	UTHSC_BXD_Young_Adult_Eye_RNAseq_TPM_Log	ENSMUSG00000079055	Slc8a3	solute carrier family 8 (sodium/calcium exchanger), member 3		N/A	12	81.1979	AW742262, Ncx3	110893	N/A		-			81.1979	81.3332	18	3.2842	rs29800434	16.2477		5.67003	5.687	0.0537401	5.868	0.120208	x	x	x	x	x	x	5.663	0.0325269	5.3785	0.0742462	x	x	x	x	x	x	5.7195	0.0770746	x
663	https://genenetwork.org/show_trait?trait_id=ENSMUSG00000021040&dataset=UTHSC_BXD_Young_Adult_Eye_RNAseq_TPM_Log	mouse	BXD	UTHSC_BXD_Young_Adult_Eye_RNAseq_TPM_Log	ENSMUSG00000021040	Slirp	SRA stem-loop interacting RNA binding protein		N/A	12	87.4439	1810035L17Rik	380773	N/A		+			87.4439	87.4522	15	63.6584	rs13482610	20.4392		2.02996	1.8135	0.290621	2.0905	0.183141	x	x	x	x	x	x	1.98	0.34224	1.3905	0.248194	x	x	x	x	x	x	1.6465	0.0898026	x
664	https://genenetwork.org/show_trait?trait_id=ENSMUSG00000021136&dataset=UTHSC_BXD_Young_Adult_Eye_RNAseq_TPM_Log	mouse	BXD	UTHSC_BXD_Young_Adult_Eye_RNAseq_TPM_Log	ENSMUSG00000021136	Smoc1	SPARC related modular calcium binding 1		N/A	12	81.0268	2600002F22Rik, AI848508, SRG	64075	N/A		+			81.0268	81.1864	14	3	rsm10000000004	7.79825		5.21221	5.02	0.0749533	5.2125	0.27365	x	x	x	x	x	x	5.154	0.258801	4.694	0.226274	x	x	x	x	x	x	5.0525	0.253851	x
665	https://genenetwork.org/show_trait?trait_id=ENSMUSG00000021113&dataset=UTHSC_BXD_Young_Adult_Eye_RNAseq_TPM_Log	mouse	BXD	UTHSC_BXD_Young_Adult_Eye_RNAseq_TPM_Log	ENSMUSG00000021113	Snapc1	small nuclear RNA activating complex, polypeptide 1		N/A	12	73.9645	2700033G17Rik, 9630050P21Rik	75627	N/A		+			73.9645	73.989	12	35.0124	rsm10000014965	12.2183		4.25818	4.3055	0.0388909	4.552	0.0155564	x	x	x	x	x	x	4.226	0.148492	3.726	0.489318	x	x	x	x	x	x	4.3175	0.120915	x
666	https://genenetwork.org/show_trait?trait_id=ENSMUSG00000113722&dataset=UTHSC_BXD_Young_Adult_Eye_RNAseq_TPM_Log	mouse	BXD	UTHSC_BXD_Young_Adult_Eye_RNAseq_TPM_Log	ENSMUSG00000113722	Snhg10	small nucleolar RNA host gene 10		N/A	12	105.031	1700026B20Rik, AI642517	69434	N/A		-			105.031	105.032	2	77.0556	rsm10002906991	10.3923		4.43727	3.458	0.873984	4.0015	0.340118	x	x	x	x	x	x	4.5455	0.164756	3.494	0.281428	x	x	x	x	x	x	4.715	0.13435	x
667	https://genenetwork.org/show_trait?trait_id=ENSMUSG00000021039&dataset=UTHSC_BXD_Young_Adult_Eye_RNAseq_TPM_Log	mouse	BXD	UTHSC_BXD_Young_Adult_Eye_RNAseq_TPM_Log	ENSMUSG00000021039	Snw1	SNW domain containing 1		N/A	12	87.4491	2310008B08Rik, AW048543, NCoA62, SKIP, Skiip	66354	N/A		-			87.4491	87.4723	3	9.67167	rsm10000003690	8.53883		5.10919	5.1575	0.00070711	5.151	0.0749533	x	x	x	x	x	x	5.234	0.212132	4.97	0.0183848	x	x	x	x	x	x	5.0315	0.0982878	x
668	https://genenetwork.org/show_trait?trait_id=ENSMUSG00000021007&dataset=UTHSC_BXD_Young_Adult_Eye_RNAseq_TPM_Log	mouse	BXD	UTHSC_BXD_Young_Adult_Eye_RNAseq_TPM_Log	ENSMUSG00000021007	Spata7	spermatogenesis associated 7		N/A	12	98.6282	AI661438, B230306G18Rik, HSD3	104871	N/A		+			98.6282	98.6698	19	45.2604	rsm10002113327	14.7678		3.09263	3.038	0.374767	3.376	0.0876812	x	x	x	x	x	x	3.2595	0.228395	3.0265	0.317491	x	x	x	x	x	x	3.18	0.079196	x
669	https://genenetwork.org/show_trait?trait_id=ENSMUSG00000021061&dataset=UTHSC_BXD_Young_Adult_Eye_RNAseq_TPM_Log	mouse	BXD	UTHSC_BXD_Young_Adult_Eye_RNAseq_TPM_Log	ENSMUSG00000021061	Sptb	spectrin beta, erythrocytic		N/A	12	76.5805	AI842465, D330027P03Rik, Gm1301, Spnb1, Spnb1, ja, jaundiced, mKIAA4219	20741	N/A		-			76.5805	76.7105	3	109.204	rsm10000004341	13.0439		6.39968	6.4825	0.161927	6.502	0.145664	x	x	x	x	x	x	6.584	0.0622254	6.348	0.0296985	x	x	x	x	x	x	6.4855	0.11243	x
670	https://genenetwork.org/show_trait?trait_id=ENSMUSG00000021036&dataset=UTHSC_BXD_Young_Adult_Eye_RNAseq_TPM_Log	mouse	BXD	UTHSC_BXD_Young_Adult_Eye_RNAseq_TPM_Log	ENSMUSG00000021036	Sptlc2	serine palmitoyltransferase, long chain base subunit 2		N/A	12	87.3051	LCB2, LCB2a, Spt2	20773	N/A		-			87.3051	87.3884	10	45.6118	rs29375788	12.6243		4.67747	4.6905	0.0162635	4.7635	0.156271	x	x	x	x	x	x	4.682	0.10748	4.5445	0.214253	x	x	x	x	x	x	4.6865	0.0162635	x
671	https://genenetwork.org/show_trait?trait_id=ENSMUSG00000021134&dataset=UTHSC_BXD_Young_Adult_Eye_RNAseq_TPM_Log	mouse	BXD	UTHSC_BXD_Young_Adult_Eye_RNAseq_TPM_Log	ENSMUSG00000021134	Srsf5	serine/arginine-rich splicing factor 5		N/A	12	80.9455	Sfrs5	20384	N/A		+			80.9455	80.9505	5	57.6158	rsm10000006223	11.2962		9.18281	8.9575	0.457498	9.211	0.0226274	x	x	x	x	x	x	9.088	0.606698	8.4365	0.497096	x	x	x	x	x	x	9.108	0.0622254	x
672	https://genenetwork.org/show_trait?trait_id=ENSMUSG00000020961&dataset=UTHSC_BXD_Young_Adult_Eye_RNAseq_TPM_Log	mouse	BXD	UTHSC_BXD_Young_Adult_Eye_RNAseq_TPM_Log	ENSMUSG00000020961	Ston2	stonin 2		N/A	12	91.633	4933401N24Rik, AI425999, AW544599	108800	N/A		-			91.633	91.7884	10	91.6933	rsm10000012589	10.1069		4.06658	4.2275	0.0558614	4.3565	0.118087	x	x	x	x	x	x	4.1055	0.0968736	4.3315	0.0700036	x	x	x	x	x	x	4.174	0.130108	x
673	https://genenetwork.org/show_trait?trait_id=ENSMUSG00000021133&dataset=UTHSC_BXD_Young_Adult_Eye_RNAseq_TPM_Log	mouse	BXD	UTHSC_BXD_Young_Adult_Eye_RNAseq_TPM_Log	ENSMUSG00000021133	Susd6	sushi domain containing 6		N/A	12	80.7905	4933426M11Rik, mKIAA0247	217684	N/A		+			80.7905	80.8808	1	37.6751	rsm10000004274	16.3228		4.70783	4.8835	0.00494975	4.772	0.079196	x	x	x	x	x	x	4.8445	0.0883884	4.558	0.0438406	x	x	x	x	x	x	4.469	0.108894	x
674	https://genenetwork.org/show_trait?trait_id=ENSMUSG00000071234&dataset=UTHSC_BXD_Young_Adult_Eye_RNAseq_TPM_Log	mouse	BXD	UTHSC_BXD_Young_Adult_Eye_RNAseq_TPM_Log	ENSMUSG00000071234	Syndig1l	synapse differentiation inducing 1 like		N/A	12	84.6773	DSPC1, Gm261, SynDIG2, Tmem90a	627191	N/A		-			84.6773	84.6988	2	4.29272	rsm10000002492	14.5601		3.7666	3.6645	0.0784888	3.526	0.104652	x	x	x	x	x	x	4.214	0.0169706	3.3135	0.243952	x	x	x	x	x	x	3.621	0.196576	x
675	https://genenetwork.org/show_trait?trait_id=ENSMUSG00000063450&dataset=UTHSC_BXD_Young_Adult_Eye_RNAseq_TPM_Log	mouse	BXD	UTHSC_BXD_Young_Adult_Eye_RNAseq_TPM_Log	ENSMUSG00000063450	Syne2	spectrin repeat containing, nuclear envelope 2		N/A	12	75.8181	6820443O06Rik, AW546258, Cpfl8, D12Ertd777e, KASH2, NUA, Nesp2g, dice, mKIAA1011	319565	N/A		+			75.8181	76.1109	1	163.311	rsm10000001918	13.5698		4.95689	5.0865	0.0784888	5.5755	0.0685894	x	x	x	x	x	x	5.163	0.291328	5.009	0.148492	x	x	x	x	x	x	5.0615	0.0275772	x
676	https://genenetwork.org/show_trait?trait_id=ENSMUSG00000054150&dataset=UTHSC_BXD_Young_Adult_Eye_RNAseq_TPM_Log	mouse	BXD	UTHSC_BXD_Young_Adult_Eye_RNAseq_TPM_Log	ENSMUSG00000054150	Syne3	spectrin repeat containing, nuclear envelope family member 3		N/A	12	104.93	KASH3, nesprin3	212073	N/A		-			104.93	105.01	1	146.684	rsm10000001447	14.0454		6.19496	6.3775	0.212839	6.6285	0.0685894	x	x	x	x	x	x	6.4155	0.320319	6.1025	0.277893	x	x	x	x	x	x	6.3775	0.0205061	x
677	https://genenetwork.org/show_trait?trait_id=ENSMUSG00000090935&dataset=UTHSC_BXD_Young_Adult_Eye_RNAseq_TPM_Log	mouse	BXD	UTHSC_BXD_Young_Adult_Eye_RNAseq_TPM_Log	ENSMUSG00000090935	Synj2bp	synaptojanin 2 binding protein		N/A	12	81.4979	AA409442, ARIP2, ActRIP4, D12Wsu118e, OMP25	24071	N/A		-			81.4979	81.5329	1	3.00149	rsm10000000001	0		0	0	0	0	0	x	x	x	x	x	x	0	0	0	0	x	x	x	x	x	x	0	0	x
678	https://genenetwork.org/show_trait?trait_id=ENSMUSG00000044912&dataset=UTHSC_BXD_Young_Adult_Eye_RNAseq_TPM_Log	mouse	BXD	UTHSC_BXD_Young_Adult_Eye_RNAseq_TPM_Log	ENSMUSG00000044912	Syt16	synaptotagmin XVI		N/A	12	73.9977	Strep14, Syt14l, syt14r	238266	N/A		+			73.9977	74.2733	2	10.4245	rsm10000002517	14.2498		1.89436	1.1935	0.170413	1.8955	0.140714	x	x	x	x	x	x	2.068	0.168291	1.521	0.140007	x	x	x	x	x	x	1.703	0.0113137	x
679	https://genenetwork.org/show_trait?trait_id=ENSMUSG00000021187&dataset=UTHSC_BXD_Young_Adult_Eye_RNAseq_TPM_Log	mouse	BXD	UTHSC_BXD_Young_Adult_Eye_RNAseq_TPM_Log	ENSMUSG00000021187	Tc2n	tandem C2 domains, nuclear		N/A	12	101.645	4933406D09Rik, Mtac2d1, Tac2N	74413	N/A		-			101.645	101.719	12	99.58	rs13481611	25.5077		1.71606	1.4295	0.234052	1.784	0.202233	x	x	x	x	x	x	1.718	0.289914	0.854	0.11738	x	x	x	x	x	x	1.886	0.182434	x
680	https://genenetwork.org/show_trait?trait_id=ENSMUSG00000041359&dataset=UTHSC_BXD_Young_Adult_Eye_RNAseq_TPM_Log	mouse	BXD	UTHSC_BXD_Young_Adult_Eye_RNAseq_TPM_Log	ENSMUSG00000041359	Tcl1	T cell lymphoma breakpoint 1		N/A	12	105.217	Tcl1a	21432	N/A		-			105.217	105.223	1	191.235	rsm10000002419	5.44728		0.00913733	0	0	0	0	x	x	x	x	x	x	0	0	0	0	x	x	x	x	x	x	0	0	x
681	https://genenetwork.org/show_trait?trait_id=ENSMUSG00000066359&dataset=UTHSC_BXD_Young_Adult_Eye_RNAseq_TPM_Log	mouse	BXD	UTHSC_BXD_Young_Adult_Eye_RNAseq_TPM_Log	ENSMUSG00000066359	Tcl1b1	T cell leukemia/lymphoma 1B, 1		N/A	12	105.16	C88214	27379	N/A		+			105.16	105.167	5	73.8258	rsm10000006402	2.94154		0.00777333	0	0	0	0	x	x	x	x	x	x	0	0	0	0	x	x	x	x	x	x	0	0	x
682	https://genenetwork.org/show_trait?trait_id=ENSMUSG00000060863&dataset=UTHSC_BXD_Young_Adult_Eye_RNAseq_TPM_Log	mouse	BXD	UTHSC_BXD_Young_Adult_Eye_RNAseq_TPM_Log	ENSMUSG00000060863	Tcl1b2	T cell leukemia/lymphoma 1B, 2		N/A	12	105.146	Not available	27381	N/A		+			105.146	105.155	5	137.894	rs8265834	7.12683		0.046	0	0	0.197	0.2786	x	x	x	x	x	x	0	0	0	0	x	x	x	x	x	x	0	0	x
683	https://genenetwork.org/show_trait?trait_id=ENSMUSG00000068940&dataset=UTHSC_BXD_Young_Adult_Eye_RNAseq_TPM_Log	mouse	BXD	UTHSC_BXD_Young_Adult_Eye_RNAseq_TPM_Log	ENSMUSG00000068940	Tcl1b3	T cell leukemia/lymphoma 1B, 3		N/A	12	105.191	Not available	27378	N/A		+			105.191	105.196	X	46.7585	rsm10000021349	3.63976		0.000933333	0	0	0	0	x	x	x	x	x	x	0	0	0	0	x	x	x	x	x	x	0	0	x
684	https://genenetwork.org/show_trait?trait_id=ENSMUSG00000079007&dataset=UTHSC_BXD_Young_Adult_Eye_RNAseq_TPM_Log	mouse	BXD	UTHSC_BXD_Young_Adult_Eye_RNAseq_TPM_Log	ENSMUSG00000079007	Tcl1b4	T cell leukemia/lymphoma 1B, 4		N/A	12	105.202	AA675342	27380	N/A		+			105.202	105.207	1	3.00149	rsm10000000001	0		0	0	0	0	0	x	x	x	x	x	x	0	0	0	0	x	x	x	x	x	x	0	0	x
685	https://genenetwork.org/show_trait?trait_id=ENSMUSG00000000701&dataset=UTHSC_BXD_Young_Adult_Eye_RNAseq_TPM_Log	mouse	BXD	UTHSC_BXD_Young_Adult_Eye_RNAseq_TPM_Log	ENSMUSG00000000701	Tcl1b5	T cell leukemia/lymphoma 1B, 5		N/A	12	105.176	D12Ertd644e	27382	N/A		+			105.176	105.181	1	3.00149	rsm10000000001	0		0	0	0	0	0	x	x	x	x	x	x	0	0	0	0	x	x	x	x	x	x	0	0	x
686	https://genenetwork.org/show_trait?trait_id=ENSMUSG00000021177&dataset=UTHSC_BXD_Young_Adult_Eye_RNAseq_TPM_Log	mouse	BXD	UTHSC_BXD_Young_Adult_Eye_RNAseq_TPM_Log	ENSMUSG00000021177	Tdp1	tyrosyl-DNA phosphodiesterase 1		N/A	12	99.8845	2810481F14Rik, 4921509N21Rik, AI838772, AW493413, E430034L06Rik, MLZ501, SCAN1	104884	N/A		+			99.8845	99.9552	12	99.6684	rs29197824	16.3862		3.18783	3.2475	0.0247487	3.3475	0.00919239	x	x	x	x	x	x	3.043	0.140007	2.8095	0.0318198	x	x	x	x	x	x	3.2725	0.212839	x
687	https://genenetwork.org/show_trait?trait_id=ENSMUSG00000021056&dataset=UTHSC_BXD_Young_Adult_Eye_RNAseq_TPM_Log	mouse	BXD	UTHSC_BXD_Young_Adult_Eye_RNAseq_TPM_Log	ENSMUSG00000021056	Tex21	testis expressed gene 21		N/A	12	76.1987	4931406F04Rik, 4931412D23Rik, 4931421K24Rik, tsec2	80384	N/A		-			76.1987	76.2467	1	177.555	rsm10000022401	89.6608		0.644425	0.3775	0.533866	0.134	0.189505	x	x	x	x	x	x	1.7465	0.680944	0.821	0.0650538	x	x	x	x	x	x	0.078	0.110309	x
688	https://genenetwork.org/show_trait?trait_id=ENSMUSG00000021253&dataset=UTHSC_BXD_Young_Adult_Eye_RNAseq_TPM_Log	mouse	BXD	UTHSC_BXD_Young_Adult_Eye_RNAseq_TPM_Log	ENSMUSG00000021253	Tgfb3	transforming growth factor, beta 3		N/A	12	86.0567	TGFbeta3, Tgfb3	21809	N/A		-			86.0567	86.079	3	105.116	rs13477308	12.7896		4.22813	4.2765	0.0544472	4.7145	0.420729	x	x	x	x	x	x	4.3385	0.143543	4.1965	0.108187	x	x	x	x	x	x	3.956	0.0480833	x
689	https://genenetwork.org/show_trait?trait_id=ENSMUSG00000021248&dataset=UTHSC_BXD_Young_Adult_Eye_RNAseq_TPM_Log	mouse	BXD	UTHSC_BXD_Young_Adult_Eye_RNAseq_TPM_Log	ENSMUSG00000021248	Tmed10	transmembrane p24 trafficking protein 10		N/A	12	85.3406	1110014C03Rik, Tmp21, p23, p24delta1	68581	N/A		-			85.3406	85.3748	10	84.5705	rsm10000012473	14.057		6.53926	6.5405	0.013435	6.5965	0.0289914	x	x	x	x	x	x	6.6575	0.152028	6.4335	0.0742462	x	x	x	x	x	x	6.4075	0.0827315	x
690	https://genenetwork.org/show_trait?trait_id=ENSMUSG00000034111&dataset=UTHSC_BXD_Young_Adult_Eye_RNAseq_TPM_Log	mouse	BXD	UTHSC_BXD_Young_Adult_Eye_RNAseq_TPM_Log	ENSMUSG00000034111	Tmed8	transmembrane p24 trafficking protein 8		N/A	12	87.1662	6430595O10Rik, AI447224, Gm1184, Mem1	382620	N/A		-			87.1662	87.2005	12	9.74845	rs29178345	14.3426		4.43856	4.245	0.253144	4.834	0.0311127	x	x	x	x	x	x	4.5725	0.311834	4.1585	0.171827	x	x	x	x	x	x	4.4705	0.215668	x
691	https://genenetwork.org/show_trait?trait_id=ENSMUSG00000046157&dataset=UTHSC_BXD_Young_Adult_Eye_RNAseq_TPM_Log	mouse	BXD	UTHSC_BXD_Young_Adult_Eye_RNAseq_TPM_Log	ENSMUSG00000046157	Tmem229b	transmembrane protein 229B		N/A	12	78.9618	6330442E10Rik, 9830138K24, AU019070	268567	N/A		-			78.9618	79.0076	1	167.197	rsm10000020562	12.2821		6.12017	6.0375	0.123744	6.235	0.0268701	x	x	x	x	x	x	6.1505	0.152028	5.9695	0.129401	x	x	x	x	x	x	5.851	0.164049	x
692	https://genenetwork.org/show_trait?trait_id=ENSMUSG00000046675&dataset=UTHSC_BXD_Young_Adult_Eye_RNAseq_TPM_Log	mouse	BXD	UTHSC_BXD_Young_Adult_Eye_RNAseq_TPM_Log	ENSMUSG00000046675	Tmem251	transmembrane protein 251		N/A	12	102.744	D230037D09Rik	320351	N/A		+			102.744	102.748	1	3.00149	rsm10000000001	0		0	0	0	0	0	x	x	x	x	x	x	0	0	0	0	x	x	x	x	x	x	0	0	x
693	https://genenetwork.org/show_trait?trait_id=ENSMUSG00000034145&dataset=UTHSC_BXD_Young_Adult_Eye_RNAseq_TPM_Log	mouse	BXD	UTHSC_BXD_Young_Adult_Eye_RNAseq_TPM_Log	ENSMUSG00000034145	Tmem63c	transmembrane protein 63c		N/A	12	87.0213	4932420N09, 9330187M14Rik	217733	N/A		+			87.0213	87.09	2	156.631	rs47359238	14.2836		5.17505	5.131	0.0523259	5.9685	0.0643467	x	x	x	x	x	x	5.3815	0.170413	4.6675	0.201525	x	x	x	x	x	x	4.963	0.0509117	x
694	https://genenetwork.org/show_trait?trait_id=ENSMUSG00000021188&dataset=UTHSC_BXD_Young_Adult_Eye_RNAseq_TPM_Log	mouse	BXD	UTHSC_BXD_Young_Adult_Eye_RNAseq_TPM_Log	ENSMUSG00000021188	Trip11	thyroid hormone receptor interactor 11		N/A	12	101.834	2610511G22Rik, 3110031G15Rik, 6030460N08Rik, AI450776, GMAP210, TRIP230	109181	N/A		-			101.834	101.913	11	73.2672	rsm10000014113	13.7609		4.74196	4.7195	0.0855599	4.9755	0.118087	x	x	x	x	x	x	4.9245	0.00494975	4.711	0.233345	x	x	x	x	x	x	4.7195	0.0360624	x
695	https://genenetwork.org/show_trait?trait_id=ENSMUSG00000020963&dataset=UTHSC_BXD_Young_Adult_Eye_RNAseq_TPM_Log	mouse	BXD	UTHSC_BXD_Young_Adult_Eye_RNAseq_TPM_Log	ENSMUSG00000020963	Tshr	thyroid stimulating hormone receptor		N/A	12	91.3846	AI481368, hypothroid, hyt, pet	22095	N/A		+			91.3846	91.5498	15	11.3107	rsm10000018185	8.45925		3.38269	3.45	0.11738	3.7905	0.307591	x	x	x	x	x	x	3.679	0.196576	3.485	0.274357	x	x	x	x	x	x	3.074	0.124451	x
696	https://genenetwork.org/show_trait?trait_id=ENSMUSG00000033530&dataset=UTHSC_BXD_Young_Adult_Eye_RNAseq_TPM_Log	mouse	BXD	UTHSC_BXD_Young_Adult_Eye_RNAseq_TPM_Log	ENSMUSG00000033530	Ttc7b	tetratricopeptide repeat domain 7B		N/A	12	100.301	AA408451, Ttc7l1	104718	N/A		-			100.301	100.521	1	163.311	rsm10000001918	12.0307		5.8138	5.6255	0.0106066	6.2895	0.10253	x	x	x	x	x	x	6.097	0.132936	5.7455	0.331633	x	x	x	x	x	x	5.7985	0.0148492	x
697	https://genenetwork.org/show_trait?trait_id=ENSMUSG00000021013&dataset=UTHSC_BXD_Young_Adult_Eye_RNAseq_TPM_Log	mouse	BXD	UTHSC_BXD_Young_Adult_Eye_RNAseq_TPM_Log	ENSMUSG00000021013	Ttc8	tetratricopeptide repeat domain 8		N/A	12	98.9206	0610012F22Rik, AV001447, BBS8	76260	N/A		+			98.9206	98.9832	X	108.749	rsm10000021643	11.3074		7.01139	6.7035	0.105359	7.423	0.0141421	x	x	x	x	x	x	7.1675	0.296278	6.8155	0.205768	x	x	x	x	x	x	7.022	0.0183848	x
698	https://genenetwork.org/show_trait?trait_id=ENSMUSG00000042734&dataset=UTHSC_BXD_Young_Adult_Eye_RNAseq_TPM_Log	mouse	BXD	UTHSC_BXD_Young_Adult_Eye_RNAseq_TPM_Log	ENSMUSG00000042734	Ttc9	tetratricopeptide repeat domain 9		N/A	12	81.6312	Not available	69480	N/A		+			81.6312	81.6676	12	79.9063	rsm10000015255	66.9765		4.84845	4.9065	0.0813173	5.1985	0.106773	x	x	x	x	x	x	5.1405	0.0516188	4.9335	0.033234	x	x	x	x	x	x	4.295	0.223446	x
699	https://genenetwork.org/show_trait?trait_id=ENSMUSG00000012609&dataset=UTHSC_BXD_Young_Adult_Eye_RNAseq_TPM_Log	mouse	BXD	UTHSC_BXD_Young_Adult_Eye_RNAseq_TPM_Log	ENSMUSG00000012609	Ttll5	tubulin tyrosine ligase-like family, member 5		N/A	12	85.8247	1700048H13Rik, 2310009M18Rik, 4930556H18Rik, AI428864, D630041K24Rik, R75373, Stamp, mKIAA0998	320244	N/A		+			85.8247	86.0619	4	124.386	rs27553983	10.6887		3.72072	3.5805	0.053033	4.1735	0.0247487	x	x	x	x	x	x	3.8775	0.105359	3.575	0.189505	x	x	x	x	x	x	3.7485	0.0883884	x
700	https://genenetwork.org/show_trait?trait_id=ENSMUSG00000097929&dataset=UTHSC_BXD_Young_Adult_Eye_RNAseq_TPM_Log	mouse	BXD	UTHSC_BXD_Young_Adult_Eye_RNAseq_TPM_Log	ENSMUSG00000097929	Tunar	Tcl1 upstream neural differentiation associated RNA		N/A	12	105.334	2810011L19Rik, Tuna	69952	N/A		+			105.334	105.384	1	173.533	rsm10000002179	23.7167		3.09737	2.834	0.0438406	3.507	0.154149	x	x	x	x	x	x	3.315	0.0296985	2.634	0.114551	x	x	x	x	x	x	2.774	0.0537401	x
701	https://genenetwork.org/show_trait?trait_id=ENSMUSG00000041712&dataset=UTHSC_BXD_Young_Adult_Eye_RNAseq_TPM_Log	mouse	BXD	UTHSC_BXD_Young_Adult_Eye_RNAseq_TPM_Log	ENSMUSG00000041712	Ubr7	ubiquitin protein ligase E3 component n-recognin 7 (putative)		N/A	12	102.758	5730410I19Rik, AA589405, AW557761	66622	N/A		+			102.758	102.778	17	69.962	rsm10000019839	8.73647		5.5612	5.5515	0.0106066	5.5805	0.0685894	x	x	x	x	x	x	5.685	0.0325269	5.4485	0.0643467	x	x	x	x	x	x	5.4605	0.101116	x
702	https://genenetwork.org/show_trait?trait_id=ENSMUSG00000021198&dataset=UTHSC_BXD_Young_Adult_Eye_RNAseq_TPM_Log	mouse	BXD	UTHSC_BXD_Young_Adult_Eye_RNAseq_TPM_Log	ENSMUSG00000021198	Unc79	unc-79 homolog		N/A	12	102.949	9030205A07Rik, Mlca3	217843	N/A		+			102.949	103.184	2	156.926	rs27337237	16.3745		3.14355	3.0495	0.188798	3.605	0	x	x	x	x	x	x	3.3655	0.127986	2.995	0.00707107	x	x	x	x	x	x	3.1205	0.0516188	x
703	https://genenetwork.org/show_trait?trait_id=ENSMUSG00000021256&dataset=UTHSC_BXD_Young_Adult_Eye_RNAseq_TPM_Log	mouse	BXD	UTHSC_BXD_Young_Adult_Eye_RNAseq_TPM_Log	ENSMUSG00000021256	Vash1	vasohibin 1		N/A	12	86.6787	AI834978, D930046M13Rik, G630009D10Rik, TTCP, 1	238328	N/A		+			86.6787	86.6921	X	103.261	rsm10000021619	11.1626		5.07434	5.1475	0.243952	5.32	0.155563	x	x	x	x	x	x	4.9915	0.317491	5.0105	0.263751	x	x	x	x	x	x	4.7635	0.0912168	x
704	https://genenetwork.org/show_trait?trait_id=ENSMUSG00000021038&dataset=UTHSC_BXD_Young_Adult_Eye_RNAseq_TPM_Log	mouse	BXD	UTHSC_BXD_Young_Adult_Eye_RNAseq_TPM_Log	ENSMUSG00000021038	Vipas39	VPS33B interacting protein, apical-basolateral polarity regulator, spe-39 homolog		N/A	12	87.2389	6720456H09Rik, 9330175H22Rik, AI413782, SPE39, Spe39, Vipar, hSPE39	104799	N/A		-			87.2389	87.2663	12	9.74845	rs29178345	21.4562		5.64042	5.516	0.0311127	5.826	0.00424264	x	x	x	x	x	x	5.8815	0.026163	5.471	0.0226274	x	x	x	x	x	x	5.6195	0.0841457	x
705	https://genenetwork.org/show_trait?trait_id=ENSMUSG00000071235&dataset=UTHSC_BXD_Young_Adult_Eye_RNAseq_TPM_Log	mouse	BXD	UTHSC_BXD_Young_Adult_Eye_RNAseq_TPM_Log	ENSMUSG00000071235	Vrtn	vertebrae development associated		N/A	12	84.641	7420416P09Rik	432677	N/A		+			84.641	84.6515	9	25.89	rs13480109	10.5836		0.04932	0.0875	0.123744	0.0475	0.0671751	x	x	x	x	x	x	0.0415	0.0586899	0	0	x	x	x	x	x	x	0	0	x
706	https://genenetwork.org/show_trait?trait_id=ENSMUSG00000021239&dataset=UTHSC_BXD_Young_Adult_Eye_RNAseq_TPM_Log	mouse	BXD	UTHSC_BXD_Young_Adult_Eye_RNAseq_TPM_Log	ENSMUSG00000021239	Vsx2	visual system homeobox 2		N/A	12	84.5698	Chx10, Hox10, Hox10, or	12677	N/A		+			84.5698	84.5955	15	90.5603	rsm10000018913	21.3099		7.67567	7.264	0.0127279	7.684	0.0367696	x	x	x	x	x	x	7.9815	0.053033	7.2465	0.335876	x	x	x	x	x	x	7.471	0.00141421	x
707	https://genenetwork.org/show_trait?trait_id=ENSMUSG00000021124&dataset=UTHSC_BXD_Young_Adult_Eye_RNAseq_TPM_Log	mouse	BXD	UTHSC_BXD_Young_Adult_Eye_RNAseq_TPM_Log	ENSMUSG00000021124	Vti1b	vesicle transport through interaction with t-SNAREs 1B		N/A	12	79.156	AU015348, GES30, MVti1b, SNARE, Vti1rp1	53612	N/A		-			79.156	79.1727	X	65.35	rsm10000021445	13.1588		7.39534	7.409	0.0848528	7.3005	0.185969	x	x	x	x	x	x	7.3325	0.0275772	7.3775	0.0106066	x	x	x	x	x	x	7.362	0.0466691	x
708	https://genenetwork.org/show_trait?trait_id=ENSMUSG00000045690&dataset=UTHSC_BXD_Young_Adult_Eye_RNAseq_TPM_Log	mouse	BXD	UTHSC_BXD_Young_Adult_Eye_RNAseq_TPM_Log	ENSMUSG00000045690	Wdr89	WD repeat domain 89		N/A	12	75.6306	2600001A11Rik	72338	N/A		-			75.6306	75.6695	6	134.567	rsm10000008123	15.4815		6.45691	6.245	0.106066	6.9245	0.178898	x	x	x	x	x	x	6.7165	0.0770746	5.992	0.149907	x	x	x	x	x	x	6.5995	0.0162635	x
709	https://genenetwork.org/show_trait?trait_id=ENSMUSG00000021244&dataset=UTHSC_BXD_Young_Adult_Eye_RNAseq_TPM_Log	mouse	BXD	UTHSC_BXD_Young_Adult_Eye_RNAseq_TPM_Log	ENSMUSG00000021244	Ylpm1	YLP motif containing 1		N/A	12	84.9963	A930013E17Rik, ZAP, Zap3	56531	N/A		+			84.9963	85.0705	11	73.2672	rsm10000014113	8.97394		5.14359	5.186	0.0749533	5.456	0.0466691	x	x	x	x	x	x	5.154	0.0947523	4.9385	0.133643	x	x	x	x	x	x	5.094	0.148492	x
710	https://genenetwork.org/show_trait?trait_id=ENSMUSG00000033454&dataset=UTHSC_BXD_Young_Adult_Eye_RNAseq_TPM_Log	mouse	BXD	UTHSC_BXD_Young_Adult_Eye_RNAseq_TPM_Log	ENSMUSG00000033454	Zbtb1	zinc finger and BTB domain containing 1		N/A	12	76.3703	9430077A12, AI256369, Bsg2, C430003J21Rik	268564	N/A		+			76.3703	76.397	12	76.2715	rsm10000015248	20.2074		3.17777	3.177	0.0919239	3.5805	0.123744	x	x	x	x	x	x	3.253	0.159806	2.946	0.121622	x	x	x	x	x	x	3.0225	0.122329	x
711	https://genenetwork.org/show_trait?trait_id=ENSMUSG00000056459&dataset=UTHSC_BXD_Young_Adult_Eye_RNAseq_TPM_Log	mouse	BXD	UTHSC_BXD_Young_Adult_Eye_RNAseq_TPM_Log	ENSMUSG00000056459	Zbtb25	zinc finger and BTB domain containing 25		N/A	12	76.3478	2810462M08Rik, 2900064P18Rik, AI842128, Kup, Zfp50, Zfp50	109929	N/A		-			76.3478	76.3696	3	18.709	rsm10000003831	11.3488		4.62893	4.4105	0.137886	4.9555	0.0487904	x	x	x	x	x	x	4.9045	0.0714178	4.3965	0.450427	x	x	x	x	x	x	4.6095	0.208596	x
712	https://genenetwork.org/show_trait?trait_id=ENSMUSG00000045064&dataset=UTHSC_BXD_Young_Adult_Eye_RNAseq_TPM_Log	mouse	BXD	UTHSC_BXD_Young_Adult_Eye_RNAseq_TPM_Log	ENSMUSG00000045064	Zc2hc1c	zinc finger, C2HC-type containing 1C		N/A	12	85.2886	2810002I04Rik, AV046379, Fam164c	72350	N/A		+			85.2886	85.2994	19	52.0738	rs30609819	12.2676		3.42971	3.5235	0.272236	3.672	0.0905097	x	x	x	x	x	x	3.6785	0.183141	2.9525	0.293449	x	x	x	x	x	x	3.552	0.0933381	x
713	https://genenetwork.org/show_trait?trait_id=ENSMUSG00000021012&dataset=UTHSC_BXD_Young_Adult_Eye_RNAseq_TPM_Log	mouse	BXD	UTHSC_BXD_Young_Adult_Eye_RNAseq_TPM_Log	ENSMUSG00000021012	Zc3h14	zinc finger CCCH type containing 14		N/A	12	98.747	1010001P15Rik, 1700016A15Rik, 2700069A02Rik, AU014748	75553	N/A		+			98.747	98.7878	10	85.9424	rsm10000012494	9.30579		5.36026	5.3785	0.0487904	5.6645	0.0346482	x	x	x	x	x	x	5.5605	0.0586899	5.3625	0.136472	x	x	x	x	x	x	5.38	0.0509117	x
714	https://genenetwork.org/show_trait?trait_id=ENSMUSG00000048483&dataset=UTHSC_BXD_Young_Adult_Eye_RNAseq_TPM_Log	mouse	BXD	UTHSC_BXD_Young_Adult_Eye_RNAseq_TPM_Log	ENSMUSG00000048483	Zdhhc22	zinc finger, DHHC-type containing 22		N/A	12	86.9808	Gm262	238331	N/A		-			86.9808	86.9904	1	173.532	rsm10000002178	24.2031		5.2189	5.024	0.154149	5.5505	0.0403051	x	x	x	x	x	x	5.4255	0.303349	4.6305	0.16617	x	x	x	x	x	x	4.6985	0.125158	x
715	https://genenetwork.org/show_trait?trait_id=ENSMUSG00000021127&dataset=UTHSC_BXD_Young_Adult_Eye_RNAseq_TPM_Log	mouse	BXD	UTHSC_BXD_Young_Adult_Eye_RNAseq_TPM_Log	ENSMUSG00000021127	Zfp36l1	zinc finger protein 36, C3H type-like 1		N/A	12	80.1078	AW742437, AW743212, Berg36, Brf1, D530020L18Rik, ERF1, TIS11b, cMG1	12192	N/A		-			80.1078	80.113	5	48.0093	rsm10000006143	11.7756		3.16252	3.133	0.306884	3.452	0.0692965	x	x	x	x	x	x	2.8825	0.221324	3.1015	0.0813173	x	x	x	x	x	x	2.784	0.0678822	x
716	https://genenetwork.org/show_trait?trait_id=ENSMUSG00000042472&dataset=UTHSC_BXD_Young_Adult_Eye_RNAseq_TPM_Log	mouse	BXD	UTHSC_BXD_Young_Adult_Eye_RNAseq_TPM_Log	ENSMUSG00000042472	Zfp410	zinc finger protein 410		N/A	12	84.3169	Apa1, D12Ertd748e, Znf410	52708	N/A		+			84.3169	84.3437	18	57.2939	rs13483378	10.5521		3.73021	3.873	0.101823	4.036	0.00282843	x	x	x	x	x	x	3.761	0.118794	3.583	0.0325269	x	x	x	x	x	x	3.728	0.0240416	x
717	https://genenetwork.org/show_trait?trait_id=ENSMUSG00000042628&dataset=UTHSC_BXD_Young_Adult_Eye_RNAseq_TPM_Log	mouse	BXD	UTHSC_BXD_Young_Adult_Eye_RNAseq_TPM_Log	ENSMUSG00000042628	Zfyve1	zinc finger, FYVE domain containing 1		N/A	12	83.5466	DFCP1, G630053K23, TAFF1, ZNFN2A1, mKIAA1589	217695	N/A		-			83.5466	83.5972	2	156.631	rs47359238	21.9942		4.66863	4.722	0.0311127	4.7955	0.168999	x	x	x	x	x	x	4.776	0.212132	4.495	0.118794	x	x	x	x	x	x	4.649	0.00141421	x
718	https://genenetwork.org/show_trait?trait_id=ENSMUSG00000066440&dataset=UTHSC_BXD_Young_Adult_Eye_RNAseq_TPM_Log	mouse	BXD	UTHSC_BXD_Young_Adult_Eye_RNAseq_TPM_Log	ENSMUSG00000066440	Zfyve26	zinc finger, FYVE domain containing 26		N/A	12	79.2323	4930465A13, 9330197E15Rik, A630028O16Rik, Gm893, mKIAA0321	211978	N/A		-			79.2323	79.2963	1	159.436	rsm10000001793	14.7208		3.57435	3.6185	0.0516188	3.8305	0.0700036	x	x	x	x	x	x	3.713	0.260215	3.4275	0.10253	x	x	x	x	x	x	3.6585	0.0671751	x
[truncated: 449 more columns]

## Sheet: Summary BP changes&expressed
Genes on Chr 12 with base pair changes and are expressed in mouse eyes	number of possible DNA changes		frameshift	init codon	splice site	stop gain/loss
Syne2	52		Gm11042	Gm10451	Gm26545	Akap5
Btbd7	43		Gm10264	Angel1	Gm17043	Gm5435
Ifi27l2b	40		Btbd7	Gm10436	Gm8385	Gm6803
Serpina3i	35		9330161L09Rik	Gm10264	Atg2b	Gm7104
Serpina3b	28		Dbpht2	Serpina3a	Slirp	Btbd7
Serpina1b	25		Gm6803		Gm5656	Serpina1a
Serpina3a	25		Serpina3i		Gm10451	Serpina1c
Akap5	22				Fcf1	Serpina5
Serpina5	22				Cep128	Serpina3a
Serpina1c	20				Gm17042	Gtf2a1
Serpina3j	18				Serpina3i	Catsperb
Serpina1d	16				Gm17142	Serpina3f
Serpina3m	16				Gm6918	Serpina3i
Serpina3f	15				Serpina3a	Gm26571
Catsperb	14				Serpina1b
Gm10436	14				Gm8895
Serpina1e	14				Gm17198
Serpina3k	14				Serpina4-ps1
Acot6	13				Syne2
Zfyve26	13
Ccdc88c	12
Chga	12
Serpina3c	12
Serpina3n	12
Slirp	12
Gm5435	10
Nrde2	10
Plekhg3	10
Rin3	10
Serpina1a	10
Syne3	10
Acot4	9
Gm7104	9
Papln	9
Acot5	8
Bdkrb1	8
Gm2042	8
Gm6803	8
Ltbp2	8
Tdp1	8
Tex21	8
Atg2b	7
Cep128	7
Gm21319	7
Mlh3	7
Trip11	7
Acot3	6
Cipc	6
Gm10264	6
Gm2075	6
Gm4787	6
Ism2	6
Oog1	6
Rgs6	6
Serpina12	6
Serpina3g	6
Ubr7	6
Vrtn	6
Fam161b	5
Fam71d	5
Gm10451	5
Prox2	5
Ptgr2	5
Samd15	5
Serpina9	5
Ston2	5
4930408O17Rik	4
Acot2	4
Acyp1	4
Alkbh1	4
Angel1	4
Clmn	4
Ddx24	4
Gm2035	4
Gm21936	4
Gm5662	4
Gm8300	4
Golga5	4
Gpx2	4
Noxred1	4
Pcnx	4
Plekhh1	4
Rhoj	4
Sel1l	4
Serpina10	4
Tmed8	4
9330161L09Rik	3
Adam4	3
Dcaf5	3
Dicer1	3
Dnal1	3
Elmsan1	3
Gm10000	3
Gm2016	3
Gm2056	3
Gtf2a1	3
Itpk1	3
Lrrc74a	3
Pnma1	3
Ppp4r4	3
Rps6kl1	3
Serpina1f	3
Serpina6	3
Snapc1	3
Sptb	3
Tcl1b2	3
Tshr	3
Ttc7b	3
Ttll5	3
Zc2hc1c	3
Zc3h14	3
Abcd4	2
Adam21	2
Adck1	2
Ak7	2
D030025P21Rik	2
Dcaf4	2
Efcab11	2
Esr2	2
Exd2	2
Flrt2	2
Galc	2
Gm26571	2
Gm6918	2
Gstz1	2
Ifi27	2
Ift43	2
Kcnh5	2
Moap1	2
Nek9	2
Numb	2
Otub2	2
Pigh	2
Psen1	2
Rdh11	2
Smoc1	2
Spata7	2
Tcl1	2
Tcl1b1	2
Tcl1b3	2
Tcl1b5	2
Tmem63c	2
Unc79	2
Vash1	2
Zbtb25	2
Zfyve1	2
Acot1	1
Arel1	1
Asb2	1
Atxn3	1
Coq6	1
Cox8c	1
Dbpht2	1
Eml5	1
Entpd5	1
Fbln5	1
Fcf1	1
Fntb	1
Gm11042	1
Gm17042	1
Gm17043	1
Gm17142	1
Gm17198	1
Gm26545	1
Gm4027	1
Gm5039	1
Gm5656	1
Gm8332	1
Gm8385	1
Gm8895	1
Gpatch2l	1
Gpr65	1
Hif1a	1
Hspa2	1
Ifi27l2a	1
Irf2bpl	1
Isca2	1
Kcnk10	1
Kcnk13	1
Lgmn	1
Map3k9	1
Mthfd1	1
Nrxn3	1
Papola	1
Pgf	1
Plekhd1	1
Ppp1r36	1
Ptpn21	1
Rps6ka5	1
Serpina4-ps1	1
Sipa1l1	1
Slc10a1	1
Syndig1l	1
Syt16	1
Tc2n	1
Tmed10	1
Tmem251	1
Ttc8	1
Vipas39	1
Vsx2	1
Vti1b	1
Wdr89	1
