# Supplementary material for: Anterior chamber depth in mice is controlled by several quantitative trait loci
Source: PLoS One. 2023 Aug 25;18(8):e0286897. doi: 10.1371/journal.pone.0286897 (PMC10456175; doi:10.1371/journal.pone.0286897)
Supplement: S5 Table — (XLSX) [file pone.0286897.s007.xlsx]

## Sheet: MGI gene list
Chromosome	cM	Start	End	strand GRCm39	MGI ID	Feature Type	Symbol	Name
15	21.96	55299511	55302416	-	MGI:1920584	lncRNA gene	1700040F17Rik	RIKEN cDNA 1700040F17 gene
15	21.96	54963313	54976978	-	MGI:3642228	lncRNA gene	Gm9920	predicted gene 9920
15	23.34	56553340	56557856	+	MGI:3643465	lncRNA gene	Has2os	hyaluronan synthase 2, opposite strand
15	24.02	57599959	57602062	-	MGI:2442806	lncRNA gene	9330154K18Rik	RIKEN cDNA 9330154K18 gene
15	24.02	57571510	57572323	-	MGI:3801853	lncRNA gene	Gm16006	predicted gene 16006
15	24.48	58077871	58187449	+	MGI:3802102	lncRNA gene	Gm15943	predicted gene 15943
15	25.09	58652310	58653800	-	MGI:5313159	lncRNA gene	Gm20712	predicted gene 20712
15	25.51	59660266	59666808	-	MGI:5011695	lncRNA gene	Gm19510	predicted gene, 19510
15	25.7	60694814	60703249	+	MGI:2444091	lncRNA gene	9930014A18Rik	RIKEN cDNA 9930014A18 gene
15	26.07	61571133	61646300	-	MGI:3041198	lncRNA gene	D030024E09Rik	RIKEN cDNA D030024E09 gene
15	26.24	61909835	62132064	+	MGI:97824	lncRNA gene	Pvt1	Pvt1 oncogene
15	27.69	63590197	63609485	+	MGI:1921244	lncRNA gene	4930449C09Rik	RIKEN cDNA 4930449C09 gene
15	28.57	63970166	63973246	+	MGI:5313164	lncRNA gene	Gm20717	predicted gene 20717
15	29.01	64158303	64160596	-	MGI:1918853	lncRNA gene	9130004J05Rik	RIKEN cDNA 9130004J05 gene
15	29.16	65729718	65730205	+	MGI:5141870	lncRNA gene	Gm20405	predicted gene 20405
15	29.3	66801456	66802956	+	MGI:4937862	lncRNA gene	Gm17035	predicted gene 17035
15	29.3	66610908	66616176	-	MGI:4937967	lncRNA gene	Gm17140	predicted gene 17140
15	29.3	66841982	66884757	+	MGI:3781073	lncRNA gene	Gm2895	predicted gene 2895
15	29.44	68212832	68235025	-	MGI:5318559	lncRNA gene	Gm20732	predicted gene 20732
15	30.28	68748542	68749635	+	MGI:3645829	lncRNA gene	Gm7125	predicted pseudogene 7125
15	31.27	69105853	69106854	-	MGI:1923116	lncRNA gene	4930573C08Rik	RIKEN cDNA 4930573C08 gene
15	32.17	69883472	69949690	+	MGI:5011967	lncRNA gene	Gm19782	predicted gene, 19782
15	32.31	71681957	71685629	+	MGI:3826592	lncRNA gene	Gm16308	predicted gene 16308
15	33.86	72677451	72682173	-	MGI:2663476	lncRNA gene	Peg13	paternally expressed 13
15	34.03	73517701	73524196	+	MGI:1922741	lncRNA gene	1700010B13Rik	RIKEN cDNA 1700010B13 gene
15	34.19	74106437	74157246	-	MGI:5012044	lncRNA gene	Gm19859	predicted gene, 19859
15	34.26	74581010	74582223	+	MGI:1914019	lncRNA gene	4933427E11Rik	RIKEN cDNA 4933427E11 gene
15	34.28	74655914	74672489	+	MGI:4938016	lncRNA gene	Gm17189	predicted gene 17189
15	34.67	75513232	75519286	+	MGI:1919915	lncRNA gene	2810039B14Rik	RIKEN cDNA 2810039B14 gene
15	34.69	75533256	75535378	+	MGI:3801876	lncRNA gene	Gm15945	predicted gene 15945
15	21.15	53477601	53477675	-	MGI:4950386	miRNA gene	Mir28c	microRNA 28c
15	29.44	68209264	68209359	-	MGI:2676908	miRNA gene	Mir30b	microRNA 30b
15	29.44	68213057	68213138	-	MGI:2676910	miRNA gene	Mir30d	microRNA 30d
15	33.95	73126664	73126731	-	MGI:2676836	miRNA gene	Mir151	microRNA 151
15	21.1	53317206	53765933	-	MGI:2444518	protein coding gene	Samd12	sterile alpha motif domain containing 12
15	21.15	54114015	54141880	-	MGI:109587	protein coding gene	Tnfrsf11b	tumor necrosis factor receptor superfamily, member 11b (osteoprotegerin)
15	21.15	53748302	53749993	+	MGI:3647008	protein coding gene	Gm7489	predicted gene 7489
15	21.15	54274170	54329754	+	MGI:3606482	protein coding gene	Colec10	collectin sub-family member 10
15	21.37	54434762	54466242	+	MGI:2146021	protein coding gene	Mal2	mal, T cell differentiation protein 2
15	21.49	54609306	54617158	+	MGI:109185	protein coding gene	Ccn3	cellular communication network factor 3
15	21.6	54702297	54816284	-	MGI:1321390	protein coding gene	Enpp2	ectonucleotide pyrophosphatase/phosphodiesterase 2
15	21.96	55171146	55384199	+	MGI:1341272	protein coding gene	Col14a1	collagen, type XIV, alpha 1
15	21.96	54878527	54935548	-	MGI:2443028	protein coding gene	Taf2	TATA-box binding protein associated factor 2
15	21.96	54939497	54953887	-	MGI:1919357	protein coding gene	Dscc1	DNA replication and sister chromatid cohesion 1
15	21.96	54975713	55122667	+	MGI:2146322	protein coding gene	Deptor	DEP domain containing MTOR-interacting protein
15	22.02	55397491	55420708	-	MGI:2137218	protein coding gene	Mrpl13	mitochondrial ribosomal protein L13
15	22.05	55420804	55489819	+	MGI:2146005	protein coding gene	Mtbp	Mdm2, transformed 3T3 cell double minute p53 binding protein
15	22.14	55499784	55770345	-	MGI:101781	protein coding gene	Sntb1	syntrophin, basic 1
15	23.31	56529023	56557935	-	MGI:107821	protein coding gene	Has2	hyaluronan synthase 2
15	23.88	57107163	57341021	-	MGI:2446114	protein coding gene	Slc22a22	solute carrier family 22 (organic cation transporter), member 22
15	24.01	57558063	57703228	+	MGI:2683087	protein coding gene	Zhx2	zinc fingers and homeoboxes 2
15	24.06	57732898	57755814	-	MGI:1915069	protein coding gene	Derl1	Der1-like domain family, member 1
15	24.08	57775595	57833463	+	MGI:2684931	protein coding gene	Tbc1d31	TBC1 domain family, member 31
15	24.17	57848815	57874405	+	MGI:2447773	protein coding gene	Fam83a	family with sequence similarity 83, member A
15	24.23	57885666	57897690	-	MGI:1923008	protein coding gene	9130401M01Rik	RIKEN cDNA 9130401M01 gene
15	24.25	57910399	57939904	-	MGI:109271	protein coding gene	Zhx1	zinc fingers and homeoboxes 1
15	24.32	57957440	57998478	-	MGI:1917722	protein coding gene	Atad2	ATPase family, AAA domain containing 2
15	24.38	58004773	58022061	+	MGI:1924023	protein coding gene	Wdyhv1	WDYHV motif containing 1
15	24.43	58039275	58078288	-	MGI:1914981	protein coding gene	Fbxo32	F-box protein 32
15	24.62	58177969	58187565	-	MGI:3045310	protein coding gene	Klhl38	kelch-like 38
15	24.66	58204867	58261093	-	MGI:1917037	protein coding gene	Anxa13	annexin A13
15	24.76	58287317	58329589	+	MGI:1277178	protein coding gene	Fam91a1	family with sequence similarity 91, member A1
15	24.88	58381897	58536936	+	MGI:3645398	protein coding gene	Fer1l6	fer-1-like 6 (C. elegans)
15	25.09	58805650	58811365	+	MGI:1913468	protein coding gene	Ndufb9	NADH:ubiquinone oxidoreductase subunit B9
15	25.09	58762004	58805587	-	MGI:1916944	protein coding gene	Tatdn1	TatD DNase domain containing 1
15	25.09	58813083	58953854	-	MGI:2384818	protein coding gene	Mtss1	MTSS I-BAR domain containing 1
15	25.09	58654118	58695487	-	MGI:1922118	protein coding gene	Tmem65	transmembrane protein 65
15	25.09	58760975	58774239	+	MGI:1923091	protein coding gene	Rnf139	ring finger protein 139
15	25.09	58744498	58748630	+	MGI:1915510	protein coding gene	Trmt12	tRNA methyltransferase 12
15	25.09	58718439	58719170	-	MGI:3644823	protein coding gene	Ube2d4	ubiquitin-conjugating enzyme E2D 4
15	25.16	59186941	59203042	+	MGI:109296	protein coding gene	Sqle	squalene epoxidase
15	25.17	59203846	59246016	-	MGI:2146110	protein coding gene	Washc5	WASH complex subunit 5
15	25.19	59246096	59473533	+	MGI:1915751	protein coding gene	Nsmce2	NSE2/MMS21 homolog, SMC5-SMC6 complex SUMO ligase
15	25.41	59520503	59528948	+	MGI:2443397	protein coding gene	Trib1	tribbles pseudokinase 1
15	25.58	59886715	59888462	-	MGI:1918338	protein coding gene	4933412E24Rik	RIKEN cDNA 4933412E24 gene
15	25.7	60690845	60697954	-	MGI:3026924	protein coding gene	Lratd2	LRAT domain containing 1
15	25.7	60789438	60793119	-	MGI:2152878	protein coding gene	A1bg	alpha-1-B glycoprotein
15	26.19	61857240	61862223	+	MGI:97250	protein coding gene	Myc	myelocytomatosis oncogene
15	27.79	63647820	63680588	-	MGI:1933176	protein coding gene	Gsdmc	gasdermin C
15	27.91	63696195	63717026	-	MGI:2146102	protein coding gene	Gsdmc2	gasdermin C2
15	27.99	63729573	63750407	-	MGI:3580656	protein coding gene	Gsdmc3	gasdermin C3
15	28.07	63763113	63784146	-	MGI:1921798	protein coding gene	Gsdmc4	gasdermin C4
15	28.16	63800946	63932327	-	MGI:1923520	protein coding gene	Cyrib	CYFIP related Rac1 interactor B
15	28.55	63958706	64254768	-	MGI:1342335	protein coding gene	Asap1	ArfGAP with SH3 domain, ankyrin repeat and PH domain1
15	29.03	64570884	64794145	-	MGI:1341110	protein coding gene	Adcy8	adenylate cyclase 8
15	29.12	65658883	65745665	+	MGI:1923990	protein coding gene	Efr3a	EFR3 homolog A
15	29.16	65858236	66158491	-	MGI:1336181	protein coding gene	Kcnq3	potassium voltage-gated channel, subfamily Q, member 3
15	29.16	65747902	65784246	-	MGI:1313269	protein coding gene	Oc90	otoconin 90
15	29.16	65794292	65848653	-	MGI:3615329	protein coding gene	Hhla1	HERV-H LTR-associating 1
15	29.22	66251707	66372759	-	MGI:1859553	protein coding gene	Lrrc6	leucine rich repeat containing 6 (testis)
15	29.28	66398061	66432952	-	MGI:2146049	protein coding gene	Tmem71	transmembrane protein 71
15	29.3	66801167	66841489	-	MGI:1341799	protein coding gene	Ndrg1	N-myc downstream regulated gene 1
15	29.3	66974724	67048679	-	MGI:98304	protein coding gene	St3gal1	ST3 beta-galactoside alpha-2,3-sialyltransferase 1
15	29.3	66542606	66722570	+	MGI:98733	protein coding gene	Tg	thyroglobulin
15	29.3	66652668	66703678	-	MGI:104295	protein coding gene	Sla	src-like adaptor
15	29.3	66449349	66518892	+	MGI:2444412	protein coding gene	Phf20l1	PHD finger protein 20-like 1
15	29.3	66763218	66795054	+	MGI:1197008	protein coding gene	Ccn4	cellular communication network factor 4
15	29.44	67955613	68130705	-	MGI:2681865	protein coding gene	Zfat	zinc finger and AT hook domain containing
15	30.36	68800269	68973060	+	MGI:1313312	protein coding gene	Khdrbs3	KH domain containing, RNA binding, signal transduction associated 3
15	32.19	71310800	71600282	-	MGI:1917613	protein coding gene	Fam135b	family with sequence similarity 135, member B
15	32.31	71667644	71906076	-	MGI:1916950	protein coding gene	Col22a1	collagen, type XXII, alpha 1
15	33.46	72372938	72418189	-	MGI:3521816	protein coding gene	Kcnk9	potassium channel, subfamily K, member 9
15	33.7	72461469	72933053	-	MGI:1923760	protein coding gene	Trappc9	trafficking protein particle complex 9
15	33.92	72973474	73056796	-	MGI:2446632	protein coding gene	Ago2	argonaute RISC catalytic subunit 2
15	33.92	72962261	72965924	+	MGI:2135796	protein coding gene	Chrac1	chromatin accessibility complex 1
15	33.94	73076951	73295129	-	MGI:95481	protein coding gene	Ptk2	PTK2 protein tyrosine kinase 2
15	34.01	73384409	73444091	+	MGI:2146009	protein coding gene	Dennd3	DENN/MADD domain containing 3
15	34.02	73449273	73517611	-	MGI:2146236	protein coding gene	Slc45a4	solute carrier family 45, member 4
15	34.04	73566453	73579354	-	MGI:2441803	protein coding gene	Gpr20	G protein-coupled receptor 20
15	34.05	73594994	73630615	+	MGI:1277098	protein coding gene	Ptp4a3	protein tyrosine phosphatase 4a3
15	34.06	73658785	73711520	-	MGI:2685474	protein coding gene	Mroh5	maestro heat-like repeat family member 5
15	34.07	73706410	73711757	+	MGI:3647277	protein coding gene	Gm6569	predicted gene 6569
15	34.07	73681356	73681745	-	MGI:3781422	protein coding gene	Ndufb4c	NADH:ubiquinone oxidoreductase subunit B4C
15	34.22	74388045	74461314	+	MGI:1933736	protein coding gene	Adgrb1	adhesion G protein-coupled receptor B1
15	34.24	74477878	74508202	-	MGI:1916689	protein coding gene	Mroh4	maestro heat-like repeat family member 4
15	34.25	74540932	74544419	-	MGI:88067	protein coding gene	Arc	activity regulated cytoskeletal-associated protein
15	34.26	74574261	74581171	-	MGI:106214	protein coding gene	Jrk	jerky
15	34.26	74604096	74606178	-	MGI:1915561	protein coding gene	Lypd2	Ly6/Plaur domain containing 2
15	34.26	74593083	74596222	+	MGI:1925301	protein coding gene	Them6	thioesterase superfamily member 6
15	34.26	74598493	74599872	-	MGI:1930923	protein coding gene	Slurp1	secreted Ly6/Plaur domain containing 1
15	34.26	74586688	74588914	+	MGI:1919623	protein coding gene	Psca	prostate stem cell antigen
15	34.27	74619705	74624828	-	MGI:1345180	protein coding gene	Lynx1	Ly6/neurotoxin 1
15	34.27	74633905	74635416	-	MGI:96881	protein coding gene	Ly6d	lymphocyte antigen 6 complex, locus D
15	34.27	74614688	74618536	-	MGI:1916712	protein coding gene	Slurp2	secreted Ly6/Plaur domain containing 2
15	34.27	74642757	74650708	-	MGI:1925975	protein coding gene	Ly6g6g	lymphocyte antigen 6 complex, locus G6G
15	34.28	74690920	74706720	+	MGI:1341831	protein coding gene	Gml2	glycosylphosphatidylinositol anchored molecule like 2
15	34.28	74668723	74671817	-	MGI:1923736	protein coding gene	Ly6k	lymphocyte antigen 6 complex, locus K
15	34.28	74685301	74690664	-	MGI:3644767	protein coding gene	Gml	glycosylphosphatidylinositol anchored molecule like
15	34.29	75027110	75030977	+	MGI:109440	protein coding gene	Ly6g	lymphocyte antigen 6 complex, locus G
15	34.29	75140270	75144084	+	MGI:109441	protein coding gene	Ly6f	lymphocyte antigen 6 complex, locus F
15	34.29	74826900	74831754	+	MGI:106651	protein coding gene	Ly6e	lymphocyte antigen 6 complex, locus E
15	34.29	74915867	74920679	-	MGI:96882	protein coding gene	Ly6c1	lymphocyte antigen 6 complex, locus C1
15	34.29	74866726	74869880	-	MGI:107527	protein coding gene	Ly6a	lymphocyte antigen 6 complex, locus A
15	34.29	74750185	74753553	-	MGI:1914288	protein coding gene	Ly6m	lymphocyte antigen 6 complex, locus M
15	34.29	74706741	74713492	-	MGI:88583	protein coding gene	Cyp11b1	cytochrome P450, family 11, subfamily b, polypeptide 1
15	34.29	74722859	74728167	-	MGI:88584	protein coding gene	Cyp11b2	cytochrome P450, family 11, subfamily b, polypeptide 2
15	34.29	75088225	75094510	+	MGI:2385015	protein coding gene	Ly6g2	lymphocyte antigen 6 complex, locus G2
15	34.29	74851383	74855279	-	MGI:1888480	protein coding gene	Ly6i	lymphocyte antigen 6 complex, locus I
15	34.29	74980007	74983819	-	MGI:3712069	protein coding gene	Ly6c2	lymphocyte antigen 6 complex, locus C2
15	34.37	75321306	75323255	+	MGI:5313101	protein coding gene	Ly6l	lymphocyte antigen 6 complex, locus L
15	34.52	75436594	75441319	-	MGI:1346030	protein coding gene	Ly6h	lymphocyte antigen 6 complex, locus H
15	34.59	75468479	75470062	+	MGI:1915703	protein coding gene	Gpihbp1	GPI-anchored HDL-binding protein 1
15	34.62	75488137	75499297	+	MGI:99186	protein coding gene	Zfp41	zinc finger protein 41
15	34.69	75528884	75550649	-	MGI:1920210	protein coding gene	Top1mt	DNA topoisomerase 1, mitochondrial
15	34.76	75576093	75586268	+	MGI:1098783	protein coding gene	Rhpn1	rhophilin, Rho GTPase binding protein 1
15	34.82	75617339	75620077	-	MGI:2673307	protein coding gene	Mafa	v-maf musculoaponeurotic fibrosarcoma oncogene family, protein A (avian)
15	34.84	75626279	75713764	-	MGI:2663721	protein coding gene	Zc3h3	zinc finger CCCH type containing 3
15	35.0	75734176	75739257	+	MGI:1916396	protein coding gene	Gsdmd	gasdermin D
15	35.05	75766645	75781430	-	MGI:1913906	protein coding gene	Eef1d	eukaryotic translation elongation factor 1 delta (guanine nucleotide exchange protein)
15	35.05	75762812	75766330	-	MGI:2442664	protein coding gene	Naprt	nicotinate phosphoribosyltransferase
15	35.07	75781584	75786384	+	MGI:2145902	protein coding gene	Tigd5	tigger transposable element derived 5
15	35.09	75788326	75793409	-	MGI:1913444	protein coding gene	Pycrl	pyrroline-5-carboxylate reductase-like
15	35.1	75796521	75801670	-	MGI:98857	protein coding gene	Gfus	GDP-L-fucose synthase
15	35.12	75812801	75821249	+	MGI:1926084	protein coding gene	Zfp623	zinc finger protein 623
15	35.17	75840972	75847717	+	MGI:1916270	protein coding gene	Zfp707	zinc finger protein 707
15	35.18	75851721	75854134	-	MGI:1925902	protein coding gene	Ccdc166	coiled-coil domain containing 166
15	35.2	75865618	75871003	+	MGI:2652894	protein coding gene	Mapk15	mitogen-activated protein kinase 15
15	35.22	75872942	75886185	-	MGI:2145900	protein coding gene	Fam83h	family with sequence similarity 83, member H
15	35.23	75881737	75918830	+	MGI:3588184	protein coding gene	Iqank1	IQ motif and ankyrin repeat containing 1
15	35.29	75919011	75941633	-	MGI:2145950	protein coding gene	Scrib	scribbled planar cell polarity
15	35.32	75942031	75952773	-	MGI:1915209	protein coding gene	Puf60	poly-U binding splicing factor 60
15	29.03	64199877	64200866	-	MGI:3779138	unclassified non-coding RNA gene	Gm10926	predicted gene 10926
15	34.65				MGI:5012122	unclassified non-coding RNA gene	Gm19937	predicted gene, 19937

## Sheet: Wellcome Trust_SNPs_INDELs
Chr	Position (GRCm38/mm10)	Gene	dbSNP	Ref	CAST_EiJ	Csq	DBA_2J	Csq
15	55100159	Gm9920	rs265237736	A	AT	frameshift_variant		-
15	64979607	Gm21961	-	GTA	G	frameshift_variant		-
15	60016145	4933412E24Rik	rs215267985	CAAA	C	inframe_deletion		-
15	55133527	Deptor	rs256339394	TTCC		-	T	inframe_deletion
15	58028689	9130401M01Rik	rs259044061	G	GTCT	inframe_insertion		-
15	60016159	4933412E24Rik	rs237961236	T	TCGGAGC	inframe_insertion		-
15	64920923	Adcy8	rs247875587	C	CCCGCCG	inframe_insertion		-
15	72801312	Trappc9	-	C	CTGCTGCTGT	inframe_insertion		-
15	55133475	Deptor	rs46941051	A	T	initiator_codon_variant	T	initiator_codon_variant
15	53885652	Gm7489	rs259351463	A	G	missense_variant	-	-
15	53885879	Gm7489	rs213967093	T	G	missense_variant	-	-
15	53885964	Gm7489	rs227478543	C	T	missense_variant	-	-
15	54254047	Tnfrsf11b	rs33486366	T	C	missense_variant	-	-
15	54410856	Colec10	rs33478105	G	T	missense_variant	-	-
15	54459732	Colec10	rs33478904	C	A	missense_variant	-	-
15	54462485	Colec10	rs226223364	A	G	missense_variant	-	-
15	54747983	Nov	rs229778543	G	T	missense_variant	-	-
15	54865932	Enpp2	rs248521575	T	A	missense_variant	-	-
15	54906865	Enpp2	rs251566513	C	T	missense_variant	-	-
15	55080206	Dscc1	rs46795113	T	C	missense_variant	-	-
15	55082317	Dscc1	rs216129213	A	T	missense_variant	-	-
15	55083496	Dscc1	rs214278814	C	G	missense_variant	-	-
15	55083531	Dscc1	rs250428239	G	T	missense_variant	-	-
15	55087606	Dscc1	rs51153194	G	A	missense_variant	-	-
15	55100168	Gm9920	rs263792805	G	A	missense_variant	-	-
15	55111137	Gm9920	rs220715130	C	G	missense_variant	-	-
15	55111147	Gm9920	rs239510666	G	A	missense_variant	-	-
15	55111157	Gm9920	rs251033724	C	G	missense_variant	-	-
15	55111184	Gm9920	rs235795474	A	G	missense_variant	-	-
15	55111186	Gm9920	rs247938329	T	C	missense_variant	-	-
15	55111189	Gm9920	rs258216538	C	T	missense_variant	-	-
15	55112466	Gm9920	rs50327052	A	G	missense_variant	-	-
15	55112517	Deptor	rs238761121	G	T	missense_variant	-	-
15	55112528	Deptor	rs45948680	A	G	missense_variant	-	-
15	55151859	Deptor	rs254664020	G	C	missense_variant	-	-
15	55151869	Deptor	rs48423113	G	A	missense_variant	-	-
15	55220221	Deptor	rs260323305	G	T	missense_variant	-	-
15	55329238	Col14a1	rs249018768	T	C	missense_variant	-	-
15	55380844	Col14a1	rs259970783	G	A	missense_variant	-	-
15	55388624	Col14a1	rs50697105	G	A	missense_variant	-	-
15	55406723	Col14a1	rs227742839	A	C	missense_variant	-	-
15	55410233	Col14a1	rs49340982	T	A	missense_variant	-	-
15	55411684	Col14a1	rs48650824	A	C	missense_variant	-	-
15	55558527	Mtbp	rs257068352	C	T	missense_variant	-	-
15	55563033	Mtbp	rs51838089	G	A	missense_variant	-	-
15	55588703	Mtbp	rs247156467	G	A	missense_variant	-	-
15	55597494	Mtbp	rs235377228	G	A	missense_variant	-	-
15	55603187	Mtbp	rs230461232	A	C	missense_variant	-	-
15	55609521	Mtbp	rs254831816	T	C	missense_variant	-	-
15	55619739	Mtbp	rs214165824	G	A	missense_variant	-	-
15	55619789	Mtbp	rs229433928	T	G	missense_variant	-	-
15	57249685	Slc22a22	rs33599926	G	A	missense_variant	-	-
15	57250876	Slc22a22	rs232288902	T	A	missense_variant	-	-
15	57250878	Slc22a22	rs260997007	G	A	missense_variant	-	-
15	57250900	Slc22a22	rs31794878	A	T	missense_variant	-	-
15	57250957	Slc22a22	rs32443352	T	C	missense_variant	-	-
15	57250969	Slc22a22	rs261194914	A	T	missense_variant	-	-
15	57255207	Slc22a22	rs226210618	C	T	missense_variant	-	-
15	57255237	Slc22a22	rs236352949	A	G	missense_variant	-	-
15	57821445	Zhx2	rs264013878	T	C	missense_variant	-	-
15	57823074	Zhx2	rs250636039	G	A	missense_variant	-	-
15	57823331	Zhx2	rs32251079	A	C	missense_variant	-	-
15	57936158	Tbc1d31	rs265189026	G	C	missense_variant	-	-
15	57986470	Fam83a	rs46832702	A	G	missense_variant	-	-
15	58009860	Fam83a	rs252688979	G	A	missense_variant	-	-
15	58009875	Fam83a	rs229546353	A	G	missense_variant	-	-
15	58010019	Fam83a	rs257957176	C	G	missense_variant	-	-
15	58022372	9130401M01Rik	rs221858970	G	C	missense_variant	-	-
15	58022490	9130401M01Rik	rs256323216	C	T	missense_variant	-	-
15	58028678	9130401M01Rik	rs581237666	T	C	missense_variant	-	-
15	58031994	9130401M01Rik	rs242668103	T	C	missense_variant	-	-
15	58048763	ENSMUSG00000022362	rs48785887	T	C	missense_variant	-	-
15	58053257	Zhx1	rs250224913	T	C	missense_variant	-	-
15	58053581	Zhx1	rs215397525	T	G	missense_variant	-	-
15	58054180	Zhx1	rs263012698	T	G	missense_variant	-	-
15	58322194	Klhl38	rs46793398	T	C	missense_variant	-	-
15	58322505	Klhl38	rs51893926	A	G	missense_variant	-	-
15	58352842	Anxa13	rs219022935	G	C	missense_variant	-	-
15	58448351	D15Ertd621e	rs51775195	C	T	missense_variant	-	-
15	58449936	D15Ertd621e	rs251308811	C	A	missense_variant	-	-
15	58454778	D15Ertd621e	rs236085700	C	T	missense_variant	-	-
15	58548345	Fer1l6	rs241564924	A	G	missense_variant	-	-
15	58550309	Fer1l6	-	G	g/a	missense_variant	-	-
15	58550317	Fer1l6	-	C	c/a	missense_variant	-	-
15	58558290	Fer1l6	rs48401609	G	A	missense_variant	-	-
15	58564113	Fer1l6	rs224463694	A	G	missense_variant	-	-
15	58575279	Fer1l6	rs265618430	G	A	missense_variant	-	-
15	58577877	Fer1l6	rs224399037	T	C	missense_variant	-	-
15	58823052	Tmem65	rs214936490	A	G	missense_variant	-	-
15	58846597	Ube2d4	rs36488968	C	T	missense_variant	-	-
15	58847272	Ube2d4	rs224257244	A	G	missense_variant	-	-
15	58873795	Trmt12	rs37374236	A	C	missense_variant	-	-
15	58873829	Trmt12	rs38545772	G	A	missense_variant	-	-
15	58873856	Trmt12	rs255662872	A	G	missense_variant	-	-
15	58916165	Tatdn1	rs239188982	T	C	missense_variant	-	-
15	58943779	Mtss1	rs234273871	C	T	missense_variant	-	-
15	59342061	E430025E21Rik	rs38978210	C	T	missense_variant	-	-
15	59350324	E430025E21Rik	rs13482596	T	C	missense_variant	-	-
15	60015205	4933412E24Rik	rs49935753	G	A	missense_variant	-	-
15	60015229	4933412E24Rik	rs46985460	A	G	missense_variant	-	-
15	60016167	4933412E24Rik	rs223197760	T	G	missense_variant	-	-
15	60918103	A1bg	rs51355219	T	C	missense_variant	-	-
15	60918898	A1bg	rs48955674	C	T	missense_variant	-	-
15	60920306	A1bg	rs47959112	G	A	missense_variant	-	-
15	60920380	A1bg	rs214259498	A	G	missense_variant	-	-
15	61989456	Myc	rs265999139	C	T	missense_variant	-	-
15	63779538	Gsdmc	rs587331295	T	t/c	missense_variant	-	-
15	63824927	Gsdmc2	-	C	c/t	missense_variant	-	-
15	63825670	Gsdmc2	-	T	t/g	missense_variant	-	-
15	63825706	Gsdmc2	rs241742155	T	t/c	missense_variant	-	-
15	63825709	Gsdmc2	-	G	g/t	missense_variant	-	-
15	63833461	Gsdmc2	-	A	c	missense_variant	-	-
15	63834986	Gsdmc2	-	G	t	missense_variant	~	-
15	63834988	Gsdmc2	-	T	c	missense_variant	~	-
15	63891853	Gsdmc4	rs31086869	T	C	missense_variant	-	-
15	63892064	Gsdmc4	rs579857664	T	g	missense_variant	-	-
15	64102454	Asap1	rs32149275	A	G	missense_variant	-	-
15	64313545	Asap1	rs266143344	T	C	missense_variant	-	-
15	64313569	Asap1	rs221006806	C	T	missense_variant	-	-
15	64783789	Adcy8	rs16791530	C	T	missense_variant	-	-
15	64979549	Gm21961	rs583024234	G	A	missense_variant	-	-
15	64979603	Gm21961	-	G	g/a	missense_variant	-	-
15	64979609	Gm21961	-	A	G	missense_variant	-	-
15	65014877	Gm21961	rs31144204	C	T	missense_variant	-	-
15	65876302	Oc90	rs246741945	T	C	missense_variant	-	-
15	65876315	Oc90	rs37120113	G	A	missense_variant	-	-
15	65878762	Oc90	rs37801756	T	C	missense_variant	-	-
15	65897666	Oc90	rs36369457	A	C	missense_variant	-	-
15	65930254	Hhla1	rs232848433	T	A	missense_variant	-	-
15	65933335	Hhla1	rs37831351	A	G	missense_variant	-	-
15	65933414	Hhla1	rs37351416	T	C	missense_variant	-	-
15	65933472	Hhla1	rs37781279	A	C	missense_variant	-	-
15	65936389	Hhla1	rs36837917	A	G	missense_variant	-	-
15	65941757	Hhla1	rs261949226	A	G	missense_variant	-	-
15	65966493	Hhla1	rs37632043	A	C	missense_variant	-	-
15	65966505	Hhla1	rs37335212	T	C	missense_variant	-	-
15	65972775	Hhla1	rs36497724	A	G	missense_variant	-	-
15	66380476	Lrrc6	rs38448183	C	T	missense_variant	-	-
15	66380569	Lrrc6	rs37602785	T	C	missense_variant	-	-
15	66454112	Lrrc6	rs37340309	T	G	missense_variant	-	-
15	66454138	Lrrc6	rs37083038	T	C	missense_variant	-	-
15	66532755	Tmem71	rs45987428	T	C	missense_variant	-	-
15	66538801	Tmem71	rs229016089	T	C	missense_variant	-	-
15	66541581	Tmem71	rs256104481	T	A	missense_variant	-	-
15	66604096	Phf20l1	rs46369670	G	A	missense_variant	-	-
15	66604196	Phf20l1	rs46814916	A	G	missense_variant	-	-
15	66609583	Phf20l1	rs51410613	G	T	missense_variant	-	-
15	66615361	Phf20l1	rs51735862	C	T	missense_variant	-	-
15	66615727	Phf20l1	rs243931967	A	G	missense_variant	-	-
15	66636749	Phf20l1	rs215118035	C	T	missense_variant	-	-
15	66636772	Phf20l1	rs244261140	A	G	missense_variant	-	-
15	66636779	Phf20l1	rs258834180	C	T	missense_variant	-	-
15	66636788	Phf20l1	rs235958229	G	C	missense_variant	-	-
15	66636808	Phf20l1	rs251753617	G	A	missense_variant	-	-
15	66636842	Phf20l1	rs253137002	G	A	missense_variant	-	-
15	66679176	Tg	rs232625615	A	T	missense_variant	-	-
15	66679198	Tg	rs47975722	C	G	missense_variant	-	-
15	66679271	Tg	rs49855359	G	A	missense_variant	-	-
15	66681863	Tg	rs46154805	T	C	missense_variant	-	-
15	66682271	Tg	rs45723490	A	G	missense_variant	-	-
15	66682377	Tg	rs46267388	G	C	missense_variant	-	-
15	66683730	Tg	rs49870850	A	G	missense_variant	-	-
15	66683820	Tg	rs47223438	G	A	missense_variant	-	-
15	66683837	Tg	rs49530404	G	A	missense_variant	-	-
15	66683882	Tg	rs47142894	G	A	missense_variant	-	-
15	66685418	Tg	rs246218014	A	T	missense_variant	-	-
15	66685419	Tg	rs215400564	A	C	missense_variant	-	-
15	66685457	Tg	rs226684403	G	A	missense_variant	-	-
15	66689985	Tg	rs241125600	T	C	missense_variant	-	-
15	66689986	Tg	rs254946190	A	G	missense_variant	-	-
15	66692303	Tg	rs256956167	A	C	missense_variant	-	-
15	66692364	Tg	rs225032859	T	C	missense_variant	-	-
15	66693325	Tg	rs216270839	C	G	missense_variant	-	-
15	66694777	Tg	rs229707088	G	C	missense_variant	-	-
15	66694794	Tg	rs258139233	C	G	missense_variant	-	-
15	66696541	Tg	rs255413497	C	G	missense_variant	-	-
15	66696603	Tg	rs227519063	C	T	missense_variant	-	-
15	66698560	Tg	rs51010854	A	G	missense_variant	-	-
15	66705298	Tg	rs260208193	T	C	missense_variant	-	-
15	66736258	Tg	rs46443336	A	T	missense_variant	-	-
15	66757873	Tg	rs219900943	A	G	missense_variant	-	-
15	66757877	Tg	rs237833877	C	T	missense_variant	-	-
15	66757892	Tg	rs37335346	C	T	missense_variant	-	-
15	66758005	Tg	rs579834231	C	G	missense_variant	-	-
15	66759427	Tg	rs38719551	G	A	missense_variant	-	-
15	66764423	Tg	rs37646708	G	A	missense_variant	-	-
15	66827304	Tg	rs242967825	G	T	missense_variant	-	-
15	66919415	Wisp1	rs243088159	C	A	missense_variant	-	-
15	66919422	Wisp1	rs36915493	T	C	missense_variant	-	-
15	68180310	Zfat	rs229625623	C	T	missense_variant	-	-
15	68212728	Zfat	rs251338542	T	G	missense_variant	-	-
15	71462600	Fam135b	rs231707978	C	T	missense_variant	-	-
15	71462601	Fam135b	rs263310710	A	G	missense_variant	-	-
15	71462637	Fam135b	rs251085212	C	T	missense_variant	-	-
15	71462645	Fam135b	rs260075895	C	A	missense_variant	-	-
15	71462906	Fam135b	rs231941101	G	A	missense_variant	-	-
15	71462928	Fam135b	rs260446440	G	A	missense_variant	-	-
15	71462948	Fam135b	rs216902527	G	A	missense_variant	-	-
15	71463202	Fam135b	rs259482454	C	G	missense_variant	-	-
15	71463338	Fam135b	rs240216786	G	A	missense_variant	-	-
15	71463381	Fam135b	rs252563048	G	A	missense_variant	-	-
15	71463518	Fam135b	rs219132542	G	A	missense_variant	-	-
15	71463810	Fam135b	rs260861841	T	C	missense_variant	-	-
15	71463965	Fam135b	rs258319170	G	A	missense_variant	-	-
15	71821959	Col22a1	rs32013441	A	G	missense_variant	-	-
15	71894851	Col22a1	rs232114540	G	A	missense_variant	-	-
15	71897892	Col22a1	rs49499864	G	A	missense_variant	-	-
15	71906538	Col22a1	rs46473167	C	T	missense_variant	-	-
15	71907037	Col22a1	rs48861784	T	C	missense_variant	-	-
15	71907623	Col22a1	rs248500090	G	A	missense_variant	-	-
15	71911079	Col22a1	rs48298151	A	G	missense_variant	-	-
15	71964653	Col22a1	rs50796158	A	G	missense_variant	-	-
15	72736822	Trappc9	rs31424059	C	T	missense_variant	-	-
15	72801312	Trappc9	-	C	c/t	missense_variant	-	-
15	73231937	Ptk2	rs36861563	T	G	missense_variant	-	-
15	73321101	Ptk2	rs256367645	T	A	missense_variant	-	-
15	73532882	Dennd3	rs253478363	G	A	missense_variant	-	-
15	73547409	Dennd3	rs36295228	A	C	missense_variant	-	-
15	73547606	Dennd3	rs38718331	G	A	missense_variant	-	-
15	73564598	Dennd3	rs260706277	G	A	missense_variant	-	-
15	73565135	Dennd3	rs32246596	A	G	missense_variant	-	-
15	73567157	Dennd3	rs31734653	A	G	missense_variant	-	-
15	73568655	Dennd3	rs221592764	G	A	missense_variant	-	-
15	73568710	Dennd3	rs38047111	T	G	missense_variant	-	-
15	73581861	Slc45a4	rs31603502	T	A	missense_variant	-	-
15	73783465	Mroh5	rs45860446	T	A	missense_variant	-	-
15	73787770	Mroh5	rs46830463	C	T	missense_variant	-	-
15	73787798	Mroh5	rs246056172	C	T	missense_variant	-	-
15	73787812	Mroh5	rs218291991	T	C	missense_variant	-	-
15	73787824	Mroh5	rs211932104	T	C	missense_variant	-	-
15	73787833	Mroh5	rs230520321	C	T	missense_variant	-	-
15	73787906	Mroh5	rs251163260	T	C	missense_variant	-	-
15	73787924	Mroh5	rs214380297	G	A	missense_variant	-	-
15	73787929	Mroh5	rs50538694	G	A	missense_variant	-	-
15	74606114	Mroh4	rs243217952	G	C	missense_variant	-	-
15	74705811	Jrk	rs256873548	C	T	missense_variant	-	-
15	74705942	Jrk	rs222261831	A	G	missense_variant	-	-
15	74706051	Jrk	rs39208599	T	C	missense_variant	-	-
15	74706201	Jrk	rs258497291	A	G	missense_variant	-	-
15	74732360	Lypd2	rs218868557	A	G	missense_variant	-	-
15	74733057	Lypd2	rs38469345	T	C	missense_variant	-	-
15	74733084	Lypd2	rs49550880	T	G	missense_variant	-	-
15	74840880	Cyp11b1	rs48475410	A	G	missense_variant	-	-
15	74879901	2010109I03Rik	rs260070619	C	T	missense_variant	-	-
15	74958561	Ly6e	rs228733944	C	G	missense_variant	-	-
15	74958586	Ly6e	rs237433355	A	G	missense_variant	-	-
15	74958606	Ly6e	rs215267166	T	C	missense_variant	-	-
15	74980116	Ly6i	rs48664280	T	C	missense_variant	-	-
15	74995350	Ly6a	rs213983347	A	G	missense_variant	-	-
15	74997574	Ly6a	rs49297900	A	C	missense_variant	-	-
15	75044594	Ly6c1	rs48084074	G	A	missense_variant	-	-
15	75048446	Ly6c1	rs586106648	T	t/a	missense_variant	-	-
15	75048496	Ly6c1	-	T	t/c	missense_variant	-	-
15	75048504	Ly6c1	-	G	g/t	missense_variant	-	-
15	75108685	Ly6c2	rs578719778	T	C	missense_variant	-	-
15	75111598	Ly6c2	rs229784836	C	A	missense_variant	-	-
15	75271650	Ly6f	rs238876764	G	A	missense_variant	-	-
15	75449464	Gm20654	rs243372944	C	G	missense_variant	-	-
15	75449499	Gm20654	rs48970339	A	G	missense_variant	-	-
15	75449511	Gm20654	rs50042580	G	A	missense_variant	-	-
15	75449527	Gm20654	rs237662408	A	G	missense_variant	-	-
15	75449529	Gm20654	rs256345871	G	A	missense_variant	-	-
15	75668630	Top1mt	rs219900041	G	A	missense_variant	-	-
15	75668703	Top1mt	rs250422988	T	A	missense_variant	-	-
15	75839961	Zc3h3	-	C	t	missense_variant	~	-
15	75840484	Zc3h3	rs249509280	T	C	missense_variant	-	-
15	75866392	Gsdmd	rs37791112	T	C	missense_variant	-	-
15	75885966	Mroh6	rs36494054	G	C	missense_variant	-	-
15	75891189	Naprt	rs221382911	C	T	missense_variant	-	-
15	75896390	Eef1d	rs227346636	C	A	missense_variant	-	-
15	75902929	Eef1d	rs37088369	A	G	missense_variant	-	-
15	75903557	Eef1d	rs36268424	A	T	missense_variant	-	-
15	75903682	Eef1d	rs216420425	C	A	missense_variant	-	-
15	75910925	TIGD5;	rs240470614	C	G	missense_variant	-	-
15	75911699	TIGD5;	rs266170363	A	G	missense_variant	-	-
15	75916973	Pycrl	rs49982447	C	T	missense_variant	-	-
15	75926187	Tsta3	rs265483361	T	C	missense_variant	-	-
15	75973643	Zfp707	rs48805571	A	G	missense_variant	-	-
15	75974530	Zfp707	rs212717406	G	A	missense_variant	-	-
15	75974615	Zfp707	rs257814611	A	G	missense_variant	-	-
15	75980907	Ccdc166	rs214218566	A	C	missense_variant	-	-
15	75981110	Ccdc166	rs238189235	T	C	missense_variant	-	-
15	75981764	Ccdc166	rs243525534	G	C	missense_variant	-	-
15	75981892	Ccdc166	rs245839151	C	A	missense_variant	-	-
15	75997838	Mapk15	rs252046072	C	T	missense_variant	-	-
15	75998638	Mapk15	rs222051671	C	T	missense_variant	-	-
15	76048626	Scrib	rs228193232	A	G	missense_variant	-	-
15	76049218	Scrib	rs49975935	C	A	missense_variant	-	-
15	76050084	Scrib	rs50639665	G	A	missense_variant	-	-
15	76059069	Scrib	rs232582085	C	A	missense_variant	-	-
15	54252338	Tnfrsf11b	rs32100171	A	C	missense_variant	C	missense_variant
15	54256095	Tnfrsf11b	rs51638693	A	C	missense_variant	C	missense_variant
15	54845847	Enpp2	rs6411953	T	C	missense_variant	C	missense_variant
15	55112496	Gm9920	rs13463609	A	G	missense_variant	G	missense_variant
15	68179924	Zfat	rs6403776	T	C	missense_variant	C	missense_variant
15	71463885	Fam135b	rs50815982	T	G	missense_variant	G	missense_variant
15	71463969	Fam135b	rs47435269	T	C	missense_variant	C	missense_variant
15	71962693	Col22a1	rs51620051	G	A	missense_variant	A	missense_variant
15	71969046	Col22a1	rs51469547	G	C	missense_variant	C	missense_variant
15	73800203	Mroh5	rs32128025	C	G	missense_variant	G	missense_variant
15	75713294	Rhpn1	rs32220845	A	G	missense_variant	G	missense_variant
15	53860135	Samd12	rs49757907	T	-	-	C	missense_variant
15	54252313	Tnfrsf11b	rs31799791	A	-	-	C	missense_variant
15	54256164	Tnfrsf11b	rs33484516	C	-	-	T	missense_variant
15	55045761	Taf2	rs32389084	A	-	-	G	missense_variant
15	55113379	Gm9920	rs13482590	T	-	-	C	missense_variant
15	55133519	Deptor	rs50422657	G	-	-	C	missense_variant
15	55220217	Deptor	rs32271813	G	-	-	A	missense_variant
15	64716078	Adcy8	-	T	-	-	t/g	missense_variant
15	71463891	Fam135b	rs49135881	C	-	-	T	missense_variant
15	71969117	Col22a1	rs49965100	G	-	-	A	missense_variant
15	72801332	Trappc9	-	A	-	-	a/g	missense_variant
15	72852493	Trappc9	rs31430670	C	-	-	A	missense_variant
15	74539785	Bai1	rs51566550	G	-	-	A	missense_variant
15	75237709	Gm10238	-	C	c/g	splice_acceptor_variant	-	-
15	63915774	Gsdmcl-ps	-	AG	a	splice_acceptor_variant		-
15	64099259	Gm20717	rs46565950	T	C	splice_donor_variant	-	-
15	64122688	Asap1	rs585924290	C	T	splice_donor_variant	-	-
15	73791328	Mroh5	rs50616944	C	G	splice_donor_variant	-	-
15	74563913	Bai1	rs216551019	A	G	splice_donor_variant	-	-
15	74752132	Lynx1	rs258999875	C	T	splice_donor_variant	-	-
15	75045471	Ly6c1	rs584767681	A	G	splice_donor_variant	-	-
15	75135036	I830127L07Rik	rs50474672	A	C	splice_donor_variant	-	-
15	75372840	Gm3142	rs31675052	A	C	splice_donor_variant	-	-
15	75646644	2810039B14Rik	rs37639389	T	C	splice_donor_variant	-	-
15	53885919	Gm7489	rs237474942	G	A	stop_gained	-	-
15	63825707	Gsdmc2	-	G	g/a	stop_gained	-	-
15	73215953	Ptk2	rs36838489	C	T	stop_gained	-	-
15	73568007	Dennd3	rs39902738	C	A	stop_gained	-	-
15	58048575	ENSMUSG00000022362	rs51803799	A	C	stop_lost	-	-
15	55448826	Col14a1	rs49336086	A	G	coding_sequence_variant	-	-

## Sheet: Expressed in eye_2020
Data Set: UTHSC BXD Young Adult Eye RNA-Seq (Nov20) TPM Log2 **
Export Date: April 07, 2022
Export Time: 02:52 GMT
Search Query: position=(chr15 54.4 76)
Exported Row Number: 325
Funding for The GeneNetwork: NIGMS (R01 GM123489, 2017-2026), NIDA (P30 DA044223, 2017-2022), NIA (R01AG043930, 2013-2018), NIAAA (U01 AA016662, U01 AA013499, U24 AA013513, U01 AA014425, 2006-2017), NIDA/NIMH/NIAAA (P20-DA 21131, 2001-2012), NCI MMHCC (U01CA105417), NCRR/BIRN (U24 RR021760)
Index	URL	Species	Group	Dataset	Record ID	Symbol	Description	ProbeTarget	PubMed_ID	Chr	Mb	Alias	Gene_ID	Homologene_ID	UniGene_ID	Strand_Probe	Probe_set_specificity	Probe_set_BLAT_score	Probe_set_BLAT_Mb_start	Probe_set_BLAT_Mb_end	QTL_Chr	QTL_Mb	Locus_at_Peak	Max_LRS	P_value_of_MAX	Mean_Expression	BXD1	BXD1_SE	BXD2	BXD2_SE	BXD5	BXD5_SE	BXD6	BXD6_SE	BXD8	BXD8_SE	BXD9	BXD9_SE	BXD11	BXD11_SE	BXD12	BXD12_SE	BXD13	BXD13_SE	BXD14	BXD14_SE	BXD15	BXD15_SE	BXD16
1	https://genenetwork.org/show_trait?trait_id=ENSMUSG00000099958&dataset=UTHSC_BXD_Young_Adult_Eye_RNAseq_TPM_Log	mouse	BXD	UTHSC_BXD_Young_Adult_Eye_RNAseq_TPM_Log	ENSMUSG00000099958	1700010B13Rik	RIKEN cDNA 1700010B13 gene		N/A	15	73.6459	Not available	100503661	N/A		+			73.6459	73.6523	4	131.999	rs31971961	12.7311		0.061904	0.0995	0.140714	0	0	x	x	x	x	x	x	0	0	0	0	x	x	x	x	x	x	0	0	x
2	https://genenetwork.org/show_trait?trait_id=ENSMUSG00000115752&dataset=UTHSC_BXD_Young_Adult_Eye_RNAseq_TPM_Log	mouse	BXD	UTHSC_BXD_Young_Adult_Eye_RNAseq_TPM_Log	ENSMUSG00000115752	1700010G06Rik	RIKEN cDNA 1700010G06 gene		N/A	15	64.3145	Not available	74217	N/A		+			64.3145	64.3161	1	3.00149	rsm10000000001	0		0	0	0	0	0	x	x	x	x	x	x	0	0	0	0	x	x	x	x	x	x	0	0	x
3	https://genenetwork.org/show_trait?trait_id=ENSMUSG00000102069&dataset=UTHSC_BXD_Young_Adult_Eye_RNAseq_TPM_Log	mouse	BXD	UTHSC_BXD_Young_Adult_Eye_RNAseq_TPM_Log	ENSMUSG00000102069	1700012I11Rik	RIKEN cDNA 1700012I11 gene		N/A	15	67.2268	Not available	69334	N/A		+			67.2268	67.3771	1	39.489	rsm10000000440	11.5804		0.271611	0.053	0.0749533	0.0805	0.113844	x	x	x	x	x	x	0.6605	0.736098	0	0	x	x	x	x	x	x	0.118	0.166877	x
4	https://genenetwork.org/show_trait?trait_id=ENSMUSG00000101568&dataset=UTHSC_BXD_Young_Adult_Eye_RNAseq_TPM_Log	mouse	BXD	UTHSC_BXD_Young_Adult_Eye_RNAseq_TPM_Log	ENSMUSG00000101568	1700040F17Rik	RIKEN cDNA 1700040F17 gene		N/A	15	55.4361	Not available	73334	N/A		-			55.4361	55.439	1	3.00149	rsm10000000001	0		0	0	0	0	0	x	x	x	x	x	x	0	0	0	0	x	x	x	x	x	x	0	0	x
5	https://genenetwork.org/show_trait?trait_id=ENSMUSG00000099435&dataset=UTHSC_BXD_Young_Adult_Eye_RNAseq_TPM_Log	mouse	BXD	UTHSC_BXD_Young_Adult_Eye_RNAseq_TPM_Log	ENSMUSG00000099435	1700065I16Rik	RIKEN cDNA 1700065I16 gene		N/A	15	63.8172	1700084L08Rik	78462	N/A		+			63.8172	63.8214	1	3.00149	rsm10000000001	0		0	0	0	0	0	x	x	x	x	x	x	0	0	0	0	x	x	x	x	x	x	0	0	x
6	https://genenetwork.org/show_trait?trait_id=ENSMUSG00000115693&dataset=UTHSC_BXD_Young_Adult_Eye_RNAseq_TPM_Log	mouse	BXD	UTHSC_BXD_Young_Adult_Eye_RNAseq_TPM_Log	ENSMUSG00000115693	1700085D07Rik	RIKEN cDNA 1700085D07 gene		N/A	15	73.2495	Not available	73491	N/A		+			73.2495	73.2641	1	3.00149	rsm10000000001	0		0	0	0	0	0	x	x	x	x	x	x	0	0	0	0	x	x	x	x	x	x	0	0	x
7	https://genenetwork.org/show_trait?trait_id=ENSMUSG00000063522&dataset=UTHSC_BXD_Young_Adult_Eye_RNAseq_TPM_Log	mouse	BXD	UTHSC_BXD_Young_Adult_Eye_RNAseq_TPM_Log	ENSMUSG00000063522	2010109I03Rik	lymphocyte antigen 6 complex, locus M		N/A	15	74.877	Not available		N/A		-			74.877	74.897	7	132.257	D7Mit371	15.8524		0.252675	0	0	0.5055	0.241123	x	x	x	x	x	x	0.1965	0.0827315	0.355	0.0919239	x	x	x	x	x	x	0.129	0.182434	x
8	https://genenetwork.org/show_trait?trait_id=ENSMUSG00000099034&dataset=UTHSC_BXD_Young_Adult_Eye_RNAseq_TPM_Log	mouse	BXD	UTHSC_BXD_Young_Adult_Eye_RNAseq_TPM_Log	ENSMUSG00000099034	2810039B14Rik	RIKEN cDNA 2810039B14 gene		N/A	15	75.6421	Not available	72665	N/A		+			75.6421	75.6536	14	25.4473	rsm10000017126	10.5698		3.32978	3.219	0.176777	3.642	0.0650538	x	x	x	x	x	x	3.2605	0.0700036	2.962	0.473762	x	x	x	x	x	x	3.28	0.0777818	x
9	https://genenetwork.org/show_trait?trait_id=ENSMUSG00000115231&dataset=UTHSC_BXD_Young_Adult_Eye_RNAseq_TPM_Log	mouse	BXD	UTHSC_BXD_Young_Adult_Eye_RNAseq_TPM_Log	ENSMUSG00000115231	4930402D18Rik	RIKEN cDNA 4930402D18 gene		N/A	15	60.913	Not available	74852	N/A		+			60.913	60.9553	18	66.1432	rs29770804	9.6561		2.13543	2.499	0.675994	2.151	0.373352	x	x	x	x	x	x	2.021	0.924896	1.8	0.241831	x	x	x	x	x	x	2.36	0.0410122	x
10	https://genenetwork.org/show_trait?trait_id=ENSMUSG00000115676&dataset=UTHSC_BXD_Young_Adult_Eye_RNAseq_TPM_Log	mouse	BXD	UTHSC_BXD_Young_Adult_Eye_RNAseq_TPM_Log	ENSMUSG00000115676	4930449C09Rik	RIKEN cDNA 4930449C09 gene		N/A	15	63.7178	Not available	73994	N/A		+			63.7178	63.7377	1	3.00149	rsm10000000001	0		0.000184	0	0	0	0	x	x	x	x	x	x	0	0	0	0	x	x	x	x	x	x	0	0	x
11	https://genenetwork.org/show_trait?trait_id=ENSMUSG00000115245&dataset=UTHSC_BXD_Young_Adult_Eye_RNAseq_TPM_Log	mouse	BXD	UTHSC_BXD_Young_Adult_Eye_RNAseq_TPM_Log	ENSMUSG00000115245	4930478E11Rik	RIKEN cDNA 4930478E11 gene		N/A	15	54.9813	Not available		N/A		-			54.9813	54.9869	1	3.00149	rsm10000000001	0		0	0	0	0	0	x	x	x	x	x	x	0	0	0	0	x	x	x	x	x	x	0	0	x
12	https://genenetwork.org/show_trait?trait_id=ENSMUSG00000116167&dataset=UTHSC_BXD_Young_Adult_Eye_RNAseq_TPM_Log	mouse	BXD	UTHSC_BXD_Young_Adult_Eye_RNAseq_TPM_Log	ENSMUSG00000116167	4930504C09Rik	RIKEN cDNA 4930504C09 gene		N/A	15	69.2705	Not available	75076	N/A		+			69.2705	69.2747	10	119.145	rsm10000012815	2.88583		0.00164667	0	0	0	0	x	x	x	x	x	x	0	0	0	0	x	x	x	x	x	x	0	0	x
13	https://genenetwork.org/show_trait?trait_id=ENSMUSG00000115062&dataset=UTHSC_BXD_Young_Adult_Eye_RNAseq_TPM_Log	mouse	BXD	UTHSC_BXD_Young_Adult_Eye_RNAseq_TPM_Log	ENSMUSG00000115062	4930544F09Rik	RIKEN cDNA 4930544F09 gene		N/A	15	58.9841	Not available	75198	N/A		+			58.9841	58.9889	1	3.00149	rsm10000000001	0		0	0	0	0	0	x	x	x	x	x	x	0	0	0	0	x	x	x	x	x	x	0	0	x
14	https://genenetwork.org/show_trait?trait_id=ENSMUSG00000115935&dataset=UTHSC_BXD_Young_Adult_Eye_RNAseq_TPM_Log	mouse	BXD	UTHSC_BXD_Young_Adult_Eye_RNAseq_TPM_Log	ENSMUSG00000115935	4930573C08Rik	RIKEN cDNA 4930573C08 gene		N/A	15	69.2339	Not available	100504454	N/A		-			69.2339	69.235	1	3.00149	rsm10000000001	0		0	0	0	0	0	x	x	x	x	x	x	0	0	0	0	x	x	x	x	x	x	0	0	x
15	https://genenetwork.org/show_trait?trait_id=ENSMUSG00000071749&dataset=UTHSC_BXD_Young_Adult_Eye_RNAseq_TPM_Log	mouse	BXD	UTHSC_BXD_Young_Adult_Eye_RNAseq_TPM_Log	ENSMUSG00000071749	4933412E24Rik	RIKEN cDNA 4933412E24 gene		N/A	15	60.0149	Not available	71088	N/A		-			60.0149	60.0166	10	110.403	rs48923609	3.87659		0.00132667	0	0	0	0	x	x	x	x	x	x	0	0	0	0	x	x	x	x	x	x	0	0	x
16	https://genenetwork.org/show_trait?trait_id=ENSMUSG00000044276&dataset=UTHSC_BXD_Young_Adult_Eye_RNAseq_TPM_Log	mouse	BXD	UTHSC_BXD_Young_Adult_Eye_RNAseq_TPM_Log	ENSMUSG00000044276	4933427E11Rik	RIKEN cDNA 4933427E11 gene		N/A	15	74.7092	Not available	66769	N/A		+			74.7092	74.7104	18	14.6778	rsm10000020250	11.9637		0.620924	0.09	0.00141421	1.08	0.100409	x	x	x	x	x	x	0.383	0.541644	0	0	x	x	x	x	x	x	0.528	0.746705	x
17	https://genenetwork.org/show_trait?trait_id=ENSMUSG00000053168&dataset=UTHSC_BXD_Young_Adult_Eye_RNAseq_TPM_Log	mouse	BXD	UTHSC_BXD_Young_Adult_Eye_RNAseq_TPM_Log	ENSMUSG00000053168	9030619P08Rik	RIKEN cDNA 9030619P08 gene		N/A	15	75.4276	Not available	105892	N/A		-			75.4276	75.4318	6	16.056	rsm10000007036	8.50329		0.045124	0.6935	0.980757	0	0	x	x	x	x	x	x	0	0	0	0	x	x	x	x	x	x	0	0	x
18	https://genenetwork.org/show_trait?trait_id=ENSMUSG00000101892&dataset=UTHSC_BXD_Young_Adult_Eye_RNAseq_TPM_Log	mouse	BXD	UTHSC_BXD_Young_Adult_Eye_RNAseq_TPM_Log	ENSMUSG00000101892	9130401M01Rik	RIKEN cDNA 9130401M01 gene		N/A	15	58.0223	AI849328	75758	N/A		-			58.0223	58.0343	14	26.765	rsm10000017128	13.8146		3.89364	3.793	0.233345	3.746	0.124451	x	x	x	x	x	x	3.65	0.0296985	3.448	0.21496	x	x	x	x	x	x	4.214	0.166877	x
19	https://genenetwork.org/show_trait?trait_id=ENSMUSG00000047807&dataset=UTHSC_BXD_Young_Adult_Eye_RNAseq_TPM_Log	mouse	BXD	UTHSC_BXD_Young_Adult_Eye_RNAseq_TPM_Log	ENSMUSG00000047807	9330154K18Rik	RIKEN cDNA 9330154K18 gene		N/A	15	57.7366	Not available	319829	N/A		-			57.7366	57.7387	1	3.00149	rsm10000000001	0		0	0	0	0	0	x	x	x	x	x	x	0	0	0	0	x	x	x	x	x	x	0	0	x
20	https://genenetwork.org/show_trait?trait_id=ENSMUSG00000097493&dataset=UTHSC_BXD_Young_Adult_Eye_RNAseq_TPM_Log	mouse	BXD	UTHSC_BXD_Young_Adult_Eye_RNAseq_TPM_Log	ENSMUSG00000097493	9930014A18Rik	RIKEN cDNA 9930014A18 gene		N/A	15	60.8223	Not available	320469	N/A		+			60.8223	60.8318	1	3.00149	rsm10000000001	0		0	0	0	0	0	x	x	x	x	x	x	0	0	0	0	x	x	x	x	x	x	0	0	x
21	https://genenetwork.org/show_trait?trait_id=ENSMUSG00000022347&dataset=UTHSC_BXD_Young_Adult_Eye_RNAseq_TPM_Log	mouse	BXD	UTHSC_BXD_Young_Adult_Eye_RNAseq_TPM_Log	ENSMUSG00000022347	A1bg	alpha-1-B glycoprotein		N/A	15	60.8969	C44	117586	N/A		-			60.8969	60.923	7	109.98	rs3686975	9.95912		4.62387	4.574	0.244659	4.9035	0.0841457	x	x	x	x	x	x	4.8735	0.419314	4.449	0.533158	x	x	x	x	x	x	4.7235	0.0473761	x
22	https://genenetwork.org/show_trait?trait_id=ENSMUSG00000022376&dataset=UTHSC_BXD_Young_Adult_Eye_RNAseq_TPM_Log	mouse	BXD	UTHSC_BXD_Young_Adult_Eye_RNAseq_TPM_Log	ENSMUSG00000022376	Adcy8	adenylate cyclase 8		N/A	15	64.6971	AC8, AW060868	11514	N/A		-			64.6971	64.9223	8	17.0291	rsm10000010245	14.6842		3.01716	2.935	0.106066	3.096	0.0155564	x	x	x	x	x	x	3.0335	0.137886	2.71	0.296985	x	x	x	x	x	x	3.1145	0.135057	x
23	https://genenetwork.org/show_trait?trait_id=ENSMUSG00000034730&dataset=UTHSC_BXD_Young_Adult_Eye_RNAseq_TPM_Log	mouse	BXD	UTHSC_BXD_Young_Adult_Eye_RNAseq_TPM_Log	ENSMUSG00000034730	Adgrb1	adhesion G protein-coupled receptor B1		N/A	15	74.5162	B830018M07Rik, Bai1, R75078, mKIAA4089	107831	N/A		+			74.5162	74.5895	1	173.533	rsm10000002179	13.1888		6.5333	6.2475	0.0431335	6.7955	0.0205061	x	x	x	x	x	x	6.6315	0.328805	5.885	0.195161	x	x	x	x	x	x	6.328	0.0890955	x
24	https://genenetwork.org/show_trait?trait_id=ENSMUSG00000036698&dataset=UTHSC_BXD_Young_Adult_Eye_RNAseq_TPM_Log	mouse	BXD	UTHSC_BXD_Young_Adult_Eye_RNAseq_TPM_Log	ENSMUSG00000036698	Ago2	argonaute RISC catalytic subunit 2		N/A	15	73.0958	1110029L17Rik, 2310051F07Rik, AI225898, AL022874, AW546247, Eif2c2, Gerp95, Gm10365, mKIAA4215	239528	N/A		-			73.0958	73.1849	1	163.311	rsm10000001918	15.3016		4.76095	4.7705	0.0700036	5.4555	0.00494975	x	x	x	x	x	x	4.9945	0.429214	4.6155	0.289207	x	x	x	x	x	x	4.804	0.131522	x
25	https://genenetwork.org/show_trait?trait_id=ENSMUSG00000055114&dataset=UTHSC_BXD_Young_Adult_Eye_RNAseq_TPM_Log	mouse	BXD	UTHSC_BXD_Young_Adult_Eye_RNAseq_TPM_Log	ENSMUSG00000055114	Anxa13	annexin A13		N/A	15	58.3415	1810034H17Rik, AV055219	69787	N/A		-			58.3415	58.3892	18	85.4363	rsm10000020766	9.31449		0.600629	0	0	1.18	0.346482	x	x	x	x	x	x	0.8805	0.0289914	0.519	0.733977	x	x	x	x	x	x	0.048	0.0678822	x
26	https://genenetwork.org/show_trait?trait_id=ENSMUSG00000022602&dataset=UTHSC_BXD_Young_Adult_Eye_RNAseq_TPM_Log	mouse	BXD	UTHSC_BXD_Young_Adult_Eye_RNAseq_TPM_Log	ENSMUSG00000022602	Arc	activity regulated cytoskeletal-associated protein		N/A	15	74.6691	Arc3.1, C86064, arg3.1, mArc	11838	N/A		-			74.6691	74.6726	4	111.253	rs32723992	11.6094		1.94612	2.3255	0.637103	1.7105	0.0120208	x	x	x	x	x	x	1.827	0.459619	2.1325	0.103945	x	x	x	x	x	x	1.933	0.0452548	x
27	https://genenetwork.org/show_trait?trait_id=ENSMUSG00000022377&dataset=UTHSC_BXD_Young_Adult_Eye_RNAseq_TPM_Log	mouse	BXD	UTHSC_BXD_Young_Adult_Eye_RNAseq_TPM_Log	ENSMUSG00000022377	Asap1	ArfGAP with SH3 domain, ankyrin repeat and PH domain1		N/A	15	64.0869	AV239055, DEF1, Ddef1, PAP, mKIAA1249, s19	13196	N/A		-			64.0869	64.3829	2	157.353	rs27323024	13.4631		5.37532	5.3555	0.135057	5.782	0.0636396	x	x	x	x	x	x	5.5685	0.130815	4.997	0.019799	x	x	x	x	x	x	5.3745	0.0968736	x
28	https://genenetwork.org/show_trait?trait_id=ENSMUSG00000022360&dataset=UTHSC_BXD_Young_Adult_Eye_RNAseq_TPM_Log	mouse	BXD	UTHSC_BXD_Young_Adult_Eye_RNAseq_TPM_Log	ENSMUSG00000022360	Atad2	ATPase family, AAA domain containing 2		N/A	15	58.094	2610509G12Rik	70472	N/A		-			58.094	58.1351	5	66.3839	rsm10000006334	11.1752		1.96605	1.96	0.319612	2.168	0.152735	x	x	x	x	x	x	2.274	0.124451	1.9305	0.127986	x	x	x	x	x	x	2.0675	0.0431335	x
29	https://genenetwork.org/show_trait?trait_id=ENSMUSG00000047728&dataset=UTHSC_BXD_Young_Adult_Eye_RNAseq_TPM_Log	mouse	BXD	UTHSC_BXD_Young_Adult_Eye_RNAseq_TPM_Log	ENSMUSG00000047728	BC025446	lymphocyte antigen 6 complex, locus G2		N/A	15	75.2164	Not available		N/A		+			75.2164	75.2227	5	57.6158	rsm10000006223	15.6411		0.784784	0.158	0.223446	0.585	0.159806	x	x	x	x	x	x	0.838	0.400222	0.289	0.155563	x	x	x	x	x	x	0.898	0.61094	x
30	https://genenetwork.org/show_trait?trait_id=ENSMUSG00000098176&dataset=UTHSC_BXD_Young_Adult_Eye_RNAseq_TPM_Log	mouse	BXD	UTHSC_BXD_Young_Adult_Eye_RNAseq_TPM_Log	ENSMUSG00000098176	Ccdc166	coiled-coil domain containing 166		N/A	15	75.9799	2410075B13Rik	223648	N/A		-			75.9799	75.9825	19	44.586	rsm10002113321	12.6742		4.51632	4.301	0.405879	4.721	0.13435	x	x	x	x	x	x	4.485	0.162635	4.3455	0.224153	x	x	x	x	x	x	4.73	0.148492	x
31	https://genenetwork.org/show_trait?trait_id=ENSMUSG00000037362&dataset=UTHSC_BXD_Young_Adult_Eye_RNAseq_TPM_Log	mouse	BXD	UTHSC_BXD_Young_Adult_Eye_RNAseq_TPM_Log	ENSMUSG00000037362	Ccn3	cellular communication network factor 3		N/A	15	54.7457	C130088N23Rik, Nov	18133	N/A		+			54.7457	54.754	6	115.874	rsm10000077612	16.4749		3.17114	3.6505	0.0657609	3.182	0.250316	x	x	x	x	x	x	2.572	0.896611	3.3845	0.21991	x	x	x	x	x	x	2.7495	0.190212	x
32	https://genenetwork.org/show_trait?trait_id=ENSMUSG00000005124&dataset=UTHSC_BXD_Young_Adult_Eye_RNAseq_TPM_Log	mouse	BXD	UTHSC_BXD_Young_Adult_Eye_RNAseq_TPM_Log	ENSMUSG00000005124	Ccn4	cellular communication network factor 4		N/A	15	66.8913	AW146261, Elm1, Wisp1	22402	N/A		+			66.8913	66.9232	16	89.5106	rsm10000019663	11.6062		4.60131	4.17	0.101823	4.4235	0.0445477	x	x	x	x	x	x	5.186	0.195161	4.795	0.207889	x	x	x	x	x	x	4.935	0.114551	x
33	https://genenetwork.org/show_trait?trait_id=ENSMUSG00000068391&dataset=UTHSC_BXD_Young_Adult_Eye_RNAseq_TPM_Log	mouse	BXD	UTHSC_BXD_Young_Adult_Eye_RNAseq_TPM_Log	ENSMUSG00000068391	Chrac1	chromatin accessibility complex 1		N/A	15	73.0904	2410152E03Rik, 2810406L04Rik, YCL1	93696	N/A		+			73.0904	73.0976	14	26.765	rsm10000017128	19.6437		5.71937	5.455	0.106066	5.588	0.0905097	x	x	x	x	x	x	5.6185	0.0304056	5.5275	0.215668	x	x	x	x	x	x	5.6805	0.187383	x
34	https://genenetwork.org/show_trait?trait_id=ENSMUSG00000022371&dataset=UTHSC_BXD_Young_Adult_Eye_RNAseq_TPM_Log	mouse	BXD	UTHSC_BXD_Young_Adult_Eye_RNAseq_TPM_Log	ENSMUSG00000022371	Col14a1	collagen, type XIV, alpha 1		N/A	15	55.3077	5730412L22Rik, AW108078	12818	N/A		+			55.3077	55.5208	4	37.862	rsm10000004790	9.23281		3.3218	3.9105	0.0360624	3.984	0.517602	x	x	x	x	x	x	3.6165	0.675287	3.7215	0.245366	x	x	x	x	x	x	2.149	0.383252	x
35	https://genenetwork.org/show_trait?trait_id=ENSMUSG00000079022&dataset=UTHSC_BXD_Young_Adult_Eye_RNAseq_TPM_Log	mouse	BXD	UTHSC_BXD_Young_Adult_Eye_RNAseq_TPM_Log	ENSMUSG00000079022	Col22a1	collagen, type XXII, alpha 1		N/A	15	71.7958	2310067L16Rik, C80743	69700	N/A		-			71.7958	72.0342	11	80.055	rsm10000014149	10.55		2.13631	2.2405	0.255266	2.3275	0.053033	x	x	x	x	x	x	2.484	0.506288	2.1535	0.00919239	x	x	x	x	x	x	2.235	0.0466691	x
36	https://genenetwork.org/show_trait?trait_id=ENSMUSG00000038591&dataset=UTHSC_BXD_Young_Adult_Eye_RNAseq_TPM_Log	mouse	BXD	UTHSC_BXD_Young_Adult_Eye_RNAseq_TPM_Log	ENSMUSG00000038591	Colec10	collectin sub-family member 10		N/A	15	54.4108	CLL1	239447	N/A		+			54.4108	54.4664	12	91.4858	rs29165561	10.82		0.059904	0	0	0.115	0.00565685	x	x	x	x	x	x	0	0	0.031	0.0438406	x	x	x	x	x	x	0.0825	0.116673	x
37	https://genenetwork.org/show_trait?trait_id=ENSMUSG00000075604&dataset=UTHSC_BXD_Young_Adult_Eye_RNAseq_TPM_Log	mouse	BXD	UTHSC_BXD_Young_Adult_Eye_RNAseq_TPM_Log	ENSMUSG00000075604	Cyp11b1	cytochrome P450, family 11, subfamily b, polypeptide 1		N/A	15	74.8341	AA389061, CPN1, Cyp11b, Cyp11b1, FHI	110115	N/A		-			74.8341	74.8416	11	96.5399	rsm10000014417	9.51332		0.127387	0.1725	0.243952	0.1735	0.245366	x	x	x	x	x	x	0.115	0.162635	0	0	x	x	x	x	x	x	0	0	x
38	https://genenetwork.org/show_trait?trait_id=ENSMUSG00000022589&dataset=UTHSC_BXD_Young_Adult_Eye_RNAseq_TPM_Log	mouse	BXD	UTHSC_BXD_Young_Adult_Eye_RNAseq_TPM_Log	ENSMUSG00000022589	Cyp11b2	cytochrome P450, family 11, subfamily b, polypeptide 2		N/A	15	74.851	ALDOS, Cpn2, Cyp11b, Cyp11b2	13072	N/A		-			74.851	74.8563	7	17.1341	rs36485889	13.3178		0.0264013	0	0	0.144	0.0834386	x	x	x	x	x	x	0	0	0	0	x	x	x	x	x	x	0	0	x
39	https://genenetwork.org/show_trait?trait_id=ENSMUSG00000116031&dataset=UTHSC_BXD_Young_Adult_Eye_RNAseq_TPM_Log	mouse	BXD	UTHSC_BXD_Young_Adult_Eye_RNAseq_TPM_Log	ENSMUSG00000116031	D030024E09Rik	RIKEN cDNA D030024E09 gene		N/A	15	61.5347	Not available	432956	N/A		-			61.5347	61.7745	6	28.0493	rsm10000070712	12.1255		0.066628	0.121	0.17112	0.0745	0.0233345	x	x	x	x	x	x	0.086	0.121622	0	0	x	x	x	x	x	x	0.0735	0.103945	x
40	https://genenetwork.org/show_trait?trait_id=ENSMUSG00000101026&dataset=UTHSC_BXD_Young_Adult_Eye_RNAseq_TPM_Log	mouse	BXD	UTHSC_BXD_Young_Adult_Eye_RNAseq_TPM_Log	ENSMUSG00000101026	D730001G18Rik	lymphocyte antigen 6 complex, locus G6G		N/A	15	74.7709	Not available		N/A		-			74.7709	74.7789	11	19.7299	rsm10000013107	11.6848		0.887227	0.6245	0.00777817	0.9135	0.515481	x	x	x	x	x	x	0.912	0.417193	0.52	0.735391	x	x	x	x	x	x	1.1025	0.21991	x
41	https://genenetwork.org/show_trait?trait_id=ENSMUSG00000036661&dataset=UTHSC_BXD_Young_Adult_Eye_RNAseq_TPM_Log	mouse	BXD	UTHSC_BXD_Young_Adult_Eye_RNAseq_TPM_Log	ENSMUSG00000036661	Dennd3	DENN/MADD domain containing 3		N/A	15	73.5126	AI447457, E030003N15Rik	105841	N/A		+			73.5126	73.5722	15	76.7147	rsm10000186811	16.2083		2.51195	2.7135	0.0813173	2.737	0.260215	x	x	x	x	x	x	2.6465	0.0516188	2.455	0.0226274	x	x	x	x	x	x	2.5345	0.0813173	x
42	https://genenetwork.org/show_trait?trait_id=ENSMUSG00000022419&dataset=UTHSC_BXD_Young_Adult_Eye_RNAseq_TPM_Log	mouse	BXD	UTHSC_BXD_Young_Adult_Eye_RNAseq_TPM_Log	ENSMUSG00000022419	Deptor	DEP domain containing MTOR-interacting protein		N/A	15	55.1123	Depdc6	97998	N/A		+			55.1123	55.2593	15	51.9101	rsm10000018543	33.2279		3.1555	3.72	0.173948	3.028	0.039598	x	x	x	x	x	x	2.748	0.155563	3.61	0.0296985	x	x	x	x	x	x	3.0115	0.0417193	x
43	https://genenetwork.org/show_trait?trait_id=ENSMUSG00000022365&dataset=UTHSC_BXD_Young_Adult_Eye_RNAseq_TPM_Log	mouse	BXD	UTHSC_BXD_Young_Adult_Eye_RNAseq_TPM_Log	ENSMUSG00000022365	Derl1	Der1-like domain family, member 1		N/A	15	57.8695	1110021N07Rik, AI195141, AW551338, Derlin1	67819	N/A		-			57.8695	57.8924	4	131.999	rs31971961	11.2636		6.60118	6.556	0.13435	6.652	0.0240416	x	x	x	x	x	x	6.6355	0.178898	6.4575	0.0360624	x	x	x	x	x	x	6.504	0.0735391	x
44	https://genenetwork.org/show_trait?trait_id=ENSMUSG00000022422&dataset=UTHSC_BXD_Young_Adult_Eye_RNAseq_TPM_Log	mouse	BXD	UTHSC_BXD_Young_Adult_Eye_RNAseq_TPM_Log	ENSMUSG00000022422	Dscc1	DNA replication and sister chromatid cohesion 1		N/A	15	55.0761	2010006I05Rik, 2600005O03Rik, Dcc1	72107	N/A		-			55.0761	55.0905	5	64.6538	rsm10000006302	14.2082		0.545193	0.182	0.257387	0.4845	0.0982878	x	x	x	x	x	x	0.944	0.376181	0.5355	0.443356	x	x	x	x	x	x	0.5245	0.318905	x
45	https://genenetwork.org/show_trait?trait_id=ENSMUSG00000055762&dataset=UTHSC_BXD_Young_Adult_Eye_RNAseq_TPM_Log	mouse	BXD	UTHSC_BXD_Young_Adult_Eye_RNAseq_TPM_Log	ENSMUSG00000055762	Eef1d	eukaryotic translation elongation factor 1 delta (guanine nucleotide exchange protein)		N/A	15	75.8942	EF1delta	66656	N/A		-			75.8942	75.9096	9	16.6479	rsm10000010756	11.2704		6.16651	6.229	0.0353553	6.0945	0.129401	x	x	x	x	x	x	6.0625	0.0431335	6.235	0.14425	x	x	x	x	x	x	6.1845	0.0275772	x
46	https://genenetwork.org/show_trait?trait_id=ENSMUSG00000015002&dataset=UTHSC_BXD_Young_Adult_Eye_RNAseq_TPM_Log	mouse	BXD	UTHSC_BXD_Young_Adult_Eye_RNAseq_TPM_Log	ENSMUSG00000015002	Efr3a	EFR3 homolog A		N/A	15	65.787	A130089M23Rik, BB071175, C76891, C920006C10Rik, D030063F01Rik, mKIAA0143	76740	N/A		+			65.787	65.8738	15	60.0387	rs47695923	11.8595		5.44902	5.3715	0.0502046	5.9415	0.0813173	x	x	x	x	x	x	5.8265	0.0374767	5.244	0.343654	x	x	x	x	x	x	5.3905	0.072832	x
47	https://genenetwork.org/show_trait?trait_id=ENSMUSG00000116120&dataset=UTHSC_BXD_Young_Adult_Eye_RNAseq_TPM_Log	mouse	BXD	UTHSC_BXD_Young_Adult_Eye_RNAseq_TPM_Log	ENSMUSG00000116120	Eif2s3x-ps1	eukaryotic translation initiation factor 2, subunit 3, pseudogene 1		N/A	15	75.9672	Not available	26906	N/A		-			75.9672	75.9683	19	15.1567	rsm10000020914	10.4529		0.190533	0.5745	0.812466	0.269	0.206475	x	x	x	x	x	x	0.3705	0.523966	0.565	0.799031	x	x	x	x	x	x	0.2235	0.316077	x
48	https://genenetwork.org/show_trait?trait_id=ENSMUSG00000022425&dataset=UTHSC_BXD_Young_Adult_Eye_RNAseq_TPM_Log	mouse	BXD	UTHSC_BXD_Young_Adult_Eye_RNAseq_TPM_Log	ENSMUSG00000022425	Enpp2	ectonucleotide pyrophosphatase/phosphodiesterase 2		N/A	15	54.8389	ATX, ENPP, 2, Npps2, PDIalpha, Pdnp2, lysoPLD	18606	N/A		-			54.8389	54.9529	14	3	rsm10000000004	17.9113		6.73581	6.7445	0.177484	7.18	0.219203	x	x	x	x	x	x	6.1875	0.514067	5.988	0.226274	x	x	x	x	x	x	6.402	0.0565685	x
49	https://genenetwork.org/show_trait?trait_id=ENSMUSG00000036800&dataset=UTHSC_BXD_Young_Adult_Eye_RNAseq_TPM_Log	mouse	BXD	UTHSC_BXD_Young_Adult_Eye_RNAseq_TPM_Log	ENSMUSG00000036800	Fam135b	family with sequence similarity 135, member B		N/A	15	71.4316	1700010C24Rik, A830008O07Rik	70363	N/A		-			71.4316	71.7278	9	49.8799	rsm10000011218	16.6745		2.65549	2.691	0.145664	3.1755	0.00494975	x	x	x	x	x	x	2.7075	0.0671751	2.1985	0.210011	x	x	x	x	x	x	2.4515	0.118087	x
50	https://genenetwork.org/show_trait?trait_id=ENSMUSG00000022378&dataset=UTHSC_BXD_Young_Adult_Eye_RNAseq_TPM_Log	mouse	BXD	UTHSC_BXD_Young_Adult_Eye_RNAseq_TPM_Log	ENSMUSG00000022378	Fam49b	family with sequence similarity 49, member B		N/A	15	63.9291	0910001A06Rik, AW122079	223601	N/A		-			63.9291	64.0605	12	9.74845	rs29178345	12.0894		4.70315	4.6875	0.115258	4.933	0.0212132	x	x	x	x	x	x	4.822	0	4.49	0.0890955	x	x	x	x	x	x	4.7475	0.026163	x
51	https://genenetwork.org/show_trait?trait_id=ENSMUSG00000051225&dataset=UTHSC_BXD_Young_Adult_Eye_RNAseq_TPM_Log	mouse	BXD	UTHSC_BXD_Young_Adult_Eye_RNAseq_TPM_Log	ENSMUSG00000051225	Fam83a	family with sequence similarity 83, member A		N/A	15	57.9854	Not available	239463	N/A		+			57.9854	58.011	2	114.32	rsm10000305305	10.4026		7.60938	7.6705	0.0473761	7.4855	0.378302	x	x	x	x	x	x	7.7765	0.00212132	7.3975	0.00494975	x	x	x	x	x	x	8.0795	0.0954594	x
52	https://genenetwork.org/show_trait?trait_id=ENSMUSG00000072568&dataset=UTHSC_BXD_Young_Adult_Eye_RNAseq_TPM_Log	mouse	BXD	UTHSC_BXD_Young_Adult_Eye_RNAseq_TPM_Log	ENSMUSG00000072568	Fam84b	LRAT domain containing 1		N/A	15	60.819	Not available		N/A		-			60.819	60.8538	11	73.2672	rsm10000014113	9.23045		4.40237	4.3445	0.147785	4.6005	0.150614	x	x	x	x	x	x	4.372	0.322441	4.128	0.0523259	x	x	x	x	x	x	4.3295	0.072832	x
53	https://genenetwork.org/show_trait?trait_id=ENSMUSG00000037119&dataset=UTHSC_BXD_Young_Adult_Eye_RNAseq_TPM_Log	mouse	BXD	UTHSC_BXD_Young_Adult_Eye_RNAseq_TPM_Log	ENSMUSG00000037119	Fam91a1	family with sequence similarity 91, member A1		N/A	15	58.4155	AV220772, BC033609, D15Ertd621e, SKIN, mKIAA0493	210998	N/A		+			58.4155	58.4577	12	9.74845	rs29178345	12.0832		5.46909	5.3285	0.0219203	5.672	0.176777	x	x	x	x	x	x	5.6455	0.217082	5.265	0.200818	x	x	x	x	x	x	5.508	0.104652	x
54	https://genenetwork.org/show_trait?trait_id=ENSMUSG00000022358&dataset=UTHSC_BXD_Young_Adult_Eye_RNAseq_TPM_Log	mouse	BXD	UTHSC_BXD_Young_Adult_Eye_RNAseq_TPM_Log	ENSMUSG00000022358	Fbxo32	F-box protein 32		N/A	15	58.1759	4833442G10Rik, AI430017, ATROGIN1, Gm20361, MAFbx	67731	N/A		-			58.1759	58.2149	1	37.6751	rsm10000004274	16.5792		4.86861	5.18	0.128693	4.973	0.0240416	x	x	x	x	x	x	5.239	0.444063	5.194	0.323855	x	x	x	x	x	x	4.8665	0.111016	x
55	https://genenetwork.org/show_trait?trait_id=ENSMUSG00000037106&dataset=UTHSC_BXD_Young_Adult_Eye_RNAseq_TPM_Log	mouse	BXD	UTHSC_BXD_Young_Adult_Eye_RNAseq_TPM_Log	ENSMUSG00000037106	Fer1l6	fer-1-like 6 (C. elegans)		N/A	15	58.51	EG631797	631797	N/A		+			58.51	58.6651	15	99.0396	rsm10000019143	10.2355		0.937071	0.8975	0.0799031	0.9715	0.123744	x	x	x	x	x	x	1.074	0.299813	0.61	0.453963	x	x	x	x	x	x	0.5075	0.495682	x
56	https://genenetwork.org/show_trait?trait_id=ENSMUSG00000068348&dataset=UTHSC_BXD_Young_Adult_Eye_RNAseq_TPM_Log	mouse	BXD	UTHSC_BXD_Young_Adult_Eye_RNAseq_TPM_Log	ENSMUSG00000068348	Gm10238	predicted pseudogene 10238		N/A	15	75.2356	Not available	100041092	N/A		-			75.2356	75.2388	5	66.5843	rsm10000006341	16.3565		4.19681	4.493	0.16122	4.017	0.585484	x	x	x	x	x	x	3.919	0.377595	3.903	0.258801	x	x	x	x	x	x	4.1285	0.205768	x
57	https://genenetwork.org/show_trait?trait_id=ENSMUSG00000068397&dataset=UTHSC_BXD_Young_Adult_Eye_RNAseq_TPM_Log	mouse	BXD	UTHSC_BXD_Young_Adult_Eye_RNAseq_TPM_Log	ENSMUSG00000068397	Gm10240	predicted gene 10240		N/A	15	68.3098	Not available	100503563	N/A		+			68.3098	68.3103	15	70.3861	rsm10000018619	14.641		0.289413	0.697	0.415779	1.1605	0.941159	x	x	x	x	x	x	0.1435	0.20294	0	0	x	x	x	x	x	x	0.7625	1.07834	x
58	https://genenetwork.org/show_trait?trait_id=ENSMUSG00000116174&dataset=UTHSC_BXD_Young_Adult_Eye_RNAseq_TPM_Log	mouse	BXD	UTHSC_BXD_Young_Adult_Eye_RNAseq_TPM_Log	ENSMUSG00000116174	Gm10362	predicted gene 10362		N/A	15	73.4284	Not available	100040929	N/A		-			73.4284	73.4289	16	92.9997	rs4219905	13.0541		0.990424	0.8505	1.20279	0.4605	0.651245	x	x	x	x	x	x	0	0	1.868	1.12571	x	x	x	x	x	x	0.8745	0.89449	x
59	https://genenetwork.org/show_trait?trait_id=ENSMUSG00000115150&dataset=UTHSC_BXD_Young_Adult_Eye_RNAseq_TPM_Log	mouse	BXD	UTHSC_BXD_Young_Adult_Eye_RNAseq_TPM_Log	ENSMUSG00000115150	Gm10370	predicted gene 10370		N/A	15	55.9307	Not available	100038594	N/A		+			55.9307	55.9324	1	3.00149	rsm10000000001	0		0	0	0	0	0	x	x	x	x	x	x	0	0	0	0	x	x	x	x	x	x	0	0	x
60	https://genenetwork.org/show_trait?trait_id=ENSMUSG00000115646&dataset=UTHSC_BXD_Young_Adult_Eye_RNAseq_TPM_Log	mouse	BXD	UTHSC_BXD_Young_Adult_Eye_RNAseq_TPM_Log	ENSMUSG00000115646	Gm10926	predicted gene 10926		N/A	15	64.328	Not available	100169872	N/A		-			64.328	64.329	1	3.00149	rsm10000000001	0		0	0	0	0	0	x	x	x	x	x	x	0	0	0	0	x	x	x	x	x	x	0	0	x
61	https://genenetwork.org/show_trait?trait_id=ENSMUSG00000082585&dataset=UTHSC_BXD_Young_Adult_Eye_RNAseq_TPM_Log	mouse	BXD	UTHSC_BXD_Young_Adult_Eye_RNAseq_TPM_Log	ENSMUSG00000082585	Gm15387	predicted gene 15387		N/A	15	74.0937	Not available	100041307	N/A		-			74.0937	74.0943	7	24.9379	rs13479153	11.8406		1.50867	1.8715	0.518309	1.38	0.469519	x	x	x	x	x	x	2.3585	0.290621	1.723	0.121622	x	x	x	x	x	x	1.4625	0.655488	x
62	https://genenetwork.org/show_trait?trait_id=ENSMUSG00000086801&dataset=UTHSC_BXD_Young_Adult_Eye_RNAseq_TPM_Log	mouse	BXD	UTHSC_BXD_Young_Adult_Eye_RNAseq_TPM_Log	ENSMUSG00000086801	Gm15943	predicted gene 15943		N/A	15	58.2145	Not available		N/A		+			58.2145	58.3241	1	192.746	rsm10000002464	14.6503		2.43121	2.9965	0.00353553	2.2435	0.0403051	x	x	x	x	x	x	2.5	0.732563	3.2335	0.290621	x	x	x	x	x	x	1.7085	0.543765	x
63	https://genenetwork.org/show_trait?trait_id=ENSMUSG00000085523&dataset=UTHSC_BXD_Young_Adult_Eye_RNAseq_TPM_Log	mouse	BXD	UTHSC_BXD_Young_Adult_Eye_RNAseq_TPM_Log	ENSMUSG00000085523	Gm15945	predicted gene 15945		N/A	15	75.6614	Not available		N/A		+			75.6614	75.6635	1	3.00149	rsm10000000001	0		0	0	0	0	0	x	x	x	x	x	x	0	0	0	0	x	x	x	x	x	x	0	0	x
64	https://genenetwork.org/show_trait?trait_id=ENSMUSG00000090002&dataset=UTHSC_BXD_Young_Adult_Eye_RNAseq_TPM_Log	mouse	BXD	UTHSC_BXD_Young_Adult_Eye_RNAseq_TPM_Log	ENSMUSG00000090002	Gm16006	predicted gene 16006		N/A	15	57.7081	Not available	105245957	N/A		-			57.7081	57.7089	1	3.00149	rsm10000000001	0		0	0	0	0	0	x	x	x	x	x	x	0	0	0	0	x	x	x	x	x	x	0	0	x
65	https://genenetwork.org/show_trait?trait_id=ENSMUSG00000090237&dataset=UTHSC_BXD_Young_Adult_Eye_RNAseq_TPM_Log	mouse	BXD	UTHSC_BXD_Young_Adult_Eye_RNAseq_TPM_Log	ENSMUSG00000090237	Gm16308	predicted gene 16308		N/A	15	71.8101	Not available	105245973	N/A		+			71.8101	71.8138	1	3.00149	rsm10000000001	0		0	0	0	0	0	x	x	x	x	x	x	0	0	0	0	x	x	x	x	x	x	0	0	x
66	https://genenetwork.org/show_trait?trait_id=ENSMUSG00000091479&dataset=UTHSC_BXD_Young_Adult_Eye_RNAseq_TPM_Log	mouse	BXD	UTHSC_BXD_Young_Adult_Eye_RNAseq_TPM_Log	ENSMUSG00000091479	Gm17035	predicted gene 17035		N/A	15	66.9296	Not available		N/A		+			66.9296	66.9311	1	3.00149	rsm10000000001	0		0	0	0	0	0	x	x	x	x	x	x	0	0	0	0	x	x	x	x	x	x	0	0	x
67	https://genenetwork.org/show_trait?trait_id=ENSMUSG00000090464&dataset=UTHSC_BXD_Young_Adult_Eye_RNAseq_TPM_Log	mouse	BXD	UTHSC_BXD_Young_Adult_Eye_RNAseq_TPM_Log	ENSMUSG00000090464	Gm17140	predicted gene 17140		N/A	15	66.7391	Not available		N/A		-			66.7391	66.7443	1	3.00149	rsm10000000001	0		0	0	0	0	0	x	x	x	x	x	x	0	0	0	0	x	x	x	x	x	x	0	0	x
68	https://genenetwork.org/show_trait?trait_id=ENSMUSG00000091709&dataset=UTHSC_BXD_Young_Adult_Eye_RNAseq_TPM_Log	mouse	BXD	UTHSC_BXD_Young_Adult_Eye_RNAseq_TPM_Log	ENSMUSG00000091709	Gm17189	predicted gene 17189		N/A	15	74.7841	Not available		N/A		+			74.7841	74.8006	13	52.7583	rsm10000158796	12.172		1.23703	1.144	0.958837	1.4925	0.00212132	x	x	x	x	x	x	2.005	0.492146	1.7515	0.467398	x	x	x	x	x	x	1.8505	0.347189	x
69	https://genenetwork.org/show_trait?trait_id=ENSMUSG00000115159&dataset=UTHSC_BXD_Young_Adult_Eye_RNAseq_TPM_Log	mouse	BXD	UTHSC_BXD_Young_Adult_Eye_RNAseq_TPM_Log	ENSMUSG00000115159	Gm17892	predicted gene 17892		N/A	15	60.3973	Not available	100416047	N/A		+			60.3973	60.3981	1	3.00149	rsm10000000001	0		0	0	0	0	0	x	x	x	x	x	x	0	0	0	0	x	x	x	x	x	x	0	0	x
70	https://genenetwork.org/show_trait?trait_id=ENSMUSG00000115117&dataset=UTHSC_BXD_Young_Adult_Eye_RNAseq_TPM_Log	mouse	BXD	UTHSC_BXD_Young_Adult_Eye_RNAseq_TPM_Log	ENSMUSG00000115117	Gm18094	predicted gene 18094		N/A	15	57.43	Not available	100416390	N/A		+			57.43	57.4307	1	3.00149	rsm10000000001	0		0	0	0	0	0	x	x	x	x	x	x	0	0	0	0	x	x	x	x	x	x	0	0	x
71	https://genenetwork.org/show_trait?trait_id=ENSMUSG00000115211&dataset=UTHSC_BXD_Young_Adult_Eye_RNAseq_TPM_Log	mouse	BXD	UTHSC_BXD_Young_Adult_Eye_RNAseq_TPM_Log	ENSMUSG00000115211	Gm18152	predicted gene 18152		N/A	15	54.4587	Not available	100416533	N/A		-			54.4587	54.4593	1	3.00149	rsm10000000001	0		0	0	0	0	0	x	x	x	x	x	x	0	0	0	0	x	x	x	x	x	x	0	0	x
72	https://genenetwork.org/show_trait?trait_id=ENSMUSG00000116017&dataset=UTHSC_BXD_Young_Adult_Eye_RNAseq_TPM_Log	mouse	BXD	UTHSC_BXD_Young_Adult_Eye_RNAseq_TPM_Log	ENSMUSG00000116017	Gm18154	predicted gene 18154		N/A	15	61.8262	Not available	100416535	N/A		+			61.8262	61.8268	1	3.00149	rsm10000000001	0		0	0	0	0	0	x	x	x	x	x	x	0	0	0	0	x	x	x	x	x	x	0	0	x
73	https://genenetwork.org/show_trait?trait_id=ENSMUSG00000116449&dataset=UTHSC_BXD_Young_Adult_Eye_RNAseq_TPM_Log	mouse	BXD	UTHSC_BXD_Young_Adult_Eye_RNAseq_TPM_Log	ENSMUSG00000116449	Gm18155	predicted gene 18155		N/A	15	70.7581	Not available	100416536	N/A		+			70.7581	70.7586	1	3.00149	rsm10000000001	0		0	0	0	0	0	x	x	x	x	x	x	0	0	0	0	x	x	x	x	x	x	0	0	x
74	https://genenetwork.org/show_trait?trait_id=ENSMUSG00000115759&dataset=UTHSC_BXD_Young_Adult_Eye_RNAseq_TPM_Log	mouse	BXD	UTHSC_BXD_Young_Adult_Eye_RNAseq_TPM_Log	ENSMUSG00000115759	Gm18787	predicted gene 18787		N/A	15	55.4748	Not available	100417726	N/A		-			55.4748	55.4756	1	3.00149	rsm10000000001	0		0	0	0	0	0	x	x	x	x	x	x	0	0	0	0	x	x	x	x	x	x	0	0	x
75	https://genenetwork.org/show_trait?trait_id=ENSMUSG00000115928&dataset=UTHSC_BXD_Young_Adult_Eye_RNAseq_TPM_Log	mouse	BXD	UTHSC_BXD_Young_Adult_Eye_RNAseq_TPM_Log	ENSMUSG00000115928	Gm18930	predicted gene 18930		N/A	15	68.7625	Not available	100417978	N/A		+			68.7625	68.7643	1	6.20397	rsm10000000074	14.229		0.0313573	0.3325	0.470226	0	0	x	x	x	x	x	x	0	0	0	0	x	x	x	x	x	x	0.377	0.533158	x
76	https://genenetwork.org/show_trait?trait_id=ENSMUSG00000115351&dataset=UTHSC_BXD_Young_Adult_Eye_RNAseq_TPM_Log	mouse	BXD	UTHSC_BXD_Young_Adult_Eye_RNAseq_TPM_Log	ENSMUSG00000115351	Gm19077	predicted gene 19077		N/A	15	66.3575	Not available	100418214	N/A		-			66.3575	66.3585	8	17.1466	rsm10000010248	9.5445		1.45715	2.546	0.0183848	1.526	1.27562	x	x	x	x	x	x	2.0225	1.02601	0.628	0.888126	x	x	x	x	x	x	2.4225	0.0205061	x
77	https://genenetwork.org/show_trait?trait_id=ENSMUSG00000116191&dataset=UTHSC_BXD_Young_Adult_Eye_RNAseq_TPM_Log	mouse	BXD	UTHSC_BXD_Young_Adult_Eye_RNAseq_TPM_Log	ENSMUSG00000116191	Gm19199	predicted gene 19199		N/A	15	71.0996	Not available	100418418	N/A		-			71.0996	71.1002	1	3.00149	rsm10000000001	0		0	0	0	0	0	x	x	x	x	x	x	0	0	0	0	x	x	x	x	x	x	0	0	x
78	https://genenetwork.org/show_trait?trait_id=ENSMUSG00000115426&dataset=UTHSC_BXD_Young_Adult_Eye_RNAseq_TPM_Log	mouse	BXD	UTHSC_BXD_Young_Adult_Eye_RNAseq_TPM_Log	ENSMUSG00000115426	Gm19510	predicted gene 19510		N/A	15	59.7884	Not available	100503021	N/A		-			59.7884	59.795	14	12.4026	rsm10000016735	23.2954		1.04943	0.4855	0.686601	1.117	0.509117	x	x	x	x	x	x	1.105	1.0352	0.349	0.493561	x	x	x	x	x	x	0.51	0.414365	x
79	https://genenetwork.org/show_trait?trait_id=ENSMUSG00000116483&dataset=UTHSC_BXD_Young_Adult_Eye_RNAseq_TPM_Log	mouse	BXD	UTHSC_BXD_Young_Adult_Eye_RNAseq_TPM_Log	ENSMUSG00000116483	Gm19782	predicted gene 19782		N/A	15	70.0116	Not available	100503580	N/A		+			70.0116	70.0778	5	33.5155	rsm10000006024	9.11319		0.0320013	0	0	0	0	x	x	x	x	x	x	0.0365	0.0516188	0.052	0.0254558	x	x	x	x	x	x	0.048	0.019799	x
80	https://genenetwork.org/show_trait?trait_id=ENSMUSG00000115885&dataset=UTHSC_BXD_Young_Adult_Eye_RNAseq_TPM_Log	mouse	BXD	UTHSC_BXD_Young_Adult_Eye_RNAseq_TPM_Log	ENSMUSG00000115885	Gm19811	predicted gene 19811		N/A	15	73.497	Not available	102634312	N/A		-			73.497	73.4973	1	3.00149	rsm10000000001	0		0	0	0	0	0	x	x	x	x	x	x	0	0	0	0	x	x	x	x	x	x	0	0	x
81	https://genenetwork.org/show_trait?trait_id=ENSMUSG00000115477&dataset=UTHSC_BXD_Young_Adult_Eye_RNAseq_TPM_Log	mouse	BXD	UTHSC_BXD_Young_Adult_Eye_RNAseq_TPM_Log	ENSMUSG00000115477	Gm20070	predicted gene 20070		N/A	15	54.4879	Not available	100504115	N/A		+			54.4879	54.4881	10	107.483	rs29327089	3.56628		0.00572667	0	0	0	0	x	x	x	x	x	x	0	0	0	0	x	x	x	x	x	x	0.4295	0.607405	x
82	https://genenetwork.org/show_trait?trait_id=ENSMUSG00000115010&dataset=UTHSC_BXD_Young_Adult_Eye_RNAseq_TPM_Log	mouse	BXD	UTHSC_BXD_Young_Adult_Eye_RNAseq_TPM_Log	ENSMUSG00000115010	Gm20150	predicted gene 20150		N/A	15	59.6716	Not available	100504286	N/A		-			59.6716	59.6721	14	41.1935	rs230284694	8.00301		0.02806	0	0	0	0	x	x	x	x	x	x	0	0	0	0	x	x	x	x	x	x	0	0	x
83	https://genenetwork.org/show_trait?trait_id=ENSMUSG00000092495&dataset=UTHSC_BXD_Young_Adult_Eye_RNAseq_TPM_Log	mouse	BXD	UTHSC_BXD_Young_Adult_Eye_RNAseq_TPM_Log	ENSMUSG00000092495	Gm20405	predicted gene 20405		N/A	15	65.8579	Not available		N/A		+			65.8579	65.8584	1	3.00149	rsm10000000001	0		0	0	0	0	0	x	x	x	x	x	x	0	0	0	0	x	x	x	x	x	x	0	0	x
84	https://genenetwork.org/show_trait?trait_id=ENSMUSG00000093677&dataset=UTHSC_BXD_Young_Adult_Eye_RNAseq_TPM_Log	mouse	BXD	UTHSC_BXD_Young_Adult_Eye_RNAseq_TPM_Log	ENSMUSG00000093677	Gm20712	predicted gene 20712		N/A	15	58.7805	Not available		N/A		-			58.7805	58.782	7	105.552	rs31799039	15.8048		2.51755	2.49	0.190919	2.306	0.0721249	x	x	x	x	x	x	2.731	0.16122	2.302	0.410122	x	x	x	x	x	x	2.251	0.790545	x
85	https://genenetwork.org/show_trait?trait_id=ENSMUSG00000093695&dataset=UTHSC_BXD_Young_Adult_Eye_RNAseq_TPM_Log	mouse	BXD	UTHSC_BXD_Young_Adult_Eye_RNAseq_TPM_Log	ENSMUSG00000093695	Gm20717	predicted gene 20717		N/A	15	64.0983	Not available	102632272	N/A		+			64.0983	64.1014	1	3.00149	rsm10000000001	0		0	0	0	0	0	x	x	x	x	x	x	0	0	0	0	x	x	x	x	x	x	0	0	x
86	https://genenetwork.org/show_trait?trait_id=ENSMUSG00000093387&dataset=UTHSC_BXD_Young_Adult_Eye_RNAseq_TPM_Log	mouse	BXD	UTHSC_BXD_Young_Adult_Eye_RNAseq_TPM_Log	ENSMUSG00000093387	Gm20732	predicted gene 20732		N/A	15	68.341	Not available		N/A		-			68.341	68.3632	5	137.894	rs8265834	13.2718		2.92875	3.139	0.403051	3.2625	0.183141	x	x	x	x	x	x	3.035	0.758018	1.9205	1.22824	x	x	x	x	x	x	3.86	0.357796	x
87	https://genenetwork.org/show_trait?trait_id=ENSMUSG00000094296&dataset=UTHSC_BXD_Young_Adult_Eye_RNAseq_TPM_Log	mouse	BXD	UTHSC_BXD_Young_Adult_Eye_RNAseq_TPM_Log	ENSMUSG00000094296	Gm21798	predicted gene 21798		N/A	15	64.8177	Not available		N/A		+			64.8177	64.938	2	173.597	rs27644412	13.3295		1.73552	3.348	0.0509117	2.584	0.0989949	x	x	x	x	x	x	2.139	0.500632	0.2365	0.334462	x	x	x	x	x	x	1.633	1.21764	x
88	https://genenetwork.org/show_trait?trait_id=ENSMUSG00000079024&dataset=UTHSC_BXD_Young_Adult_Eye_RNAseq_TPM_Log	mouse	BXD	UTHSC_BXD_Young_Adult_Eye_RNAseq_TPM_Log	ENSMUSG00000079024	Gm21961	predicted gene 21961		N/A	15	64.9795	Not available		N/A		-			64.9795	65.0149	3	90.6936	rsm10000004287	12.5725		0.509944	0	0	1.0415	1.4729	x	x	x	x	x	x	0.4755	0.672459	0	0	x	x	x	x	x	x	0	0	x
89	https://genenetwork.org/show_trait?trait_id=ENSMUSG00000084493&dataset=UTHSC_BXD_Young_Adult_Eye_RNAseq_TPM_Log	mouse	BXD	UTHSC_BXD_Young_Adult_Eye_RNAseq_TPM_Log	ENSMUSG00000084493	Gm22106	predicted gene 22106		N/A	15	73.7292	Not available		N/A		+			73.7292	73.7293	1	3.00149	rsm10000000001	0		0	0	0	0	0	x	x	x	x	x	x	0	0	0	0	x	x	x	x	x	x	0	0	x
90	https://genenetwork.org/show_trait?trait_id=ENSMUSG00000064597&dataset=UTHSC_BXD_Young_Adult_Eye_RNAseq_TPM_Log	mouse	BXD	UTHSC_BXD_Young_Adult_Eye_RNAseq_TPM_Log	ENSMUSG00000064597	Gm22299	predicted gene 22299		N/A	15	58.0415	Not available		N/A		-			58.0415	58.0417	1	3.00149	rsm10000000001	0		0	0	0	0	0	x	x	x	x	x	x	0	0	0	0	x	x	x	x	x	x	0	0	x
91	https://genenetwork.org/show_trait?trait_id=ENSMUSG00000080461&dataset=UTHSC_BXD_Young_Adult_Eye_RNAseq_TPM_Log	mouse	BXD	UTHSC_BXD_Young_Adult_Eye_RNAseq_TPM_Log	ENSMUSG00000080461	Gm22488	predicted gene 22488		N/A	15	58.1466	Not available		N/A		+			58.1466	58.1467	1	3.00149	rsm10000000001	0		0	0	0	0	0	x	x	x	x	x	x	0	0	0	0	x	x	x	x	x	x	0	0	x
92	https://genenetwork.org/show_trait?trait_id=ENSMUSG00000088895&dataset=UTHSC_BXD_Young_Adult_Eye_RNAseq_TPM_Log	mouse	BXD	UTHSC_BXD_Young_Adult_Eye_RNAseq_TPM_Log	ENSMUSG00000088895	Gm22519	predicted gene 22519		N/A	15	71.7942	Not available		N/A		+			71.7942	71.7944	1	3.00149	rsm10000000001	0		0	0	0	0	0	x	x	x	x	x	x	0	0	0	0	x	x	x	x	x	x	0	0	x
93	https://genenetwork.org/show_trait?trait_id=ENSMUSG00000088897&dataset=UTHSC_BXD_Young_Adult_Eye_RNAseq_TPM_Log	mouse	BXD	UTHSC_BXD_Young_Adult_Eye_RNAseq_TPM_Log	ENSMUSG00000088897	Gm22521	predicted gene 22521		N/A	15	62.7932	Not available		N/A		+			62.7932	62.7933	1	3.00149	rsm10000000001	0		0	0	0	0	0	x	x	x	x	x	x	0	0	0	0	x	x	x	x	x	x	0	0	x
94	https://genenetwork.org/show_trait?trait_id=ENSMUSG00000095129&dataset=UTHSC_BXD_Young_Adult_Eye_RNAseq_TPM_Log	mouse	BXD	UTHSC_BXD_Young_Adult_Eye_RNAseq_TPM_Log	ENSMUSG00000095129	Gm23217	predicted gene 23217		N/A	15	72.2554	Not available		N/A		-			72.2554	72.2555	1	3.00149	rsm10000000001	0		0	0	0	0	0	x	x	x	x	x	x	0	0	0	0	x	x	x	x	x	x	0	0	x
95	https://genenetwork.org/show_trait?trait_id=ENSMUSG00000089504&dataset=UTHSC_BXD_Young_Adult_Eye_RNAseq_TPM_Log	mouse	BXD	UTHSC_BXD_Young_Adult_Eye_RNAseq_TPM_Log	ENSMUSG00000089504	Gm23475	predicted gene 23475		N/A	15	58.1432	Not available		N/A		-			58.1432	58.1433	1	3.00149	rsm10000000001	0		0	0	0	0	0	x	x	x	x	x	x	0	0	0	0	x	x	x	x	x	x	0	0	x
96	https://genenetwork.org/show_trait?trait_id=ENSMUSG00000077416&dataset=UTHSC_BXD_Young_Adult_Eye_RNAseq_TPM_Log	mouse	BXD	UTHSC_BXD_Young_Adult_Eye_RNAseq_TPM_Log	ENSMUSG00000077416	Gm23747	predicted gene 23747		N/A	15	75.7599	Not available		N/A		+			75.7599	75.76	1	3.00149	rsm10000000001	0		0	0	0	0	0	x	x	x	x	x	x	0	0	0	0	x	x	x	x	x	x	0	0	x
97	https://genenetwork.org/show_trait?trait_id=ENSMUSG00000084485&dataset=UTHSC_BXD_Young_Adult_Eye_RNAseq_TPM_Log	mouse	BXD	UTHSC_BXD_Young_Adult_Eye_RNAseq_TPM_Log	ENSMUSG00000084485	Gm23789	predicted gene 23789		N/A	15	58.5656	Not available		N/A		+			58.5656	58.5659	1	3.00149	rsm10000000001	0		0	0	0	0	0	x	x	x	x	x	x	0	0	0	0	x	x	x	x	x	x	0	0	x
98	https://genenetwork.org/show_trait?trait_id=ENSMUSG00000077627&dataset=UTHSC_BXD_Young_Adult_Eye_RNAseq_TPM_Log	mouse	BXD	UTHSC_BXD_Young_Adult_Eye_RNAseq_TPM_Log	ENSMUSG00000077627	Gm23835	predicted gene 23835		N/A	15	60.704	Not available		N/A		-			60.704	60.7041	X	48.895	rs31134963	8.43523		0.0339333	0	0	0	0	x	x	x	x	x	x	0	0	0	0	x	x	x	x	x	x	0	0	x
99	https://genenetwork.org/show_trait?trait_id=ENSMUSG00000077783&dataset=UTHSC_BXD_Young_Adult_Eye_RNAseq_TPM_Log	mouse	BXD	UTHSC_BXD_Young_Adult_Eye_RNAseq_TPM_Log	ENSMUSG00000077783	Gm23907	predicted gene 23907		N/A	15	65.6945	Not available		N/A		+			65.6945	65.6947	X	46.7585	rsm10000021349	3.63976		0.0155267	0	0	0	0	x	x	x	x	x	x	0	0	0	0	x	x	x	x	x	x	0	0	x
100	https://genenetwork.org/show_trait?trait_id=ENSMUSG00000080689&dataset=UTHSC_BXD_Young_Adult_Eye_RNAseq_TPM_Log	mouse	BXD	UTHSC_BXD_Young_Adult_Eye_RNAseq_TPM_Log	ENSMUSG00000080689	Gm23987	predicted gene 23987		N/A	15	69.6856	Not available		N/A		-			69.6856	69.6857	14	36.8637	rsm10000017180	7.45139		0.0589067	0	0	0	0	x	x	x	x	x	x	0	0	0	0	x	x	x	x	x	x	0	0	x
101	https://genenetwork.org/show_trait?trait_id=ENSMUSG00000065049&dataset=UTHSC_BXD_Young_Adult_Eye_RNAseq_TPM_Log	mouse	BXD	UTHSC_BXD_Young_Adult_Eye_RNAseq_TPM_Log	ENSMUSG00000065049	Gm24041	predicted gene 24041		N/A	15	58.8193	Not available		N/A		-			58.8193	58.8195	1	3.00149	rsm10000000001	0		0	0	0	0	0	x	x	x	x	x	x	0	0	0	0	x	x	x	x	x	x	0	0	x
102	https://genenetwork.org/show_trait?trait_id=ENSMUSG00000077502&dataset=UTHSC_BXD_Young_Adult_Eye_RNAseq_TPM_Log	mouse	BXD	UTHSC_BXD_Young_Adult_Eye_RNAseq_TPM_Log	ENSMUSG00000077502	Gm24232	predicted gene 24232		N/A	15	69.451	Not available		N/A		-			69.451	69.4511	1	3.00149	rsm10000000001	0		0	0	0	0	0	x	x	x	x	x	x	0	0	0	0	x	x	x	x	x	x	0	0	x
103	https://genenetwork.org/show_trait?trait_id=ENSMUSG00000095149&dataset=UTHSC_BXD_Young_Adult_Eye_RNAseq_TPM_Log	mouse	BXD	UTHSC_BXD_Young_Adult_Eye_RNAseq_TPM_Log	ENSMUSG00000095149	Gm24390	predicted gene 24390		N/A	15	72.491	Not available		N/A		-			72.491	72.491	1	3.00149	rsm10000000001	0		0	0	0	0	0	x	x	x	x	x	x	0	0	0	0	x	x	x	x	x	x	0	0	x
104	https://genenetwork.org/show_trait?trait_id=ENSMUSG00000065812&dataset=UTHSC_BXD_Young_Adult_Eye_RNAseq_TPM_Log	mouse	BXD	UTHSC_BXD_Young_Adult_Eye_RNAseq_TPM_Log	ENSMUSG00000065812	Gm24696	predicted gene 24696		N/A	15	61.3579	Not available		N/A		-			61.3579	61.358	1	3.00149	rsm10000000001	0		0	0	0	0	0	x	x	x	x	x	x	0	0	0	0	x	x	x	x	x	x	0	0	x
105	https://genenetwork.org/show_trait?trait_id=ENSMUSG00000088005&dataset=UTHSC_BXD_Young_Adult_Eye_RNAseq_TPM_Log	mouse	BXD	UTHSC_BXD_Young_Adult_Eye_RNAseq_TPM_Log	ENSMUSG00000088005	Gm24787	predicted gene 24787		N/A	15	73.3498	Not available		N/A		+			73.3498	73.3499	1	3.00149	rsm10000000001	0		0	0	0	0	0	x	x	x	x	x	x	0	0	0	0	x	x	x	x	x	x	0	0	x
106	https://genenetwork.org/show_trait?trait_id=ENSMUSG00000093058&dataset=UTHSC_BXD_Young_Adult_Eye_RNAseq_TPM_Log	mouse	BXD	UTHSC_BXD_Young_Adult_Eye_RNAseq_TPM_Log	ENSMUSG00000093058	Gm24810	predicted gene 24810		N/A	15	62.6529	Not available		N/A		-			62.6529	62.653	1	3.00149	rsm10000000001	0		0	0	0	0	0	x	x	x	x	x	x	0	0	0	0	x	x	x	x	x	x	0	0	x
107	https://genenetwork.org/show_trait?trait_id=ENSMUSG00000065936&dataset=UTHSC_BXD_Young_Adult_Eye_RNAseq_TPM_Log	mouse	BXD	UTHSC_BXD_Young_Adult_Eye_RNAseq_TPM_Log	ENSMUSG00000065936	Gm25628	predicted gene 25628		N/A	15	64.0259	Not available		N/A		+			64.0259	64.0261	1	3.00149	rsm10000000001	0		0	0	0	0	0	x	x	x	x	x	x	0	0	0	0	x	x	x	x	x	x	0	0	x
108	https://genenetwork.org/show_trait?trait_id=ENSMUSG00000095939&dataset=UTHSC_BXD_Young_Adult_Eye_RNAseq_TPM_Log	mouse	BXD	UTHSC_BXD_Young_Adult_Eye_RNAseq_TPM_Log	ENSMUSG00000095939	Gm25702	predicted gene 25702		N/A	15	63.4812	Not available		N/A		-			63.4812	63.4813	1	3.00149	rsm10000000001	0		0	0	0	0	0	x	x	x	x	x	x	0	0	0	0	x	x	x	x	x	x	0	0	x
109	https://genenetwork.org/show_trait?trait_id=ENSMUSG00000115172&dataset=UTHSC_BXD_Young_Adult_Eye_RNAseq_TPM_Log	mouse	BXD	UTHSC_BXD_Young_Adult_Eye_RNAseq_TPM_Log	ENSMUSG00000115172	Gm2582	predicted gene 2582		N/A	15	56.8804	Not available	100040067	N/A		-			56.8804	57.0066	4	142.096	rs51032748	6.74316		0.559355	0.1825	0.0784888	0.244	0.0735391	x	x	x	x	x	x	0.244	0.101823	0.237	0.108894	x	x	x	x	x	x	0.5235	0.740341	x
110	https://genenetwork.org/show_trait?trait_id=ENSMUSG00000077511&dataset=UTHSC_BXD_Young_Adult_Eye_RNAseq_TPM_Log	mouse	BXD	UTHSC_BXD_Young_Adult_Eye_RNAseq_TPM_Log	ENSMUSG00000077511	Gm25875	predicted gene 25875		N/A	15	60.0848	Not available		N/A		+			60.0848	60.0849	1	3.00149	rsm10000000001	0		0	0	0	0	0	x	x	x	x	x	x	0	0	0	0	x	x	x	x	x	x	0	0	x
111	https://genenetwork.org/show_trait?trait_id=ENSMUSG00000096689&dataset=UTHSC_BXD_Young_Adult_Eye_RNAseq_TPM_Log	mouse	BXD	UTHSC_BXD_Young_Adult_Eye_RNAseq_TPM_Log	ENSMUSG00000096689	Gm25987	predicted gene 25987		N/A	15	68.6714	Not available		N/A		+			68.6714	68.6715	1	3.00149	rsm10000000001	0		0	0	0	0	0	x	x	x	x	x	x	0	0	0	0	x	x	x	x	x	x	0	0	x
112	https://genenetwork.org/show_trait?trait_id=ENSMUSG00000093340&dataset=UTHSC_BXD_Young_Adult_Eye_RNAseq_TPM_Log	mouse	BXD	UTHSC_BXD_Young_Adult_Eye_RNAseq_TPM_Log	ENSMUSG00000093340	Gm26117	predicted gene 26117		N/A	15	74.5638	Not available		N/A		+			74.5638	74.5639	1	3.00149	rsm10000000001	0		0	0	0	0	0	x	x	x	x	x	x	0	0	0	0	x	x	x	x	x	x	0	0	x
113	https://genenetwork.org/show_trait?trait_id=ENSMUSG00000094730&dataset=UTHSC_BXD_Young_Adult_Eye_RNAseq_TPM_Log	mouse	BXD	UTHSC_BXD_Young_Adult_Eye_RNAseq_TPM_Log	ENSMUSG00000094730	Gm26178	predicted gene 26178		N/A	15	57.239	Not available		N/A		-			57.239	57.2391	1	3.00149	rsm10000000001	0		0	0	0	0	0	x	x	x	x	x	x	0	0	0	0	x	x	x	x	x	x	0	0	x
114	https://genenetwork.org/show_trait?trait_id=ENSMUSG00000095792&dataset=UTHSC_BXD_Young_Adult_Eye_RNAseq_TPM_Log	mouse	BXD	UTHSC_BXD_Young_Adult_Eye_RNAseq_TPM_Log	ENSMUSG00000095792	Gm26296	predicted gene 26296		N/A	15	55.2625	Not available		N/A		-			55.2625	55.2626	6	76.5166	rsm10000007296	6.76963		0.08294	0	0	0	0	x	x	x	x	x	x	0	0	0	0	x	x	x	x	x	x	0	0	x
115	https://genenetwork.org/show_trait?trait_id=ENSMUSG00000096967&dataset=UTHSC_BXD_Young_Adult_Eye_RNAseq_TPM_Log	mouse	BXD	UTHSC_BXD_Young_Adult_Eye_RNAseq_TPM_Log	ENSMUSG00000096967	Gm26621	predicted gene 26621		N/A	15	68.3347	Not available		N/A		-			68.3347	68.3374	11	38.0296	rsm10000013466	10.2903		2.66789	2.828	0.41295	2.983	0.0961665	x	x	x	x	x	x	2.7935	0.263751	2.833	0.168291	x	x	x	x	x	x	2.689	0.00989949	x
116	https://genenetwork.org/show_trait?trait_id=ENSMUSG00000097286&dataset=UTHSC_BXD_Young_Adult_Eye_RNAseq_TPM_Log	mouse	BXD	UTHSC_BXD_Young_Adult_Eye_RNAseq_TPM_Log	ENSMUSG00000097286	Gm26684	predicted gene 26684		N/A	15	54.9521	Not available	102638507	N/A		+			54.9521	54.9646	X	48.895	rs31134963	11.4638		0.148735	0.0675	0.0954594	0.1915	0.183141	x	x	x	x	x	x	0.226	0.0890955	0.246	0.0254558	x	x	x	x	x	x	0.119	0.0339411	x
117	https://genenetwork.org/show_trait?trait_id=ENSMUSG00000115576&dataset=UTHSC_BXD_Young_Adult_Eye_RNAseq_TPM_Log	mouse	BXD	UTHSC_BXD_Young_Adult_Eye_RNAseq_TPM_Log	ENSMUSG00000115576	Gm2675	predicted gene 2675		N/A	15	58.4058	Not available	100040231	N/A		+			58.4058	58.4113	19	23.1098	rsm10000209984	11.5469		0.0821027	0.299	0.42285	0	0	x	x	x	x	x	x	0	0	0	0	x	x	x	x	x	x	0.1315	0.185969	x
118	https://genenetwork.org/show_trait?trait_id=ENSMUSG00000115681&dataset=UTHSC_BXD_Young_Adult_Eye_RNAseq_TPM_Log	mouse	BXD	UTHSC_BXD_Young_Adult_Eye_RNAseq_TPM_Log	ENSMUSG00000115681	Gm2682	predicted gene 2682		N/A	15	60.1205	Not available	100040266	N/A		-			60.1205	60.1874	14	28.0839	rsm10000017132	18.0076		0.362083	0.648	0.156978	0.2495	0.235467	x	x	x	x	x	x	0	0	0.483	0.0622254	x	x	x	x	x	x	0.146	0.206475	x
119	https://genenetwork.org/show_trait?trait_id=ENSMUSG00000099013&dataset=UTHSC_BXD_Young_Adult_Eye_RNAseq_TPM_Log	mouse	BXD	UTHSC_BXD_Young_Adult_Eye_RNAseq_TPM_Log	ENSMUSG00000099013	Gm27153	predicted gene 27153		N/A	15	66.0746	Not available		N/A		+			66.0746	66.0918	1	3.00149	rsm10000000001	0		0	0	0	0	0	x	x	x	x	x	x	0	0	0	0	x	x	x	x	x	x	0	0	x
120	https://genenetwork.org/show_trait?trait_id=ENSMUSG00000099054&dataset=UTHSC_BXD_Young_Adult_Eye_RNAseq_TPM_Log	mouse	BXD	UTHSC_BXD_Young_Adult_Eye_RNAseq_TPM_Log	ENSMUSG00000099054	Gm27242	predicted gene 27242		N/A	15	66.2869	Not available	102632843	N/A		+			66.2869	66.2902	6	94.7227	rsm10000007307	11.1208		0.0795667	0.25	0.353553	0	0	x	x	x	x	x	x	0	0	0	0	x	x	x	x	x	x	0	0	x
121	https://genenetwork.org/show_trait?trait_id=ENSMUSG00000099295&dataset=UTHSC_BXD_Young_Adult_Eye_RNAseq_TPM_Log	mouse	BXD	UTHSC_BXD_Young_Adult_Eye_RNAseq_TPM_Log	ENSMUSG00000099295	Gm27718	predicted gene 27718		N/A	15	62.1072	Not available		N/A		+			62.1072	62.1073	1	3.00149	rsm10000000001	0		0	0	0	0	0	x	x	x	x	x	x	0	0	0	0	x	x	x	x	x	x	0	0	x
122	https://genenetwork.org/show_trait?trait_id=ENSMUSG00000098308&dataset=UTHSC_BXD_Young_Adult_Eye_RNAseq_TPM_Log	mouse	BXD	UTHSC_BXD_Young_Adult_Eye_RNAseq_TPM_Log	ENSMUSG00000098308	Gm27782	predicted gene 27782		N/A	15	62.0802	Not available		N/A		+			62.0802	62.0804	1	3.00149	rsm10000000001	0		0	0	0	0	0	x	x	x	x	x	x	0	0	0	0	x	x	x	x	x	x	0	0	x
123	https://genenetwork.org/show_trait?trait_id=ENSMUSG00000098998&dataset=UTHSC_BXD_Young_Adult_Eye_RNAseq_TPM_Log	mouse	BXD	UTHSC_BXD_Young_Adult_Eye_RNAseq_TPM_Log	ENSMUSG00000098998	Gm27913	predicted gene 27913		N/A	15	62.038	Not available		N/A		+			62.038	62.0382	1	3.00149	rsm10000000001	0		0	0	0	0	0	x	x	x	x	x	x	0	0	0	0	x	x	x	x	x	x	0	0	x
124	https://genenetwork.org/show_trait?trait_id=ENSMUSG00000098595&dataset=UTHSC_BXD_Young_Adult_Eye_RNAseq_TPM_Log	mouse	BXD	UTHSC_BXD_Young_Adult_Eye_RNAseq_TPM_Log	ENSMUSG00000098595	Gm27957	predicted gene 27957		N/A	15	62.1754	Not available		N/A		+			62.1754	62.1755	1	3.00149	rsm10000000001	0		0	0	0	0	0	x	x	x	x	x	x	0	0	0	0	x	x	x	x	x	x	0	0	x
125	https://genenetwork.org/show_trait?trait_id=ENSMUSG00000088364&dataset=UTHSC_BXD_Young_Adult_Eye_RNAseq_TPM_Log	mouse	BXD	UTHSC_BXD_Young_Adult_Eye_RNAseq_TPM_Log	ENSMUSG00000088364	Gm28020	predicted gene 28020		N/A	15	72.7213	Not available		N/A		-			72.7213	72.7214	1	3.00149	rsm10000000001	0		0	0	0	0	0	x	x	x	x	x	x	0	0	0	0	x	x	x	x	x	x	0	0	x
126	https://genenetwork.org/show_trait?trait_id=ENSMUSG00000100287&dataset=UTHSC_BXD_Young_Adult_Eye_RNAseq_TPM_Log	mouse	BXD	UTHSC_BXD_Young_Adult_Eye_RNAseq_TPM_Log	ENSMUSG00000100287	Gm28068	predicted gene 28068		N/A	15	75.0073	Not available	102636152	N/A		+			75.0073	75.0244	5	43.7971	rsm10000006106	10.911		0.341876	0.227	0.230517	0.5535	0.0162635	x	x	x	x	x	x	0.3145	0.44477	0.3715	0.355675	x	x	x	x	x	x	0.0205	0.0289914	x
127	https://genenetwork.org/show_trait?trait_id=ENSMUSG00000101082&dataset=UTHSC_BXD_Young_Adult_Eye_RNAseq_TPM_Log	mouse	BXD	UTHSC_BXD_Young_Adult_Eye_RNAseq_TPM_Log	ENSMUSG00000101082	Gm28069	predicted gene 28069		N/A	15	75.0253	Not available		N/A		+			75.0253	75.0255	2	167.191	rs33242840	12.0051		0.119473	0.647	0.914996	0.754	1.06632	x	x	x	x	x	x	0	0	0	0	x	x	x	x	x	x	0	0	x
128	https://genenetwork.org/show_trait?trait_id=ENSMUSG00000099414&dataset=UTHSC_BXD_Young_Adult_Eye_RNAseq_TPM_Log	mouse	BXD	UTHSC_BXD_Young_Adult_Eye_RNAseq_TPM_Log	ENSMUSG00000099414	Gm28113	predicted gene 28113		N/A	15	75.3265	Not available		N/A		-			75.3265	75.3267	1	3.00149	rsm10000000001	0		0	0	0	0	0	x	x	x	x	x	x	0	0	0	0	x	x	x	x	x	x	0	0	x
129	https://genenetwork.org/show_trait?trait_id=ENSMUSG00000100375&dataset=UTHSC_BXD_Young_Adult_Eye_RNAseq_TPM_Log	mouse	BXD	UTHSC_BXD_Young_Adult_Eye_RNAseq_TPM_Log	ENSMUSG00000100375	Gm28114	predicted gene 28114		N/A	15	75.349	Not available	102637559	N/A		-			75.349	75.3512	1	3.00149	rsm10000000001	0		0	0	0	0	0	x	x	x	x	x	x	0	0	0	0	x	x	x	x	x	x	0	0	x
130	https://genenetwork.org/show_trait?trait_id=ENSMUSG00000100462&dataset=UTHSC_BXD_Young_Adult_Eye_RNAseq_TPM_Log	mouse	BXD	UTHSC_BXD_Young_Adult_Eye_RNAseq_TPM_Log	ENSMUSG00000100462	Gm28115	predicted gene 28115		N/A	15	75.2451	Not available		N/A		-			75.2451	75.2474	1	3.00149	rsm10000000001	0		0	0	0	0	0	x	x	x	x	x	x	0	0	0	0	x	x	x	x	x	x	0	0	x
131	https://genenetwork.org/show_trait?trait_id=ENSMUSG00000099467&dataset=UTHSC_BXD_Young_Adult_Eye_RNAseq_TPM_Log	mouse	BXD	UTHSC_BXD_Young_Adult_Eye_RNAseq_TPM_Log	ENSMUSG00000099467	Gm28116	predicted gene 28116		N/A	15	75.2939	Not available		N/A		-			75.2939	75.2971	1	3.00149	rsm10000000001	0		0	0	0	0	0	x	x	x	x	x	x	0	0	0	0	x	x	x	x	x	x	0	0	x
132	https://genenetwork.org/show_trait?trait_id=ENSMUSG00000101140&dataset=UTHSC_BXD_Young_Adult_Eye_RNAseq_TPM_Log	mouse	BXD	UTHSC_BXD_Young_Adult_Eye_RNAseq_TPM_Log	ENSMUSG00000101140	Gm28117	predicted gene 28117		N/A	15	75.1939	Not available	108168217	N/A		-			75.1939	75.1977	1	3.00149	rsm10000000001	0		0	0	0	0	0	x	x	x	x	x	x	0	0	0	0	x	x	x	x	x	x	0	0	x
133	https://genenetwork.org/show_trait?trait_id=ENSMUSG00000099452&dataset=UTHSC_BXD_Young_Adult_Eye_RNAseq_TPM_Log	mouse	BXD	UTHSC_BXD_Young_Adult_Eye_RNAseq_TPM_Log	ENSMUSG00000099452	Gm28502	predicted gene 28502		N/A	15	75.0762	Not available		N/A		-			75.0762	75.0791	1	191.823	rsm10000024232	8.77572		0.032956	0	0	0	0	x	x	x	x	x	x	0	0	0	0	x	x	x	x	x	x	0.4145	0.586192	x
134	https://genenetwork.org/show_trait?trait_id=ENSMUSG00000091412&dataset=UTHSC_BXD_Young_Adult_Eye_RNAseq_TPM_Log	mouse	BXD	UTHSC_BXD_Young_Adult_Eye_RNAseq_TPM_Log	ENSMUSG00000091412	Gm2895	predicted gene 2895		N/A	15	66.9693	Not available	100040667	N/A		+			66.9693	67.013	5	43.7971	rsm10000006106	14.612		0.532025	0.1135	0.160513	0.47	0.164049	x	x	x	x	x	x	0.2135	0.234052	0.942	0.0692965	x	x	x	x	x	x	0.2945	0.00919239	x
135	https://genenetwork.org/show_trait?trait_id=ENSMUSG00000101983&dataset=UTHSC_BXD_Young_Adult_Eye_RNAseq_TPM_Log	mouse	BXD	UTHSC_BXD_Young_Adult_Eye_RNAseq_TPM_Log	ENSMUSG00000101983	Gm28976	predicted gene 28976		N/A	15	74.7188	Not available		N/A		+			74.7188	74.7189	14	21.4106	rs30767507	7.43766		0.238724	0	0	0.377	0.533158	x	x	x	x	x	x	0.9915	1.40219	0	0	x	x	x	x	x	x	0	0	x
136	https://genenetwork.org/show_trait?trait_id=ENSMUSG00000099600&dataset=UTHSC_BXD_Young_Adult_Eye_RNAseq_TPM_Log	mouse	BXD	UTHSC_BXD_Young_Adult_Eye_RNAseq_TPM_Log	ENSMUSG00000099600	Gm29126	predicted gene 29126		N/A	15	74.9533	Not available		N/A		-			74.9533	74.9535	3	67.2815	rsm10000004191	8.37695		0.10778	0	0	0	0	x	x	x	x	x	x	0	0	0	0	x	x	x	x	x	x	0	0	x
137	https://genenetwork.org/show_trait?trait_id=ENSMUSG00000022362&dataset=UTHSC_BXD_Young_Adult_Eye_RNAseq_TPM_Log	mouse	BXD	UTHSC_BXD_Young_Adult_Eye_RNAseq_TPM_Log	ENSMUSG00000022362	Gm29394	predicted gene 29394		N/A	15	58.0282	Not available		N/A		-			58.0282	58.0764	5	76.1459	rs3153753	16.7829		1.71287	0.9275	0.540937	1.982	0.0523259	x	x	x	x	x	x	2.241	0.135764	1.411	0.429921	x	x	x	x	x	x	1.015	0.709935	x
138	https://genenetwork.org/show_trait?trait_id=ENSMUSG00000101075&dataset=UTHSC_BXD_Young_Adult_Eye_RNAseq_TPM_Log	mouse	BXD	UTHSC_BXD_Young_Adult_Eye_RNAseq_TPM_Log	ENSMUSG00000101075	Gm29517	predicted gene 29517		N/A	15	75.3282	Not available		N/A		+			75.3282	75.3304	1	3.00149	rsm10000000001	0		0	0	0	0	0	x	x	x	x	x	x	0	0	0	0	x	x	x	x	x	x	0	0	x
139	https://genenetwork.org/show_trait?trait_id=ENSMUSG00000116299&dataset=UTHSC_BXD_Young_Adult_Eye_RNAseq_TPM_Log	mouse	BXD	UTHSC_BXD_Young_Adult_Eye_RNAseq_TPM_Log	ENSMUSG00000116299	Gm29904	predicted gene 29904		N/A	15	61.2884	Not available	102631607	N/A		+			61.2884	61.3938	1	97.8158	rsm10000006972	9.54084		0.755536	0	0	0.481	0.680237	x	x	x	x	x	x	0.4765	0.673873	0.49	0.692965	x	x	x	x	x	x	0.8595	1.21552	x
140	https://genenetwork.org/show_trait?trait_id=ENSMUSG00000092454&dataset=UTHSC_BXD_Young_Adult_Eye_RNAseq_TPM_Log	mouse	BXD	UTHSC_BXD_Young_Adult_Eye_RNAseq_TPM_Log	ENSMUSG00000092454	Gm2991	predicted pseudogene 2991		N/A	15	65.9285	Not available	100040835	N/A		-			65.9285	65.9289	1	3.00149	rsm10000000001	0		0	0	0	0	0	x	x	x	x	x	x	0	0	0	0	x	x	x	x	x	x	0	0	x
141	https://genenetwork.org/show_trait?trait_id=ENSMUSG00000115868&dataset=UTHSC_BXD_Young_Adult_Eye_RNAseq_TPM_Log	mouse	BXD	UTHSC_BXD_Young_Adult_Eye_RNAseq_TPM_Log	ENSMUSG00000115868	Gm2999	predicted gene 2999		N/A	15	71.7946	100040847	100418015	N/A		+			71.7946	71.7951	2	169.114	rs27288701	7.94116		0.560131	0.715	0.123037	0.3795	0.536694	x	x	x	x	x	x	0.291	0.411536	0.639	0.455377	x	x	x	x	x	x	0.259	0.366281	x
142	https://genenetwork.org/show_trait?trait_id=ENSMUSG00000115164&dataset=UTHSC_BXD_Young_Adult_Eye_RNAseq_TPM_Log	mouse	BXD	UTHSC_BXD_Young_Adult_Eye_RNAseq_TPM_Log	ENSMUSG00000115164	Gm30159	predicted gene 30159		N/A	15	63.067	Not available	102631960	N/A		-			63.067	63.1431	8	113.589	rsm10000010636	9.23376		0.0257373	0	0	0.1045	0.147785	x	x	x	x	x	x	0	0	0	0	x	x	x	x	x	x	0	0	x
143	https://genenetwork.org/show_trait?trait_id=ENSMUSG00000115169&dataset=UTHSC_BXD_Young_Adult_Eye_RNAseq_TPM_Log	mouse	BXD	UTHSC_BXD_Young_Adult_Eye_RNAseq_TPM_Log	ENSMUSG00000115169	Gm30563	predicted gene 30563		N/A	15	64.3964	Not available	102632507	N/A		+			64.3964	64.4336	10	97.2957	rsm10000012686	12.4708		0.100937	0	0	0.0915	0.129401	x	x	x	x	x	x	0	0	0	0	x	x	x	x	x	x	0	0	x
144	https://genenetwork.org/show_trait?trait_id=ENSMUSG00000115328&dataset=UTHSC_BXD_Young_Adult_Eye_RNAseq_TPM_Log	mouse	BXD	UTHSC_BXD_Young_Adult_Eye_RNAseq_TPM_Log	ENSMUSG00000115328	Gm30691	predicted gene 30691		N/A	15	64.6274	Not available	102632683	N/A		-			64.6274	64.6335	7	34.5133	rsm10000008706	11.9346		0.0701307	0	0	0	0	x	x	x	x	x	x	0	0	0	0	x	x	x	x	x	x	0	0	x
145	https://genenetwork.org/show_trait?trait_id=ENSMUSG00000115784&dataset=UTHSC_BXD_Young_Adult_Eye_RNAseq_TPM_Log	mouse	BXD	UTHSC_BXD_Young_Adult_Eye_RNAseq_TPM_Log	ENSMUSG00000115784	Gm30929	predicted gene 30929		N/A	15	66.3351	Not available	102632995	N/A		-			66.3351	66.3407	11	57.258	rsm10000013699	12.8943		0.04916	0	0	0	0	x	x	x	x	x	x	0	0	0	0	x	x	x	x	x	x	0	0	x
146	https://genenetwork.org/show_trait?trait_id=ENSMUSG00000116289&dataset=UTHSC_BXD_Young_Adult_Eye_RNAseq_TPM_Log	mouse	BXD	UTHSC_BXD_Young_Adult_Eye_RNAseq_TPM_Log	ENSMUSG00000116289	Gm31342	predicted gene 31342		N/A	15	67.0401	Not available	102633543	N/A		+			67.0401	67.0408	14	71.6998	rsm10000017586	7.4538		0.113807	0	0	0.3915	0.553665	x	x	x	x	x	x	0	0	0	0	x	x	x	x	x	x	0	0	x
147	https://genenetwork.org/show_trait?trait_id=ENSMUSG00000102028&dataset=UTHSC_BXD_Young_Adult_Eye_RNAseq_TPM_Log	mouse	BXD	UTHSC_BXD_Young_Adult_Eye_RNAseq_TPM_Log	ENSMUSG00000102028	Gm3142	predicted gene 3142		N/A	15	75.3725	Not available	100041107	N/A		-			75.3725	75.3773	1	3.00149	rsm10000000001	0		0	0	0	0	0	x	x	x	x	x	x	0	0	0	0	x	x	x	x	x	x	0	0	x
148	https://genenetwork.org/show_trait?trait_id=ENSMUSG00000096173&dataset=UTHSC_BXD_Young_Adult_Eye_RNAseq_TPM_Log	mouse	BXD	UTHSC_BXD_Young_Adult_Eye_RNAseq_TPM_Log	ENSMUSG00000096173	Gm3150	predicted gene 3150		N/A	15	72.9134	Not available	100041120	N/A		+			72.9134	72.9136	1	3.00149	rsm10000000001	0		0	0	0	0	0	x	x	x	x	x	x	0	0	0	0	x	x	x	x	x	x	0	0	x
149	https://genenetwork.org/show_trait?trait_id=ENSMUSG00000116256&dataset=UTHSC_BXD_Young_Adult_Eye_RNAseq_TPM_Log	mouse	BXD	UTHSC_BXD_Young_Adult_Eye_RNAseq_TPM_Log	ENSMUSG00000116256	Gm32405	predicted gene 32405		N/A	15	73.9941	Not available	102634945	N/A		-			73.9941	74.0009	13	19.6919	rsm10000015650	8.26373		0.310176	0.6375	0.0671751	0.209	0.0650538	x	x	x	x	x	x	0	0	0.266	0.376181	x	x	x	x	x	x	0.173	0.244659	x
150	https://genenetwork.org/show_trait?trait_id=ENSMUSG00000116365&dataset=UTHSC_BXD_Young_Adult_Eye_RNAseq_TPM_Log	mouse	BXD	UTHSC_BXD_Young_Adult_Eye_RNAseq_TPM_Log	ENSMUSG00000116365	Gm34531	predicted gene 34531		N/A	15	75.4745	Not available	102637817	N/A		+			75.4745	75.4765	1	3.00149	rsm10000000001	0		0	0	0	0	0	x	x	x	x	x	x	0	0	0	0	x	x	x	x	x	x	0	0	x
151	https://genenetwork.org/show_trait?trait_id=ENSMUSG00000101289&dataset=UTHSC_BXD_Young_Adult_Eye_RNAseq_TPM_Log	mouse	BXD	UTHSC_BXD_Young_Adult_Eye_RNAseq_TPM_Log	ENSMUSG00000101289	Gm3454	predicted gene 3454		N/A	15	75.3114	Not available	100041652	N/A		-			75.3114	75.315	1	3.00149	rsm10000000001	0		0	0	0	0	0	x	x	x	x	x	x	0	0	0	0	x	x	x	x	x	x	0	0	x
152	https://genenetwork.org/show_trait?trait_id=ENSMUSG00000116222&dataset=UTHSC_BXD_Young_Adult_Eye_RNAseq_TPM_Log	mouse	BXD	UTHSC_BXD_Young_Adult_Eye_RNAseq_TPM_Log	ENSMUSG00000116222	Gm34593	predicted gene 34593		N/A	15	75.4988	Not available	102637897	N/A		+			75.4988	75.5007	1	3.00149	rsm10000000001	0		0	0	0	0	0	x	x	x	x	x	x	0	0	0	0	x	x	x	x	x	x	0	0	x
153	https://genenetwork.org/show_trait?trait_id=ENSMUSG00000116155&dataset=UTHSC_BXD_Young_Adult_Eye_RNAseq_TPM_Log	mouse	BXD	UTHSC_BXD_Young_Adult_Eye_RNAseq_TPM_Log	ENSMUSG00000116155	Gm34646	predicted gene 34646		N/A	15	75.5172	Not available	102637965	N/A		+			75.5172	75.5197	1	3.00149	rsm10000000001	0		0	0	0	0	0	x	x	x	x	x	x	0	0	0	0	x	x	x	x	x	x	0	0	x
154	https://genenetwork.org/show_trait?trait_id=ENSMUSG00000115118&dataset=UTHSC_BXD_Young_Adult_Eye_RNAseq_TPM_Log	mouse	BXD	UTHSC_BXD_Young_Adult_Eye_RNAseq_TPM_Log	ENSMUSG00000115118	Gm36617	predicted gene 36617		N/A	15	59.2754	Not available	102640589	N/A		+			59.2754	59.2919	15	95.1635	rsm10000019007	10.6807		0.210991	0	0	0.2245	0.317491	x	x	x	x	x	x	1.017	1.43826	0	0	x	x	x	x	x	x	0.623	0.881055	x
155	https://genenetwork.org/show_trait?trait_id=ENSMUSG00000115896&dataset=UTHSC_BXD_Young_Adult_Eye_RNAseq_TPM_Log	mouse	BXD	UTHSC_BXD_Young_Adult_Eye_RNAseq_TPM_Log	ENSMUSG00000115896	Gm36677	predicted gene 36677		N/A	15	59.6186	Not available	102640663	N/A		+			59.6186	59.6191	4	143.03	rs27596611	21.5551		2.14248	2.826	1.69706	2.821	0.35921	x	x	x	x	x	x	2.4195	0.50841	1.3215	1.86888	x	x	x	x	x	x	2.715	0.00424264	x
156	https://genenetwork.org/show_trait?trait_id=ENSMUSG00000103457&dataset=UTHSC_BXD_Young_Adult_Eye_RNAseq_TPM_Log	mouse	BXD	UTHSC_BXD_Young_Adult_Eye_RNAseq_TPM_Log	ENSMUSG00000103457	Gm37042	predicted gene 37042		N/A	15	74.9887	Not available		N/A		+			74.9887	74.9893	11	118.842	rsm10000014680	12.2377		0.0420333	0	0	0	0	x	x	x	x	x	x	0	0	0	0	x	x	x	x	x	x	0	0	x
157	https://genenetwork.org/show_trait?trait_id=ENSMUSG00000104116&dataset=UTHSC_BXD_Young_Adult_Eye_RNAseq_TPM_Log	mouse	BXD	UTHSC_BXD_Young_Adult_Eye_RNAseq_TPM_Log	ENSMUSG00000104116	Gm37296	predicted gene 37296		N/A	15	68.3383	Not available		N/A		-			68.3383	68.3412	11	80.0365	rsm10000000038	11.4475		0.983271	0.867	0.661852	1.137	0.913582	x	x	x	x	x	x	1.027	0.223446	0.751	0.13435	x	x	x	x	x	x	0.748	0.650538	x
158	https://genenetwork.org/show_trait?trait_id=ENSMUSG00000104324&dataset=UTHSC_BXD_Young_Adult_Eye_RNAseq_TPM_Log	mouse	BXD	UTHSC_BXD_Young_Adult_Eye_RNAseq_TPM_Log	ENSMUSG00000104324	Gm37320	predicted gene 37320		N/A	15	68.3214	Not available		N/A		-			68.3214	68.3263	1	167.197	rsm10000020562	15.3225		1.26351	1.5495	0.594677	1.735	0.0735391	x	x	x	x	x	x	1.0665	0.415072	0.875	0.179605	x	x	x	x	x	x	1.3645	0.123744	x
159	https://genenetwork.org/show_trait?trait_id=ENSMUSG00000103610&dataset=UTHSC_BXD_Young_Adult_Eye_RNAseq_TPM_Log	mouse	BXD	UTHSC_BXD_Young_Adult_Eye_RNAseq_TPM_Log	ENSMUSG00000103610	Gm37947	predicted gene 37947		N/A	15	61.9792	Not available		N/A		-			61.9792	61.9833	4	9.28439	rsm10000004688	4.0374		0.005244	0	0	0	0	x	x	x	x	x	x	0	0	0	0	x	x	x	x	x	x	0	0	x
160	https://genenetwork.org/show_trait?trait_id=ENSMUSG00000116498&dataset=UTHSC_BXD_Young_Adult_Eye_RNAseq_TPM_Log	mouse	BXD	UTHSC_BXD_Young_Adult_Eye_RNAseq_TPM_Log	ENSMUSG00000116498	Gm38563	predicted gene 38563		N/A	15	61.1579	Not available	102641552	N/A		+			61.1579	61.1657	3	19.4925	rsm10000003846	9.72026		1.91827	1.6515	0.0205061	2.1545	0.348604	x	x	x	x	x	x	2.3695	0.647003	1.556	0.125865	x	x	x	x	x	x	1.83	1.13986	x
161	https://genenetwork.org/show_trait?trait_id=ENSMUSG00000116380&dataset=UTHSC_BXD_Young_Adult_Eye_RNAseq_TPM_Log	mouse	BXD	UTHSC_BXD_Young_Adult_Eye_RNAseq_TPM_Log	ENSMUSG00000116380	Gm39556	predicted gene 39556		N/A	15	74.9294	Not available	105243761	N/A		+			74.9294	74.9363	4	131.999	rs31971961	17.7273		1.12404	0.952	0.937624	0.761	0.752362	x	x	x	x	x	x	2.174	0.0763675	0.856	0.267286	x	x	x	x	x	x	0.202	0.285671	x
162	https://genenetwork.org/show_trait?trait_id=ENSMUSG00000115657&dataset=UTHSC_BXD_Young_Adult_Eye_RNAseq_TPM_Log	mouse	BXD	UTHSC_BXD_Young_Adult_Eye_RNAseq_TPM_Log	ENSMUSG00000115657	Gm41325	predicted gene 41325		N/A	15	55.0846	Not available	105245953	N/A		+			55.0846	55.0977	8	102.849	rs30771728	10.1881		0.136928	0	0	0	0	x	x	x	x	x	x	0	0	0	0	x	x	x	x	x	x	0	0	x
163	https://genenetwork.org/show_trait?trait_id=ENSMUSG00000115862&dataset=UTHSC_BXD_Young_Adult_Eye_RNAseq_TPM_Log	mouse	BXD	UTHSC_BXD_Young_Adult_Eye_RNAseq_TPM_Log	ENSMUSG00000115862	Gm41333	predicted gene 41333		N/A	15	62.568	Not available	105245962	N/A		+			62.568	62.7828	4	143.302	rsm10000005579	15.0627		0.357335	0.8775	1.24097	0.119	0.168291	x	x	x	x	x	x	0.275	0.388909	0	0	x	x	x	x	x	x	1.041	1.19218	x
164	https://genenetwork.org/show_trait?trait_id=ENSMUSG00000115520&dataset=UTHSC_BXD_Young_Adult_Eye_RNAseq_TPM_Log	mouse	BXD	UTHSC_BXD_Young_Adult_Eye_RNAseq_TPM_Log	ENSMUSG00000115520	Gm41335	predicted gene 41335		N/A	15	63.1768	Not available	105245964	N/A		-			63.1768	63.7183	4	126.717	rs32386196	11.3145		0.195384	0.0785	0.111016	0.143	0.202233	x	x	x	x	x	x	0.1095	0.072832	0.3655	0.516895	x	x	x	x	x	x	0.1925	0.137886	x
165	https://genenetwork.org/show_trait?trait_id=ENSMUSG00000115711&dataset=UTHSC_BXD_Young_Adult_Eye_RNAseq_TPM_Log	mouse	BXD	UTHSC_BXD_Young_Adult_Eye_RNAseq_TPM_Log	ENSMUSG00000115711	Gm41336	predicted gene 41336		N/A	15	63.7407	Not available	105245965	N/A		+			63.7407	63.7454	10	107.476	rs29330702	8.08984		0.01436	0	0	0	0	x	x	x	x	x	x	0	0	0	0	x	x	x	x	x	x	0	0	x
166	https://genenetwork.org/show_trait?trait_id=ENSMUSG00000115682&dataset=UTHSC_BXD_Young_Adult_Eye_RNAseq_TPM_Log	mouse	BXD	UTHSC_BXD_Young_Adult_Eye_RNAseq_TPM_Log	ENSMUSG00000115682	Gm46499	predicted gene 46499		N/A	15	63.7602	Not available	108168216	N/A		+			63.7602	63.7606	1	3.00149	rsm10000000001	0		0	0	0	0	0	x	x	x	x	x	x	0	0	0	0	x	x	x	x	x	x	0	0	x
167	https://genenetwork.org/show_trait?trait_id=ENSMUSG00000115838&dataset=UTHSC_BXD_Young_Adult_Eye_RNAseq_TPM_Log	mouse	BXD	UTHSC_BXD_Young_Adult_Eye_RNAseq_TPM_Log	ENSMUSG00000115838	Gm46507	predicted gene 46507		N/A	15	60.2958	Not available	108168229	N/A		-			60.2958	60.297	1	3.00149	rsm10000000001	0		0	0	0	0	0	x	x	x	x	x	x	0	0	0	0	x	x	x	x	x	x	0	0	x
168	https://genenetwork.org/show_trait?trait_id=ENSMUSG00000115200&dataset=UTHSC_BXD_Young_Adult_Eye_RNAseq_TPM_Log	mouse	BXD	UTHSC_BXD_Young_Adult_Eye_RNAseq_TPM_Log	ENSMUSG00000115200	Gm46516	predicted gene 46516		N/A	15	55.9234	Not available	108168241	N/A		+			55.9234	55.9609	4	137.101	rsm10000005324	10.22		0.379796	0.38	0.537401	0.46	0.0608112	x	x	x	x	x	x	0.256	0.362039	0.3965	0.156271	x	x	x	x	x	x	0.096	0.135764	x
169	https://genenetwork.org/show_trait?trait_id=ENSMUSG00000115969&dataset=UTHSC_BXD_Young_Adult_Eye_RNAseq_TPM_Log	mouse	BXD	UTHSC_BXD_Young_Adult_Eye_RNAseq_TPM_Log	ENSMUSG00000115969	Gm46519	predicted gene 46519		N/A	15	75.632	Not available	108168244	N/A		-			75.632	75.6359	7	96.8759	rsm10000009661	11.6974		0.139544	0	0	0.237	0.335169	x	x	x	x	x	x	0.267	0.377595	0.0495	0.0700036	x	x	x	x	x	x	0.3885	0.549422	x
170	https://genenetwork.org/show_trait?trait_id=ENSMUSG00000104552&dataset=UTHSC_BXD_Young_Adult_Eye_RNAseq_TPM_Log	mouse	BXD	UTHSC_BXD_Young_Adult_Eye_RNAseq_TPM_Log	ENSMUSG00000104552	Gm47309	predicted gene 47309		N/A	15	71.7942	Not available		N/A		+			71.7942	71.7943	1	3.00149	rsm10000000001	0		0	0	0	0	0	x	x	x	x	x	x	0	0	0	0	x	x	x	x	x	x	0	0	x
171	https://genenetwork.org/show_trait?trait_id=ENSMUSG00000115251&dataset=UTHSC_BXD_Young_Adult_Eye_RNAseq_TPM_Log	mouse	BXD	UTHSC_BXD_Young_Adult_Eye_RNAseq_TPM_Log	ENSMUSG00000115251	Gm4774	predicted gene 4774		N/A	15	60.3921	EG211832	211832	N/A		+			60.3921	60.3932	1	3.00149	rsm10000000001	0		0	0	0	0	0	x	x	x	x	x	x	0	0	0	0	x	x	x	x	x	x	0	0	x
172	https://genenetwork.org/show_trait?trait_id=ENSMUSG00000115504&dataset=UTHSC_BXD_Young_Adult_Eye_RNAseq_TPM_Log	mouse	BXD	UTHSC_BXD_Young_Adult_Eye_RNAseq_TPM_Log	ENSMUSG00000115504	Gm48946	predicted gene 48946		N/A	15	60.6703	Not available		N/A		+			60.6703	60.6721	5	73.8258	rsm10000006402	2.94154		0.00497333	0	0	0	0	x	x	x	x	x	x	0	0	0	0	x	x	x	x	x	x	0	0	x
173	https://genenetwork.org/show_trait?trait_id=ENSMUSG00000114984&dataset=UTHSC_BXD_Young_Adult_Eye_RNAseq_TPM_Log	mouse	BXD	UTHSC_BXD_Young_Adult_Eye_RNAseq_TPM_Log	ENSMUSG00000114984	Gm48947	predicted gene 48947		N/A	15	60.7602	Not available		N/A		+			60.7602	60.7607	X	46.7585	rsm10000021349	3.63976		0.00179333	0	0	0	0	x	x	x	x	x	x	0	0	0	0	x	x	x	x	x	x	0	0	x
174	https://genenetwork.org/show_trait?trait_id=ENSMUSG00000115809&dataset=UTHSC_BXD_Young_Adult_Eye_RNAseq_TPM_Log	mouse	BXD	UTHSC_BXD_Young_Adult_Eye_RNAseq_TPM_Log	ENSMUSG00000115809	Gm48951	predicted gene 48951		N/A	15	60.9383	Not available		N/A		-			60.9383	60.9386	1	3.00149	rsm10000000001	0		0	0	0	0	0	x	x	x	x	x	x	0	0	0	0	x	x	x	x	x	x	0	0	x
175	https://genenetwork.org/show_trait?trait_id=ENSMUSG00000115011&dataset=UTHSC_BXD_Young_Adult_Eye_RNAseq_TPM_Log	mouse	BXD	UTHSC_BXD_Young_Adult_Eye_RNAseq_TPM_Log	ENSMUSG00000115011	Gm49013	predicted gene 49013		N/A	15	63.1462	Not available		N/A		+			63.1462	63.1467	10	95.9489	rsm10000012683	10.625		0.0327267	0	0	0	0	x	x	x	x	x	x	0	0	0	0	x	x	x	x	x	x	0	0	x
176	https://genenetwork.org/show_trait?trait_id=ENSMUSG00000115369&dataset=UTHSC_BXD_Young_Adult_Eye_RNAseq_TPM_Log	mouse	BXD	UTHSC_BXD_Young_Adult_Eye_RNAseq_TPM_Log	ENSMUSG00000115369	Gm49014	predicted gene 49014		N/A	15	63.2559	Not available		N/A		+			63.2559	63.2788	1	3.00149	rsm10000000001	0		0	0	0	0	0	x	x	x	x	x	x	0	0	0	0	x	x	x	x	x	x	0	0	x
177	https://genenetwork.org/show_trait?trait_id=ENSMUSG00000115464&dataset=UTHSC_BXD_Young_Adult_Eye_RNAseq_TPM_Log	mouse	BXD	UTHSC_BXD_Young_Adult_Eye_RNAseq_TPM_Log	ENSMUSG00000115464	Gm49019	predicted gene 49019		N/A	15	63.7517	Not available		N/A		+			63.7517	63.7554	1	3.00149	rsm10000000001	0		0	0	0	0	0	x	x	x	x	x	x	0	0	0	0	x	x	x	x	x	x	0	0	x
178	https://genenetwork.org/show_trait?trait_id=ENSMUSG00000114990&dataset=UTHSC_BXD_Young_Adult_Eye_RNAseq_TPM_Log	mouse	BXD	UTHSC_BXD_Young_Adult_Eye_RNAseq_TPM_Log	ENSMUSG00000114990	Gm49036	predicted gene 49036		N/A	15	54.9866	Not available		N/A		+			54.9866	54.9871	1	3.00149	rsm10000000001	0		0	0	0	0	0	x	x	x	x	x	x	0	0	0	0	x	x	x	x	x	x	0	0	x
179	https://genenetwork.org/show_trait?trait_id=ENSMUSG00000115810&dataset=UTHSC_BXD_Young_Adult_Eye_RNAseq_TPM_Log	mouse	BXD	UTHSC_BXD_Young_Adult_Eye_RNAseq_TPM_Log	ENSMUSG00000115810	Gm49066	predicted gene 49066		N/A	15	73.4233	Not available		N/A		+			73.4233	73.4241	15	73.4475	rsm10000186652	28.9202		1.99492	2.319	0.459619	2.56	0.30547	x	x	x	x	x	x	1.9405	0.796909	0.8965	0.403758	x	x	x	x	x	x	2.8445	0.765797	x
180	https://genenetwork.org/show_trait?trait_id=ENSMUSG00000115187&dataset=UTHSC_BXD_Young_Adult_Eye_RNAseq_TPM_Log	mouse	BXD	UTHSC_BXD_Young_Adult_Eye_RNAseq_TPM_Log	ENSMUSG00000115187	Gm49210	predicted gene 49210		N/A	15	55.9762	Not available		N/A		+			55.9762	55.9765	7	6.02486	rs31568496	4.83533		0.0075	0	0	0	0	x	x	x	x	x	x	0	0	0	0	x	x	x	x	x	x	0	0	x
181	https://genenetwork.org/show_trait?trait_id=ENSMUSG00000115361&dataset=UTHSC_BXD_Young_Adult_Eye_RNAseq_TPM_Log	mouse	BXD	UTHSC_BXD_Young_Adult_Eye_RNAseq_TPM_Log	ENSMUSG00000115361	Gm49211	predicted gene 49211		N/A	15	56.004	Not available		N/A		+			56.004	56.0057	10	110.403	rs48923609	3.87659		0.00552667	0	0	0	0	x	x	x	x	x	x	0	0	0	0	x	x	x	x	x	x	0	0	x
182	https://genenetwork.org/show_trait?trait_id=ENSMUSG00000115678&dataset=UTHSC_BXD_Young_Adult_Eye_RNAseq_TPM_Log	mouse	BXD	UTHSC_BXD_Young_Adult_Eye_RNAseq_TPM_Log	ENSMUSG00000115678	Gm49212	predicted gene 49212		N/A	15	56.0466	Not available		N/A		-			56.0466	56.0498	7	83.6299	rs222296438	13.0302		0.0940027	0	0	0	0	x	x	x	x	x	x	0	0	0	0	x	x	x	x	x	x	0	0	x
183	https://genenetwork.org/show_trait?trait_id=ENSMUSG00000115064&dataset=UTHSC_BXD_Young_Adult_Eye_RNAseq_TPM_Log	mouse	BXD	UTHSC_BXD_Young_Adult_Eye_RNAseq_TPM_Log	ENSMUSG00000115064	Gm49213	predicted gene 49213		N/A	15	56.415	Not available		N/A		+			56.415	56.4152	10	107.483	rs29327089	3.56628		0.00371333	0	0	0	0	x	x	x	x	x	x	0	0	0	0	x	x	x	x	x	x	0.2785	0.393858	x
184	https://genenetwork.org/show_trait?trait_id=ENSMUSG00000115226&dataset=UTHSC_BXD_Young_Adult_Eye_RNAseq_TPM_Log	mouse	BXD	UTHSC_BXD_Young_Adult_Eye_RNAseq_TPM_Log	ENSMUSG00000115226	Gm49229	predicted gene 49229		N/A	15	57.3477	Not available		N/A		+			57.3477	57.3481	1	3.00149	rsm10000000001	0		0	0	0	0	0	x	x	x	x	x	x	0	0	0	0	x	x	x	x	x	x	0	0	x
185	https://genenetwork.org/show_trait?trait_id=ENSMUSG00000115629&dataset=UTHSC_BXD_Young_Adult_Eye_RNAseq_TPM_Log	mouse	BXD	UTHSC_BXD_Young_Adult_Eye_RNAseq_TPM_Log	ENSMUSG00000115629	Gm49235	predicted gene 49235		N/A	15	57.4879	Not available		N/A		-			57.4879	57.4889	1	3.00149	rsm10000000001	0		0	0	0	0	0	x	x	x	x	x	x	0	0	0	0	x	x	x	x	x	x	0	0	x
186	https://genenetwork.org/show_trait?trait_id=ENSMUSG00000115677&dataset=UTHSC_BXD_Young_Adult_Eye_RNAseq_TPM_Log	mouse	BXD	UTHSC_BXD_Young_Adult_Eye_RNAseq_TPM_Log	ENSMUSG00000115677	Gm49241	predicted gene 49241		N/A	15	65.0416	Not available		N/A		+			65.0416	65.0421	2	159.228	rs33146097	6.2784		0.0296533	0	0	0	0	x	x	x	x	x	x	0	0	0	0	x	x	x	x	x	x	0.752	1.06349	x
187	https://genenetwork.org/show_trait?trait_id=ENSMUSG00000115066&dataset=UTHSC_BXD_Young_Adult_Eye_RNAseq_TPM_Log	mouse	BXD	UTHSC_BXD_Young_Adult_Eye_RNAseq_TPM_Log	ENSMUSG00000115066	Gm49242	predicted gene 49242		N/A	15	65.2002	Not available		N/A		-			65.2002	65.2006	1	3.00149	rsm10000000001	0		0	0	0	0	0	x	x	x	x	x	x	0	0	0	0	x	x	x	x	x	x	0	0	x
188	https://genenetwork.org/show_trait?trait_id=ENSMUSG00000115402&dataset=UTHSC_BXD_Young_Adult_Eye_RNAseq_TPM_Log	mouse	BXD	UTHSC_BXD_Young_Adult_Eye_RNAseq_TPM_Log	ENSMUSG00000115402	Gm49243	predicted gene 49243		N/A	15	65.6878	Not available		N/A		-			65.6878	65.6881	1	3.00149	rsm10000000001	0		0	0	0	0	0	x	x	x	x	x	x	0	0	0	0	x	x	x	x	x	x	0	0	x
189	https://genenetwork.org/show_trait?trait_id=ENSMUSG00000115414&dataset=UTHSC_BXD_Young_Adult_Eye_RNAseq_TPM_Log	mouse	BXD	UTHSC_BXD_Young_Adult_Eye_RNAseq_TPM_Log	ENSMUSG00000115414	Gm49257	predicted gene 49257		N/A	15	55.4755	Not available		N/A		-			55.4755	55.4794	1	3.00149	rsm10000000001	0		0	0	0	0	0	x	x	x	x	x	x	0	0	0	0	x	x	x	x	x	x	0	0	x
190	https://genenetwork.org/show_trait?trait_id=ENSMUSG00000115463&dataset=UTHSC_BXD_Young_Adult_Eye_RNAseq_TPM_Log	mouse	BXD	UTHSC_BXD_Young_Adult_Eye_RNAseq_TPM_Log	ENSMUSG00000115463	Gm49356	predicted gene 49356		N/A	15	58.8893	Not available		N/A		+			58.8893	58.9374	14	36.8637	rsm10000017180	8.77262		0.0598067	0	0	0.194	0.274357	x	x	x	x	x	x	0	0	0	0	x	x	x	x	x	x	0	0	x
191	https://genenetwork.org/show_trait?trait_id=ENSMUSG00000115875&dataset=UTHSC_BXD_Young_Adult_Eye_RNAseq_TPM_Log	mouse	BXD	UTHSC_BXD_Young_Adult_Eye_RNAseq_TPM_Log	ENSMUSG00000115875	Gm49408	predicted gene 49408		N/A	15	67.8738	Not available		N/A		+			67.8738	67.8741	1	3.00149	rsm10000000001	0		0	0	0	0	0	x	x	x	x	x	x	0	0	0	0	x	x	x	x	x	x	0	0	x
192	https://genenetwork.org/show_trait?trait_id=ENSMUSG00000116519&dataset=UTHSC_BXD_Young_Adult_Eye_RNAseq_TPM_Log	mouse	BXD	UTHSC_BXD_Young_Adult_Eye_RNAseq_TPM_Log	ENSMUSG00000116519	Gm49409	predicted gene 49409		N/A	15	67.9426	Not available		N/A		-			67.9426	67.9428	X	48.4866	rsm10000021358	3.35796		0.00979333	0	0	0	0	x	x	x	x	x	x	0	0	0	0	x	x	x	x	x	x	0	0	x
193	https://genenetwork.org/show_trait?trait_id=ENSMUSG00000116367&dataset=UTHSC_BXD_Young_Adult_Eye_RNAseq_TPM_Log	mouse	BXD	UTHSC_BXD_Young_Adult_Eye_RNAseq_TPM_Log	ENSMUSG00000116367	Gm49414	predicted gene 49414		N/A	15	68.6114	Not available		N/A		-			68.6114	68.6117	1	189.223	rs32404005	2.68611		0.00242	0	0	0	0	x	x	x	x	x	x	0	0	0	0	x	x	x	x	x	x	0	0	x
194	https://genenetwork.org/show_trait?trait_id=ENSMUSG00000116294&dataset=UTHSC_BXD_Young_Adult_Eye_RNAseq_TPM_Log	mouse	BXD	UTHSC_BXD_Young_Adult_Eye_RNAseq_TPM_Log	ENSMUSG00000116294	Gm49415	predicted gene 49415		N/A	15	68.7555	Not available		N/A		+			68.7555	68.7608	16	90.8318	rsm10000019711	11.7463		0.04324	0	0	0.1925	0.272236	x	x	x	x	x	x	0	0	0	0	x	x	x	x	x	x	0	0	x
195	https://genenetwork.org/show_trait?trait_id=ENSMUSG00000115377&dataset=UTHSC_BXD_Young_Adult_Eye_RNAseq_TPM_Log	mouse	BXD	UTHSC_BXD_Young_Adult_Eye_RNAseq_TPM_Log	ENSMUSG00000115377	Gm4942	predicted gene 4942		N/A	15	63.491	EG239502	239502	N/A		-			63.491	63.4923	1	3.00149	rsm10000000001	0		0	0	0	0	0	x	x	x	x	x	x	0	0	0	0	x	x	x	x	x	x	0	0	x
196	https://genenetwork.org/show_trait?trait_id=ENSMUSG00000116092&dataset=UTHSC_BXD_Young_Adult_Eye_RNAseq_TPM_Log	mouse	BXD	UTHSC_BXD_Young_Adult_Eye_RNAseq_TPM_Log	ENSMUSG00000116092	Gm49422	predicted gene 49422		N/A	15	68.9595	Not available		N/A		+			68.9595	68.9944	1	3.00149	rsm10000000001	0		0	0	0	0	0	x	x	x	x	x	x	0	0	0	0	x	x	x	x	x	x	0	0	x
197	https://genenetwork.org/show_trait?trait_id=ENSMUSG00000116168&dataset=UTHSC_BXD_Young_Adult_Eye_RNAseq_TPM_Log	mouse	BXD	UTHSC_BXD_Young_Adult_Eye_RNAseq_TPM_Log	ENSMUSG00000116168	Gm49430	predicted gene 49430		N/A	15	70.9616	Not available		N/A		-			70.9616	70.9625	1	3.00149	rsm10000000001	0		0	0	0	0	0	x	x	x	x	x	x	0	0	0	0	x	x	x	x	x	x	0	0	x
198	https://genenetwork.org/show_trait?trait_id=ENSMUSG00000116068&dataset=UTHSC_BXD_Young_Adult_Eye_RNAseq_TPM_Log	mouse	BXD	UTHSC_BXD_Young_Adult_Eye_RNAseq_TPM_Log	ENSMUSG00000116068	Gm49457	predicted gene 49457		N/A	15	72.1613	Not available		N/A		+			72.1613	72.2873	1	54.558	rsm10000004552	9.18716		0.0807067	0	0	0.0405	0.0572756	x	x	x	x	x	x	0.1235	0.174655	0	0	x	x	x	x	x	x	0	0	x
199	https://genenetwork.org/show_trait?trait_id=ENSMUSG00000116314&dataset=UTHSC_BXD_Young_Adult_Eye_RNAseq_TPM_Log	mouse	BXD	UTHSC_BXD_Young_Adult_Eye_RNAseq_TPM_Log	ENSMUSG00000116314	Gm49459	predicted gene 49459		N/A	15	72.7254	Not available		N/A		+			72.7254	72.7259	1	3.00149	rsm10000000001	0		0	0	0	0	0	x	x	x	x	x	x	0	0	0	0	x	x	x	x	x	x	0	0	x
200	https://genenetwork.org/show_trait?trait_id=ENSMUSG00000116088&dataset=UTHSC_BXD_Young_Adult_Eye_RNAseq_TPM_Log	mouse	BXD	UTHSC_BXD_Young_Adult_Eye_RNAseq_TPM_Log	ENSMUSG00000116088	Gm49460	predicted gene 49460		N/A	15	72.5883	Not available		N/A		+			72.5883	72.6061	15	73.4475	rsm10000186652	91.8165		0.978271	0.459	0.649124	0	0	x	x	x	x	x	x	0.7215	1.02036	0	0	x	x	x	x	x	x	0	0	x
201	https://genenetwork.org/show_trait?trait_id=ENSMUSG00000116000&dataset=UTHSC_BXD_Young_Adult_Eye_RNAseq_TPM_Log	mouse	BXD	UTHSC_BXD_Young_Adult_Eye_RNAseq_TPM_Log	ENSMUSG00000116000	Gm49497	predicted gene 49497		N/A	15	61.1842	Not available		N/A		+			61.1842	61.2411	18	57.2939	rs13483378	11.7464		0.716556	0	0	0	0	x	x	x	x	x	x	0.65	0.623668	0	0	x	x	x	x	x	x	0.265	0.374767	x
202	https://genenetwork.org/show_trait?trait_id=ENSMUSG00000116109&dataset=UTHSC_BXD_Young_Adult_Eye_RNAseq_TPM_Log	mouse	BXD	UTHSC_BXD_Young_Adult_Eye_RNAseq_TPM_Log	ENSMUSG00000116109	Gm49498	predicted gene 49498		N/A	15	61.5347	Not available		N/A		-			61.5347	61.5442	1	3.00149	rsm10000000001	0		0	0	0	0	0	x	x	x	x	x	x	0	0	0	0	x	x	x	x	x	x	0	0	x
203	https://genenetwork.org/show_trait?trait_id=ENSMUSG00000025922&dataset=UTHSC_BXD_Young_Adult_Eye_RNAseq_TPM_Log	mouse	BXD	UTHSC_BXD_Young_Adult_Eye_RNAseq_TPM_Log	ENSMUSG00000025922	Gm5045	predicted gene 5045		N/A	15	59.2109	Not available		N/A		+			59.2109	59.2117	2	72.3055	rsm10000290682	13.2764		0.115584	0.066	0.0933381	0.3885	0.260922	x	x	x	x	x	x	0.089	0.125865	0.088	0.124451	x	x	x	x	x	x	0	0	x
204	https://genenetwork.org/show_trait?trait_id=ENSMUSG00000072541&dataset=UTHSC_BXD_Young_Adult_Eye_RNAseq_TPM_Log	mouse	BXD	UTHSC_BXD_Young_Adult_Eye_RNAseq_TPM_Log	ENSMUSG00000072541	Gm5046	predicted gene 5046		N/A	15	65.0152	EG268812	268812	N/A		+			65.0152	65.0158	X	12.9187	rsm10000021303	20.6984		0.0442627	0	0	0	0	x	x	x	x	x	x	0.381	0.538815	0.1145	0.161927	x	x	x	x	x	x	0.3415	0.482954	x
205	https://genenetwork.org/show_trait?trait_id=ENSMUSG00000116398&dataset=UTHSC_BXD_Young_Adult_Eye_RNAseq_TPM_Log	mouse	BXD	UTHSC_BXD_Young_Adult_Eye_RNAseq_TPM_Log	ENSMUSG00000116398	Gm5216	predicted gene 5216		N/A	15	70.0631	EG383050	383050	N/A		-			70.0631	70.0647	1	3.00149	rsm10000000001	0		0	0	0	0	0	x	x	x	x	x	x	0	0	0	0	x	x	x	x	x	x	0	0	x
206	https://genenetwork.org/show_trait?trait_id=ENSMUSG00000116355&dataset=UTHSC_BXD_Young_Adult_Eye_RNAseq_TPM_Log	mouse	BXD	UTHSC_BXD_Young_Adult_Eye_RNAseq_TPM_Log	ENSMUSG00000116355	Gm5217	predicted gene 5217		N/A	15	71.3098	EG383051	383051	N/A		+			71.3098	71.3113	1	3.00149	rsm10000000001	0		0	0	0	0	0	x	x	x	x	x	x	0	0	0	0	x	x	x	x	x	x	0	0	x
207	https://genenetwork.org/show_trait?trait_id=ENSMUSG00000095812&dataset=UTHSC_BXD_Young_Adult_Eye_RNAseq_TPM_Log	mouse	BXD	UTHSC_BXD_Young_Adult_Eye_RNAseq_TPM_Log	ENSMUSG00000095812	Gm5473	predicted pseudogene 5473		N/A	15	63.6317	EG432959	432959	N/A		+			63.6317	63.6323	1	3.00149	rsm10000000001	0		0	0	0	0	0	x	x	x	x	x	x	0	0	0	0	x	x	x	x	x	x	0	0	x
208	https://genenetwork.org/show_trait?trait_id=ENSMUSG00000115493&dataset=UTHSC_BXD_Young_Adult_Eye_RNAseq_TPM_Log	mouse	BXD	UTHSC_BXD_Young_Adult_Eye_RNAseq_TPM_Log	ENSMUSG00000115493	Gm5673	predicted gene 5673		N/A	15	56.7826	EG435442	435442	N/A		-			56.7826	56.7834	7	17.1341	rs36485889	6.18861		0.00767333	0	0	0	0	x	x	x	x	x	x	0	0	0	0	x	x	x	x	x	x	0	0	x
209	https://genenetwork.org/show_trait?trait_id=ENSMUSG00000099775&dataset=UTHSC_BXD_Young_Adult_Eye_RNAseq_TPM_Log	mouse	BXD	UTHSC_BXD_Young_Adult_Eye_RNAseq_TPM_Log	ENSMUSG00000099775	Gm5960	predicted gene 5960		N/A	15	75.0711	Not available	546642	N/A		+			75.0711	75.0746	18	84.4427	rsm10000020764	8.52983		0.10414	0	0	0.49	0.692965	x	x	x	x	x	x	0	0	0	0	x	x	x	x	x	x	0	0	x
210	https://genenetwork.org/show_trait?trait_id=ENSMUSG00000115503&dataset=UTHSC_BXD_Young_Adult_Eye_RNAseq_TPM_Log	mouse	BXD	UTHSC_BXD_Young_Adult_Eye_RNAseq_TPM_Log	ENSMUSG00000115503	Gm6392	predicted gene 6392		N/A	15	60.4681	EG623094	623094	N/A		+			60.4681	60.4695	2	24.6752	rsm10000002653	10.5877		0.491055	0.723	0.591141	0.0985	0.1393	x	x	x	x	x	x	0.3555	0.0700036	0.342	0.0692965	x	x	x	x	x	x	0.248	0.350725	x
211	https://genenetwork.org/show_trait?trait_id=ENSMUSG00000086361&dataset=UTHSC_BXD_Young_Adult_Eye_RNAseq_TPM_Log	mouse	BXD	UTHSC_BXD_Young_Adult_Eye_RNAseq_TPM_Log	ENSMUSG00000086361	Gm6569	predicted gene 6569		N/A	15	73.8346	EG625276, Gm1598	102634429	N/A		+			73.8346	73.8399	14	74.7474	rs50267306	10.5177		0.449927	0.186	0.263044	0.964	0.393151	x	x	x	x	x	x	0.5295	0.748826	0	0	x	x	x	x	x	x	0	0	x
212	https://genenetwork.org/show_trait?trait_id=ENSMUSG00000100880&dataset=UTHSC_BXD_Young_Adult_Eye_RNAseq_TPM_Log	mouse	BXD	UTHSC_BXD_Young_Adult_Eye_RNAseq_TPM_Log	ENSMUSG00000100880	Gm6610	predicted gene 6610		N/A	15	74.9244	EG625653	625653	N/A		+			74.9244	74.9253	7	30.5518	rsm10000008623	12.9017		0.087924	0	0	0.301	0.425678	x	x	x	x	x	x	0	0	0	0	x	x	x	x	x	x	0.421	0.595384	x
213	https://genenetwork.org/show_trait?trait_id=ENSMUSG00000093849&dataset=UTHSC_BXD_Young_Adult_Eye_RNAseq_TPM_Log	mouse	BXD	UTHSC_BXD_Young_Adult_Eye_RNAseq_TPM_Log	ENSMUSG00000093849	Gm7083	predicted gene 7083		N/A	15	59.9777	EG632248	632248	N/A		+			59.9777	59.9782	10	110.403	rs48923609	3.87659		0.00761733	0	0	0	0	x	x	x	x	x	x	0	0	0	0	x	x	x	x	x	x	0	0	x
214	https://genenetwork.org/show_trait?trait_id=ENSMUSG00000112930&dataset=UTHSC_BXD_Young_Adult_Eye_RNAseq_TPM_Log	mouse	BXD	UTHSC_BXD_Young_Adult_Eye_RNAseq_TPM_Log	ENSMUSG00000112930	Gm7086	predicted pseudogene 7086		N/A	15	60.7429	EG632412, Gm84	632412	N/A		+			60.7429	60.7465	4	126.473	rs3666537	11.4228		0.0185093	0	0	0.1695	0.239709	x	x	x	x	x	x	0	0	0	0	x	x	x	x	x	x	0	0	x
215	https://genenetwork.org/show_trait?trait_id=ENSMUSG00000069996&dataset=UTHSC_BXD_Young_Adult_Eye_RNAseq_TPM_Log	mouse	BXD	UTHSC_BXD_Young_Adult_Eye_RNAseq_TPM_Log	ENSMUSG00000069996	Gm7125	predicted pseudogene 7125		N/A	15	68.7923	EG633752	633752	N/A		+			68.7923	68.8836	4	148.864	UNCHS013262	10.0086		0.225505	0.3735	0.528209	0	0	x	x	x	x	x	x	0.0965	0.136472	0	0	x	x	x	x	x	x	0	0	x
216	https://genenetwork.org/show_trait?trait_id=ENSMUSG00000098237&dataset=UTHSC_BXD_Young_Adult_Eye_RNAseq_TPM_Log	mouse	BXD	UTHSC_BXD_Young_Adult_Eye_RNAseq_TPM_Log	ENSMUSG00000098237	Gm7577	predicted gene 7577		N/A	15	54.7645	EG665302	665302	N/A		-			54.7645	54.7655	1	3.00149	rsm10000000001	0		0	0	0	0	0	x	x	x	x	x	x	0	0	0	0	x	x	x	x	x	x	0	0	x
217	https://genenetwork.org/show_trait?trait_id=ENSMUSG00000115651&dataset=UTHSC_BXD_Young_Adult_Eye_RNAseq_TPM_Log	mouse	BXD	UTHSC_BXD_Young_Adult_Eye_RNAseq_TPM_Log	ENSMUSG00000115651	Gm7595	predicted gene 7595		N/A	15	55.9736	EG665348	665348	N/A		+			55.9736	55.9745	11	59.09	rsm10000013789	6.429		0.0152973	0	0	0	0	x	x	x	x	x	x	0	0	0	0	x	x	x	x	x	x	0	0	x
218	https://genenetwork.org/show_trait?trait_id=ENSMUSG00000115604&dataset=UTHSC_BXD_Young_Adult_Eye_RNAseq_TPM_Log	mouse	BXD	UTHSC_BXD_Young_Adult_Eye_RNAseq_TPM_Log	ENSMUSG00000115604	Gm7691	predicted gene 7691		N/A	15	59.2385	EG665565	665565	N/A		+			59.2385	59.239	4	153.231	rsm10000005660	4.41429		0.00344	0	0	0	0	x	x	x	x	x	x	0	0	0	0	x	x	x	x	x	x	0	0	x
219	https://genenetwork.org/show_trait?trait_id=ENSMUSG00000115734&dataset=UTHSC_BXD_Young_Adult_Eye_RNAseq_TPM_Log	mouse	BXD	UTHSC_BXD_Young_Adult_Eye_RNAseq_TPM_Log	ENSMUSG00000115734	Gm7708	predicted gene 7708		N/A	15	59.9296	EG665602	665602	N/A		-			59.9296	59.9303	1	3.00149	rsm10000000001	0		0	0	0	0	0	x	x	x	x	x	x	0	0	0	0	x	x	x	x	x	x	0	0	x
220	https://genenetwork.org/show_trait?trait_id=ENSMUSG00000071750&dataset=UTHSC_BXD_Young_Adult_Eye_RNAseq_TPM_Log	mouse	BXD	UTHSC_BXD_Young_Adult_Eye_RNAseq_TPM_Log	ENSMUSG00000071750	Gm7713	predicted gene 7713		N/A	15	59.9939	EG665613	665613	N/A		-			59.9939	59.9949	7	17.1341	rs36485889	3.49575		0.00614	0	0	0	0	x	x	x	x	x	x	0	0	0	0	x	x	x	x	x	x	0	0	x
221	https://genenetwork.org/show_trait?trait_id=ENSMUSG00000115672&dataset=UTHSC_BXD_Young_Adult_Eye_RNAseq_TPM_Log	mouse	BXD	UTHSC_BXD_Young_Adult_Eye_RNAseq_TPM_Log	ENSMUSG00000115672	Gm7814	predicted gene 7814		N/A	15	65.1953	EG665836	665836	N/A		+			65.1953	65.1958	1	3.00149	rsm10000000001	0		0	0	0	0	0	x	x	x	x	x	x	0	0	0	0	x	x	x	x	x	x	0	0	x
222	https://genenetwork.org/show_trait?trait_id=ENSMUSG00000116089&dataset=UTHSC_BXD_Young_Adult_Eye_RNAseq_TPM_Log	mouse	BXD	UTHSC_BXD_Young_Adult_Eye_RNAseq_TPM_Log	ENSMUSG00000116089	Gm7859	predicted gene 7859		N/A	15	68.715	EG665945	665945	N/A		-			68.715	68.7158	6	86.2344	rsm10000007299	48.2137		0.271244	0	0	0	0	x	x	x	x	x	x	0.2545	0.359917	1.354	0.562857	x	x	x	x	x	x	0	0	x
223	https://genenetwork.org/show_trait?trait_id=ENSMUSG00000115602&dataset=UTHSC_BXD_Young_Adult_Eye_RNAseq_TPM_Log	mouse	BXD	UTHSC_BXD_Young_Adult_Eye_RNAseq_TPM_Log	ENSMUSG00000115602	Gm7908	predicted gene 7908		N/A	15	73.4075	EG666053	666053	N/A		-			73.4075	73.4082	1	3.00149	rsm10000000001	0		0	0	0	0	0	x	x	x	x	x	x	0	0	0	0	x	x	x	x	x	x	0	0	x
224	https://genenetwork.org/show_trait?trait_id=ENSMUSG00000075609&dataset=UTHSC_BXD_Young_Adult_Eye_RNAseq_TPM_Log	mouse	BXD	UTHSC_BXD_Young_Adult_Eye_RNAseq_TPM_Log	ENSMUSG00000075609	Gm7935	predicted pseudogene 7935		N/A	15	74.0802	EG666113	666113	N/A		-			74.0802	74.0815	14	35.2361	rsm10000017170	11.5046		0.615311	0.481	0.127279	0.4385	0.262337	x	x	x	x	x	x	0.3745	0.0742462	0.7705	0.509824	x	x	x	x	x	x	0.9265	0.632861	x
225	https://genenetwork.org/show_trait?trait_id=ENSMUSG00000101132&dataset=UTHSC_BXD_Young_Adult_Eye_RNAseq_TPM_Log	mouse	BXD	UTHSC_BXD_Young_Adult_Eye_RNAseq_TPM_Log	ENSMUSG00000101132	Gm8000	predicted gene 8000		N/A	15	74.9866	EG666240	666240	N/A		-			74.9866	74.9885	9	71.2734	rsm10000114124	9.49908		0.269504	0.897	0.0834386	0	0	x	x	x	x	x	x	0.311	0.43982	0	0	x	x	x	x	x	x	0.8025	1.13491	x
226	https://genenetwork.org/show_trait?trait_id=ENSMUSG00000098203&dataset=UTHSC_BXD_Young_Adult_Eye_RNAseq_TPM_Log	mouse	BXD	UTHSC_BXD_Young_Adult_Eye_RNAseq_TPM_Log	ENSMUSG00000098203	Gm9568	predicted gene 9568		N/A	15	75.8548	Not available	672572	N/A		-			75.8548	75.8562	1	114.281	rsm10000009792	6.73995		0.0115333	0	0	0	0	x	x	x	x	x	x	0	0	0	0	x	x	x	x	x	x	0	0	x
227	https://genenetwork.org/show_trait?trait_id=ENSMUSG00000053749&dataset=UTHSC_BXD_Young_Adult_Eye_RNAseq_TPM_Log	mouse	BXD	UTHSC_BXD_Young_Adult_Eye_RNAseq_TPM_Log	ENSMUSG00000053749	Gm9920	predicted gene 9920		N/A	15	55.0999	Not available	100503794	N/A		-			55.0999	55.1137	1	184.835	rsm10000002320	11.0661		0.241664	0.0455	0.0643467	0.5445	0.0162635	x	x	x	x	x	x	0.042	0.059397	0	0	x	x	x	x	x	x	0.059	0.0834386	x
228	https://genenetwork.org/show_trait?trait_id=ENSMUSG00000068349&dataset=UTHSC_BXD_Young_Adult_Eye_RNAseq_TPM_Log	mouse	BXD	UTHSC_BXD_Young_Adult_Eye_RNAseq_TPM_Log	ENSMUSG00000068349	Gml	glycosylphosphatidylinositol anchored molecule like		N/A	15	74.8135	EG625599, HemT	625599	N/A		-			74.8135	74.8188	15	86.975	rsm10000018883	9.57001		0.0446373	0	0	0.2005	0.28355	x	x	x	x	x	x	0.1765	0.249609	0	0	x	x	x	x	x	x	0.107	0.151321	x
229	https://genenetwork.org/show_trait?trait_id=ENSMUSG00000068600&dataset=UTHSC_BXD_Young_Adult_Eye_RNAseq_TPM_Log	mouse	BXD	UTHSC_BXD_Young_Adult_Eye_RNAseq_TPM_Log	ENSMUSG00000068600	Gml2	glycosylphosphatidylinositol anchored molecule like 2		N/A	15	74.8191	1700057K19Rik, HemT, Hemt1	15202	N/A		+			74.8191	74.8349	1	171.04	rsm10000020972	10.2655		0.602556	0.2085	0.294864	1.2275	0.64276	x	x	x	x	x	x	0.576	0.814587	0.4365	0.617304	x	x	x	x	x	x	0	0	x
230	https://genenetwork.org/show_trait?trait_id=ENSMUSG00000022579&dataset=UTHSC_BXD_Young_Adult_Eye_RNAseq_TPM_Log	mouse	BXD	UTHSC_BXD_Young_Adult_Eye_RNAseq_TPM_Log	ENSMUSG00000022579	Gpihbp1	GPI-anchored HDL-binding protein 1		N/A	15	75.5966	1110002J19Rik, GPIHBP1	68453	N/A		+			75.5966	75.5995	1	192.746	rsm10000002464	20.4963		2.07049	2.743	0.339411	1.423	0.0749533	x	x	x	x	x	x	2.167	0.910754	2.989	0.480833	x	x	x	x	x	x	0.679	0.0636396	x
231	https://genenetwork.org/show_trait?trait_id=ENSMUSG00000045281&dataset=UTHSC_BXD_Young_Adult_Eye_RNAseq_TPM_Log	mouse	BXD	UTHSC_BXD_Young_Adult_Eye_RNAseq_TPM_Log	ENSMUSG00000045281	Gpr20	G protein-coupled receptor 20		N/A	15	73.6946	A430106B11Rik	239530	N/A		-			73.6946	73.7075	6	32.2627	rsm10000007085	12.8646		0.549835	0.6135	0.86762	0.603	0.145664	x	x	x	x	x	x	0	0	0.346	0.489318	x	x	x	x	x	x	0.751	0.523259	x
232	https://genenetwork.org/show_trait?trait_id=ENSMUSG00000079025&dataset=UTHSC_BXD_Young_Adult_Eye_RNAseq_TPM_Log	mouse	BXD	UTHSC_BXD_Young_Adult_Eye_RNAseq_TPM_Log	ENSMUSG00000079025	Gsdmc	gasdermin C		N/A	15	63.776	Gsdmc1, Mlze	83492	N/A		-			63.776	63.8088	12	91.5197	rsm10000015269	7.33642		0.124196	0	0	0.369	0.0565685	x	x	x	x	x	x	0	0	0	0	x	x	x	x	x	x	0.231	0.326683	x
233	https://genenetwork.org/show_trait?trait_id=ENSMUSG00000056293&dataset=UTHSC_BXD_Young_Adult_Eye_RNAseq_TPM_Log	mouse	BXD	UTHSC_BXD_Young_Adult_Eye_RNAseq_TPM_Log	ENSMUSG00000056293	Gsdmc2	gasdermin C2		N/A	15	63.8243	9130023H10, AI987692	331063	N/A		-			63.8243	63.8452	4	122.844	rsm10000528819	4.852		0.00752667	0	0	0	0	x	x	x	x	x	x	0	0	0	0	x	x	x	x	x	x	0	0	x
234	https://genenetwork.org/show_trait?trait_id=ENSMUSG00000055827&dataset=UTHSC_BXD_Young_Adult_Eye_RNAseq_TPM_Log	mouse	BXD	UTHSC_BXD_Young_Adult_Eye_RNAseq_TPM_Log	ENSMUSG00000055827	Gsdmc3	gasdermin C3		N/A	15	63.8577	9930109F21Rik	270328	N/A		-			63.8577	63.8786	X	79.7057	rsm10000021528	5.37622		0.00929333	0	0	0	0	x	x	x	x	x	x	0.3015	0.426385	0	0	x	x	x	x	x	x	0	0	x
235	https://genenetwork.org/show_trait?trait_id=ENSMUSG00000055748&dataset=UTHSC_BXD_Young_Adult_Eye_RNAseq_TPM_Log	mouse	BXD	UTHSC_BXD_Young_Adult_Eye_RNAseq_TPM_Log	ENSMUSG00000055748	Gsdmc4	gasdermin C4		N/A	15	63.8913	9030605I04Rik	74548	N/A		-			63.8913	63.9123	15	54.5255	rsm10000018575	10.639		0.199547	0	0	0.2425	0.0106066	x	x	x	x	x	x	0.356	0.213546	0	0	x	x	x	x	x	x	0.1275	0.180312	x
236	https://genenetwork.org/show_trait?trait_id=ENSMUSG00000100127&dataset=UTHSC_BXD_Young_Adult_Eye_RNAseq_TPM_Log	mouse	BXD	UTHSC_BXD_Young_Adult_Eye_RNAseq_TPM_Log	ENSMUSG00000100127	Gsdmcl-ps	gasdermin C-like, pseudogene		N/A	15	63.9144	4933426G20Rik	74460	N/A		+			63.9144	63.9257	2	24.6752	rsm10000002653	9.60217		0.0862373	0	0	0	0	x	x	x	x	x	x	0	0	0	0	x	x	x	x	x	x	0.2005	0.28355	x
237	https://genenetwork.org/show_trait?trait_id=ENSMUSG00000062543&dataset=UTHSC_BXD_Young_Adult_Eye_RNAseq_TPM_Log	mouse	BXD	UTHSC_BXD_Young_Adult_Eye_RNAseq_TPM_Log	ENSMUSG00000062543	Gsdmcl1	gasdermin C-like 1		N/A	15	63.8473	1700022L20Rik, Gsdmdc2	74236	N/A		+			63.8473	63.8552	1	3.00149	rsm10000000001	0		0	0	0	0	0	x	x	x	x	x	x	0	0	0	0	x	x	x	x	x	x	0	0	x
238	https://genenetwork.org/show_trait?trait_id=ENSMUSG00000093867&dataset=UTHSC_BXD_Young_Adult_Eye_RNAseq_TPM_Log	mouse	BXD	UTHSC_BXD_Young_Adult_Eye_RNAseq_TPM_Log	ENSMUSG00000093867	Gsdmcl2	gasdermin C-like 2		N/A	15	63.8807	4921501E01Rik, 4930453O09Rik, Gm7779	665769	N/A		+			63.8807	63.8905	14	50.0216	rsm10000017283	8.63462		0.0399627	0.083	0.11738	0.104	0.147078	x	x	x	x	x	x	0.0935	0.132229	0	0	x	x	x	x	x	x	0	0	x
239	https://genenetwork.org/show_trait?trait_id=ENSMUSG00000022575&dataset=UTHSC_BXD_Young_Adult_Eye_RNAseq_TPM_Log	mouse	BXD	UTHSC_BXD_Young_Adult_Eye_RNAseq_TPM_Log	ENSMUSG00000022575	Gsdmd	gasdermin D		N/A	15	75.8623	1810036L03Rik, AW558049, DF5L, Dfna5l, Gsdmdc1, M24	69146	N/A		+			75.8623	75.8674	14	19.7654	rsm10000017083	12.9728		3.61044	3.994	0.0777818	3.34	0.0678822	x	x	x	x	x	x	3.341	0.726906	2.962	0.239002	x	x	x	x	x	x	3.0975	0.183141	x
240	https://genenetwork.org/show_trait?trait_id=ENSMUSG00000101167&dataset=UTHSC_BXD_Young_Adult_Eye_RNAseq_TPM_Log	mouse	BXD	UTHSC_BXD_Young_Adult_Eye_RNAseq_TPM_Log	ENSMUSG00000101167	H2afy3	H2A histone family, member Y3		N/A	15	62.2182	4933432H23Rik	67552	N/A		-			62.2182	62.2193	1	3.00149	rsm10000000001	0		0	0	0	0	0	x	x	x	x	x	x	0	0	0	0	x	x	x	x	x	x	0	0	x
241	https://genenetwork.org/show_trait?trait_id=ENSMUSG00000022367&dataset=UTHSC_BXD_Young_Adult_Eye_RNAseq_TPM_Log	mouse	BXD	UTHSC_BXD_Young_Adult_Eye_RNAseq_TPM_Log	ENSMUSG00000022367	Has2	hyaluronan synthase 2		N/A	15	56.6656	Not available	15117	N/A		-			56.6656	56.6945	11	120.653	rsm10000014692	11.9392		0.90276	0.783	0.296985	0.901	0.0933381	x	x	x	x	x	x	1.109	0.366281	1.273	0.217789	x	x	x	x	x	x	0.977	0.0551543	x
242	https://genenetwork.org/show_trait?trait_id=ENSMUSG00000086541&dataset=UTHSC_BXD_Young_Adult_Eye_RNAseq_TPM_Log	mouse	BXD	UTHSC_BXD_Young_Adult_Eye_RNAseq_TPM_Log	ENSMUSG00000086541	Has2os	hyaluronan synthase 2, opposite strand		N/A	15	56.6899	EG594843, Has2as, Hasnt	594843	N/A		+			56.6899	56.7784	2	122.467	rsm10000030726	12.622		1.6794	1.904	0.114551	2.058	0.110309	x	x	x	x	x	x	1.8915	1.21552	1.8985	0.871863	x	x	x	x	x	x	1.8705	0.491439	x
243	https://genenetwork.org/show_trait?trait_id=ENSMUSG00000114969&dataset=UTHSC_BXD_Young_Adult_Eye_RNAseq_TPM_Log	mouse	BXD	UTHSC_BXD_Young_Adult_Eye_RNAseq_TPM_Log	ENSMUSG00000114969	Hba-ps3	hemoglobin alpha, pseudogene 3		N/A	15	56.172	Hba3ps	15124	N/A		-			56.172	56.1724	10	110.403	rs48923609	3.87659		0.00498667	0	0	0	0	x	x	x	x	x	x	0	0	0	0	x	x	x	x	x	x	0	0	x
244	https://genenetwork.org/show_trait?trait_id=ENSMUSG00000072511&dataset=UTHSC_BXD_Young_Adult_Eye_RNAseq_TPM_Log	mouse	BXD	UTHSC_BXD_Young_Adult_Eye_RNAseq_TPM_Log	ENSMUSG00000072511	Hhla1	HERV-H LTR-associating 1		N/A	15	65.9224	F930104E18Rik	654498	N/A		-			65.9224	65.9768	12	90.1588	rs29184538	12.1602		0.0315093	0.024	0.0339411	0	0	x	x	x	x	x	x	0	0	0	0	x	x	x	x	x	x	0	0	x
245	https://genenetwork.org/show_trait?trait_id=ENSMUSG00000102051&dataset=UTHSC_BXD_Young_Adult_Eye_RNAseq_TPM_Log	mouse	BXD	UTHSC_BXD_Young_Adult_Eye_RNAseq_TPM_Log	ENSMUSG00000102051	I830127L07Rik	lymphocyte antigen 6 complex, locus A2		N/A	15	75.1314	Not available		N/A		-			75.1314	75.1351	17	52.0689	rsm10000019819	17.6193		0.0955213	0	0	0	0	x	x	x	x	x	x	0	0	0	0	x	x	x	x	x	x	0	0	x
246	https://genenetwork.org/show_trait?trait_id=ENSMUSG00000046380&dataset=UTHSC_BXD_Young_Adult_Eye_RNAseq_TPM_Log	mouse	BXD	UTHSC_BXD_Young_Adult_Eye_RNAseq_TPM_Log	ENSMUSG00000046380	Jrk	jerky		N/A	15	74.7023	Not available	16469	N/A		-			74.7023	74.7095	19	38.0273	rsm10002113204	8.77809		2.90031	2.7965	0.0318198	2.929	0.39598	x	x	x	x	x	x	3.064	0.260215	2.1445	0.446184	x	x	x	x	x	x	3.003	0.0466691	x
247	https://genenetwork.org/show_trait?trait_id=ENSMUSG00000036760&dataset=UTHSC_BXD_Young_Adult_Eye_RNAseq_TPM_Log	mouse	BXD	UTHSC_BXD_Young_Adult_Eye_RNAseq_TPM_Log	ENSMUSG00000036760	Kcnk9	potassium channel, subfamily K, member 9		N/A	15	72.5011	A930009L07Rik, Task3	223604	N/A		-			72.5011	72.5463	2	45.6198	rsm10000028372	10.8294		2.48666	2.2955	0.224153	2.631	0.231931	x	x	x	x	x	x	2.601	0.0905097	1.94	0.164049	x	x	x	x	x	x	2.396	0.059397	x
248	https://genenetwork.org/show_trait?trait_id=ENSMUSG00000056258&dataset=UTHSC_BXD_Young_Adult_Eye_RNAseq_TPM_Log	mouse	BXD	UTHSC_BXD_Young_Adult_Eye_RNAseq_TPM_Log	ENSMUSG00000056258	Kcnq3	potassium voltage-gated channel, subfamily Q, member 3		N/A	15	65.9864	Not available	110862	N/A		-			65.9864	66.2866	12	28.1376	rsm10000014820	8.57124		1.9603	1.8325	0.154856	2.119	0.0777818	x	x	x	x	x	x	1.8185	0.365574	1.5935	0.161927	x	x	x	x	x	x	2.0505	0.253851	x
249	https://genenetwork.org/show_trait?trait_id=ENSMUSG00000022332&dataset=UTHSC_BXD_Young_Adult_Eye_RNAseq_TPM_Log	mouse	BXD	UTHSC_BXD_Young_Adult_Eye_RNAseq_TPM_Log	ENSMUSG00000022332	Khdrbs3	KH domain containing, RNA binding, signal transduction associated 3		N/A	15	68.9284	Etle, SLM2, Salp, Slm2, TSTAR	13992	N/A		+			68.9284	69.1012	2	9.42504	rsm10000002514	11.8654		6.86673	6.927	0.0890955	6.8885	0.119501	x	x	x	x	x	x	6.864	0.229103	6.6435	0.142128	x	x	x	x	x	x	6.89	0.0749533	x
250	https://genenetwork.org/show_trait?trait_id=ENSMUSG00000022357&dataset=UTHSC_BXD_Young_Adult_Eye_RNAseq_TPM_Log	mouse	BXD	UTHSC_BXD_Young_Adult_Eye_RNAseq_TPM_Log	ENSMUSG00000022357	Klhl38	kelch-like 38		N/A	15	58.3146	8230402K04Rik	268807	N/A		-			58.3146	58.3242	7	107.291	rsm10000009943	9.07969		0.0193627	0	0	0	0	x	x	x	x	x	x	0	0	0	0	x	x	x	x	x	x	0	0	x
251	https://genenetwork.org/show_trait?trait_id=ENSMUSG00000022375&dataset=UTHSC_BXD_Young_Adult_Eye_RNAseq_TPM_Log	mouse	BXD	UTHSC_BXD_Young_Adult_Eye_RNAseq_TPM_Log	ENSMUSG00000022375	Lrrc6	leucine rich repeat containing 6 (testis)		N/A	15	66.3799	LRTP	54562	N/A		-			66.3799	66.5009	9	94.8818	rsm10000011676	11.1349		1.3667	1.0255	0.644174	1.6315	0.362746	x	x	x	x	x	x	1.367	0.123037	1.231	0.774989	x	x	x	x	x	x	0.961	0.212132	x
252	https://genenetwork.org/show_trait?trait_id=ENSMUSG00000075602&dataset=UTHSC_BXD_Young_Adult_Eye_RNAseq_TPM_Log	mouse	BXD	UTHSC_BXD_Young_Adult_Eye_RNAseq_TPM_Log	ENSMUSG00000075602	Ly6a	lymphocyte antigen 6 complex, locus A		N/A	15	74.9949	Ly6A.2, Ly6A/E, Ly6E.1, Sca1, Sca1, TAP	110454	N/A		-			74.9949	74.998	14	71.6998	rsm10000017586	17.5228		6.92359	7.0695	0.39103	6.723	0.371938	x	x	x	x	x	x	6.6885	0.144957	7.0145	0.221324	x	x	x	x	x	x	6.263	0.0410122	x
253	https://genenetwork.org/show_trait?trait_id=ENSMUSG00000079018&dataset=UTHSC_BXD_Young_Adult_Eye_RNAseq_TPM_Log	mouse	BXD	UTHSC_BXD_Young_Adult_Eye_RNAseq_TPM_Log	ENSMUSG00000079018	Ly6c1	lymphocyte antigen 6 complex, locus C1		N/A	15	75.044	AA682074, AA959465, Ly6C, Ly6C1, Ly6c	17067	N/A		-			75.044	75.0488	1	192.746	rsm10000002464	17.823		4.99318	5.3785	0.200111	4.7055	0.153442	x	x	x	x	x	x	4.6635	0.294864	5.1545	0.0657609	x	x	x	x	x	x	3.891	0.295571	x
254	https://genenetwork.org/show_trait?trait_id=ENSMUSG00000022584&dataset=UTHSC_BXD_Young_Adult_Eye_RNAseq_TPM_Log	mouse	BXD	UTHSC_BXD_Young_Adult_Eye_RNAseq_TPM_Log	ENSMUSG00000022584	Ly6c2	lymphocyte antigen 6 complex, locus C2		N/A	15	75.1082	Ly6C.2, Ly6C2	100041546	N/A		-			75.1082	75.112	19	25.1022	rsm10000021105	8.60822		0.188801	0.1675	0.236881	0.082	0.0254558	x	x	x	x	x	x	0.054	0.0763675	0.292	0.41295	x	x	x	x	x	x	0	0	x
255	https://genenetwork.org/show_trait?trait_id=ENSMUSG00000034634&dataset=UTHSC_BXD_Young_Adult_Eye_RNAseq_TPM_Log	mouse	BXD	UTHSC_BXD_Young_Adult_Eye_RNAseq_TPM_Log	ENSMUSG00000034634	Ly6d	lymphocyte antigen 6 complex, locus D		N/A	15	74.7621	Ly61, Ly61, Thb	17068	N/A		-			74.7621	74.7636	14	94.4257	rsm10000017703	12.9721		0.805079	0.8245	1.16602	0.11	0.155563	x	x	x	x	x	x	0.0995	0.140714	0.592	0.837214	x	x	x	x	x	x	0.6935	0.980757	x
256	https://genenetwork.org/show_trait?trait_id=ENSMUSG00000022587&dataset=UTHSC_BXD_Young_Adult_Eye_RNAseq_TPM_Log	mouse	BXD	UTHSC_BXD_Young_Adult_Eye_RNAseq_TPM_Log	ENSMUSG00000022587	Ly6e	lymphocyte antigen 6 complex, locus E		N/A	15	74.9551	Ly67, RIGE, Sca2, TSA1, Tsa1	17069	N/A		+			74.9551	74.9599	5	26.9137	rsm10000006012	13.2831		6.79706	6.581	0.292742	6.763	0.199404	x	x	x	x	x	x	6.751	0.36911	7.091	0.156978	x	x	x	x	x	x	6.4575	0.0275772	x
257	https://genenetwork.org/show_trait?trait_id=ENSMUSG00000022583&dataset=UTHSC_BXD_Young_Adult_Eye_RNAseq_TPM_Log	mouse	BXD	UTHSC_BXD_Young_Adult_Eye_RNAseq_TPM_Log	ENSMUSG00000022583	Ly6f	lymphocyte antigen 6 complex, locus F		N/A	15	75.2684	Not available	17071	N/A		+			75.2684	75.2722	10	110.403	rs48923609	6.74996		0.0072	0	0	0	0	x	x	x	x	x	x	0	0	0	0	x	x	x	x	x	x	0	0	x
258	https://genenetwork.org/show_trait?trait_id=ENSMUSG00000022582&dataset=UTHSC_BXD_Young_Adult_Eye_RNAseq_TPM_Log	mouse	BXD	UTHSC_BXD_Young_Adult_Eye_RNAseq_TPM_Log	ENSMUSG00000022582	Ly6g	lymphocyte antigen 6 complex, locus G		N/A	15	75.1552	Gr1, Gr1, Ly6G	546644	N/A		+			75.1552	75.1591	1	94.0301	rsm10000000647	12.5912		0.09464	0	0	0	0	x	x	x	x	x	x	0	0	0	0	x	x	x	x	x	x	0	0	x
259	https://genenetwork.org/show_trait?trait_id=ENSMUSG00000022577&dataset=UTHSC_BXD_Young_Adult_Eye_RNAseq_TPM_Log	mouse	BXD	UTHSC_BXD_Young_Adult_Eye_RNAseq_TPM_Log	ENSMUSG00000022577	Ly6h	lymphocyte antigen 6 complex, locus H		N/A	15	75.5513	Not available	23934	N/A		-			75.5513	75.5673	9	107.639	rs33269219	12.2034		3.57659	3.499	0.371938	3.389	0.154149	x	x	x	x	x	x	3.0215	0.846407	2.8725	0.106773	x	x	x	x	x	x	3.4965	0.0148492	x
260	https://genenetwork.org/show_trait?trait_id=ENSMUSG00000022586&dataset=UTHSC_BXD_Young_Adult_Eye_RNAseq_TPM_Log	mouse	BXD	UTHSC_BXD_Young_Adult_Eye_RNAseq_TPM_Log	ENSMUSG00000022586	Ly6i	lymphocyte antigen 6 complex, locus I		N/A	15	74.9795	AI789751, Ly6I, Ly6M	57248	N/A		-			74.9795	74.9834	19	37.6974	rsm10002113024	12.4749		0.179528	0.6445	0.911461	0	0	x	x	x	x	x	x	0	0	0	0	x	x	x	x	x	x	0.06	0.0848528	x
261	https://genenetwork.org/show_trait?trait_id=ENSMUSG00000044678&dataset=UTHSC_BXD_Young_Adult_Eye_RNAseq_TPM_Log	mouse	BXD	UTHSC_BXD_Young_Adult_Eye_RNAseq_TPM_Log	ENSMUSG00000044678	Ly6k	lymphocyte antigen 6 complex, locus K		N/A	15	74.7969	2410015A16Rik, 3110035B01Rik, mLy6K	76486	N/A		-			74.7969	74.8	1	3.00149	rsm10000000001	0		0	0	0	0	0	x	x	x	x	x	x	0	0	0	0	x	x	x	x	x	x	0	0	x
262	https://genenetwork.org/show_trait?trait_id=ENSMUSG00000093626&dataset=UTHSC_BXD_Young_Adult_Eye_RNAseq_TPM_Log	mouse	BXD	UTHSC_BXD_Young_Adult_Eye_RNAseq_TPM_Log	ENSMUSG00000093626	Ly6l	lymphocyte antigen 6 complex, locus L		N/A	15	75.4495	Gm20654	102637705	N/A		+			75.4495	75.4514	X	46.7585	rsm10000021349	3.63976		0.00386667	0	0	0	0	x	x	x	x	x	x	0	0	0	0	x	x	x	x	x	x	0	0	x
263	https://genenetwork.org/show_trait?trait_id=ENSMUSG00000022594&dataset=UTHSC_BXD_Young_Adult_Eye_RNAseq_TPM_Log	mouse	BXD	UTHSC_BXD_Young_Adult_Eye_RNAseq_TPM_Log	ENSMUSG00000022594	Lynx1	Ly6/neurotoxin 1		N/A	15	74.7479	AI838844, SLURP2	23936	N/A		-			74.7479	74.753	1	173.532	rsm10000002177	25.5087		7.23517	7.159	0.0254558	7.0695	0.0968736	x	x	x	x	x	x	7.367	0.0268701	7.249	0.100409	x	x	x	x	x	x	7.036	0.121622	x
264	https://genenetwork.org/show_trait?trait_id=ENSMUSG00000022595&dataset=UTHSC_BXD_Young_Adult_Eye_RNAseq_TPM_Log	mouse	BXD	UTHSC_BXD_Young_Adult_Eye_RNAseq_TPM_Log	ENSMUSG00000022595	Lypd2	Ly6/Plaur domain containing 2		N/A	15	74.7322	0610005K03Rik, Lypdc2, VLL	68311	N/A		-			74.7322	74.7343	5	64.6538	rsm10000006302	17.2735		10.423	9.9605	0.0459619	10.398	0.205061	x	x	x	x	x	x	10.366	0.151321	10.1325	0.248194	x	x	x	x	x	x	10.591	0.142836	x
265	https://genenetwork.org/show_trait?trait_id=ENSMUSG00000047591&dataset=UTHSC_BXD_Young_Adult_Eye_RNAseq_TPM_Log	mouse	BXD	UTHSC_BXD_Young_Adult_Eye_RNAseq_TPM_Log	ENSMUSG00000047591	Mafa	v-maf musculoaponeurotic fibrosarcoma oncogene family, protein A (avian)		N/A	15	75.7455	RIPE3b1	378435	N/A		-			75.7455	75.7482	12	9.74845	rs29178345	16.2683		2.84985	4.118	0.00707107	2.4765	0.622961	x	x	x	x	x	x	3.008	0.504874	3.637	0.19799	x	x	x	x	x	x	2.251	0.0509117	x
266	https://genenetwork.org/show_trait?trait_id=ENSMUSG00000024479&dataset=UTHSC_BXD_Young_Adult_Eye_RNAseq_TPM_Log	mouse	BXD	UTHSC_BXD_Young_Adult_Eye_RNAseq_TPM_Log	ENSMUSG00000024479	Mal2	mal, T cell differentiation protein 2		N/A	15	54.5712	AI461653	105853	N/A		+			54.5712	54.6028	15	54.5255	rsm10000018575	22.5537		7.51765	7.332	0.123037	7.287	0.510531	x	x	x	x	x	x	7.49	0.0325269	7.815	0.0141421	x	x	x	x	x	x	7.993	0.066468	x
267	https://genenetwork.org/show_trait?trait_id=ENSMUSG00000063704&dataset=UTHSC_BXD_Young_Adult_Eye_RNAseq_TPM_Log	mouse	BXD	UTHSC_BXD_Young_Adult_Eye_RNAseq_TPM_Log	ENSMUSG00000063704	Mapk15	mitogen-activated protein kinase 15		N/A	15	75.9938	BC048082, ERK8	332110	N/A		+			75.9938	75.9992	4	149.906	JAX00570544	12.6646		3.24112	2.473	0.345068	3.6545	0.252437	x	x	x	x	x	x	3.333	0.886712	3.4895	0.405172	x	x	x	x	x	x	3.4465	0.136472	x
268	https://genenetwork.org/show_trait?trait_id=ENSMUSG00000065612&dataset=UTHSC_BXD_Young_Adult_Eye_RNAseq_TPM_Log	mouse	BXD	UTHSC_BXD_Young_Adult_Eye_RNAseq_TPM_Log	ENSMUSG00000065612	Mir151	microRNA 151		N/A	15	73.2548	Mirn151, mir151, mmumir151	387169	N/A		-			73.2548	73.2549	1	3.00149	rsm10000000001	0		0	0	0	0	0	x	x	x	x	x	x	0	0	0	0	x	x	x	x	x	x	0	0	x
269	https://genenetwork.org/show_trait?trait_id=ENSMUSG00000065476&dataset=UTHSC_BXD_Young_Adult_Eye_RNAseq_TPM_Log	mouse	BXD	UTHSC_BXD_Young_Adult_Eye_RNAseq_TPM_Log	ENSMUSG00000065476	Mir30b	microRNA 30b		N/A	15	68.3374	Mirn30b, mir30b, mmumir30b	387226	N/A		-			68.3374	68.3375	1	94.6233	rsm10000000656	11.7518		0.451477	0	0	0	0	x	x	x	x	x	x	0	0	0	0	x	x	x	x	x	x	0	0	x
270	https://genenetwork.org/show_trait?trait_id=ENSMUSG00000065437&dataset=UTHSC_BXD_Young_Adult_Eye_RNAseq_TPM_Log	mouse	BXD	UTHSC_BXD_Young_Adult_Eye_RNAseq_TPM_Log	ENSMUSG00000065437	Mir30d	microRNA 30d		N/A	15	68.3412	Mirn30d, mir30d, mmumir30d	387228	N/A		-			68.3412	68.3413	1	3.00149	rsm10000000001	0		0	0	0	0	0	x	x	x	x	x	x	0	0	0	0	x	x	x	x	x	x	0	0	x
271	https://genenetwork.org/show_trait?trait_id=ENSMUSG00000022603&dataset=UTHSC_BXD_Young_Adult_Eye_RNAseq_TPM_Log	mouse	BXD	UTHSC_BXD_Young_Adult_Eye_RNAseq_TPM_Log	ENSMUSG00000022603	Mroh4	maestro heat-like repeat family member 4		N/A	15	74.606	1700016M24Rik	69439	N/A		-			74.606	74.6364	6	11.3663	rsm10000007017	10.2446		0.218871	0.1265	0.178898	0.3345	0.0685894	x	x	x	x	x	x	0.0185	0.026163	0	0	x	x	x	x	x	x	0.1615	0.228395	x
272	https://genenetwork.org/show_trait?trait_id=ENSMUSG00000072487&dataset=UTHSC_BXD_Young_Adult_Eye_RNAseq_TPM_Log	mouse	BXD	UTHSC_BXD_Young_Adult_Eye_RNAseq_TPM_Log	ENSMUSG00000072487	Mroh5	maestro heat-like repeat family member 5		N/A	15	73.7614	Gm628	268816	N/A		-			73.7614	73.8397	9	114.714	rsm10000011955	9.81757		1.12021	0.6235	0.174655	1.3765	0.137886	x	x	x	x	x	x	1.0895	0.072832	0.9045	0.22981	x	x	x	x	x	x	0.926	0	x
273	https://genenetwork.org/show_trait?trait_id=ENSMUSG00000098678&dataset=UTHSC_BXD_Young_Adult_Eye_RNAseq_TPM_Log	mouse	BXD	UTHSC_BXD_Young_Adult_Eye_RNAseq_TPM_Log	ENSMUSG00000098678	Mroh6	maestro heat-like repeat family member 6		N/A	15	75.8841	Gm19570	223645	N/A		-			75.8841	75.8888	17	66.4281	rsm10000019826	13.8608		2.96453	2.9885	0.355675	3.246	0.480833	x	x	x	x	x	x	2.892	0.148492	2.3255	0.347189	x	x	x	x	x	x	3.6505	0.362746	x
274	https://genenetwork.org/show_trait?trait_id=ENSMUSG00000022370&dataset=UTHSC_BXD_Young_Adult_Eye_RNAseq_TPM_Log	mouse	BXD	UTHSC_BXD_Young_Adult_Eye_RNAseq_TPM_Log	ENSMUSG00000022370	Mrpl13	mitochondrial ribosomal protein L13		N/A	15	55.5341	1110002D09Rik	68537	N/A		-			55.5341	55.5577	6	125.82	UNC060413004	15.0926		3.84328	3.983	0.0466691	3.7745	0.0629325	x	x	x	x	x	x	3.8675	0.0883884	3.7695	0.205768	x	x	x	x	x	x	4.02	0.0325269	x
275	https://genenetwork.org/show_trait?trait_id=ENSMUSG00000022369&dataset=UTHSC_BXD_Young_Adult_Eye_RNAseq_TPM_Log	mouse	BXD	UTHSC_BXD_Young_Adult_Eye_RNAseq_TPM_Log	ENSMUSG00000022369	Mtbp	Mdm2, transformed 3T3 cell double minute p53 binding protein		N/A	15	55.5574	AI429604, MDM2BP	105837	N/A		+			55.5574	55.6264	5	52.9754	rsm10000006189	10.2412		3.13765	2.6625	0.215668	3.272	0.0141421	x	x	x	x	x	x	3.274	0.349311	2.7495	0.00777817	x	x	x	x	x	x	3.2175	0.178898	x
276	https://genenetwork.org/show_trait?trait_id=ENSMUSG00000022353&dataset=UTHSC_BXD_Young_Adult_Eye_RNAseq_TPM_Log	mouse	BXD	UTHSC_BXD_Young_Adult_Eye_RNAseq_TPM_Log	ENSMUSG00000022353	Mtss1	MTSS I-BAR domain containing 1		N/A	15	58.9412	2310003N14Rik, BC024131, D130001D01Rik, Mim, mKIAA0429	211401	N/A		-			58.9412	59.082	9	114.714	rsm10000011955	12.9442		5.61221	5.515	0.0692965	5.833	0.0707107	x	x	x	x	x	x	5.605	0.193747	5.2985	0.245366	x	x	x	x	x	x	5.6065	0.101116	x
277	https://genenetwork.org/show_trait?trait_id=ENSMUSG00000022346&dataset=UTHSC_BXD_Young_Adult_Eye_RNAseq_TPM_Log	mouse	BXD	UTHSC_BXD_Young_Adult_Eye_RNAseq_TPM_Log	ENSMUSG00000022346	Myc	myelocytomatosis oncogene		N/A	15	61.9854	AU016757, Myc2, Niard, Nird, bHLHe39	17869	N/A		+			61.9854	61.9904	4	148.935	UNC8429604	14.9089		3.00426	2.8295	0.836507	2.96	0.304056	x	x	x	x	x	x	2.5875	0.0403051	3.0375	0.301935	x	x	x	x	x	x	2.86	0.217789	x
278	https://genenetwork.org/show_trait?trait_id=ENSMUSG00000022574&dataset=UTHSC_BXD_Young_Adult_Eye_RNAseq_TPM_Log	mouse	BXD	UTHSC_BXD_Young_Adult_Eye_RNAseq_TPM_Log	ENSMUSG00000022574	Naprt	nicotinate phosphoribosyltransferase		N/A	15	75.891	9130210N20Rik, Naprt1	223646	N/A		-			75.891	75.8945	X	68.9832	rsm10000021456	13.1704		4.58427	4.569	0.111723	4.3215	0.00494975	x	x	x	x	x	x	4.274	0.250316	4.4125	0.242538	x	x	x	x	x	x	4.5135	0.0968736	x
279	https://genenetwork.org/show_trait?trait_id=ENSMUSG00000005125&dataset=UTHSC_BXD_Young_Adult_Eye_RNAseq_TPM_Log	mouse	BXD	UTHSC_BXD_Young_Adult_Eye_RNAseq_TPM_Log	ENSMUSG00000005125	Ndrg1	N-myc downstream regulated gene 1		N/A	15	66.9293	CAP43, CMT4D, DRG1, HMSNL, NMSL, Ndr1, Ndrl, PROXY1, RTP, TDD5	17988	N/A		-			66.9293	66.9696	13	19.6919	rsm10000015650	13.364		6.45352	6.303	0.0466691	6.604	0.0890955	x	x	x	x	x	x	6.421	0.16122	6.3645	0.0502046	x	x	x	x	x	x	6.684	0.115966	x
280	https://genenetwork.org/show_trait?trait_id=ENSMUSG00000083380&dataset=UTHSC_BXD_Young_Adult_Eye_RNAseq_TPM_Log	mouse	BXD	UTHSC_BXD_Young_Adult_Eye_RNAseq_TPM_Log	ENSMUSG00000083380	Ndufb4c	NADH:ubiquinone oxidoreductase subunit B4C		N/A	15	73.8095	Gm3244	100041273	N/A		-			73.8095	73.8099	1	3.00149	rsm10000000001	0		0	0	0	0	0	x	x	x	x	x	x	0	0	0	0	x	x	x	x	x	x	0	0	x
281	https://genenetwork.org/show_trait?trait_id=ENSMUSG00000022354&dataset=UTHSC_BXD_Young_Adult_Eye_RNAseq_TPM_Log	mouse	BXD	UTHSC_BXD_Young_Adult_Eye_RNAseq_TPM_Log	ENSMUSG00000022354	Ndufb9	NADH:ubiquinone oxidoreductase subunit B9		N/A	15	58.9338	1190008J14Rik, CIB22	66218	N/A		+			58.9338	58.9395	11	103.63	rsm10000014511	10.0116		7.31244	7.5225	0.118087	7.022	0.079196	x	x	x	x	x	x	7.086	0.475176	7.7835	0.0813173	x	x	x	x	x	x	7.105	0.0296985	x
282	https://genenetwork.org/show_trait?trait_id=ENSMUSG00000059586&dataset=UTHSC_BXD_Young_Adult_Eye_RNAseq_TPM_Log	mouse	BXD	UTHSC_BXD_Young_Adult_Eye_RNAseq_TPM_Log	ENSMUSG00000059586	Nsmce2	NSE2/MMS21 homolog, SMC5-SMC6 complex SUMO ligase		N/A	15	59.3742	1110014D18Rik, AI661537	68501	N/A		+			59.3742	59.6017	19	54.7096	rsm10000211447	10.8848		6.37255	6.2125	0.0176777	6.6495	0.0120208	x	x	x	x	x	x	6.4675	0.0742462	6.0985	0.284964	x	x	x	x	x	x	6.3715	0.092631	x
283	https://genenetwork.org/show_trait?trait_id=ENSMUSG00000015001&dataset=UTHSC_BXD_Young_Adult_Eye_RNAseq_TPM_Log	mouse	BXD	UTHSC_BXD_Young_Adult_Eye_RNAseq_TPM_Log	ENSMUSG00000015001	Oc90	otoconin 90		N/A	15	65.8761	Ocn95, PLA2L, Pla2ll, oc95	18256	N/A		-			65.8761	65.9124	5	56.1845	rsm10000006211	10.8154		0.735139	0.396	0.560029	0.686	0.121622	x	x	x	x	x	x	0.634	0.783474	0.6265	0.480125	x	x	x	x	x	x	1.036	0.469519	x
284	https://genenetwork.org/show_trait?trait_id=ENSMUSG00000106847&dataset=UTHSC_BXD_Young_Adult_Eye_RNAseq_TPM_Log	mouse	BXD	UTHSC_BXD_Young_Adult_Eye_RNAseq_TPM_Log	ENSMUSG00000106847	Peg13	paternally expressed 13		N/A	15	72.8056	Not available	353342	N/A		-			72.8056	72.8103	1	3.00149	rsm10000000001	0		0	0	0	0	0	x	x	x	x	x	x	0	0	0	0	x	x	x	x	x	x	0	0	x
285	https://genenetwork.org/show_trait?trait_id=ENSMUSG00000072501&dataset=UTHSC_BXD_Young_Adult_Eye_RNAseq_TPM_Log	mouse	BXD	UTHSC_BXD_Young_Adult_Eye_RNAseq_TPM_Log	ENSMUSG00000072501	Phf20l1	PHD finger protein 20-like 1		N/A	15	66.5776	CGI72, E130113K22Rik	239510	N/A		+			66.5776	66.648	19	34.2017	rsm10002113007	12.1619		4.39722	4.324	0.176777	4.6865	0.0671751	x	x	x	x	x	x	4.5105	0.146371	4.107	0.244659	x	x	x	x	x	x	4.5155	0.0982878	x
286	https://genenetwork.org/show_trait?trait_id=ENSMUSG00000022598&dataset=UTHSC_BXD_Young_Adult_Eye_RNAseq_TPM_Log	mouse	BXD	UTHSC_BXD_Young_Adult_Eye_RNAseq_TPM_Log	ENSMUSG00000022598	Psca	prostate stem cell antigen		N/A	15	74.7148	2210408B04Rik	72373	N/A		+			74.7148	74.7171	11	116.353	rsm10000014635	18.3296		9.80915	9.269	0.292742	9.2715	0.688015	x	x	x	x	x	x	9.724	0.322441	9.421	0.0480833	x	x	x	x	x	x	9.8425	0.00636396	x
287	https://genenetwork.org/show_trait?trait_id=ENSMUSG00000022607&dataset=UTHSC_BXD_Young_Adult_Eye_RNAseq_TPM_Log	mouse	BXD	UTHSC_BXD_Young_Adult_Eye_RNAseq_TPM_Log	ENSMUSG00000022607	Ptk2	PTK2 protein tyrosine kinase 2		N/A	15	73.2051	FADK, 1, FAK, FRNK, Fadk, p125FAK	14083	N/A		-			73.2051	73.4233	6	104.265	rsm10000073772	7.76784		4.30782	4.3005	0.00353553	4.522	0.0113137	x	x	x	x	x	x	4.396	0.00707107	4.183	0.079196	x	x	x	x	x	x	4.3825	0.0643467	x
288	https://genenetwork.org/show_trait?trait_id=ENSMUSG00000059895&dataset=UTHSC_BXD_Young_Adult_Eye_RNAseq_TPM_Log	mouse	BXD	UTHSC_BXD_Young_Adult_Eye_RNAseq_TPM_Log	ENSMUSG00000059895	Ptp4a3	protein tyrosine phosphatase 4a3		N/A	15	73.7231	AV088979, Prl3, pPtp4a3	19245	N/A		+			73.7231	73.7588	15	74.0455	rsm10000018675	43.1601		6.97073	7.167	0.0311127	7.187	0.0692965	x	x	x	x	x	x	6.6695	0.140714	7.0855	0.0700036	x	x	x	x	x	x	7.2795	0.026163	x
289	https://genenetwork.org/show_trait?trait_id=ENSMUSG00000097039&dataset=UTHSC_BXD_Young_Adult_Eye_RNAseq_TPM_Log	mouse	BXD	UTHSC_BXD_Young_Adult_Eye_RNAseq_TPM_Log	ENSMUSG00000097039	Pvt1	Pvt1 oncogene		N/A	15	62.038	Ayu2184Imeg, Gt(pU21)84Imeg, Mis1, Mlvi1, Pvt1	19296	N/A		+			62.038	62.3781	1	94.3067	rsm10000000652	11.1253		1.13688	1.0725	0.161927	1.2795	0.125158	x	x	x	x	x	x	0.9085	0.252437	0.93	0.17112	x	x	x	x	x	x	1.351	0.519016	x
290	https://genenetwork.org/show_trait?trait_id=ENSMUSG00000022571&dataset=UTHSC_BXD_Young_Adult_Eye_RNAseq_TPM_Log	mouse	BXD	UTHSC_BXD_Young_Adult_Eye_RNAseq_TPM_Log	ENSMUSG00000022571	Pycrl	pyrroline-5-carboxylate reductase-like		N/A	15	75.9165	1110058B13Rik, 2700073G24Rik, Pycr3	66194	N/A		-			75.9165	75.9216	16	97.5783	rs8274734	12.1911		5.67419	5.4605	0.224153	5.637	0.0848528	x	x	x	x	x	x	5.4985	0.622961	5.344	0.302642	x	x	x	x	x	x	5.6405	0.0586899	x
291	https://genenetwork.org/show_trait?trait_id=ENSMUSG00000022580&dataset=UTHSC_BXD_Young_Adult_Eye_RNAseq_TPM_Log	mouse	BXD	UTHSC_BXD_Young_Adult_Eye_RNAseq_TPM_Log	ENSMUSG00000022580	Rhpn1	rhophilin, Rho GTPase binding protein 1		N/A	15	75.7043	BB023497, Grbp, Rhophilin, mKIAA1929	14787	N/A		+			75.7043	75.7155	10	112.959	rsm10000012756	14.2854		5.349	5.301	0.0608112	5.378	0.110309	x	x	x	x	x	x	4.953	0.46669	4.96	0.222032	x	x	x	x	x	x	5.5395	0.0120208	x
292	https://genenetwork.org/show_trait?trait_id=ENSMUSG00000037075&dataset=UTHSC_BXD_Young_Adult_Eye_RNAseq_TPM_Log	mouse	BXD	UTHSC_BXD_Young_Adult_Eye_RNAseq_TPM_Log	ENSMUSG00000037075	Rnf139	ring finger protein 139		N/A	15	58.8892	4930555P18Rik	75841	N/A		+			58.8892	58.9071	19	59.443	rsm10000212312	11.9798		0.174401	0.3215	0.45467	0.0405	0.0572756	x	x	x	x	x	x	0.1445	0.0360624	0.261	0.36911	x	x	x	x	x	x	0.068	0.0961665	x
293	https://genenetwork.org/show_trait?trait_id=ENSMUSG00000022372&dataset=UTHSC_BXD_Young_Adult_Eye_RNAseq_TPM_Log	mouse	BXD	UTHSC_BXD_Young_Adult_Eye_RNAseq_TPM_Log	ENSMUSG00000022372	Sla	src-like adaptor		N/A	15	66.7808	Slap, Slap1	20491	N/A		-			66.7808	66.8318	1	3.00149	rsm10000000001	0		0	0	0	0	0	x	x	x	x	x	x	0	0	0	0	x	x	x	x	x	x	0	0	x
294	https://genenetwork.org/show_trait?trait_id=ENSMUSG00000022366&dataset=UTHSC_BXD_Young_Adult_Eye_RNAseq_TPM_Log	mouse	BXD	UTHSC_BXD_Young_Adult_Eye_RNAseq_TPM_Log	ENSMUSG00000022366	Slc22a22	solute carrier family 22 (organic cation transporter), member 22		N/A	15	57.2438	oatpg	210463	N/A		-			57.2438	57.4776	9	48.0609	rsm10000011162	11.205		0.080924	0.0455	0.0643467	0.0695	0.0982878	x	x	x	x	x	x	0.224	0.226274	0.0295	0.0417193	x	x	x	x	x	x	0.0845	0.119501	x
295	https://genenetwork.org/show_trait?trait_id=ENSMUSG00000079020&dataset=UTHSC_BXD_Young_Adult_Eye_RNAseq_TPM_Log	mouse	BXD	UTHSC_BXD_Young_Adult_Eye_RNAseq_TPM_Log	ENSMUSG00000079020	Slc45a4	solute carrier family 45, member 4		N/A	15	73.5774	9330175B01Rik, AW552276	106068	N/A		-			73.5774	73.6458	15	63.3923	rs31691968	9.48191		4.46427	4.376	0.0806102	4.6095	0.0799031	x	x	x	x	x	x	4.533	0.0650538	4.2525	0.0940452	x	x	x	x	x	x	4.275	0.059397	x
296	https://genenetwork.org/show_trait?trait_id=ENSMUSG00000022596&dataset=UTHSC_BXD_Young_Adult_Eye_RNAseq_TPM_Log	mouse	BXD	UTHSC_BXD_Young_Adult_Eye_RNAseq_TPM_Log	ENSMUSG00000022596	Slurp1	secreted Ly6/Plaur domain containing 1		N/A	15	74.7243	1110021N19Rik, AI415082, ARS, ArsB, Slurp1	57277	N/A		-			74.7243	74.728	14	12.4026	rsm10000016735	22.0757		7.77069	7.2655	0.200111	7.6785	0.106773	x	x	x	x	x	x	7.7805	0.129401	7.3705	0.228395	x	x	x	x	x	x	7.7675	0.00494975	x
297	https://genenetwork.org/show_trait?trait_id=ENSMUSG00000075605&dataset=UTHSC_BXD_Young_Adult_Eye_RNAseq_TPM_Log	mouse	BXD	UTHSC_BXD_Young_Adult_Eye_RNAseq_TPM_Log	ENSMUSG00000075605	Slurp2	secreted Ly6/Plaur domain containing 2		N/A	15	74.7428	2300005B03Rik, SLURP2	69462	N/A		-			74.7428	74.7467	7	105.552	rs31799039	17.3445		1.94484	1.453	0.619426	2.081	0.0735391	x	x	x	x	x	x	1.7175	0.509824	0.4875	0.689429	x	x	x	x	x	x	2.3405	1.16178	x
298	https://genenetwork.org/show_trait?trait_id=ENSMUSG00000060429&dataset=UTHSC_BXD_Young_Adult_Eye_RNAseq_TPM_Log	mouse	BXD	UTHSC_BXD_Young_Adult_Eye_RNAseq_TPM_Log	ENSMUSG00000060429	Sntb1	syntrophin, basic 1		N/A	15	55.6364	Not available	20649	N/A		-			55.6364	55.9069	2	157.492	rsm10000003573	9.03326		5.22449	5.3135	0.0940452	5.541	0.11738	x	x	x	x	x	x	5.4595	0.0883884	4.9535	0.451841	x	x	x	x	x	x	5.1415	0.00070711	x
299	https://genenetwork.org/show_trait?trait_id=ENSMUSG00000022351&dataset=UTHSC_BXD_Young_Adult_Eye_RNAseq_TPM_Log	mouse	BXD	UTHSC_BXD_Young_Adult_Eye_RNAseq_TPM_Log	ENSMUSG00000022351	Sqle	squalene epoxidase		N/A	15	59.3151	AI323792	20775	N/A		+			59.3151	59.3312	11	105.988	rsm10000014549	14.8308		5.97273	5.81	0	5.7825	0.282136	x	x	x	x	x	x	6.081	0.287085	5.959	0.0834386	x	x	x	x	x	x	6.014	0.0763675	x
300	https://genenetwork.org/show_trait?trait_id=ENSMUSG00000013846&dataset=UTHSC_BXD_Young_Adult_Eye_RNAseq_TPM_Log	mouse	BXD	UTHSC_BXD_Young_Adult_Eye_RNAseq_TPM_Log	ENSMUSG00000013846	St3gal1	ST3 beta-galactoside alpha-2,3-sialyltransferase 1		N/A	15	67.1029	5330418N22Rik, AI467004, ST3GalI, Siat4, Siat4a, St3gal1	20442	N/A		-			67.1029	67.1768	6	125.82	UNC060413004	13.9241		6.08571	6.2365	0.113844	6.278	0.0565685	x	x	x	x	x	x	6.274	0.16122	6.013	0.0876812	x	x	x	x	x	x	5.772	0.0311127	x
301	https://genenetwork.org/show_trait?trait_id=ENSMUSG00000037343&dataset=UTHSC_BXD_Young_Adult_Eye_RNAseq_TPM_Log	mouse	BXD	UTHSC_BXD_Young_Adult_Eye_RNAseq_TPM_Log	ENSMUSG00000037343	Taf2	TATA-box binding protein associated factor 2		N/A	15	55.0151	4732460C16Rik, AI425886, CIF150, TAF2B, TAFII150, TAFII150	319944	N/A		-			55.0151	55.0722	15	60.0387	rs47695923	16.6312		4.81184	4.6675	0.0586899	5.09	0.0975807	x	x	x	x	x	x	4.9925	0.243952	4.3445	0.314663	x	x	x	x	x	x	4.743	0.0325269	x
302	https://genenetwork.org/show_trait?trait_id=ENSMUSG00000050891&dataset=UTHSC_BXD_Young_Adult_Eye_RNAseq_TPM_Log	mouse	BXD	UTHSC_BXD_Young_Adult_Eye_RNAseq_TPM_Log	ENSMUSG00000050891	Tatdn1	TatD DNase domain containing 1		N/A	15	58.8902	2310079P03Rik, CDA11	69694	N/A		-			58.8902	58.9337	1	3.00149	rsm10000000001	0		0	0	0	0	0	x	x	x	x	x	x	0	0	0	0	x	x	x	x	x	x	0	0	x
303	https://genenetwork.org/show_trait?trait_id=ENSMUSG00000022364&dataset=UTHSC_BXD_Young_Adult_Eye_RNAseq_TPM_Log	mouse	BXD	UTHSC_BXD_Young_Adult_Eye_RNAseq_TPM_Log	ENSMUSG00000022364	Tbc1d31	TBC1 domain family, member 31		N/A	15	57.9122	4B3, D330013L20Rik, Gm85, Wdr67	210544	N/A		+			57.9122	57.9701	9	114.714	rsm10000011955	9.87122		3.43227	3.33	0.253144	3.73	0.151321	x	x	x	x	x	x	3.41	0.141421	3.108	0.164049	x	x	x	x	x	x	3.5205	0.191626	x
304	https://genenetwork.org/show_trait?trait_id=ENSMUSG00000053469&dataset=UTHSC_BXD_Young_Adult_Eye_RNAseq_TPM_Log	mouse	BXD	UTHSC_BXD_Young_Adult_Eye_RNAseq_TPM_Log	ENSMUSG00000053469	Tg	thyroglobulin		N/A	15	66.6708	Tgn, cog	21819	N/A		+			66.6708	66.8507	11	63.6787	rsm10000013846	21.3682		0.168857	0.1375	0.194454	0.124	0.039598	x	x	x	x	x	x	0.2075	0.123744	0.1535	0.217082	x	x	x	x	x	x	0.0295	0.0417193	x
305	https://genenetwork.org/show_trait?trait_id=ENSMUSG00000056665&dataset=UTHSC_BXD_Young_Adult_Eye_RNAseq_TPM_Log	mouse	BXD	UTHSC_BXD_Young_Adult_Eye_RNAseq_TPM_Log	ENSMUSG00000056665	Them6	thioesterase superfamily member 6		N/A	15	74.7212	4930572J05Rik	223626	N/A		+			74.7212	74.7246	5	75.4611	rs13478330	13.9037		5.85159	5.5495	0.236881	5.7305	0.013435	x	x	x	x	x	x	5.7045	0.221324	5.627	0.0919239	x	x	x	x	x	x	5.876	0.0339411	x
306	https://genenetwork.org/show_trait?trait_id=ENSMUSG00000103906&dataset=UTHSC_BXD_Young_Adult_Eye_RNAseq_TPM_Log	mouse	BXD	UTHSC_BXD_Young_Adult_Eye_RNAseq_TPM_Log	ENSMUSG00000103906	Tigd5	tigger transposable element derived 5		N/A	15	75.9097	AA409802, AA409995, AI666797	105734	N/A		+			75.9097	75.9145	9	42.9411	rsm10000011083	9.78277		2.20898	2.027	0.162635	2.171	0.059397	x	x	x	x	x	x	2.3895	0.101116	2.165	0.00989949	x	x	x	x	x	x	1.7965	0.21991	x
307	https://genenetwork.org/show_trait?trait_id=ENSMUSG00000062373&dataset=UTHSC_BXD_Young_Adult_Eye_RNAseq_TPM_Log	mouse	BXD	UTHSC_BXD_Young_Adult_Eye_RNAseq_TPM_Log	ENSMUSG00000062373	Tmem65	transmembrane protein 65		N/A	15	58.7823	2610029O13Rik, 4930438D12Rik	74868	N/A		-			58.7823	58.8236	14	26.765	rsm10000017128	12.9641		5.8191	6.1365	0.0148492	5.823	0.0650538	x	x	x	x	x	x	6.0625	0.40093	6.3005	0.0459619	x	x	x	x	x	x	5.317	0.039598	x
308	https://genenetwork.org/show_trait?trait_id=ENSMUSG00000036944&dataset=UTHSC_BXD_Young_Adult_Eye_RNAseq_TPM_Log	mouse	BXD	UTHSC_BXD_Young_Adult_Eye_RNAseq_TPM_Log	ENSMUSG00000036944	Tmem71	transmembrane protein 71		N/A	15	66.5262	AI661017, E430024D12	213068	N/A		-			66.5262	66.5611	10	110.403	rs48923609	17.2919		1.54486	1.188	0.445477	1.8595	0.116673	x	x	x	x	x	x	1.6965	0.0233345	1.465	0.0523259	x	x	x	x	x	x	1.479	0.421436	x
309	https://genenetwork.org/show_trait?trait_id=ENSMUSG00000000934&dataset=UTHSC_BXD_Young_Adult_Eye_RNAseq_TPM_Log	mouse	BXD	UTHSC_BXD_Young_Adult_Eye_RNAseq_TPM_Log	ENSMUSG00000000934	Top1mt	DNA topoisomerase 1, mitochondrial		N/A	15	75.657	2900052H09Rik	72960	N/A		-			75.657	75.6788	1	167.196	rsm10000002056	9.55275		5.72807	5.6525	0.239709	6.051	0.0127279	x	x	x	x	x	x	6.0155	0.0714178	5.596	0.19799	x	x	x	x	x	x	5.733	0.0212132	x
310	https://genenetwork.org/show_trait?trait_id=ENSMUSG00000047921&dataset=UTHSC_BXD_Young_Adult_Eye_RNAseq_TPM_Log	mouse	BXD	UTHSC_BXD_Young_Adult_Eye_RNAseq_TPM_Log	ENSMUSG00000047921	Trappc9	trafficking protein particle complex 9		N/A	15	72.5896	1810044A24Rik, 2900005P22Rik, 4632408O18Rik, Ibp, Nibp, TRS130, mKIAA1882	76510	N/A		-			72.5896	73.0612	14	41.1935	rs230284694	14.9264		6.0434	6.0675	0.0148492	6.096	0.00707107	x	x	x	x	x	x	6.1025	0.171827	5.836	0.137179	x	x	x	x	x	x	6.0835	0.0205061	x
311	https://genenetwork.org/show_trait?trait_id=ENSMUSG00000032501&dataset=UTHSC_BXD_Young_Adult_Eye_RNAseq_TPM_Log	mouse	BXD	UTHSC_BXD_Young_Adult_Eye_RNAseq_TPM_Log	ENSMUSG00000032501	Trib1	tribbles pseudokinase 1		N/A	15	59.6484	A530090O15Rik, TRB1, Trb1	211770	N/A		+			59.6484	59.6571	1	75.0107	rsm10000005581	20.2979		5.27014	5.3725	0.183141	5.1915	0.173241	x	x	x	x	x	x	5.3075	0.195869	5.193	0.0494975	x	x	x	x	x	x	5.105	0.0707107	x
312	https://genenetwork.org/show_trait?trait_id=ENSMUSG00000037085&dataset=UTHSC_BXD_Young_Adult_Eye_RNAseq_TPM_Log	mouse	BXD	UTHSC_BXD_Young_Adult_Eye_RNAseq_TPM_Log	ENSMUSG00000037085	Trmt12	tRNA methyltranferase 12		N/A	15	58.8727	4632406N01Rik, AI449275, Tyw2	68260	N/A		+			58.8727	58.8771	14	22.9588	rs3658866	15.2349		3.20054	3.2455	0.1492	3.37	0.130108	x	x	x	x	x	x	2.9995	0.805395	2.803	0.329512	x	x	x	x	x	x	3.3875	0.0516188	x
313	https://genenetwork.org/show_trait?trait_id=ENSMUSG00000106988&dataset=UTHSC_BXD_Young_Adult_Eye_RNAseq_TPM_Log	mouse	BXD	UTHSC_BXD_Young_Adult_Eye_RNAseq_TPM_Log	ENSMUSG00000106988	Tsg101-ps	tumor susceptibility gene 101, pseudogene		N/A	15	62.9806	Not available	22089	N/A		+			62.9806	62.9818	3	10.1141	rsm10000003695	12.1021		0.750897	0.4505	0.156271	0.4515	0.0799031	x	x	x	x	x	x	1.159	0.192333	0.567	0.193747	x	x	x	x	x	x	0.868	0.131522	x
314	https://genenetwork.org/show_trait?trait_id=ENSMUSG00000022570&dataset=UTHSC_BXD_Young_Adult_Eye_RNAseq_TPM_Log	mouse	BXD	UTHSC_BXD_Young_Adult_Eye_RNAseq_TPM_Log	ENSMUSG00000022570	Tsta3	tissue specific transplantation antigen P35B		N/A	15	75.9247	AI256181, FX, Tstap35b	22122	N/A		-			75.9247	75.9298	19	44.5868	rsm10002113323	17.8834		5.49111	5.4805	0.0544472	5.7085	0.0388909	x	x	x	x	x	x	5.3235	0.314663	5.1875	0.132229	x	x	x	x	x	x	5.577	0.086267	x
315	https://genenetwork.org/show_trait?trait_id=ENSMUSG00000061490&dataset=UTHSC_BXD_Young_Adult_Eye_RNAseq_TPM_Log	mouse	BXD	UTHSC_BXD_Young_Adult_Eye_RNAseq_TPM_Log	ENSMUSG00000061490	Ube2d4	ubiquitin-conjugating enzyme E2D 4		N/A	15	58.8466	EG546638, Gm5959	546638	N/A		-			58.8466	58.8473	10	110.403	rs48923609	3.87659		0.00341333	0	0	0	0	x	x	x	x	x	x	0	0	0	0	x	x	x	x	x	x	0	0	x
316	https://genenetwork.org/show_trait?trait_id=ENSMUSG00000022350&dataset=UTHSC_BXD_Young_Adult_Eye_RNAseq_TPM_Log	mouse	BXD	UTHSC_BXD_Young_Adult_Eye_RNAseq_TPM_Log	ENSMUSG00000022350	Washc5	WASH complex subunit 5		N/A	15	59.332	AL022848, C76463, E430025E21Rik, strumpellin	223593	N/A		-			59.332	59.3742	11	73.2672	rsm10000014113	8.80013		5.49672	5.5165	0.126572	5.6855	0.033234	x	x	x	x	x	x	5.6695	0.147785	5.4165	0.0558614	x	x	x	x	x	x	5.515	0.0480833	x
317	https://genenetwork.org/show_trait?trait_id=ENSMUSG00000022359&dataset=UTHSC_BXD_Young_Adult_Eye_RNAseq_TPM_Log	mouse	BXD	UTHSC_BXD_Young_Adult_Eye_RNAseq_TPM_Log	ENSMUSG00000022359	Wdyhv1	WDYHV motif containing 1		N/A	15	58.1414	2410187C16Rik, AU014961, AW550036, Ntaq1	76773	N/A		+			58.1414	58.1587	5	53.5745	rsm10000006190	13.881		4.67326	4.0305	0.560736	4.9435	0.119501	x	x	x	x	x	x	4.5965	0.269408	4.209	0.407293	x	x	x	x	x	x	4.6725	0.0742462	x
318	https://genenetwork.org/show_trait?trait_id=ENSMUSG00000075600&dataset=UTHSC_BXD_Young_Adult_Eye_RNAseq_TPM_Log	mouse	BXD	UTHSC_BXD_Young_Adult_Eye_RNAseq_TPM_Log	ENSMUSG00000075600	Zc3h3	zinc finger CCCH type containing 3		N/A	15	75.7544	BC049953, Kiaa0150, Smicl, Zc3hdc3	223642	N/A		-			75.7544	75.8419	19	41.8851	rsm10002113302	13.5956		5.71043	5.556	0.0763675	5.8165	0.0615183	x	x	x	x	x	x	5.801	0.281428	5.577	0.124451	x	x	x	x	x	x	5.7705	0.0700036	x
319	https://genenetwork.org/show_trait?trait_id=ENSMUSG00000022335&dataset=UTHSC_BXD_Young_Adult_Eye_RNAseq_TPM_Log	mouse	BXD	UTHSC_BXD_Young_Adult_Eye_RNAseq_TPM_Log	ENSMUSG00000022335	Zfat	zinc finger and AT hook domain containing		N/A	15	68.0838	Gm922, Zfat1, Zfp406	380993	N/A		-			68.0838	68.2589	15	63.3923	rs31691968	21.5192		3.35306	3.079	0.0296985	3.3305	0.0756604	x	x	x	x	x	x	3.7295	0.116673	3.16	0.0268701	x	x	x	x	x	x	3.305	0.103238	x
320	https://genenetwork.org/show_trait?trait_id=ENSMUSG00000047003&dataset=UTHSC_BXD_Young_Adult_Eye_RNAseq_TPM_Log	mouse	BXD	UTHSC_BXD_Young_Adult_Eye_RNAseq_TPM_Log	ENSMUSG00000047003	Zfp41	zinc finger protein 41		N/A	15	75.6167	CTfin92, Zfp41	22701	N/A		+			75.6167	75.6298	4	93.3395	rsm10000005113	15.4552		2.48527	2.3035	0.168999	2.8265	0.126572	x	x	x	x	x	x	2.281	0.39598	2.444	0.301227	x	x	x	x	x	x	2.4705	0.222739	x
321	https://genenetwork.org/show_trait?trait_id=ENSMUSG00000098528&dataset=UTHSC_BXD_Young_Adult_Eye_RNAseq_TPM_Log	mouse	BXD	UTHSC_BXD_Young_Adult_Eye_RNAseq_TPM_Log	ENSMUSG00000098528	Zfp572	zinc finger protein 572		N/A	15	59.3069	4930472F24Rik	100416830	N/A		+			59.3069	59.312	17	68.0717	rs3666819	9.4674		0.147473	0	0	0	0	x	x	x	x	x	x	0.1725	0.243952	0	0	x	x	x	x	x	x	0.164	0.231931	x
322	https://genenetwork.org/show_trait?trait_id=ENSMUSG00000050846&dataset=UTHSC_BXD_Young_Adult_Eye_RNAseq_TPM_Log	mouse	BXD	UTHSC_BXD_Young_Adult_Eye_RNAseq_TPM_Log	ENSMUSG00000050846	Zfp623	zinc finger protein 623		N/A	15	75.941	2610029D06Rik, AI847036	78834	N/A		+			75.941	75.9494	5	54.5938	rsm10000006198	9.54208		4.9608	4.9825	0.101116	5.114	0.0296985	x	x	x	x	x	x	4.968	0.250316	4.8735	0.0601041	x	x	x	x	x	x	4.977	0.0353553	x
323	https://genenetwork.org/show_trait?trait_id=ENSMUSG00000034429&dataset=UTHSC_BXD_Young_Adult_Eye_RNAseq_TPM_Log	mouse	BXD	UTHSC_BXD_Young_Adult_Eye_RNAseq_TPM_Log	ENSMUSG00000034429	Zfp707	zinc finger protein 707		N/A	15	75.9691	1500031N24Rik, AI451708, AW495315	69020	N/A		+			75.9691	75.9759	19	44.5868	rsm10002113323	11.0878		4.44248	4.263	0.0806102	4.5405	0.0968736	x	x	x	x	x	x	4.4345	0.453255	3.9185	0.11243	x	x	x	x	x	x	4.7085	0.0205061	x
324	https://genenetwork.org/show_trait?trait_id=ENSMUSG00000022361&dataset=UTHSC_BXD_Young_Adult_Eye_RNAseq_TPM_Log	mouse	BXD	UTHSC_BXD_Young_Adult_Eye_RNAseq_TPM_Log	ENSMUSG00000022361	Zhx1	zinc fingers and homeoboxes 1		N/A	15	58.047	Not available	22770	N/A		-			58.047	58.0765	11	48.1174	rs13481014	13.2484		0.0579373	0.122	0.172534	0.181	0.255973	x	x	x	x	x	x	0.0835	0.118087	0.0695	0.0982878	x	x	x	x	x	x	0	0	x
325	https://genenetwork.org/show_trait?trait_id=ENSMUSG00000071757&dataset=UTHSC_BXD_Young_Adult_Eye_RNAseq_TPM_Log	mouse	BXD	UTHSC_BXD_Young_Adult_Eye_RNAseq_TPM_Log	ENSMUSG00000071757	Zhx2	zinc fingers and homeoboxes 2		N/A	15	57.6947	Afr1, Afr1, Raf, mKIAA0854	387609	N/A		+			57.6947	57.8398	5	144.84	rsm10000006937	15.934		5.03084	4.8415	0.118087	5.125	0.0622254	x	x	x	x	x	x	5.0365	0.122329	5.0665	0.0700036	x	x	x	x	x	x	5.029	0.103238	x
[truncated: 449 more columns]

## Sheet: Summary BP changes&expressed
Genes on Chr 15 with base pair changes and are expressed in mouse eyes	number of possible DNA changes		frameshift	init codon	splice site	stop gain/loss
Tg	32		Gm9920	Deptor	Gm10238	Gsdmc2
Fam135b	16		Gm21961		Gsdmcl-ps	Ptk2
Col22a1	11				Gm20717	Dennd3
Gm9920	11				Asap1
Mroh5	11				Mroh5
Phf20l1	11				Lynx1
Dennd3	9				Ly6c1
Deptor	9				I830127L07Rik
Hhla1	9				Gm3142
Gsdmc2	8				2810039B14Rik
Mtbp	8
Slc22a22	8
Col14a1	7
Fer1l6	7
4933412E24Rik	5
9130401M01Rik	5
Dscc1	5
Gm21961	5
Ly6c1	5
Trappc9	5
A1bg	4
Asap1	4
Ccdc166	4
Eef1d	4
Fam83a	4
Jrk	4
Lrrc6	4
Oc90	4
Adcy8	3
Colec10	3
Enpp2	3
Ly6e	3
Lypd2	3
Ptk2	3
Tmem71	3
Trmt12	3
Zfat	3
Zfp707	3
Zhx1	3
Zhx2	3
Gsdmc4	2
Klhl38	2
Ly6a	2
Ly6c2	2
Mapk15	2
Top1mt	2
Ube2d4	2
Zc3h3	2
2010109I03Rik	1
2810039B14Rik	1
Anxa13	1
Cyp11b1	1
Gm10238	1
Gm20717	1
Gm3142	1
Gsdmc	1
Gsdmcl-ps	1
Gsdmd	1
I830127L07Rik	1
Ly6f	1
Ly6i	1
Lynx1	1
Mroh4	1
Mroh6	1
Mtss1	1
Myc	1
Naprt	1
Pycrl	1
Rhpn1	1
Slc45a4	1
Taf2	1
Tatdn1	1
Tbc1d31	1
Tmem65	1
Tsta3	1
