# Supplementary material for: Anterior chamber depth in mice is controlled by several quantitative trait loci
Source: PLoS One. 2023 Aug 25;18(8):e0286897. doi: 10.1371/journal.pone.0286897 (PMC10456175; doi:10.1371/journal.pone.0286897)
Supplement: S6 Table — (XLSX) [file pone.0286897.s008.xlsx]

## Sheet: MGI gene list
Chromosome	cM	Start	End	strand GRCm39	MGI ID	Feature Type	Symbol	Name
17	30.63	59303246	59331976	+	MGI:1922289	antisense lncRNA gene	Nudt12os	nudix (nucleoside diphosphate linked moiety X)-type motif 12, opposite strand
17	25.86	50127147	50128865	-	MGI:1922527	lncRNA gene	4930556A20Rik	RIKEN cDNA 4930556A20 gene
17	25.86	50201770	50202995	-	MGI:4414974	lncRNA gene	Gm16554	predicted gene 16554
17	25.86	50124646	50128833	-	MGI:4414975	lncRNA gene	Gm16555	predicted gene 16555
17	25.86	50546236	50553344	+	MGI:3525105	lncRNA gene	AY702103	cDNA sequence AY702103
17	27.07	52189755	52272285	+	MGI:5012283	lncRNA gene	Gm20098	predicted gene, 20098
17	27.26	52456317	52470514	+	MGI:5011770	lncRNA gene	Gm19585	predicted gene, 19585
17	27.3	52759603	52768793	-	MGI:3647348	lncRNA gene	Gm5094	predicted gene 5094
17	27.94	54023537	54040871	+	MGI:3608328	lncRNA gene	4932415M13Rik	RIKEN cDNA 4932415M13 gene
17	29.08	56261771	56266381	-	MGI:4439636	lncRNA gene	Gm16712	predicted gene, 16712
17	29.35	56782348	56783273	-	MGI:3645726	lncRNA gene	Gm9258	predicted gene 9258
17	29.39	56858414	56861387	-	MGI:5012404	lncRNA gene	Tincr	TINCR ubiquitin domain containing
17	29.64	57348775	57354143	+	MGI:4937995	lncRNA gene	Gm17168	predicted gene 17168
17	29.66	57399023	57412942	-	MGI:3779362	lncRNA gene	Gm11110	predicted gene 11110
17	32.68	63612441	63619968	-	MGI:3041158	lncRNA gene	4930405O22Rik	RIKEN cDNA 4930405O22 gene
17	33.61	64821084	64862585	-	MGI:3034888	lncRNA gene	AU016765	expressed sequence AU016765
17	34.12	65055845	65061091	-	MGI:4937960	lncRNA gene	Gm17133	predicted gene 17133
17	38.38	67317480	67326389	+	MGI:3641639	lncRNA gene	Gm9984	predicted gene 9984
17	40.44	69723442	69726188	+	MGI:1924783	lncRNA gene	C030034I22Rik	RIKEN cDNA C030034I22 gene
17	40.44	69723655	69746299	-	MGI:3605039	lncRNA gene	A930029G22Rik	RIKEN cDNA A930029G22 gene
17	41.87	71864022	71905750	-	MGI:1916039	lncRNA gene	Trmt61b	tRNA methyltransferase 61B
17	41.87	71141659	71143039	+	MGI:5313150	lncRNA gene	Gm20703	predicted gene 20703
17	41.87	71640196	71648799	-	MGI:3782750	lncRNA gene	Gm4566	predicted gene 4566
17	42.44	72023844	72024812	-	MGI:3783085	lncRNA gene	Gm15641	predicted gene 15641
17	44.91	73942586	73947215	-	MGI:2442874	lncRNA gene	D630014O11Rik	RIKEN cDNA D630014O11 gene
17	46.99	76168018	76196034	+	MGI:3782890	lncRNA gene	Gm4710	predicted gene 4710
17	50.3	79934106	79936110	+	MGI:1918173	lncRNA gene	4921513D11Rik	RIKEN cDNA 4921513D11 gene
17	50.3	79783053	79785314	-	MGI:1921872	lncRNA gene	4930429F11Rik	RIKEN cDNA 4930429F11 gene
17	50.3	79662128	79665449	+	MGI:4936949	lncRNA gene	Gm17315	predicted gene, 17315
17	50.3	79813478	79817915	-	MGI:3642373	lncRNA gene	Gm10494	predicted gene 10494
17	50.64	80680647	80680970	-	MGI:3642237	lncRNA gene	Gm10190	predicted gene 10190
17	50.97	81204222	81240474	+	MGI:2444727	lncRNA gene	C230072F16Rik	RIKEN cDNA C230072F16 gene
17	52.25	83341021	83385654	-	MGI:5011874	lncRNA gene	Gm19689	predicted gene, 19689
17	52.25	83263425	83264394	+	MGI:3782784	lncRNA gene	Gm4601	predicted gene 4601
17	54.86	84159104	84161847	-	MGI:2443186	lncRNA gene	C430042M11Rik	RIKEN cDNA C430042M11 gene
17	55.0	84441461	84463868	-	MGI:5011881	lncRNA gene	Gm19696	predicted gene, 19696
17	55.13	85224610	85265138	-	MGI:1915781	lncRNA gene	1110020A21Rik	RIKEN cDNA 1110020A21 gene
17	55.42	85909360	85925824	-	MGI:1925118	lncRNA gene	Six3os1	SIX homeobox 3, opposite strand 1
17	29.23	56549988	56550098	+	MGI:3619435	miRNA gene	Mir7b	microRNA 7b
17	41.87	71167498	71167595	-	MGI:3783368	miRNA gene	Mir1195	microRNA 1195
17	25.78	49922164	50216875	+	MGI:1098238	protein coding gene	Kif6	kinesin family member 6
17	25.86	50586421	50600648	-	MGI:1342328	protein coding gene	Dazl	deleted in azoospermia-like
17	25.86	50816431	50995512	+	MGI:1352756	protein coding gene	Plcl2	phospholipase C-like 2
17	25.86	50300287	50497525	-	MGI:1923688	protein coding gene	Rftn1	raftlin lipid raft linker 1
17	26.47	51040152	51486380	-	MGI:1919488	protein coding gene	Tbc1d5	TBC1 domain family, member 5
17	26.81	52043215	52140318	-	MGI:105084	protein coding gene	Satb1	special AT-rich sequence binding protein 1
17	26.96	52139847	52141751	+	MGI:3648115	protein coding gene	Gm6934	predicted gene 6934
17	27.37	52909737	53286222	+	MGI:2445160	protein coding gene	Kcnh8	potassium voltage-gated channel, subfamily H (eag-related), member 8
17	27.78	53705917	53770349	-	MGI:3045296	protein coding gene	Efhb	EF hand domain family, member B
17	27.82	53786262	53814706	+	MGI:105926	protein coding gene	Rab5a	RAB5A, member RAS oncogene family
17	27.83	53814488	53846479	-	MGI:3612067	protein coding gene	Pp2d1	protein phosphatase 2C-like domain containing 1
17	27.86	53873889	53979748	+	MGI:1343094	protein coding gene	Kat2b	K(lysine) acetyltransferase 2B
17	27.92	53981814	53996361	-	MGI:1919665	protein coding gene	Sgo1	shugoshin 1
17	28.0	54136665	54152986	-	MGI:1916333	protein coding gene	Sult1c2	sulfotransferase family, cytosolic, 1C, member 2
17	28.07	54268643	54297659	-	MGI:102928	protein coding gene	Sult1c1	sulfotransferase family, cytosolic, 1C, member 1
17	28.23	54580618	54606062	-	MGI:1927126	protein coding gene	Slc5a7	solute carrier family 5 (choline transporter), member 7
17	28.82	55752383	55821582	+	MGI:2445190	protein coding gene	St6gal2	beta galactoside alpha 2,6 sialyltransferase 2
17	28.9	55899341	55931672	-	MGI:3761695	protein coding gene	Vmn2r118	vomeronasal 2, receptor 118
17	28.93	55958951	56019628	-	MGI:1920086	protein coding gene	Pot1b	protection of telomeres 1B
17	28.98	56056984	56160662	+	MGI:1196464	protein coding gene	Adgre4	adhesion G protein-coupled receptor E4
17	29.04	56171892	56185930	-	MGI:1345189	protein coding gene	Zfp119a	zinc finger protein 119a
17	29.05	56199093	56205928	+	MGI:2385058	protein coding gene	Zfp959	zinc finger protein 959
17	29.07	56245381	56256500	-	MGI:2385323	protein coding gene	Zfp119b	zinc finger protein 119b
17	29.08	56259640	56264022	+	MGI:1354171	protein coding gene	Ebi3	Epstein-Barr virus induced gene 3
17	29.08	56266187	56274951	+	MGI:1920136	protein coding gene	Yju2	YJU2 splicing factor
17	29.09	56277467	56283625	+	MGI:1099461	protein coding gene	Shd	src homology 2 domain-containing transforming protein D
17	29.1	56293509	56303881	+	MGI:1934858	protein coding gene	Fsd1	fibronectin type 3 and SPRY domain-containing protein
17	29.1	56304077	56312584	-	MGI:2147039	protein coding gene	Stap2	signal transducing adaptor family member 2
17	29.11	56323750	56343635	-	MGI:700010	protein coding gene	Sh3gl1	SH3-domain GRB2-like 1
17	29.11	56316201	56323790	+	MGI:1915297	protein coding gene	Mpnd	MPN domain containing
17	29.13	56347416	56375026	+	MGI:1351331	protein coding gene	Chaf1a	chromatin assembly factor 1, subunit A (p150)
17	29.14	56374045	56382028	-	MGI:1913780	protein coding gene	Ubxn6	UBX domain protein 6
17	29.15	56386634	56407607	+	MGI:1194492	protein coding gene	Hdgfl2	HDGF like 2
17	29.16	56418601	56424596	-	MGI:1914218	protein coding gene	Plin5	perilipin 5
17	29.16	56407591	56416803	-	MGI:1929709	protein coding gene	Plin4	perilipin 4
17	29.17	56430085	56447343	-	MGI:1202889	protein coding gene	Sema6b	sema domain, transmembrane domain (TM), and cytoplasmic domain, (semaphorin) 6B
17	29.17	56426678	56428946	-	MGI:1924155	protein coding gene	Lrg1	leucine-rich alpha-2-glycoprotein 1
17	29.19	56469477	56480955	+	MGI:1913693	protein coding gene	Tnfaip8l1	tumor necrosis factor, alpha-induced protein 8-like 1
17	29.2	56493807	56525905	-	MGI:2443967	protein coding gene	Dpp9	dipeptidylpeptidase 9
17	29.2	56483541	56490920	-	MGI:2156020	protein coding gene	Mydgf	myeloid derived growth factor
17	29.24	56563810	56570610	+	MGI:1335089	protein coding gene	Fem1a	fem 1 homolog a
17	29.24	56576462	56583767	-	MGI:2147032	protein coding gene	Ticam1	toll-like receptor adaptor molecule 1
17	29.25	56585962	56597511	-	MGI:1914155	protein coding gene	Plin3	perilipin 3
17	29.26	56610337	56630486	+	MGI:1338889	protein coding gene	Uhrf1	ubiquitin-like, containing PHD and RING finger domains, 1
17	29.26	56601111	56607286	-	MGI:1924170	protein coding gene	Arrdc5	arrestin domain containing 5
17	29.27	56633062	56709870	+	MGI:2442355	protein coding gene	Kdm4b	lysine (K)-specific demethylase 4B
17	29.32	56719426	56783483	-	MGI:97815	protein coding gene	Ptprs	protein tyrosine phosphatase, receptor type, S
17	29.37	56818248	56819431	-	MGI:1341258	protein coding gene	Znrf4	zinc and ring finger 4
17	29.39	56867965	56891585	-	MGI:2146808	protein coding gene	Safb2	scaffold attachment factor B2
17	29.4	56891982	56913294	+	MGI:2146974	protein coding gene	Safb	scaffold attachment factor B
17	29.42	56920416	56921243	+	MGI:1860603	protein coding gene	Rpl36	ribosomal protein L36
17	29.42	56914452	56916771	-	MGI:2442174	protein coding gene	Micos13	mitochondrial contact site and cristae organizing system subunit 13
17	29.42	56921297	56933887	-	MGI:1921392	protein coding gene	Lonp1	lon peptidase 1, mitochondrial
17	29.43	56935143	56971456	+	MGI:2147030	protein coding gene	Catsperd	cation channel sperm associated auxiliary subunit delta
17	29.45	56980294	57018764	+	MGI:1919060	protein coding gene	Ranbp3	RAN binding protein 3
17	29.47	57024767	57029141	+	MGI:1917125	protein coding gene	Ndufa11	NADH:ubiquinone oxidoreductase subunit A11
17	29.47	57020932	57024699	-	MGI:2146912	protein coding gene	Vmac	vimentin-type intermediate filament associated coiled-coil protein
17	29.49	57058325	57064530	-	MGI:108417	protein coding gene	Nrtn	neurturin
17	29.5	57082897	57138013	-	MGI:106583	protein coding gene	Rfx2	regulatory factor X, 2 (influences HLA class II expression)
17	29.5	57077276	57079134	+	MGI:2685392	protein coding gene	Prr22	proline rich 22
17	29.5	57071757	57077093	+	MGI:2147092	protein coding gene	Dus3l	dihydrouridine synthase 3-like (S. cerevisiae)
17	29.54	57150103	57181447	-	MGI:3587728	protein coding gene	Acsbg2	acyl-CoA synthetase bubblegum family member 2
17	29.55	57182477	57195904	+	MGI:1925875	protein coding gene	Acsbg3	acyl-CoA synthetase bubblegum family member 3
17	29.56	57199611	57242415	-	MGI:1927238	protein coding gene	Mllt1	myeloid/lymphoid or mixed-lineage leukemia; translocated to, 1
17	29.59	57260490	57289126	-	MGI:2181962	protein coding gene	Acer1	alkaline ceramidase 1
17	29.61	57297305	57303188	+	MGI:1858213	protein coding gene	Clpp	caseinolytic mitochondrial matrix peptidase proteolytic subunit
17	29.61	57304339	57306322	+	MGI:1913650	protein coding gene	Alkbh7	alkB homolog 7
17	29.62	57306457	57307018	-	MGI:1201684	protein coding gene	Pspn	persephin
17	29.62	57310405	57318288	-	MGI:1923848	protein coding gene	Gtf2f1	general transcription factor IIF, polypeptide 1
17	29.62	57319601	57326601	+	MGI:5010134	protein coding gene	Gm17949	predicted gene, 17949
17	29.63	57328049	57338507	-	MGI:1336214	protein coding gene	Khsrp	KH-type splicing regulatory protein
17	29.63	57339773	57348654	-	MGI:2144215	protein coding gene	Slc25a41	solute carrier family 25, member 41
17	29.64	57350711	57366863	-	MGI:1914222	protein coding gene	Slc25a23	solute carrier family 25 (mitochondrial carrier; phosphate carrier), member 23
17	29.65	57373051	57385518	-	MGI:1918035	protein coding gene	Dennd1c	DENN/MADD domain containing 1C
17	29.65	57368583	57372920	+	MGI:2670904	protein coding gene	Crb3	crumbs family member 3
17	29.66	57387061	57394600	-	MGI:107848	protein coding gene	Tubb4a	tubulin, beta 4A class IVA
17	29.67	57412325	57414757	+	MGI:1101058	protein coding gene	Tnfsf9	tumor necrosis factor (ligand) superfamily, member 9
17	29.69	57452997	57456777	-	MGI:1195273	protein coding gene	Cd70	CD70 antigen
17	29.71	57496492	57501177	-	MGI:1355317	protein coding gene	Tnfsf14	tumor necrosis factor (ligand) superfamily, member 14
17	29.72	57510970	57535136	-	MGI:88227	protein coding gene	C3	complement component 3
17	29.74	57541635	57555446	-	MGI:1925558	protein coding gene	Gpr108	G protein-coupled receptor 108
17	29.74	57556455	57570665	+	MGI:2146901	protein coding gene	Trip10	thyroid hormone receptor interactor 10
17	29.76	57586100	57635031	+	MGI:98923	protein coding gene	Vav1	vav 1 oncogene
17	29.8	57665691	57790527	+	MGI:106912	protein coding gene	Adgre1	adhesion G protein-coupled receptor E1
17	29.88	57815783	57852314	-	MGI:3644483	protein coding gene	Vmn2r120	vomeronasal 2, receptor 120
17	30.01	58076565	58717350	+	MGI:3646013	protein coding gene	Cntnap5c	contactin associated protein-like 5C
17	30.57	59185803	59298370	-	MGI:1916489	protein coding gene	Pdzph1	PDZ and pleckstrin homology domains 1
17	30.64	59307104	59320317	-	MGI:1915243	protein coding gene	Nudt12	nudix (nucleoside diphosphate linked moiety X)-type motif 12
17	32.57	62911179	63188312	-	MGI:107444	protein coding gene	Efna5	ephrin A5
17	32.68	63364447	63807012	-	MGI:1354704	protein coding gene	Fbxl17	F-box and leucine-rich repeat protein 17
17	33.02	64170295	64170786	-	MGI:2443151	protein coding gene	A930002H24Rik	RIKEN cDNA A930002H24 gene
17	33.06	64170057	64446491	+	MGI:105917	protein coding gene	Fer	fer (fms/fps related) protein kinase
17	33.24	64588001	64638878	-	MGI:2159342	protein coding gene	Pja2	praja ring finger ubiquitin ligase 2
17	33.76	64907731	65062105	+	MGI:104669	protein coding gene	Man2a1	mannosidase 2, alpha 1
17	34.32	65139519	65143066	-	MGI:1925307	protein coding gene	4930583I09Rik	RIKEN cDNA 4930583I09 gene
17	34.9	65885322	65920550	-	MGI:1353561	protein coding gene	Vapa	vesicle-associated membrane protein, associated protein A
17	34.9	65562994	65847777	-	MGI:2685786	protein coding gene	Tmem232	transmembrane protein 232
17	34.99	65944502	65949163	-	MGI:2389312	protein coding gene	Txndc2	thioredoxin domain containing 2 (spermatozoa)
17	35.03	65958724	66079747	-	MGI:1914603	protein coding gene	Rab31	RAB31, member RAS oncogene family
17	35.26	66155410	66192750	-	MGI:108466	protein coding gene	Ralbp1	ralA binding protein 1
17	35.26	66272693	66384084	-	MGI:1914357	protein coding gene	Ankrd12	ankyrin repeat domain 12
17	35.26	66418540	66427498	+	MGI:1916017	protein coding gene	Washc1	WASH complex subunit 1
17	35.26	66089568	66148921	+	MGI:1917601	protein coding gene	Ppp4r1	protein phosphatase 4, regulatory subunit 1
17	35.26	66430515	66459169	+	MGI:2443590	protein coding gene	Ddx11	DEAD/H box helicase 11
17	35.26	66230060	66258198	-	MGI:2137520	protein coding gene	Twsg1	twisted gastrulation BMP signaling modulator 1
17	35.26	66385790	66408554	-	MGI:1920150	protein coding gene	Ndufv2	NADH:ubiquinone oxidoreductase core subunit V2
17	35.3	66643977	66756745	-	MGI:1915867	protein coding gene	Mtcl1	microtubule crosslinking factor 1
17	37.88	66801507	66826665	-	MGI:894284	protein coding gene	Rab12	RAB12, member RAS oncogene family
17	37.88	66861500	66901616	-	MGI:1921806	protein coding gene	Themis3	thymocyte selection associated family member 3
17	37.88	66973942	67661452	-	MGI:102694	protein coding gene	Ptprm	protein tyrosine phosphatase, receptor type, M
17	38.8	67937960	67939718	-	MGI:2685172	protein coding gene	Lrrc30	leucine rich repeat containing 30
17	38.8	68004254	68129642	+	MGI:99892	protein coding gene	Lama1	laminin, alpha 1
17	38.9	68149708	68311115	-	MGI:2147003	protein coding gene	Arhgap28	Rho GTPase activating protein 28
17	39.3	68580792	69087081	+	MGI:2444889	protein coding gene	L3mbtl4	L3MBTL4 histone methyl-lysine binding protein
17	39.36	69144131	69150133	+	MGI:3646281	protein coding gene	Tmem200c	transmembrane protein 200C
17	40.15	69382678	69596984	+	MGI:103008	protein coding gene	Epb41l3	erythrocyte membrane protein band 4.1 like 3
17	40.42	69690170	69697747	+	MGI:1195345	protein coding gene	Zbtb14	zinc finger and BTB domain containing 14
17	40.46	69746321	69796228	+	MGI:2444600	protein coding gene	Akain1	A kinase (PRKA) anchor inhibitor 1
17	40.85	70276068	71128408	+	MGI:1346065	protein coding gene	Dlgap1	DLG associated protein 1
17	41.87	71326455	71433851	+	MGI:1341430	protein coding gene	Myom1	myomesin 1
17	41.87	71151200	71160527	-	MGI:1194497	protein coding gene	Tgif1	TGFB-induced factor homeobox 1
17	41.87	71280958	71297511	-	MGI:107494	protein coding gene	Myl12b	myosin, light chain 12B, regulatory
17	41.87	71803095	71833852	-	MGI:1914302	protein coding gene	Ndc80	NDC80 kinetochore complex component
17	41.87	71300788	71309528	-	MGI:1914518	protein coding gene	Myl12a	myosin, light chain 12A, regulatory, non-sarcomeric
17	41.87	71859056	71896528	+	MGI:1918141	protein coding gene	Spdya	speedy/RINGO cell cycle regulator family, member A
17	41.87	71559167	71618551	-	MGI:2389136	protein coding gene	Emilin2	elastin microfibril interfacer 2
17	41.87	71923175	71966026	+	MGI:1919765	protein coding gene	Wdr43	WD repeat domain 43
17	41.87	71651484	71782338	-	MGI:1921605	protein coding gene	Smchd1	SMC hinge domain containing 1
17	41.87	71490527	71556813	+	MGI:1891341	protein coding gene	Lpin2	lipin 2
17	41.87				MGI:3644856	protein coding gene	Gm4947	predicted gene 4947
17	41.87	71765298	71766913	-	MGI:3782887	protein coding gene	Gm4707	predicted gene 4707
17	42.06	71980256	72036664	+	MGI:2443498	protein coding gene	Togaram2	TOG array regulator of axonemal microtubules 2
17	42.67	72050550	72059889	-	MGI:2385061	protein coding gene	Pcare	photoreceptor cilium actin regulator
17	42.9	72076674	72171205	+	MGI:1919100	protein coding gene	Clip4	CAP-GLY domain containing linker protein family, member 4
17	43.77	72175967	72911622	-	MGI:103305	protein coding gene	Alk	anaplastic lymphoma kinase
17	44.7	73143623	73157439	+	MGI:1916937	protein coding gene	Ypel5	yippee like 5
17	44.73	73225300	73248941	+	MGI:1925139	protein coding gene	Lbh	limb-bud and heart
17	44.79	73414980	73550363	+	MGI:2684937	protein coding gene	Lclat1	lysocardiolipin acyltransferase 1
17	44.84	73613451	73706376	-	MGI:2685789	protein coding gene	Capn13	calpain 13
17	44.88	73800223	74017448	-	MGI:1918935	protein coding gene	Galnt14	polypeptide N-acetylgalactosaminyltransferase 14
17	45.2	74111836	74139088	+	MGI:1928900	protein coding gene	Ehd3	EH-domain containing 3
17	45.25	74190890	74257191	-	MGI:98973	protein coding gene	Xdh	xanthine dehydrogenase
17	45.39	74323950	74354911	-	MGI:2150380	protein coding gene	Srd5a2	steroid 5 alpha-reductase 2
17	45.63	74506031	74602516	-	MGI:1924140	protein coding gene	Memo1	mediator of cell motility 1
17	45.64	74645982	74698110	+	MGI:1858896	protein coding gene	Spast	spastin
17	45.64	74835290	75010351	+	MGI:1276108	protein coding gene	Birc6	baculoviral IAP repeat-containing 6
17	45.64	74606469	74630939	-	MGI:1913560	protein coding gene	Dpy30	dpy-30, histone methyltransferase complex regulatory subunit
17	45.64	74796488	74807272	+	MGI:1915114	protein coding gene	Yipf4	Yip1 domain family, member 4
17	45.64	74702603	74731216	+	MGI:2386741	protein coding gene	Slc30a6	solute carrier family 30 (zinc transporter), member 6
17	45.64	75024730	75170565	+	MGI:1921446	protein coding gene	Ttc27	tetratricopeptide repeat domain 27
17	45.64	74733254	74766140	-	MGI:3036243	protein coding gene	Nlrc4	NLR family, CARD domain containing 4
17	46.24	75312563	75699507	+	MGI:109151	protein coding gene	Ltbp1	latent transforming growth factor beta binding protein 1
17	46.55	75742891	75836049	+	MGI:3028579	protein coding gene	Rasgrp3	RAS, guanyl releasing protein 3
17	46.62	75844081	75858941	-	MGI:1919972	protein coding gene	Fam98a	family with sequence similarity 98, member A
17	48.09	78507677	78684021	+	MGI:1354756	protein coding gene	Crim1	cysteine rich transmembrane BMP regulator 1 (chordin like)
17	48.57	78676641	78725581	-	MGI:2675856	protein coding gene	Fez2	fasciculation and elongation protein zeta 2 (zygin II)
17	49.38	78815493	78934837	+	MGI:1921449	protein coding gene	Vit	vitrin
17	49.54	79142996	79155737	+	MGI:1858435	protein coding gene	Gpatch11	G patch domain containing 11
17	49.54	79060327	79142793	-	MGI:2444098	protein coding gene	Heatr5b	HEAT repeat containing 5B
17	49.54	78957342	79044625	-	MGI:1333757	protein coding gene	Strn	striatin, calmodulin binding protein
17	49.56	79159993	79190002	-	MGI:1353449	protein coding gene	Eif2ak2	eukaryotic translation initiation factor 2-alpha kinase 2
17	49.6	79192314	79214421	-	MGI:1920921	protein coding gene	Sult6b1	sulfotransferase family, cytosolic, 6B, member 1
17	49.64	79223929	79227735	+	MGI:1915804	protein coding gene	Cebpzos	CCAAT/enhancer binding protein (C/EBP), zeta, opposite strand
17	49.65	79226435	79244495	-	MGI:109386	protein coding gene	Cebpz	CCAAT/enhancer binding protein zeta
17	49.67	79244565	79255481	+	MGI:1920944	protein coding gene	Ndufaf7	NADH:ubiquinone oxidoreductase complex assembly factor 7
17	49.69	79256834	79328245	-	MGI:1922542	protein coding gene	Prkd3	protein kinase D3
17	49.83	79359335	79397807	+	MGI:1917786	protein coding gene	Qpct	glutaminyl-peptide cyclotransferase (glutaminyl cyclase)
17	50.3	80014369	80022490	-	MGI:88590	protein coding gene	Cyp1b1	cytochrome P450, family 1, subfamily b, polypeptide 1
17	50.3	79641156	79662520	-	MGI:2384718	protein coding gene	Cdc42ep3	CDC42 effector protein (Rho GTPase binding) 3
17	50.3	80336916	80369697	-	MGI:1919942	protein coding gene	Hnrnpll	heterogeneous nuclear ribonucleoprotein L-like
17	50.3	80155819	80203552	-	MGI:1929492	protein coding gene	Atl2	atlastin GTPase 2
17	50.3	79919292	80000621	+	MGI:2147043	protein coding gene	Rmdn2	regulator of microtubule dynamics 2
17	50.46	80434886	80492461	+	MGI:2442420	protein coding gene	Galm	galactose mutarotase
17	50.63	80531870	80535926	+	MGI:1914492	protein coding gene	Gemin6	gem nuclear organelle associated protein 6
17	50.63	80523343	80525365	+	MGI:1914987	protein coding gene	Ttc39d	tetratricopeptide repeat domain 39D
17	50.63	80597632	80604905	+	MGI:2674071	protein coding gene	Morn2	MORN repeat containing 2
17	50.63	80614836	80707510	+	MGI:2685787	protein coding gene	Arhgef33	Rho guanine nucleotide exchange factor (GEF) 33
17	50.63	80507509	80514736	-	MGI:1926232	protein coding gene	Srsf7	serine and arginine-rich splicing factor 7
17	50.63	80545738	80597905	-	MGI:2147067	protein coding gene	Dhx57	DEAH (Asp-Glu-Ala-Asp/His) box polypeptide 57
17	50.67	80701181	80787882	-	MGI:98354	protein coding gene	Sos1	SOS Ras/Rac guanine nucleotide exchange factor 1
17	50.9	80830979	80885242	-	MGI:3587025	protein coding gene	Cdkl4	cyclin-dependent kinase-like 4
17	50.97	81252061	81309245	+	MGI:1915277	protein coding gene	Tmem178	transmembrane protein 178
17	50.97	80887941	81035914	-	MGI:2154405	protein coding gene	Map4k3	mitogen-activated protein kinase kinase kinase kinase 3
17	51.04	81333761	81372511	-	MGI:1919417	protein coding gene	Thumpd2	THUMP domain containing 2
17	51.29	81680534	82045806	-	MGI:107956	protein coding gene	Slc8a1	solute carrier family 8 (sodium/calcium exchanger), member 1
17	51.41	81749192	81749352	+	MGI:3779332	protein coding gene	Gm11096	predicted gene 11096
17	52.25	83522721	83532499	+	MGI:2147077	protein coding gene	Pkdcc	protein kinase domain containing, cytoplasmic
17	52.69	83658360	83787790	+	MGI:1926048	protein coding gene	Eml4	echinoderm microtubule associated protein like 4
17	53.02	83809346	83821762	-	MGI:106015	protein coding gene	Cox7a2l	cytochrome c oxidase subunit 7A2 like
17	53.64	83893386	83939324	-	MGI:2663923	protein coding gene	Kcng3	potassium voltage-gated channel, subfamily G, member 3
17	54.53	84013592	84128945	+	MGI:2151172	protein coding gene	Mta3	metastasis associated 3
17	54.85	84138585	84155392	-	MGI:1349444	protein coding gene	Haao	3-hydroxyanthranilate 3,4-dioxygenase
17	55.02	84965662	84990439	-	MGI:1351659	protein coding gene	Abcg5	ATP binding cassette subfamily G member 5
17	55.02	84491359	84495375	-	MGI:107945	protein coding gene	Zfp36l2	zinc finger protein 36, C3H type-like 2
17	55.02	84933924	84963016	+	MGI:1913996	protein coding gene	Dync2li1	dynein cytoplasmic 2 light intermediate chain 1
17	55.02	84983730	85007761	+	MGI:1914720	protein coding gene	Abcg8	ATP binding cassette subfamily G member 8
17	55.02	85012675	85098214	-	MGI:1919666	protein coding gene	Lrpprc	leucine-rich PPR-motif containing
17	55.02	84497504	84773633	-	MGI:3039623	protein coding gene	Thada	thyroid adenoma associated
17	55.02	84819323	84929566	+	MGI:2146813	protein coding gene	Plekhh2	pleckstrin homology domain containing, family H (with MyTH4 domain) member 2
17	55.13	85264169	85331419	+	MGI:101841	protein coding gene	Ppm1b	protein phosphatase 1B, magnesium dependent, beta isoform
17	55.17	85335804	85371664	+	MGI:1195264	protein coding gene	Slc3a1	solute carrier family 3, member 1
17	55.19	85370898	85397669	-	MGI:2441932	protein coding gene	Prepl	prolyl endopeptidase-like
17	55.2	85397989	85766017	+	MGI:1920832	protein coding gene	Camkmt	calmodulin-lysine N-methyltransferase
17	55.42	85921036	85933619	+	MGI:102764	protein coding gene	Six3	sine oculis-related homeobox 3
17	49.57				MGI:4421874	rRNA gene	n-R5s29	nuclear encoded rRNA 5S 29
17	41.87	71947884	71947951	+	MGI:3819542	snoRNA gene	Snord53	small nucleolar RNA, C/D box 53
17	41.87	71938274	71938356	+	MGI:3819565	snoRNA gene	Snord92	small nucleolar RNA, C/D box 92

## Sheet: Wellcome Trust_SNPs_INDELs
Chr	Position (GRCm38/mm10)	Gene	dbSNP	Ref	CAST_EiJ	Csq	DBA_2J	Csq
17	64555378	AU016765	rs213251618	CCTCCTCTTCTCAGTGAG	C	frameshift_variant		-
17	71459167	Gm4707	rs257550297;rs235981320	CAAA	CAAAA	frameshift_variant		-
17	82539455	Gm6594	-	AAGGATGC	A	frameshift_variant		-
17	75348894	Ltbp1	-	TC		-	T	frameshift_variant
17	56772072	Prr22	rs249777525	CGCT	C	inframe_deletion		-
17	68840846	Tmem200c	rs248004728	CTCCTCTTCCTCT	CTCCTCT	inframe_deletion		-
17	71036382	Myom1	rs244987930	TTCCAAACAGAGCACAGCC	T	inframe_deletion		-
17	50799920	Tbc1d5	rs257938493	TGTTGCTGCTGGTGTTGCTGCTGCTGCTGCTGTG		-	T	inframe_deletion
17	56107315	Plin4	rs241931633	A	AGAG	inframe_insertion		-
17	63499567	Fbxl17	rs241086972	A	AGGC	inframe_insertion		-
17	63499749	Fbxl17	-	C	CGCG	inframe_insertion		-
17	71869901	Alk	rs213496763	A	ACCAGCT	inframe_insertion		-
17	80061680	Hnrnpll	rs222767989	G	GGCCACCGCC	inframe_insertion		-
17	80373538	Arhgef33	rs261584877	C	CGCGCAG	inframe_insertion		-
17	73333502	Capn13	rs240101237	G	GAGT	inframe_insertion	GAGT	inframe_insertion
17	83502723	Cox7a2l	-	G	GATGGGC	inframe_insertion	GATGGGC	inframe_insertion
17	67901299	Arhgap28	rs263220454	T		-	TCAGCAGCAG	inframe_insertion
17	70929334	Gm16519	rs227294457	C		-	CAGA	inframe_insertion
17	71828532	Clip4	rs224702382	T		-	TTCC	inframe_insertion
17	81054224	Thumpd2	rs240923007	C		-	CTAT	inframe_insertion
17	50509771	Plcl2	rs108701414	T	t/g	missense_variant	-	-
17	50606781	Plcl2	rs6210087	A	G	missense_variant	-	-
17	50782361	Tbc1d5	rs48054546	A	G	missense_variant	-	-
17	52797424	Kcnh8	rs108566020	A	G	missense_variant	-	-
17	52956716	Kcnh8	rs107818336	C	G	missense_variant	-	-
17	52959429	Kcnh8	rs108674194	A	G	missense_variant	-	-
17	52978215	Kcnh8	rs107755595	A	G	missense_variant	-	-
17	52978239	Kcnh8	rs108548036	G	C	missense_variant	-	-
17	53400925	Efhb	rs108098980	G	A	missense_variant	-	-
17	53401615	Efhb	rs107794735	T	t/c	missense_variant	-	-
17	53401616	Efhb	rs108440541	A	C	missense_variant	-	-
17	53421961	Efhb	rs29613645	C	T	missense_variant	-	-
17	53462784	Efhb	rs50319898	G	A	missense_variant	-	-
17	53462829	Efhb	rs49920706	T	C	missense_variant	-	-
17	53506350	Rab5a	rs107685472	G	g/a	missense_variant	-	-
17	53506371	Rab5a	rs51404257	G	g/a	missense_variant	-	-
17	53508593	Pp2d1	rs587438174	C	c/t	missense_variant	-	-
17	53515608	Pp2d1	rs47619573	C	A	missense_variant	-	-
17	53624396	Kat2b	rs49526008	G	A	missense_variant	-	-
17	53838427	Sult1c2	rs8274011	T	C	missense_variant	-	-
17	53974030	Sult1c1	rs8258032	T	C	missense_variant	-	-
17	53974058	Sult1c1	rs8258031	A	T	missense_variant	-	-
17	55482102	St6gal2	-	C	G	missense_variant	-	-
17	55482274	St6gal2	-	C	A	missense_variant	-	-
17	55482457	St6gal2	-	T	C	missense_variant	-	-
17	55624581	Vmn2r118	-	T	C	missense_variant	-	-
17	55700105	Pot1b	-	G	A	missense_variant	-	-
17	55760582	Emr4	rs46330972	G	A	missense_variant	-	-
17	55797663	Emr4	rs49052497	G	A	missense_variant	-	-
17	55852274	Emr4	rs108416921	T	C	missense_variant	-	-
17	55865266	Zfp119a	rs107878032	T	C	missense_variant	-	-
17	55865631	Zfp119a	rs108723566	A	T	missense_variant	-	-
17	55866081	Zfp119a	rs4231548	C	G	missense_variant	-	-
17	55866253	Zfp119a	rs4231547	A	G	missense_variant	-	-
17	55866621	Zfp119a	rs107861959	T	G	missense_variant	-	-
17	55897299	Zfp959	-	T	C	missense_variant	-	-
17	55897329	Zfp959	rs107759033	G	T	missense_variant	-	-
17	55897347	Zfp959	rs582701668	T	C	missense_variant	-	-
17	55897446	Zfp959	rs108721586	G	g/a	missense_variant	-	-
17	55897479	Zfp959	rs580580204	T	t/a	missense_variant	-	-
17	55897638	Zfp959	rs585634745	A	C	missense_variant	-	-
17	55897692	Zfp959	rs46571895	A	G	missense_variant	-	-
17	55897769	Zfp959	rs108873093	A	G	missense_variant	-	-
17	55897845	Zfp959	rs108695163	G	A	missense_variant	-	-
17	55938590	Zfp119b	rs50728135	A	G	missense_variant	-	-
17	55939380	Zfp119b	rs107880104	T	C	missense_variant	-	-
17	55939478	Zfp119b	rs586477110	T	C	missense_variant	-	-
17	55939673	Zfp119b	rs579948992	T	C	missense_variant	-	-
17	55939703	Zfp119b	-	C	c/t	missense_variant	-	-
17	55939746	Zfp119b	rs108660792	C	c/t	missense_variant	-	-
17	55939747	Zfp119b	-	A	a/t	missense_variant	-	-
17	55939802	Zfp119b	-	A	a/g	missense_variant	-	-
17	55939820	Zfp119b	-	G	g/a	missense_variant	-	-
17	55939821	Zfp119b	rs257103582	T	t/g	missense_variant	-	-
17	55939898	Zfp119b	-	T	t/c	missense_variant	-	-
17	55941245	Zfp119b	rs107767262	G	A	missense_variant	-	-
17	55953897	Ebi3	rs48036461	G	T	missense_variant	-	-
17	55954409	Ebi3	rs49084831	A	C	missense_variant	-	-
17	55974307	Shd	rs51072388	G	A	missense_variant	-	-
17	55991357	Fsd1	rs50609721	G	C	missense_variant	-	-
17	55997864	Stap2	rs215129866	G	T	missense_variant	-	-
17	56009419	Mpnd	rs108339872	A	G	missense_variant	-	-
17	56010502	Mpnd	rs48949757	A	G	missense_variant	-	-
17	56011662	Mpnd	rs52198725	A	G	missense_variant	-	-
17	56017880	Sh3gl1	rs46615936	A	C	missense_variant	-	-
17	56020132	Sh3gl1	-	A	C	missense_variant	-	-
17	56047353	Chaf1a	rs108401952	A	C	missense_variant	-	-
17	56069257	Ubxn6	rs108744278	C	A	missense_variant	-	-
17	56074891	Ubxn6	rs13471928	C	T	missense_variant	-	-
17	56100376	Hdgfrp2	rs107847090	C	A	missense_variant	-	-
17	56103537	Plin4	rs49016351	A	G	missense_variant	-	-
17	56103611	Plin4	rs46234745	T	G	missense_variant	-	-
17	56103831	Plin4	rs108076213	T	A	missense_variant	-	-
17	56103836	Plin4	rs50256457	G	C	missense_variant	-	-
17	56104028	Plin4	rs50302950	G	T	missense_variant	-	-
17	56104056	Plin4	rs50394547	T	C	missense_variant	-	-
17	56104308	Plin4	rs50051927	T	C	missense_variant	-	-
17	56104505	Plin4	rs49859151	A	g	missense_variant	-	-
17	56105022	Plin4	-	A	a/t	missense_variant	-	-
17	56105062	Plin4	-	C	c/t	missense_variant	-	-
17	56105121	Plin4	rs578531099	C	c/t	missense_variant	-	-
17	56106547	Plin4	-	C	t	missense_variant	-	-
17	56106606	Plin4	-	C	t	missense_variant	-	-
17	56106716	Plin4	-	G	A	missense_variant	-	-
17	56106717	Plin4	-	C	G	missense_variant	-	-
17	56106884	Plin4	rs584637713	A	G	missense_variant	-	-
17	56106987	Plin4	rs107809635	C	T	missense_variant	-	-
17	56107344	Plin4	rs49136275	T	A	missense_variant	-	-
17	56107371	Plin4	rs51255480	C	T	missense_variant	-	-
17	56109560	Plin4	rs108300996	A	C	missense_variant	-	-
17	56115228	Plin5	rs108065885	T	A	missense_variant	-	-
17	56120633	Lrg1	rs13467359	G	A	missense_variant	-	-
17	56257449	Fem1a	-	G	g/t	missense_variant	-	-
17	56257578	Fem1a	-	G	g/a	missense_variant	-	-
17	56271015	Ticam1	rs107673376	T	G	missense_variant	-	-
17	56271063	Ticam1	rs108003587	G	A	missense_variant	-	-
17	56294532	Arrdc5	rs47820511	G	A	missense_variant	-	-
17	56294573	Arrdc5	rs46782218	G	C	missense_variant	-	-
17	56300162	Arrdc5	rs51702290	C	T	missense_variant	-	-
17	56322411	Uhrf1	rs108835161	T	A	missense_variant	-	-
17	56393780	Kdm4b	rs108789531	T	C	missense_variant	-	-
17	56393781	Kdm4b	rs108895484	C	T	missense_variant	-	-
17	56393823	Kdm4b	rs107949422	C	A	missense_variant	-	-
17	56396237	Kdm4b	rs52050605	C	G	missense_variant	-	-
17	56575512	Safb2	rs50972287	T	C	missense_variant	-	-
17	56575899	Safb2	rs581274940	C	T	missense_variant	-	-
17	56595670	Safb	rs46207655	G	A	missense_variant	-	-
17	56663347	Catsperd	rs49963182	A	G	missense_variant	-	-
17	56664086	Catsperd	rs46759791	G	A	missense_variant	-	-
17	56664297	Catsperd	rs49750205	G	A	missense_variant	-	-
17	56702826	Ranbp3	rs46795674	T	C	missense_variant	-	-
17	56772043	Prr22	rs108268485	A	T	missense_variant	-	-
17	56772053	Prr22	rs108878014	C	T	missense_variant	-	-
17	56772073	Prr22	-	G	a	missense_variant	-	-
17	56849930	Acsbg2	rs108039392	C	T	missense_variant	-	-
17	56861554	Acsbg2	rs52285910	C	G	missense_variant	-	-
17	56862872	Acsbg2	rs33292089	A	G	missense_variant	-	-
17	56876294	1700061G19Rik	rs108261203	A	C	missense_variant	-	-
17	56885092	1700061G19Rik	rs107660620	A	C	missense_variant	-	-
17	56955129	Acer1	rs47029235	C	T	missense_variant	-	-
17	56955621	Acer1	rs108228835	A	C	missense_variant	-	-
17	56955631	Acer1	rs108653641	A	T	missense_variant	-	-
17	56958448	Acer1	rs108890376	A	T	missense_variant	-	-
17	56959198	Acer1	rs107649651	C	T	missense_variant	-	-
17	56990380	Clpp	rs108205153	G	A	missense_variant	-	-
17	56990407	Clpp	rs107989929	A	G	missense_variant	-	-
17	56996039	Clpp	rs108396572	A	G	missense_variant	-	-
17	56999623	Pspn	rs33617809	T	C	missense_variant	-	-
17	56999886	Pspn	rs50397930	T	C	missense_variant	-	-
17	56999997	Pspn	rs47525771	G	A	missense_variant	-	-
17	57034910	Slc25a41	rs107847348	T	G	missense_variant	-	-
17	57038342	Slc25a41	rs107933535	G	A	missense_variant	-	-
17	57062715	Crb3	rs108570009	G	C	missense_variant	-	-
17	57067939	Dennd1c	rs108213476	A	G	missense_variant	-	-
17	57076846	Dennd1c	rs108071284	C	A	missense_variant	-	-
17	57103427	Gm11110	rs107604410	A	G	missense_variant	-	-
17	57103439	Gm11110	rs108074310	T	C	missense_variant	-	-
17	57105561	Tnfsf9	rs108930715	A	T	missense_variant	-	-
17	57105682	Tnfsf9	rs108120817	A	T	missense_variant	-	-
17	57107442	Tnfsf9	rs46226429	T	G	missense_variant	-	-
17	57204527	C3	rs47038222	T	G	missense_variant	-	-
17	57209602	C3	rs107650602	C	T	missense_variant	-	-
17	57222797	C3	rs52547087	T	C	missense_variant	-	-
17	57224297	C3	rs107667912	G	C	missense_variant	-	-
17	57224654	C3	rs107815939	G	T	missense_variant	-	-
17	57244301	Gpr108	rs108333746	T	A	missense_variant	-	-
17	57402576	Emr1	rs107658719	A	G	missense_variant	-	-
17	57402592	Emr1	rs50073680	A	T	missense_variant	-	-
17	57402636	Emr1	rs108209605	T	C	missense_variant	-	-
17	57402641	Emr1	rs107662096	A	C	missense_variant	-	-
17	57402647	Emr1	rs108002771	C	T	missense_variant	-	-
17	57406860	Emr1	rs46714200	G	A	missense_variant	-	-
17	57413706	Emr1	rs51832584	T	C	missense_variant	-	-
17	57420461	Emr1	rs49533108	A	G	missense_variant	-	-
17	57420504	Emr1	rs49194358	T	C	missense_variant	-	-
17	57444014	Emr1	rs108325968	G	A	missense_variant	-	-
17	57509399	Vmn2r120	rs51705757	T	C	missense_variant	-	-
17	57742033	Gm21834	rs49862005	C	T	missense_variant	-	-
17	57742083	Gm21834	rs33277856	C	T	missense_variant	-	-
17	57742099	Gm21834	rs33133728	G	A	missense_variant	-	-
17	57742102	Gm21834	rs33556779	G	A	missense_variant	-	-
17	57742165	Gm21834	rs107625545	A	G	missense_variant	-	-
17	57742168	Gm21834	rs108866182	C	T	missense_variant	-	-
17	57742183	Gm21834	rs45899776	A	G	missense_variant	-	-
17	57891913	Cntnap5c	-	G	g/t	missense_variant	-	-
17	57891936	Cntnap5c	-	A	a/t	missense_variant	-	-
17	57891950	Cntnap5c	-	A	a/g	missense_variant	-	-
17	57891952	Cntnap5c	-	G	g/c	missense_variant	-	-
17	57891956	Cntnap5c	-	C	c/a	missense_variant	-	-
17	57892031	Cntnap5c	-	C	c/t	missense_variant	-	-
17	57892044	Cntnap5c	-	G	g/t	missense_variant	-	-
17	58013958	Cntnap5c	rs50096036	C	A	missense_variant	-	-
17	58042449	Cntnap5c	rs49079926	C	G	missense_variant	-	-
17	58092294	Cntnap5c	rs48157973	A	C	missense_variant	-	-
17	58104607	Cntnap5c	rs107599637	C	A	missense_variant	-	-
17	58162190	Cntnap5c	rs51284225	A	G	missense_variant	-	-
17	58198881	Cntnap5c	rs107614109	G	C	missense_variant	-	-
17	58305554	Cntnap5c	rs108590892	G	A	missense_variant	-	-
17	58364203	Cntnap5c	rs50769093	T	G	missense_variant	-	-
17	58395295	Cntnap5c	rs108688604	C	A	missense_variant	-	-
17	58395303	Cntnap5c	rs108777763	C	A	missense_variant	-	-
17	58410326	Cntnap5c	rs52595434	A	G	missense_variant	-	-
17	58888068	2610034M16Rik	rs47181862	A	G	missense_variant	-	-
17	58922744	2610034M16Rik	rs48861844	A	G	missense_variant	-	-
17	58973314	2610034M16Rik	rs47858798	C	T	missense_variant	-	-
17	58973437	2610034M16Rik	rs48414943	T	C	missense_variant	-	-
17	58973513	2610034M16Rik	rs108927606	T	G	missense_variant	-	-
17	58973518	2610034M16Rik	rs108611786	T	C	missense_variant	-	-
17	58973809	2610034M16Rik	rs107901777	C	T	missense_variant	-	-
17	58973833	2610034M16Rik	rs108379018	A	T	missense_variant	-	-
17	58973902	2610034M16Rik	rs107803805	C	T	missense_variant	-	-
17	58973955	2610034M16Rik	rs51268564	C	T	missense_variant	-	-
17	58974223	2610034M16Rik	rs107808511	T	C	missense_variant	-	-
17	58974283	2610034M16Rik	rs108855730	C	A	missense_variant	-	-
17	58974300	2610034M16Rik	rs108603889	G	C	missense_variant	-	-
17	58974440	2610034M16Rik	rs107666881	T	A	missense_variant	-	-
17	58974487	2610034M16Rik	rs46481360	C	T	missense_variant	-	-
17	58974489	2610034M16Rik	rs108210170	G	A	missense_variant	-	-
17	58974539	2610034M16Rik	rs46469512	A	T	missense_variant	-	-
17	58974625	2610034M16Rik	rs51850713	C	T	missense_variant	-	-
17	58974651	2610034M16Rik	rs107957589	C	T	missense_variant	-	-
17	58974678	2610034M16Rik	rs50510664	C	T	missense_variant	-	-
17	58974801	2610034M16Rik	rs107600246	T	A	missense_variant	-	-
17	58974828	2610034M16Rik	rs108732859	C	T	missense_variant	-	-
17	58974963	2610034M16Rik	rs50317368	C	T	missense_variant	-	-
17	58975024	2610034M16Rik	rs108039043	T	G	missense_variant	-	-
17	58975242	2610034M16Rik	rs50313677	A	G	missense_variant	-	-
17	59011220	Nudt12	rs107684843	T	C	missense_variant	-	-
17	59011236	Nudt12	rs108309096	T	C	missense_variant	-	-
17	63487753	Fbxl17	rs50402434	C	T	missense_variant	-	-
17	63499203	Fbxl17	rs108854808	A	T	missense_variant	-	-
17	63863781	A930002H24Rik	rs107978333	T	C	missense_variant	-	-
17	63957204	Fer	rs107805143	G	A	missense_variant	-	-
17	64309027	Pja2	rs48323555	T	C	missense_variant	-	-
17	64309450	Pja2	rs108160264	A	G	missense_variant	-	-
17	64519995	AU016765	rs108475432	C	T	missense_variant	-	-
17	64555428	AU016765	rs108648640	G	T	missense_variant	-	-
17	64710793	Man2a1	rs108066806	A	G	missense_variant	-	-
17	64832736	4930583I09Rik	rs49260374	A	C	missense_variant	-	-
17	65256487	Tmem232	rs107917521	C	T	missense_variant	-	-
17	65256568	Tmem232	rs51866201	T	G	missense_variant	-	-
17	65450343	Tmem232	rs48853350	G	T	missense_variant	-	-
17	65450380	Tmem232	rs107871252	C	T	missense_variant	-	-
17	65476662	Tmem232	rs50343273	A	G	missense_variant	-	-
17	65484514	Tmem232	rs47886392	C	A	missense_variant	-	-
17	65637955	Txndc2	rs108061714	G	A	missense_variant	-	-
17	65638261	Txndc2	rs108802620	T	G	missense_variant	-	-
17	65638304	Txndc2	rs50615407	G	A	missense_variant	-	-
17	65638310	Txndc2	rs46576589	C	T	missense_variant	-	-
17	65638312	Txndc2	rs584602191	C	A	missense_variant	-	-
17	65638394	Txndc2	rs581080918	G	A	missense_variant	-	-
17	65638609	Txndc2	rs224018249	C	T	missense_variant	-	-
17	65638619	Txndc2	rs107636248	G	A	missense_variant	-	-
17	65811303	Ppp4r1	rs46673640	T	G	missense_variant	-	-
17	65824271	Ppp4r1	rs46438393	A	G	missense_variant	-	-
17	65824336	Ppp4r1	rs107747672	T	C	missense_variant	-	-
17	65829385	Ppp4r1	rs48103223	C	A	missense_variant	-	-
17	65864393	Ralbp1	rs50820629	A	G	missense_variant	-	-
17	65864421	Ralbp1	rs51817668	C	A	missense_variant	-	-
17	65867581	Ralbp1	rs52227810	G	C	missense_variant	-	-
17	65867619	Ralbp1	rs50973005	C	T	missense_variant	-	-
17	65867750	Ralbp1	rs108901963	C	G	missense_variant	-	-
17	65983337	Ankrd12	rs50705820	T	G	missense_variant	-	-
17	65984178	Ankrd12	rs48840706	A	G	missense_variant	-	-
17	65984280	Ankrd12	rs48320220	G	T	missense_variant	-	-
17	65984469	Ankrd12	rs47946832	A	G	missense_variant	-	-
17	65984979	Ankrd12	rs46003945	T	C	missense_variant	-	-
17	65985474	Ankrd12	rs108699034	G	A	missense_variant	-	-
17	65985708	Ankrd12	rs51970667	T	C	missense_variant	-	-
17	66126186	Ddx11	rs108685241	G	A	missense_variant	-	-
17	66129990	Ddx11	rs108624449	C	T	missense_variant	-	-
17	66130714	Ddx11	rs108649287	G	A	missense_variant	-	-
17	66343167	Mtcl1	rs108567574	T	G	missense_variant	-	-
17	66348425	Mtcl1	rs108119763	A	G	missense_variant	-	-
17	66348434	Mtcl1	rs587339143	T	G	missense_variant	-	-
17	66348436	Mtcl1	rs580418710	C	T	missense_variant	-	-
17	66366442	Mtcl1	rs108734732	T	C	missense_variant	-	-
17	66379416	Mtcl1	rs47417196	G	A	missense_variant	-	-
17	66380399	Mtcl1	rs47278527	A	G	missense_variant	-	-
17	66555494	Themis3	rs46163557	T	C	missense_variant	-	-
17	66556025	Themis3	rs51951125	A	T	missense_variant	-	-
17	66559799	Themis3	rs46458115	T	C	missense_variant	-	-
17	66940520	Ptprm	rs52614310	T	C	missense_variant	-	-
17	66956860	Ptprm	rs48776947	G	A	missense_variant	-	-
17	67046035	Ptprm	rs50753271	A	G	missense_variant	-	-
17	67191282	Ptprm	rs108870999	T	C	missense_variant	-	-
17	67745886	Lama1	rs49598419	A	G	missense_variant	-	-
17	67752793	Lama1	rs48707529	A	G	missense_variant	-	-
17	67766988	Lama1	rs51810834	A	G	missense_variant	-	-
17	67768333	Lama1	-	A	a/c	missense_variant	-	-
17	67770963	Lama1	rs50251576	C	T	missense_variant	-	-
17	67773862	Lama1	rs49981452	G	A	missense_variant	-	-
17	67785069	Lama1	rs108233449	C	T	missense_variant	-	-
17	67791025	Lama1	rs108647940	A	G	missense_variant	-	-
17	67791324	Lama1	rs108224007	A	G	missense_variant	-	-
17	67791485	Lama1	rs108247842	G	A	missense_variant	-	-
17	67791486	Lama1	rs108043376	A	C	missense_variant	-	-
17	67794287	Lama1	rs108521647	T	C	missense_variant	-	-
17	67796705	Lama1	rs48242652	A	T	missense_variant	-	-
17	67798563	Lama1	rs49343398	C	T	missense_variant	-	-
17	67810420	Lama1	rs45656155	G	A	missense_variant	-	-
17	67817562	Lama1	rs49933171	C	G	missense_variant	-	-
17	67821596	Lama1	rs107655953	G	A	missense_variant	-	-
17	67873091	Arhgap28	rs51326721	C	T	missense_variant	-	-
17	67881506	Arhgap28	rs212980699	C	T	missense_variant	-	-
17	68392918	L3mbtl4	rs51605583	A	G	missense_variant	-	-
17	68425723	L3mbtl4	rs107668470	C	T	missense_variant	-	-
17	68463003	L3mbtl4	rs50599828	C	T	missense_variant	-	-
17	68486934	L3mbtl4	rs33479156	A	G	missense_variant	-	-
17	68777939	L3mbtl4	rs51231344	C	T	missense_variant	-	-
17	68841168	Tmem200c	rs108867188	T	C	missense_variant	-	-
17	68842320	Tmem200c	rs108587032	A	G	missense_variant	-	-
17	69207999	Epb4.1l3	rs248208469	C	G	missense_variant	-	-
17	69208000	Epb4.1l3	rs220110851	T	G	missense_variant	-	-
17	69208004	Epb4.1l3	rs237743810	C	A	missense_variant	-	-
17	69208047	Epb4.1l3	rs108654408	G	C	missense_variant	-	-
17	69284872	Epb4.1l3	rs45817405	A	G	missense_variant	-	-
17	69285941	Epb4.1l3	rs50471218	A	G	missense_variant	-	-
17	69388285	Zbtb14	-	T	t/c	missense_variant	-	-
17	69487315	A330050F15Rik	rs108159967	T	C	missense_variant	-	-
17	70561853	Dlgap1	rs108106286	G	T	missense_variant	-	-
17	70929425	Gm16519	rs107741752	C	T	missense_variant	-	-
17	70929452	Gm16519	rs49099211	C	T	missense_variant	-	-
17	71052716	Myom1	rs108510336	C	T	missense_variant	-	-
17	71101023	Myom1	rs108493592	C	T	missense_variant	-	-
17	71105567	Myom1	rs108654565	A	G	missense_variant	-	-
17	71126335	Myom1	rs51958431	T	C	missense_variant	-	-
17	71204839	Lpin2	rs51384025	C	A	missense_variant	-	-
17	71225024	Lpin2	rs107726727	T	C	missense_variant	-	-
17	71245196	Lpin2	rs108530074	G	A	missense_variant	-	-
17	71256621	Emilin2	rs108843906	C	T	missense_variant	-	-
17	71256639	Emilin2	rs108817392	A	G	missense_variant	-	-
17	71274550	Emilin2	rs51172266	C	T	missense_variant	-	-
17	71275261	Emilin2	rs108426337	G	A	missense_variant	-	-
17	71459034	Gm4707	rs108661680	G	T	missense_variant	-	-
17	71459201	Gm4707	rs108044387	G	T	missense_variant	-	-
17	71616310	Wdr43	-	T	t/g	missense_variant	-	-
17	71641414	Wdr43	rs13472147	C	A	missense_variant	-	-
17	71689212	Fam179a	rs108384086	A	G	missense_variant	-	-
17	71689311	Fam179a	rs107965323	A	C	missense_variant	-	-
17	71695741	Fam179a	rs45998295	C	T	missense_variant	-	-
17	71697854	Fam179a	rs108285712	T	C	missense_variant	-	-
17	71700939	Fam179a	rs48223859	C	T	missense_variant	-	-
17	71707107	Fam179a	rs50944059	G	A	missense_variant	-	-
17	71707143	Fam179a	rs46351261	T	C	missense_variant	-	-
17	71716455	Fam179a	rs6382778	G	A	missense_variant	-	-
17	71744524	BC027072	rs47634635	T	C	missense_variant	-	-
17	71744631	BC027072	rs49019282	G	A	missense_variant	-	-
17	71749746	BC027072	rs51384117	A	G	missense_variant	-	-
17	71749755	BC027072	rs108718487	G	A	missense_variant	-	-
17	71750015	BC027072	rs107747822	C	A	missense_variant	-	-
17	71750016	BC027072	rs107817133	T	G	missense_variant	-	-
17	71750282	BC027072	rs46156889	A	G	missense_variant	-	-
17	71750346	BC027072	rs108616341	A	G	missense_variant	-	-
17	71750549	BC027072	rs50911285	G	A	missense_variant	-	-
17	71750636	BC027072	rs49807765	C	T	missense_variant	-	-
17	71750678	BC027072	rs47742614	C	T	missense_variant	-	-
17	71750942	BC027072	rs107649286	C	G	missense_variant	-	-
17	71751280	BC027072	rs45965109	G	C	missense_variant	-	-
17	71751337	BC027072	rs108235862	G	T	missense_variant	-	-
17	71751399	BC027072	rs47105055	C	A	missense_variant	-	-
17	71752011	BC027072	rs46269886	C	T	missense_variant	-	-
17	71752214	BC027072	rs49122678	T	C	missense_variant	-	-
17	71752254	BC027072	rs108321050	T	C	missense_variant	-	-
17	71752490	BC027072	rs46291156	A	G	missense_variant	-	-
17	71806638	Clip4	rs51079463	G	T	missense_variant	-	-
17	71806691	Clip4	rs50910650	A	T	missense_variant	-	-
17	71827736	Clip4	rs50321259	A	G	missense_variant	-	-
17	72603252	Alk	rs108274460	G	C	missense_variant	-	-
17	72603699	Alk	rs107714419	G	A	missense_variant	-	-
17	73322087	Capn13	rs48499001	C	T	missense_variant	-	-
17	73329653	Capn13	rs50411310	C	T	missense_variant	-	-
17	73330064	Capn13	rs52051597	C	T	missense_variant	-	-
17	73382899	Capn13	rs107699019	G	A	missense_variant	-	-
17	73507809	Galnt14	rs108802782	A	G	missense_variant	-	-
17	73507890	Galnt14	rs108835073	G	A	missense_variant	-	-
17	73507901	Galnt14	rs108440067	T	C	missense_variant	-	-
17	73574963	Galnt14	rs108514474	G	A	missense_variant	-	-
17	73913871	Xdh	rs45972344	A	G	missense_variant	-	-
17	74407274	Slc30a6	rs108177476	T	C	missense_variant	-	-
17	74423359	Slc30a6	rs33462736	A	G	missense_variant	-	-
17	74423416	Slc30a6	rs45726521	G	A	missense_variant	-	-
17	74427075	Nlrc4	rs50575999	A	G	missense_variant	-	-
17	74433759	Nlrc4	rs50053453	T	C	missense_variant	-	-
17	74433795	Nlrc4	rs108575465	C	T	missense_variant	-	-
17	74437489	Nlrc4	rs108684273	G	A	missense_variant	-	-
17	74441978	Nlrc4	rs29502769	T	C	missense_variant	-	-
17	74445378	Nlrc4	rs108159529	T	C	missense_variant	-	-
17	74446234	Nlrc4	rs49937915	C	T	missense_variant	-	-
17	74546290	Birc6	rs107919848	A	G	missense_variant	-	-
17	74579830	Birc6	rs108726955	G	A	missense_variant	-	-
17	74609153	Birc6	rs107716824	A	G	missense_variant	-	-
17	74612235	Birc6	rs48021315	A	G	missense_variant	-	-
17	74612246	Birc6	rs51107127	G	T	missense_variant	-	-
17	74623792	Birc6	rs6275510	T	G	missense_variant	-	-
17	74640229	Birc6	rs33422593	C	T	missense_variant	-	-
17	74655198	Birc6	rs46920986	A	G	missense_variant	-	-
17	74655243	Birc6	rs50585667	A	G	missense_variant	-	-
17	74799229	Ttc27	rs108912403	G	A	missense_variant	-	-
17	74856428	Ttc27	rs33508436	A	G	missense_variant	-	-
17	75296278	Ltbp1	rs108743696	C	A	missense_variant	-	-
17	75315024	Ltbp1	rs46191463	A	G	missense_variant	-	-
17	75497042	Rasgrp3	rs47894192	A	T	missense_variant	-	-
17	78417966	Fez2	rs108082319	C	T	missense_variant	-	-
17	78491975	Gm10093	rs584564963	G	T	missense_variant		-
17	78492041	Gm10093	-	G	A	missense_variant		-
17	78492063	Gm10093	rs585784110	C	T	missense_variant		-
17	78492215	Gm10093	rs586946967	C	T	missense_variant		-
17	78492300	Gm10093	rs47588599	C	T	missense_variant		-
17	78492597	Gm10093	-	C	c/a	missense_variant		-
17	78492617	Gm10093	-	A	a/c	missense_variant		-
17	78492747	Gm10093	rs578658966	T	C	missense_variant		-
17	78492816	Gm10093	-	A	a/t	missense_variant		-
17	78492833	Gm10093	-	G	g/a	missense_variant		-
17	78492843	Gm10093	-	C	c/t	missense_variant		-
17	78534649	Vit	rs13483116	C	T	missense_variant	-	-
17	78546397	Vit	rs48478444	T	C	missense_variant	-	-
17	78566164	Vit	rs50476444	A	G	missense_variant	-	-
17	78586754	Vit	rs47509655	T	C	missense_variant	-	-
17	78586765	Vit	rs50454321	T	C	missense_variant	-	-
17	78605462	Vit	rs45906836	A	G	missense_variant	-	-
17	78622831	Vit	rs108284749	C	G	missense_variant	-	-
17	78622833	Vit	rs219376511	T	A	missense_variant	-	-
17	78622834	Vit	rs239347294	A	G	missense_variant	-	-
17	78624897	Vit	rs33050436	A	G	missense_variant	-	-
17	78667258	Strn	rs107803064	A	G	missense_variant	-	-
17	78670365	Strn	rs29501702	T	A	missense_variant	-	-
17	78682893	Strn	rs47813641	C	A	missense_variant	-	-
17	78762089	Heatr5b	rs50313463	A	G	missense_variant	-	-
17	78795176	Heatr5b	rs107989825	T	C	missense_variant	-	-
17	78868800	Eif2ak2	rs107791922	A	G	missense_variant	-	-
17	78874039	Eif2ak2	rs583936915	A	T	missense_variant	-	-
17	78874040	Eif2ak2	rs251193606	C	A	missense_variant	-	-
17	78874042	Eif2ak2	rs217056248	A	G	missense_variant	-	-
17	78874043	Eif2ak2	rs239341005	A	G	missense_variant	-	-
17	78888952	Sult6b1	rs49821777	C	T	missense_variant	-	-
17	78889009	Sult6b1	rs46691280	T	C	missense_variant	-	-
17	78905559	Sult6b1	rs51444952	C	T	missense_variant	-	-
17	78918368	Cebpzos	rs50724007	T	C	missense_variant	-	-
17	78919989	Cebpz	rs47542250	C	A	missense_variant	-	-
17	78921667	Cebpz	rs46992212	T	C	missense_variant	-	-
17	78931457	Cebpz	rs107679566	T	C	missense_variant	-	-
17	78935632	Cebpz	rs107708779	G	A	missense_variant	-	-
17	78935701	Cebpz	rs108645793	T	G	missense_variant	-	-
17	78935767	Cebpz	rs108124438	A	T	missense_variant	-	-
17	78935775	Cebpz	rs108394293	G	A	missense_variant	-	-
17	78946906	Ndufaf7	rs49115197	C	T	missense_variant	-	-
17	79052273	Qpct	rs107709002	G	A	missense_variant	-	-
17	79070684	Qpct	rs48302481	A	T	missense_variant	-	-
17	79621519	Rmdn2	rs107893985	G	A	missense_variant	-	-
17	79621561	Rmdn2	rs108223715	G	A	missense_variant	-	-
17	79627527	4921513D11Rik	rs108705699	A	G	missense_variant	-	-
17	79628088	4921513D11Rik	rs108594009	C	A	missense_variant	-	-
17	79628181	4921513D11Rik	rs108023193	T	C	missense_variant	-	-
17	79628274	4921513D11Rik	rs107801586	G	A	missense_variant	-	-
17	79710103	Cyp1b1	rs8255884	C (gly)	G (ala)	missense_variant	-	-
17	80061824	Hnrnpll	rs108516991	T	C	missense_variant	-	-
17	80061983	Hnrnpll	rs108250831	A	T	missense_variant	-	-
17	80150156	Galm	rs108347271	C	A	missense_variant	-	-
17	80183298	Galm	rs107765576	G	A	missense_variant	-	-
17	80183355	Galm	rs29713752	T	G	missense_variant	-	-
17	80335333	Arhgef33	rs108004929	G	A	missense_variant	-	-
17	80525368	Cdkl4	rs108278294	T	G	missense_variant	-	-
17	81026873	Thumpd2	rs108736039	T	G	missense_variant	-	-
17	81037510	Thumpd2	rs51357687	T	C	missense_variant	-	-
17	81037578	Thumpd2	rs230732296	G	A	missense_variant	-	-
17	81037579	Thumpd2	rs250370352	C	T	missense_variant	-	-
17	81037588	Thumpd2	rs49425025	T	C	missense_variant	-	-
17	81052969	Thumpd2	rs49715793	C	T	missense_variant	-	-
17	81054286	Thumpd2	rs46848880	T	G	missense_variant	-	-
17	81054422	Thumpd2	rs48780888	A	T	missense_variant	-	-
17	81054530	Thumpd2	rs47315458	T	C	missense_variant	-	-
17	81648392	Slc8a1	rs107800542	T	C	missense_variant	-	-
17	82539291	Gm6594	rs108659484	G	A	missense_variant	-	-
17	82539394	Gm6594	rs108902994	C	T	missense_variant	-	-
17	82539469	Gm6594	-	C	G	missense_variant	-	-
17	82539520	Gm6594	rs47237944	A	C	missense_variant	-	-
17	83503954	Cox7a2l	rs107938268	C	T	missense_variant	-	-
17	84185763	Zfp36l2	-	G	g/a	missense_variant	-	-
17	84185776	Zfp36l2	-	G	g/a	missense_variant	-	-
17	84185788	Zfp36l2	-	G	g/t	missense_variant	-	-
17	84185833	Zfp36l2	-	G	g/a	missense_variant	-	-
17	84185839	Zfp36l2	rs107952286	C	T	missense_variant	-	-
17	84185848	Zfp36l2	-	G	g/t	missense_variant	-	-
17	84185856	Zfp36l2	-	C	c/a	missense_variant	-	-
17	84185923	Zfp36l2	-	C	c/t	missense_variant	-	-
17	84185932	Zfp36l2	-	G	g/a	missense_variant	-	-
17	84185937	Zfp36l2	-	G	g/a	missense_variant	-	-
17	84192198	Thada	rs108681319	T	C	missense_variant	-	-
17	84193397	Thada	rs108739752	T	C	missense_variant	-	-
17	84222754	Thada	rs29757328	C	G	missense_variant	-	-
17	84229156	Thada	rs107927317	C	T	missense_variant	-	-
17	84230882	Thada	rs108399333	T	C	missense_variant	-	-
17	84428820	Thada	rs29750370	T	C	missense_variant	-	-
17	84454878	Thada	rs29746080	T	C	missense_variant	-	-
17	84560128	Plekhh2	rs29750199	C	G	missense_variant	-	-
17	84563962	Plekhh2	rs29747953	A	G	missense_variant	-	-
17	84566048	Plekhh2	rs108438754	T	A	missense_variant	-	-
17	84566895	Plekhh2	rs108683208	A	G	missense_variant	-	-
17	84682782	Abcg5	rs108761236	G	A	missense_variant	-	-
17	84692903	Abcg8	rs108546113	C	A	missense_variant	-	-
17	84698562	Abcg8	rs107786213	A	G	missense_variant	-	-
17	84698665	Abcg8	rs51859988	A	G	missense_variant	-	-
17	84712839	Lrpprc	rs107718264	G	C	missense_variant	-	-
17	84740139	Lrpprc	rs51503295	C	T	missense_variant	-	-
17	84767021	Lrpprc	rs47856140	C	T	missense_variant	-	-
17	84771521	Lrpprc	rs46452159	G	A	missense_variant	-	-
17	85028454	Slc3a1	rs4231717	G	A	missense_variant	-	-
17	85063642	Slc3a1	rs50017437	A	C	missense_variant	-	-
17	85096643	Camkmt	rs50590335	A	G	missense_variant	-	-
17	49994406	Rftn1	rs33413847	T	C	missense_variant	C	missense_variant
17	53507986	Pp2d1	rs51116346	T	c	missense_variant	c	missense_variant
17	53508229	Pp2d1	-	C	c/t	missense_variant	c/t	missense_variant
17	53671812	Kat2b	rs107610296	T	A	missense_variant	t/a	missense_variant
17	53676965	Sgol1	rs13465307	C	A	missense_variant	A	missense_variant
17	55482110	St6gal2	-	A	C	missense_variant	C	missense_variant
17	55624584	Vmn2r118	-	A	C	missense_variant	C	missense_variant
17	55624614	Vmn2r118	-	T	G	missense_variant	G	missense_variant
17	55624629	Vmn2r118	-	G	A	missense_variant	A	missense_variant
17	64519975	AU016765	rs29518995	C	G	missense_variant	G	missense_variant
17	65402850	Tmem232	rs108289705	C	T	missense_variant	T	missense_variant
17	65829436	Ppp4r1	rs33569000	T	C	missense_variant	C	missense_variant
17	65850047	Ralbp1	rs48356103	A	G	missense_variant	G	missense_variant
17	66148654	Ddx11	rs33505535	G	A	missense_variant	A	missense_variant
17	67752883	Lama1	rs33387924	G	A	missense_variant	A	missense_variant
17	67795272	Lama1	rs33469255	A	G	missense_variant	G	missense_variant
17	67796766	Lama1	rs51916499	T	C	missense_variant	C	missense_variant
17	67799130	Lama1	rs29522329	T	C	missense_variant	C	missense_variant
17	67821662	Lama1	rs33472354	T	G	missense_variant	G	missense_variant
17	67822294	Lama1	rs47272464	A	G	missense_variant	G	missense_variant
17	70929073	Gm16519	rs48918194	C	G	missense_variant	G	missense_variant
17	70929094	Gm16519	rs51130961	A	G	missense_variant	G	missense_variant
17	71023100	Myom1	rs52017080	A	G	missense_variant	G	missense_variant
17	71105546	Myom1	rs29503143	A	G	missense_variant	G	missense_variant
17	71255233	Emilin2	rs49743770	T	C	missense_variant	C	missense_variant
17	71255989	Emilin2	rs47891996	T	C	missense_variant	C	missense_variant
17	71273745	Emilin2	rs33550769	G	A	missense_variant	A	missense_variant
17	71274018	Emilin2	rs33068573	A	C	missense_variant	C	missense_variant
17	71274283	Emilin2	rs33256687	T	C	missense_variant	C	missense_variant
17	71274957	Emilin2	rs47512214	C	G	missense_variant	G	missense_variant
17	71280710	Emilin2	rs49041973	A	G	missense_variant	G	missense_variant
17	71512442	Ndc80	rs33625632	G	T	missense_variant	T	missense_variant
17	71578325	Spdya	rs33645336	A	G	missense_variant	G	missense_variant
17	71749439	BC027072	rs33553243	C	G	missense_variant	G	missense_variant
17	71749712	BC027072	rs29523886	A	G	missense_variant	G	missense_variant
17	71751696	BC027072	rs33550991	T	C	missense_variant	C	missense_variant
17	71824809	Clip4	rs47337114	T	G	missense_variant	G	missense_variant
17	71831247	Clip4	rs50568716	A	G	missense_variant	G	missense_variant
17	72603216	Alk	rs33592590	A	G	missense_variant	G	missense_variant
17	72603368	Alk	rs33365774	A	C	missense_variant	C	missense_variant
17	74339347	Spast	rs108390578	A	C	missense_variant	C	missense_variant
17	74770280	Ttc27	rs6192823	T	C	missense_variant	C	missense_variant
17	75006210	Ltbp1	rs33461074	A	G	missense_variant	G	missense_variant
17	75066024	Ltbp1	rs13483106	A	G	missense_variant	G	missense_variant
17	78335353	Crim1	rs46509332	T	A	missense_variant	A	missense_variant
17	78922301	Cebpz	rs33436346	C	T	missense_variant	T	missense_variant
17	78934959	Cebpz	rs33267434	G	C	missense_variant	C	missense_variant
17	78935272	Cebpz	rs48837898	A	T	missense_variant	T	missense_variant
17	78935637	Cebpz	rs33230567	A	G	missense_variant	G	missense_variant
17	78935890	Cebpz	rs52442644	T	C	missense_variant	C	missense_variant
17	79052288	Qpct	rs50031980	T	G	missense_variant	G	missense_variant
17	81054148	Thumpd2	rs51299995	A	C	missense_variant	C	missense_variant
17	83477922	Eml4	rs13472009	T	C	missense_variant	C	missense_variant
17	83478151	Eml4	rs50470210	T	C	missense_variant	C	missense_variant
17	83588074	Kcng3	rs586342536	G	A	missense_variant	A	missense_variant
17	83800139	Mta3	rs33277363	A	G	missense_variant	G	missense_variant
17	84222796	Thada	rs29757326	C	T	missense_variant	T	missense_variant
17	84225966	Thada	rs29753971	T	C	missense_variant	C	missense_variant
17	84230897	Thada	rs29762073	C	G	missense_variant	G	missense_variant
17	84432281	Thada	rs29749509	G	A	missense_variant	A	missense_variant
17	84440039	Thada	rs29752629	C	G	missense_variant	G	missense_variant
17	84444488	Thada	rs29749930	A	T	missense_variant	T	missense_variant
17	84560168	Plekhh2	rs108355503	A	T	missense_variant	T	missense_variant
17	84571731	Plekhh2	rs29753152	A	G	missense_variant	G	missense_variant
17	84575207	Plekhh2	rs47988662	T	C	missense_variant	C	missense_variant
17	84606834	Plekhh2	rs29748851	G	A	missense_variant	A	missense_variant
17	84616189	Plekhh2	rs29753231	T	C	missense_variant	C	missense_variant
17	84616208	Plekhh2	rs29753230	G	C	missense_variant	C	missense_variant
17	84658625	Abcg5	rs4231716	G	C	missense_variant	C	missense_variant
17	84658667	Abcg5	rs4231714	A	T	missense_variant	T	missense_variant
17	84658678	Abcg5	rs4231712	C	T	missense_variant	T	missense_variant
17	84668993	Abcg5	rs49134167	A	G	missense_variant	G	missense_variant
17	84695280	Abcg8	rs33687782	T	C	missense_variant	C	missense_variant
17	84750580	Lrpprc	rs48688951	C	G	missense_variant	G	missense_variant
17	84767082	Lrpprc	rs33393440	T	C	missense_variant	C	missense_variant
17	53515555	Pp2d1	rs49816456	G	-	-	C	missense_variant
17	53679006	Sgol1	rs13465306	A	-	-	T	missense_variant
17	53683570	Sgol1	rs3671918	A	-	-	G	missense_variant
17	53687717	Sgol1	rs50806942	C	-	-	T	missense_variant
17	53687723	Sgol1	rs51504866	C	-	-	T	missense_variant
17	54297024	Slc5a7	rs51867594	C	-	-	T	missense_variant
17	55592836	Vmn2r118	-	T	-	-	A	missense_variant
17	55608448	Vmn2r118	-	C	-	-	T	missense_variant
17	55610352	Vmn2r118	-	T	-	-	G	missense_variant
17	55610587	Vmn2r118	-	C	-	-	G	missense_variant
17	55672845	Pot1b	-	G	-	-	T	missense_variant
17	57105855	Tnfsf9	rs33216442	C	-	-	A	missense_variant
17	65382453	Tmem232	rs47821319	C	-	-	A	missense_variant
17	65382495	Tmem232	rs49652396	C	-	-	T	missense_variant
17	65402904	Tmem232	rs45670940	A	-	-	T	missense_variant
17	65829442	Ppp4r1	rs33439071	T	-	-	C	missense_variant
17	67784049	Lama1	rs49275792	G	-	-	A	missense_variant
17	67796753	Lama1	rs51346535	A	-	-	G	missense_variant
17	67901339	Arhgap28	rs217472608	A	-	-	C	missense_variant
17	70929328	Gm16519	rs46376673	A	-	-	G	missense_variant
17	70929470	Gm16519	rs33180221	G	-	-	T	missense_variant
17	71023133	Myom1	rs47234748	C	-	-	T	missense_variant
17	71045751	Myom1	rs50345775	C	-	-	G	missense_variant
17	71101066	Myom1	rs47080265	T	-	-	A	missense_variant
17	71256548	Emilin2	rs33488812	T	-	-	C	missense_variant
17	71275186	Emilin2	rs48299990	G	-	-	A	missense_variant
17	71275215	Emilin2	rs50897581	A	-	-	G	missense_variant
17	71275216	Emilin2	rs51301614	C	-	-	T	missense_variant
17	71275246	Emilin2	rs45742495	A	-	-	G	missense_variant
17	71716497	Fam179a	rs33161731	G	-	-	A	missense_variant
17	71828602	Clip4	rs51264384	A	-	-	C	missense_variant
17	72380150	Alk	rs51467189	T	-	-	A	missense_variant
17	72603645	Alk	rs108923499	C	-	-	T	missense_variant
17	73333503	Capn13	rs248916881	G	~	-	c	missense_variant
17	74862076	Ttc27	rs48262449	T	-	-	G	missense_variant
17	78344358	Crim1	rs50079771	C	-	-	G	missense_variant
17	78931423	Cebpz	rs46557205	T	-	-	C	missense_variant
17	78935788	Cebpz	rs33690045	G	-	-	C	missense_variant
17	78942246	Ndufaf7	rs49410700	G	-	-	A	missense_variant
17	78946381	Ndufaf7	rs50621970	G	-	-	A	missense_variant
17	78946888	Ndufaf7	rs51200306	A	-	-	G	missense_variant
17	78971814	Prkd3	rs46546097	A	-	-	G	missense_variant
17	79077516	Qpct	rs46117584	G	-	-	A	missense_variant
17	81054203	Thumpd2	rs51370172	T	-	-	C	missense_variant
17	81054235	Thumpd2	rs48535001	A	-	-	C	missense_variant
17	81054238	Thumpd2	rs45831579	G	-	-	T	missense_variant
17	83221066	Pkdcc	rs50330206	A	-	-	G	missense_variant
17	83222174	Pkdcc	rs49862426	C	-	-	T	missense_variant
17	83440129	Eml4	rs33257268	C	-	-	A	missense_variant
17	83451039	Eml4	rs29497264	C	-	-	T	missense_variant
17	83502725	Cox7a2l	rs261686259	A	~	-	C	missense_variant
17	83788967	Mta3	rs51460765	A	-	-	G	missense_variant
17	83788989	Mta3	rs49310432	C	-	-	G	missense_variant
17	83800145	Mta3	rs33706717	C	-	-	T	missense_variant
17	84186030	Zfp36l2	rs255039637	T	-	-	C	missense_variant
17	84192154	Thada	rs29763568	T	-	-	C	missense_variant
17	84192214	Thada	rs33168027	A	-	-	G	missense_variant
17	84225899	Thada	rs50152716	T	-	-	A	missense_variant
17	84225905	Thada	rs45902909	C	-	-	T	missense_variant
17	84225995	Thada	rs29753970	A	-	-	G	missense_variant
17	84229764	Thada	rs29751246	T	-	-	A	missense_variant
17	84440952	Thada	rs29751673	G	-	-	A	missense_variant
17	84444181	Thada	rs29749933	C	-	-	T	missense_variant
17	84451709	Thada	rs29747785	C	-	-	T	missense_variant
17	84560144	Plekhh2	rs29750198	A	-	-	G	missense_variant
17	84560167	Plekhh2	rs254179647	A	-	-	G	missense_variant
17	84569933	Plekhh2	rs29754148	A	-	-	G	missense_variant
17	84571048	Plekhh2	rs29754145	C	-	-	A	missense_variant
17	84575009	Plekhh2	rs29751293	C	-	-	T	missense_variant
17	84649730	Dync2li1	rs249333992	G	-	-	A	missense_variant
17	84668979	Abcg5	rs46754296	C	-	-	T	missense_variant
17	84669965	Abcg5	rs48735971	G	-	-	A	missense_variant
17	84670360	Abcg5	rs48861462	C	-	-	G	missense_variant
17	84673607	Abcg5	rs49981963	T	-	-	C	missense_variant
17	84676271	Abcg5	rs252075214	C	-	-	G	missense_variant
17	84676294	Abcg5	rs220926367	G	-	-	A	missense_variant
17	84697402	Abcg8	rs107856498	C	-	-	A	missense_variant
17	84740088	Lrpprc	rs45661458	T	-	-	C	missense_variant
17	84770891	Lrpprc	rs50548298	C	-	-	T	missense_variant
17	84777129	Lrpprc	rs49716888	C	-	-	A	missense_variant
17	57041302	Slc25a41	rs108681947	C	G	splice_acceptor_variant	-	-
17	59024547	Nudt12os	rs108033134	A	G	splice_acceptor_variant	-	-
17	64520048	AU016765	rs108801650	T	G	splice_acceptor_variant	-	-
17	67850746	Gm17097	rs108765575	T	C	splice_acceptor_variant	-	-
17	70874907	Gm26510	rs108401981	T	C	splice_acceptor_variant	-	-
17	71536358	Mettl4-ps1	-	G	g/c	splice_acceptor_variant	-	-
17	73351554	Capn13	rs108151131	C	T	splice_acceptor_variant	-	-
17	80048861	Hnrnpll	rs29718834	C	T	splice_acceptor_variant	-	-
17	71096868	Gm26561	rs254085608;rs262168481	CT	C	splice_acceptor_variant	CTT	splice_acceptor_variant
17	67850747	Gm17097	rs33683793	C	-	-	T	splice_acceptor_variant
17	57103460	Gm11110	rs108557933	A	G	splice_donor_variant	-	-
17	71120817	Myom1	rs107746027	G	A	splice_donor_variant	-	-
17	71536570	Mettl4-ps1	-	G	g/c	splice_donor_variant	-	-
17	57892063	Cntnap5c	-	G	g/a	stop_gained	-	-
17	71686714	Fam179a	rs107953100	C	A	stop_gained	-	-
17	80373262	Gm10190	rs108924761	G	A	stop_gained	-	-
17	84193398	Thada	rs107871310	G	A	stop_gained	-	-
17	65829437	Ppp4r1	rs33596066	G	-	-	A*	stop_gained missense_variant
17	71459026	Gm4707	rs108668487	T	G	stop_lost	-	-
17	56313135	Uhrf1	rs108342777	T	C	-	-	-
17	64309284	Pja2	rs48791916	A	G	-	G	-

## Sheet: Expressed in eye_2020
Data Set: UTHSC BXD Young Adult Eye RNA-Seq (Nov20) TPM Log2 **
Export Date: April 07, 2022
Export Time: 03:02 GMT
Search Query: position=(chr17 49.6 85.6)
Exported Row Number: 555
Funding for The GeneNetwork: NIGMS (R01 GM123489, 2017-2026), NIDA (P30 DA044223, 2017-2022), NIA (R01AG043930, 2013-2018), NIAAA (U01 AA016662, U01 AA013499, U24 AA013513, U01 AA014425, 2006-2017), NIDA/NIMH/NIAAA (P20-DA 21131, 2001-2012), NCI MMHCC (U01CA105417), NCRR/BIRN (U24 RR021760)
Index	URL	Species	Group	Dataset	Record ID	Symbol	Description	ProbeTarget	PubMed_ID	Chr	Mb	Alias	Gene_ID	Homologene_ID	UniGene_ID	Strand_Probe	Probe_set_specificity	Probe_set_BLAT_score	Probe_set_BLAT_Mb_start	Probe_set_BLAT_Mb_end	QTL_Chr	QTL_Mb	Locus_at_Peak	Max_LRS	P_value_of_MAX	Mean_Expression	BXD1	BXD1_SE	BXD2	BXD2_SE	BXD5	BXD5_SE	BXD6	BXD6_SE	BXD8	BXD8_SE	BXD9	BXD9_SE	BXD11	BXD11_SE	BXD12	BXD12_SE	BXD13	BXD13_SE	BXD14	BXD14_SE	BXD15	BXD15_SE	BXD16
1	https://genenetwork.org/show_trait?trait_id=ENSMUSG00000097047&dataset=UTHSC_BXD_Young_Adult_Eye_RNAseq_TPM_Log	mouse	BXD	UTHSC_BXD_Young_Adult_Eye_RNAseq_TPM_Log	ENSMUSG00000097047	1110020A21Rik	RIKEN cDNA 1110020A21 gene		N/A	17	84.9172	2600015P10Rik	68531	N/A		-			84.9172	84.9577	17	83.7022	rsm10000020121	55.1931		4.21431	3.416	0.435578	4.498	0.304056	x	x	x	x	x	x	3.9055	0.171827	4.2495	0.00919239	x	x	x	x	x	x	3.7045	0.617304	x
2	https://genenetwork.org/show_trait?trait_id=ENSMUSG00000114563&dataset=UTHSC_BXD_Young_Adult_Eye_RNAseq_TPM_Log	mouse	BXD	UTHSC_BXD_Young_Adult_Eye_RNAseq_TPM_Log	ENSMUSG00000114563	1700016K05Rik	RIKEN cDNA 1700016K05 gene		N/A	17	66.7145	Not available	102639882	N/A		+			66.7145	66.7205	1	3.00149	rsm10000000001	0		0	0	0	0	0	x	x	x	x	x	x	0	0	0	0	x	x	x	x	x	x	0	0	x
3	https://genenetwork.org/show_trait?trait_id=ENSMUSG00000099747&dataset=UTHSC_BXD_Young_Adult_Eye_RNAseq_TPM_Log	mouse	BXD	UTHSC_BXD_Young_Adult_Eye_RNAseq_TPM_Log	ENSMUSG00000099747	1700025K24Rik	RIKEN cDNA 1700025K24 gene		N/A	17	54.3526	Not available	69418	N/A		-			54.3526	54.3701	4	130.818	rs48843456	12.4152		0.139564	0	0	0	0	x	x	x	x	x	x	0	0	0	0	x	x	x	x	x	x	0	0	x
4	https://genenetwork.org/show_trait?trait_id=ENSMUSG00000024209&dataset=UTHSC_BXD_Young_Adult_Eye_RNAseq_TPM_Log	mouse	BXD	UTHSC_BXD_Young_Adult_Eye_RNAseq_TPM_Log	ENSMUSG00000024209	1700061G19Rik	RIKEN cDNA 1700061G19 gene		N/A	17	56.8755	Not available		N/A		+			56.8755	56.8889	5	52.8908	rsm10000006188	11.1679		2.91763	2.597	0.494975	2.5825	0.013435	x	x	x	x	x	x	2.6435	0.645589	2.587	0.00707107	x	x	x	x	x	x	2.8395	0.484368	x
5	https://genenetwork.org/show_trait?trait_id=ENSMUSG00000049760&dataset=UTHSC_BXD_Young_Adult_Eye_RNAseq_TPM_Log	mouse	BXD	UTHSC_BXD_Young_Adult_Eye_RNAseq_TPM_Log	ENSMUSG00000049760	2410015M20Rik	mitochondrial contact site and cristae organizing system subunit 13		N/A	17	56.6075	Not available		N/A		-			56.6075	56.6098	X	130.449	rs29111217	14.3092		6.41365	6.1635	0.092631	6.08	0.0735391	x	x	x	x	x	x	6.243	0.223446	6.16	0.00565685	x	x	x	x	x	x	6.554	0.140007	x
6	https://genenetwork.org/show_trait?trait_id=ENSMUSG00000100572&dataset=UTHSC_BXD_Young_Adult_Eye_RNAseq_TPM_Log	mouse	BXD	UTHSC_BXD_Young_Adult_Eye_RNAseq_TPM_Log	ENSMUSG00000100572	2410021H03Rik	RIKEN cDNA 2410021H03 gene		N/A	17	69.2754	Not available	69750	N/A		-			69.2754	69.2772	1	3.00149	rsm10000000001	0		0	0	0	0	0	x	x	x	x	x	x	0	0	0	0	x	x	x	x	x	x	0	0	x
7	https://genenetwork.org/show_trait?trait_id=ENSMUSG00000090565&dataset=UTHSC_BXD_Young_Adult_Eye_RNAseq_TPM_Log	mouse	BXD	UTHSC_BXD_Young_Adult_Eye_RNAseq_TPM_Log	ENSMUSG00000090565	4930405O22Rik	RIKEN cDNA 4930405O22 gene		N/A	17	63.3054	Not available	414079	N/A		-			63.3054	63.313	1	3.00149	rsm10000000001	0		0	0	0	0	0	x	x	x	x	x	x	0	0	0	0	x	x	x	x	x	x	0	0	x
8	https://genenetwork.org/show_trait?trait_id=ENSMUSG00000024088&dataset=UTHSC_BXD_Young_Adult_Eye_RNAseq_TPM_Log	mouse	BXD	UTHSC_BXD_Young_Adult_Eye_RNAseq_TPM_Log	ENSMUSG00000024088	4930583I09Rik	RIKEN cDNA 4930583I09 gene		N/A	17	64.8325	Not available	78057	N/A		-			64.8325	64.8361	5	73.8258	rsm10000006402	2.94154		0.01136	0	0	0	0	x	x	x	x	x	x	0	0	0	0	x	x	x	x	x	x	0	0	x
9	https://genenetwork.org/show_trait?trait_id=ENSMUSG00000062036&dataset=UTHSC_BXD_Young_Adult_Eye_RNAseq_TPM_Log	mouse	BXD	UTHSC_BXD_Young_Adult_Eye_RNAseq_TPM_Log	ENSMUSG00000062036	4932415M13Rik	RIKEN cDNA 4932415M13 gene		N/A	17	53.7165	Not available	211496	N/A		+			53.7165	53.7338	1	120.112	rsm10000001068	12.7582		0.123691	0	0	0	0	x	x	x	x	x	x	0.233	0.0565685	0.258	0.364867	x	x	x	x	x	x	0.166	0.104652	x
10	https://genenetwork.org/show_trait?trait_id=ENSMUSG00000097282&dataset=UTHSC_BXD_Young_Adult_Eye_RNAseq_TPM_Log	mouse	BXD	UTHSC_BXD_Young_Adult_Eye_RNAseq_TPM_Log	ENSMUSG00000097282	5031415H12Rik	RIKEN cDNA 5031415H12 gene		N/A	17	70.7453	Not available	75984	N/A		-			70.7453	70.7556	1	3.00149	rsm10000000001	0		0	0	0	0	0	x	x	x	x	x	x	0	0	0	0	x	x	x	x	x	x	0	0	x
11	https://genenetwork.org/show_trait?trait_id=ENSMUSG00000102744&dataset=UTHSC_BXD_Young_Adult_Eye_RNAseq_TPM_Log	mouse	BXD	UTHSC_BXD_Young_Adult_Eye_RNAseq_TPM_Log	ENSMUSG00000102744	5830444F18Rik	RIKEN cDNA 5830444F18 gene		N/A	17	51.7915	Not available	320804	N/A		-			51.7915	51.7935	1	3.00149	rsm10000000001	0		0	0	0	0	0	x	x	x	x	x	x	0	0	0	0	x	x	x	x	x	x	0	0	x
12	https://genenetwork.org/show_trait?trait_id=ENSMUSG00000045506&dataset=UTHSC_BXD_Young_Adult_Eye_RNAseq_TPM_Log	mouse	BXD	UTHSC_BXD_Young_Adult_Eye_RNAseq_TPM_Log	ENSMUSG00000045506	A930002H24Rik	RIKEN cDNA A930002H24 gene		N/A	17	63.8633	Not available	320004	N/A		-			63.8633	63.8638	1	3.00149	rsm10000000001	0		0	0	0	0	0	x	x	x	x	x	x	0	0	0	0	x	x	x	x	x	x	0	0	x
13	https://genenetwork.org/show_trait?trait_id=ENSMUSG00000096988&dataset=UTHSC_BXD_Young_Adult_Eye_RNAseq_TPM_Log	mouse	BXD	UTHSC_BXD_Young_Adult_Eye_RNAseq_TPM_Log	ENSMUSG00000096988	A930029G22Rik	RIKEN cDNA A930029G22 gene		N/A	17	69.4167	Not available	654806	N/A		-			69.4167	69.4393	19	38.1698	rsm10002113208	12.5575		3.06581	2.846	0.497803	3.69	0.349311	x	x	x	x	x	x	3.467	0.168291	2.68	0.517602	x	x	x	x	x	x	3.477	0.366281	x
14	https://genenetwork.org/show_trait?trait_id=ENSMUSG00000040505&dataset=UTHSC_BXD_Young_Adult_Eye_RNAseq_TPM_Log	mouse	BXD	UTHSC_BXD_Young_Adult_Eye_RNAseq_TPM_Log	ENSMUSG00000040505	Abcg5	ATP binding cassette subfamily G member 5		N/A	17	84.6582	cmp, sterolin1, trac	27409	N/A		-			84.6582	84.683	17	83.7022	rsm10000020121	82.6254		0.655624	1.0285	0.884591	0.3375	0.013435	x	x	x	x	x	x	0.8685	0.533866	0.2675	0.378302	x	x	x	x	x	x	1.19	0.0494975	x
15	https://genenetwork.org/show_trait?trait_id=ENSMUSG00000024254&dataset=UTHSC_BXD_Young_Adult_Eye_RNAseq_TPM_Log	mouse	BXD	UTHSC_BXD_Young_Adult_Eye_RNAseq_TPM_Log	ENSMUSG00000024254	Abcg8	ATP binding cassette subfamily G member 8		N/A	17	84.6763	1300003C16Rik, AI114946, sterolin2	67470	N/A		+			84.6763	84.7003	17	83.7022	rsm10000020121	52.1073		0.320047	0	0	0	0	x	x	x	x	x	x	0.782	0.115966	0.074	0.104652	x	x	x	x	x	x	0.747	0.213546	x
16	https://genenetwork.org/show_trait?trait_id=ENSMUSG00000117172&dataset=UTHSC_BXD_Young_Adult_Eye_RNAseq_TPM_Log	mouse	BXD	UTHSC_BXD_Young_Adult_Eye_RNAseq_TPM_Log	ENSMUSG00000117172	AC026385.1	RIKEN cDNA A230051N06 gene		N/A	17	56.2417	Not available		N/A		+			56.2417	56.2428	3	54.9062	rsm10000040962	9.34677		2.92263	2.7995	0.497096	3.0815	0.0205061	x	x	x	x	x	x	2.713	0.569928	2.515	0.828729	x	x	x	x	x	x	3.3175	0.536694	x
17	https://genenetwork.org/show_trait?trait_id=ENSMUSG00000117176&dataset=UTHSC_BXD_Young_Adult_Eye_RNAseq_TPM_Log	mouse	BXD	UTHSC_BXD_Young_Adult_Eye_RNAseq_TPM_Log	ENSMUSG00000117176	AC026385.2	predicted gene 49879		N/A	17	56.2389	Not available		N/A		+			56.2389	56.2394	12	96.105	rs13481599	5.78853		0.02802	0	0	0	0	x	x	x	x	x	x	0	0	0	0	x	x	x	x	x	x	0	0	x
18	https://genenetwork.org/show_trait?trait_id=ENSMUSG00000117222&dataset=UTHSC_BXD_Young_Adult_Eye_RNAseq_TPM_Log	mouse	BXD	UTHSC_BXD_Young_Adult_Eye_RNAseq_TPM_Log	ENSMUSG00000117222	AC060761.1	predicted gene 49906		N/A	17	50.3393	Not available		N/A		+			50.3393	50.3985	1	192.746	rsm10000002464	24.4286		3.15118	4.3055	0.519723	2.8285	0.844993	x	x	x	x	x	x	2.427	0.506288	3.651	0.602455	x	x	x	x	x	x	2.3035	0.0700036	x
19	https://genenetwork.org/show_trait?trait_id=ENSMUSG00000117245&dataset=UTHSC_BXD_Young_Adult_Eye_RNAseq_TPM_Log	mouse	BXD	UTHSC_BXD_Young_Adult_Eye_RNAseq_TPM_Log	ENSMUSG00000117245	AC073683.1	predicted gene 49887		N/A	17	56.9583	Not available		N/A		+			56.9583	56.9594	1	3.00149	rsm10000000001	0		0	0	0	0	0	x	x	x	x	x	x	0	0	0	0	x	x	x	x	x	x	0	0	x
20	https://genenetwork.org/show_trait?trait_id=ENSMUSG00000117231&dataset=UTHSC_BXD_Young_Adult_Eye_RNAseq_TPM_Log	mouse	BXD	UTHSC_BXD_Young_Adult_Eye_RNAseq_TPM_Log	ENSMUSG00000117231	AC079441.1	predicted gene 41609		N/A	17	70.7658	Not available		N/A		-			70.7658	70.8061	1	3.00149	rsm10000000001	0		0	0	0	0	0	x	x	x	x	x	x	0	0	0	0	x	x	x	x	x	x	0	0	x
21	https://genenetwork.org/show_trait?trait_id=ENSMUSG00000117421&dataset=UTHSC_BXD_Young_Adult_Eye_RNAseq_TPM_Log	mouse	BXD	UTHSC_BXD_Young_Adult_Eye_RNAseq_TPM_Log	ENSMUSG00000117421	AC091309.1	predicted gene 41639		N/A	17	83.951	Not available		N/A		-			83.951	83.9525	2	7.08128	rsm10000002504	9.32874		3.19945	3.172	0.354968	3.4805	0.135057	x	x	x	x	x	x	3.407	0.333754	3.1545	0.258094	x	x	x	x	x	x	2.933	0.394566	x
22	https://genenetwork.org/show_trait?trait_id=ENSMUSG00000117431&dataset=UTHSC_BXD_Young_Adult_Eye_RNAseq_TPM_Log	mouse	BXD	UTHSC_BXD_Young_Adult_Eye_RNAseq_TPM_Log	ENSMUSG00000117431	AC091309.2	RIKEN cDNA 8430430B14 gene		N/A	17	83.9986	Not available		N/A		+			83.9986	84.0134	17	85.8674	rsm10000020192	35.6856		0.495931	0.9235	1.30603	0	0	x	x	x	x	x	x	0.3345	0.136472	0	0	x	x	x	x	x	x	1.448	0.0622254	x
23	https://genenetwork.org/show_trait?trait_id=ENSMUSG00000117432&dataset=UTHSC_BXD_Young_Adult_Eye_RNAseq_TPM_Log	mouse	BXD	UTHSC_BXD_Young_Adult_Eye_RNAseq_TPM_Log	ENSMUSG00000117432	AC091309.3	predicted gene 49967		N/A	17	84.0369	Not available		N/A		+			84.0369	84.0383	13	84.3921	rsm10000016186	11.7974		0.144608	0.633	0.895197	0.8025	1.13491	x	x	x	x	x	x	0.4335	0.613062	0	0	x	x	x	x	x	x	0.3025	0.4278	x
24	https://genenetwork.org/show_trait?trait_id=ENSMUSG00000117442&dataset=UTHSC_BXD_Young_Adult_Eye_RNAseq_TPM_Log	mouse	BXD	UTHSC_BXD_Young_Adult_Eye_RNAseq_TPM_Log	ENSMUSG00000117442	AC091309.4	RIKEN cDNA 1810073O08 gene		N/A	17	83.9179	Not available		N/A		+			83.9179	83.9216	17	83.7022	rsm10000020121	54.0249		1.21197	0.7405	0.522552	2.5995	0.207182	x	x	x	x	x	x	0.2905	0.297692	0.622	0.462448	x	x	x	x	x	x	0.382	0.54023	x
25	https://genenetwork.org/show_trait?trait_id=ENSMUSG00000117446&dataset=UTHSC_BXD_Young_Adult_Eye_RNAseq_TPM_Log	mouse	BXD	UTHSC_BXD_Young_Adult_Eye_RNAseq_TPM_Log	ENSMUSG00000117446	AC091309.5	predicted gene 35551		N/A	17	84.0207	Not available		N/A		-			84.0207	84.026	10	107.476	rs29330702	12.5217		0.888147	0.4605	0.651245	0.871	0.101823	x	x	x	x	x	x	0.935	0.773575	0.181	0.255973	x	x	x	x	x	x	0.704	0.079196	x
26	https://genenetwork.org/show_trait?trait_id=ENSMUSG00000117564&dataset=UTHSC_BXD_Young_Adult_Eye_RNAseq_TPM_Log	mouse	BXD	UTHSC_BXD_Young_Adult_Eye_RNAseq_TPM_Log	ENSMUSG00000117564	AC091309.6	predicted gene 41638		N/A	17	83.9599	Not available		N/A		-			83.9599	83.9609	17	86.1227	rsm10000020194	29.065		1.51836	2.2155	1.14056	0.2485	0.351432	x	x	x	x	x	x	2.5165	0.053033	0	0	x	x	x	x	x	x	1.54	1.01258	x
27	https://genenetwork.org/show_trait?trait_id=ENSMUSG00000117611&dataset=UTHSC_BXD_Young_Adult_Eye_RNAseq_TPM_Log	mouse	BXD	UTHSC_BXD_Young_Adult_Eye_RNAseq_TPM_Log	ENSMUSG00000117611	AC091309.7	predicted gene 35229		N/A	17	83.9562	Not available		N/A		+			83.9562	83.9575	17	85.8674	rsm10000020192	24.8572		2.43093	1.508	2.13263	1.996	0.0579828	x	x	x	x	x	x	3.112	1.18511	1.5585	2.20405	x	x	x	x	x	x	2.064	1.6122	x
28	https://genenetwork.org/show_trait?trait_id=ENSMUSG00000117047&dataset=UTHSC_BXD_Young_Adult_Eye_RNAseq_TPM_Log	mouse	BXD	UTHSC_BXD_Young_Adult_Eye_RNAseq_TPM_Log	ENSMUSG00000117047	AC091332.1	predicted gene 5230		N/A	17	79.2574	Not available		N/A		-			79.2574	79.258	1	3.00149	rsm10000000001	0		0	0	0	0	0	x	x	x	x	x	x	0	0	0	0	x	x	x	x	x	x	0	0	x
29	https://genenetwork.org/show_trait?trait_id=ENSMUSG00000117578&dataset=UTHSC_BXD_Young_Adult_Eye_RNAseq_TPM_Log	mouse	BXD	UTHSC_BXD_Young_Adult_Eye_RNAseq_TPM_Log	ENSMUSG00000117578	AC100724.1	ribosomal protein SA, pseudogene 8		N/A	17	77.3624	Not available		N/A		-			77.3624	77.3632	1	3.00149	rsm10000000001	0		0	0	0	0	0	x	x	x	x	x	x	0	0	0	0	x	x	x	x	x	x	0	0	x
30	https://genenetwork.org/show_trait?trait_id=ENSMUSG00000117540&dataset=UTHSC_BXD_Young_Adult_Eye_RNAseq_TPM_Log	mouse	BXD	UTHSC_BXD_Young_Adult_Eye_RNAseq_TPM_Log	ENSMUSG00000117540	AC102354.1	predicted gene 9360		N/A	17	75.6612	Not available		N/A		+			75.6612	75.6622	17	48.5999	rs13483012	7.00231		0.0199707	0	0	0	0	x	x	x	x	x	x	0	0	0	0	x	x	x	x	x	x	0.1785	0.252437	x
31	https://genenetwork.org/show_trait?trait_id=ENSMUSG00000117388&dataset=UTHSC_BXD_Young_Adult_Eye_RNAseq_TPM_Log	mouse	BXD	UTHSC_BXD_Young_Adult_Eye_RNAseq_TPM_Log	ENSMUSG00000117388	AC103363.1	predicted gene 6496		N/A	17	76.9366	Not available		N/A		+			76.9366	76.937	1	3.00149	rsm10000000001	0		0	0	0	0	0	x	x	x	x	x	x	0	0	0	0	x	x	x	x	x	x	0	0	x
32	https://genenetwork.org/show_trait?trait_id=ENSMUSG00000117472&dataset=UTHSC_BXD_Young_Adult_Eye_RNAseq_TPM_Log	mouse	BXD	UTHSC_BXD_Young_Adult_Eye_RNAseq_TPM_Log	ENSMUSG00000117472	AC104103.1	predicted gene 4601		N/A	17	82.956	Not available		N/A		+			82.956	82.957	13	117.57	rsm10000016526	11.2662		0.0102267	0	0	0	0	x	x	x	x	x	x	0	0	0	0	x	x	x	x	x	x	0	0	x
33	https://genenetwork.org/show_trait?trait_id=ENSMUSG00000117103&dataset=UTHSC_BXD_Young_Adult_Eye_RNAseq_TPM_Log	mouse	BXD	UTHSC_BXD_Young_Adult_Eye_RNAseq_TPM_Log	ENSMUSG00000117103	AC107664.1	predicted gene 49916		N/A	17	71.4215	Not available		N/A		+			71.4215	71.4217	1	3.00149	rsm10000000001	0		0	0	0	0	0	x	x	x	x	x	x	0	0	0	0	x	x	x	x	x	x	0	0	x
34	https://genenetwork.org/show_trait?trait_id=ENSMUSG00000117107&dataset=UTHSC_BXD_Young_Adult_Eye_RNAseq_TPM_Log	mouse	BXD	UTHSC_BXD_Young_Adult_Eye_RNAseq_TPM_Log	ENSMUSG00000117107	AC107664.2	predicted gene 18738		N/A	17	71.4834	Not available		N/A		+			71.4834	71.4839	1	75.0107	rsm10000005581	2.99508		0.00420667	0	0	0	0	x	x	x	x	x	x	0	0	0	0	x	x	x	x	x	x	0	0	x
35	https://genenetwork.org/show_trait?trait_id=ENSMUSG00000117188&dataset=UTHSC_BXD_Young_Adult_Eye_RNAseq_TPM_Log	mouse	BXD	UTHSC_BXD_Young_Adult_Eye_RNAseq_TPM_Log	ENSMUSG00000117188	AC107765.1	predicted gene 49849		N/A	17	58.5831	Not available		N/A		+			58.5831	58.5836	1	3.00149	rsm10000000001	0		0	0	0	0	0	x	x	x	x	x	x	0	0	0	0	x	x	x	x	x	x	0	0	x
36	https://genenetwork.org/show_trait?trait_id=ENSMUSG00000117271&dataset=UTHSC_BXD_Young_Adult_Eye_RNAseq_TPM_Log	mouse	BXD	UTHSC_BXD_Young_Adult_Eye_RNAseq_TPM_Log	ENSMUSG00000117271	AC107765.2	predicted gene 6149		N/A	17	58.579	Not available		N/A		-			58.579	58.58	1	3.00149	rsm10000000001	0		0	0	0	0	0	x	x	x	x	x	x	0	0	0	0	x	x	x	x	x	x	0	0	x
37	https://genenetwork.org/show_trait?trait_id=ENSMUSG00000117023&dataset=UTHSC_BXD_Young_Adult_Eye_RNAseq_TPM_Log	mouse	BXD	UTHSC_BXD_Young_Adult_Eye_RNAseq_TPM_Log	ENSMUSG00000117023	AC107792.1	predicted gene 49876		N/A	17	73.4943	Not available		N/A		+			73.4943	73.5211	1	3.00149	rsm10000000001	0		0	0	0	0	0	x	x	x	x	x	x	0	0	0	0	x	x	x	x	x	x	0	0	x
38	https://genenetwork.org/show_trait?trait_id=ENSMUSG00000117088&dataset=UTHSC_BXD_Young_Adult_Eye_RNAseq_TPM_Log	mouse	BXD	UTHSC_BXD_Young_Adult_Eye_RNAseq_TPM_Log	ENSMUSG00000117088	AC107792.2	predicted gene 49875		N/A	17	73.4477	Not available		N/A		+			73.4477	73.4481	1	3.00149	rsm10000000001	0		0.000964	0	0	0	0	x	x	x	x	x	x	0	0	0	0	x	x	x	x	x	x	0	0	x
39	https://genenetwork.org/show_trait?trait_id=ENSMUSG00000117102&dataset=UTHSC_BXD_Young_Adult_Eye_RNAseq_TPM_Log	mouse	BXD	UTHSC_BXD_Young_Adult_Eye_RNAseq_TPM_Log	ENSMUSG00000117102	AC107792.3	Novel transcript		N/A	17	73.5147	Not available		N/A		-			73.5147	73.5178	1	3.00149	rsm10000000001	0		0	0	0	0	0	x	x	x	x	x	x	0	0	0	0	x	x	x	x	x	x	0	0	x
40	https://genenetwork.org/show_trait?trait_id=ENSMUSG00000117166&dataset=UTHSC_BXD_Young_Adult_Eye_RNAseq_TPM_Log	mouse	BXD	UTHSC_BXD_Young_Adult_Eye_RNAseq_TPM_Log	ENSMUSG00000117166	AC109261.1	predicted gene 18961		N/A	17	66.8231	Not available		N/A		+			66.8231	66.8238	1	3.00149	rsm10000000001	0		0	0	0	0	0	x	x	x	x	x	x	0	0	0	0	x	x	x	x	x	x	0	0	x
41	https://genenetwork.org/show_trait?trait_id=ENSMUSG00000117224&dataset=UTHSC_BXD_Young_Adult_Eye_RNAseq_TPM_Log	mouse	BXD	UTHSC_BXD_Young_Adult_Eye_RNAseq_TPM_Log	ENSMUSG00000117224	AC109261.2	predicted gene 49940		N/A	17	66.8622	Not available		N/A		+			66.8622	66.8626	1	3.00149	rsm10000000001	0		0	0	0	0	0	x	x	x	x	x	x	0	0	0	0	x	x	x	x	x	x	0	0	x
42	https://genenetwork.org/show_trait?trait_id=ENSMUSG00000117329&dataset=UTHSC_BXD_Young_Adult_Eye_RNAseq_TPM_Log	mouse	BXD	UTHSC_BXD_Young_Adult_Eye_RNAseq_TPM_Log	ENSMUSG00000117329	AC109261.3	predicted gene 49943		N/A	17	66.8245	Not available		N/A		-			66.8245	66.8246	1	3.00149	rsm10000000001	0		0	0	0	0	0	x	x	x	x	x	x	0	0	0	0	x	x	x	x	x	x	0	0	x
43	https://genenetwork.org/show_trait?trait_id=ENSMUSG00000117332&dataset=UTHSC_BXD_Young_Adult_Eye_RNAseq_TPM_Log	mouse	BXD	UTHSC_BXD_Young_Adult_Eye_RNAseq_TPM_Log	ENSMUSG00000117332	AC109261.4	predicted gene 49942		N/A	17	66.9268	Not available		N/A		-			66.9268	66.9302	1	3.00149	rsm10000000001	0		0	0	0	0	0	x	x	x	x	x	x	0	0	0	0	x	x	x	x	x	x	0	0	x
44	https://genenetwork.org/show_trait?trait_id=ENSMUSG00000117168&dataset=UTHSC_BXD_Young_Adult_Eye_RNAseq_TPM_Log	mouse	BXD	UTHSC_BXD_Young_Adult_Eye_RNAseq_TPM_Log	ENSMUSG00000117168	AC110168.1	predicted gene 49908		N/A	17	51.2368	Not available		N/A		-			51.2368	51.2371	1	3.00149	rsm10000000001	0		0	0	0	0	0	x	x	x	x	x	x	0	0	0	0	x	x	x	x	x	x	0	0	x
45	https://genenetwork.org/show_trait?trait_id=ENSMUSG00000117249&dataset=UTHSC_BXD_Young_Adult_Eye_RNAseq_TPM_Log	mouse	BXD	UTHSC_BXD_Young_Adult_Eye_RNAseq_TPM_Log	ENSMUSG00000117249	AC110514.2	predicted gene 46577		N/A	17	55.1432	Not available		N/A		+			55.1432	55.1435	7	145.336	rsm10000010218	4.01343		0.0110533	0	0	0	0	x	x	x	x	x	x	0	0	0	0	x	x	x	x	x	x	0	0	x
46	https://genenetwork.org/show_trait?trait_id=ENSMUSG00000117292&dataset=UTHSC_BXD_Young_Adult_Eye_RNAseq_TPM_Log	mouse	BXD	UTHSC_BXD_Young_Adult_Eye_RNAseq_TPM_Log	ENSMUSG00000117292	AC112949.1	RIKEN cDNA E330032C10 gene		N/A	17	73.251	Not available		N/A		+			73.251	73.2607	6	53.3963	rsm10000007200	7.53859		0.0370707	0	0	0	0	x	x	x	x	x	x	0.0475	0.0671751	0	0	x	x	x	x	x	x	0	0	x
47	https://genenetwork.org/show_trait?trait_id=ENSMUSG00000117066&dataset=UTHSC_BXD_Young_Adult_Eye_RNAseq_TPM_Log	mouse	BXD	UTHSC_BXD_Young_Adult_Eye_RNAseq_TPM_Log	ENSMUSG00000117066	AC114006.1	predicted gene 49860		N/A	17	62.3843	Not available		N/A		-			62.3843	62.4361	1	83.6017	rsm10000000587	12.5089		0.090464	0.2845	0.402344	0.1025	0.144957	x	x	x	x	x	x	0.0895	0.126572	0	0	x	x	x	x	x	x	0	0	x
48	https://genenetwork.org/show_trait?trait_id=ENSMUSG00000117034&dataset=UTHSC_BXD_Young_Adult_Eye_RNAseq_TPM_Log	mouse	BXD	UTHSC_BXD_Young_Adult_Eye_RNAseq_TPM_Log	ENSMUSG00000117034	AC114824.1	AC114824.1 Clone-based (Ensembl) gene		N/A	17	49.9311	Not available		N/A		+			49.9311	49.9313	1	3.00149	rsm10000000001	0		0	0	0	0	0	x	x	x	x	x	x	0	0	0	0	x	x	x	x	x	x	0	0	x
49	https://genenetwork.org/show_trait?trait_id=ENSMUSG00000117173&dataset=UTHSC_BXD_Young_Adult_Eye_RNAseq_TPM_Log	mouse	BXD	UTHSC_BXD_Young_Adult_Eye_RNAseq_TPM_Log	ENSMUSG00000117173	AC114824.2	AC114824.2 Clone-based (Ensembl) gene		N/A	17	49.93	Not available		N/A		+			49.93	49.9302	1	3.00149	rsm10000000001	0		0	0	0	0	0	x	x	x	x	x	x	0	0	0	0	x	x	x	x	x	x	0	0	x
50	https://genenetwork.org/show_trait?trait_id=ENSMUSG00000117134&dataset=UTHSC_BXD_Young_Adult_Eye_RNAseq_TPM_Log	mouse	BXD	UTHSC_BXD_Young_Adult_Eye_RNAseq_TPM_Log	ENSMUSG00000117134	AC117217.1	predicted gene 18521		N/A	17	60.6158	Not available		N/A		-			60.6158	60.6166	1	3.00149	rsm10000000001	0		0	0	0	0	0	x	x	x	x	x	x	0	0	0	0	x	x	x	x	x	x	0	0	x
51	https://genenetwork.org/show_trait?trait_id=ENSMUSG00000117288&dataset=UTHSC_BXD_Young_Adult_Eye_RNAseq_TPM_Log	mouse	BXD	UTHSC_BXD_Young_Adult_Eye_RNAseq_TPM_Log	ENSMUSG00000117288	AC117217.2	predicted gene 49856		N/A	17	60.7392	Not available		N/A		+			60.7392	60.7396	1	3.00149	rsm10000000001	0		0	0	0	0	0	x	x	x	x	x	x	0	0	0	0	x	x	x	x	x	x	0	0	x
52	https://genenetwork.org/show_trait?trait_id=ENSMUSG00000117397&dataset=UTHSC_BXD_Young_Adult_Eye_RNAseq_TPM_Log	mouse	BXD	UTHSC_BXD_Young_Adult_Eye_RNAseq_TPM_Log	ENSMUSG00000117397	AC117235.1	predicted gene 4599		N/A	17	81.9555	Not available		N/A		-			81.9555	81.9563	1	3.00149	rsm10000000001	0		0	0	0	0	0	x	x	x	x	x	x	0	0	0	0	x	x	x	x	x	x	0	0	x
53	https://genenetwork.org/show_trait?trait_id=ENSMUSG00000117561&dataset=UTHSC_BXD_Young_Adult_Eye_RNAseq_TPM_Log	mouse	BXD	UTHSC_BXD_Young_Adult_Eye_RNAseq_TPM_Log	ENSMUSG00000117561	AC117261.1	predicted gene 49985		N/A	17	79.8259	Not available		N/A		+			79.8259	79.8269	1	3.00149	rsm10000000001	0		0	0	0	0	0	x	x	x	x	x	x	0	0	0	0	x	x	x	x	x	x	0	0	x
54	https://genenetwork.org/show_trait?trait_id=ENSMUSG00000117336&dataset=UTHSC_BXD_Young_Adult_Eye_RNAseq_TPM_Log	mouse	BXD	UTHSC_BXD_Young_Adult_Eye_RNAseq_TPM_Log	ENSMUSG00000117336	AC118608.1	predicted gene 49865		N/A	17	65.1685	Not available		N/A		-			65.1685	65.1692	1	3.00149	rsm10000000001	0		0	0	0	0	0	x	x	x	x	x	x	0	0	0	0	x	x	x	x	x	x	0	0	x
55	https://genenetwork.org/show_trait?trait_id=ENSMUSG00000117281&dataset=UTHSC_BXD_Young_Adult_Eye_RNAseq_TPM_Log	mouse	BXD	UTHSC_BXD_Young_Adult_Eye_RNAseq_TPM_Log	ENSMUSG00000117281	AC118684.1	predicted gene 49848		N/A	17	58.4623	Not available		N/A		+			58.4623	58.4625	1	3.00149	rsm10000000001	0		0	0	0	0	0	x	x	x	x	x	x	0	0	0	0	x	x	x	x	x	x	0	0	x
56	https://genenetwork.org/show_trait?trait_id=ENSMUSG00000117321&dataset=UTHSC_BXD_Young_Adult_Eye_RNAseq_TPM_Log	mouse	BXD	UTHSC_BXD_Young_Adult_Eye_RNAseq_TPM_Log	ENSMUSG00000117321	AC119957.1	predicted gene 49927		N/A	17	66.0949	Not available		N/A		+			66.0949	66.0952	1	3.00149	rsm10000000001	0		0	0	0	0	0	x	x	x	x	x	x	0	0	0	0	x	x	x	x	x	x	0	0	x
57	https://genenetwork.org/show_trait?trait_id=ENSMUSG00000117074&dataset=UTHSC_BXD_Young_Adult_Eye_RNAseq_TPM_Log	mouse	BXD	UTHSC_BXD_Young_Adult_Eye_RNAseq_TPM_Log	ENSMUSG00000117074	AC121299.1	predicted gene 49925		N/A	17	66.0057	Not available		N/A		+			66.0057	66.0061	1	3.00149	rsm10000000001	0		0	0	0	0	0	x	x	x	x	x	x	0	0	0	0	x	x	x	x	x	x	0	0	x
58	https://genenetwork.org/show_trait?trait_id=ENSMUSG00000117035&dataset=UTHSC_BXD_Young_Adult_Eye_RNAseq_TPM_Log	mouse	BXD	UTHSC_BXD_Young_Adult_Eye_RNAseq_TPM_Log	ENSMUSG00000117035	AC121600.1	predicted gene 5094		N/A	17	52.4526	Not available		N/A		-			52.4526	52.4618	4	152.009	rsm10000005653	5.28931		0.00404	0	0	0	0	x	x	x	x	x	x	0	0	0	0	x	x	x	x	x	x	0	0	x
59	https://genenetwork.org/show_trait?trait_id=ENSMUSG00000117112&dataset=UTHSC_BXD_Young_Adult_Eye_RNAseq_TPM_Log	mouse	BXD	UTHSC_BXD_Young_Adult_Eye_RNAseq_TPM_Log	ENSMUSG00000117112	AC121864.1	predicted gene 4512		N/A	17	60.4905	Not available		N/A		+			60.4905	60.4911	1	3.00149	rsm10000000001	0		0	0	0	0	0	x	x	x	x	x	x	0	0	0	0	x	x	x	x	x	x	0	0	x
60	https://genenetwork.org/show_trait?trait_id=ENSMUSG00000117320&dataset=UTHSC_BXD_Young_Adult_Eye_RNAseq_TPM_Log	mouse	BXD	UTHSC_BXD_Young_Adult_Eye_RNAseq_TPM_Log	ENSMUSG00000117320	AC122140.1	predicted gene 18070		N/A	17	61.0166	Not available		N/A		+			61.0166	61.0174	1	3.00149	rsm10000000001	0		0	0	0	0	0	x	x	x	x	x	x	0	0	0	0	x	x	x	x	x	x	0	0	x
61	https://genenetwork.org/show_trait?trait_id=ENSMUSG00000117595&dataset=UTHSC_BXD_Young_Adult_Eye_RNAseq_TPM_Log	mouse	BXD	UTHSC_BXD_Young_Adult_Eye_RNAseq_TPM_Log	ENSMUSG00000117595	AC122243.1	predicted gene 49981		N/A	17	84.8233	Not available		N/A		-			84.8233	84.8403	11	73.2672	rsm10000014113	10.3072		0.253824	0.377	0.533158	0	0	x	x	x	x	x	x	1.3295	0.0841457	0.101	0.142836	x	x	x	x	x	x	0	0	x
62	https://genenetwork.org/show_trait?trait_id=ENSMUSG00000117631&dataset=UTHSC_BXD_Young_Adult_Eye_RNAseq_TPM_Log	mouse	BXD	UTHSC_BXD_Young_Adult_Eye_RNAseq_TPM_Log	ENSMUSG00000117631	AC122243.2	predicted gene 9400		N/A	17	84.8525	Not available		N/A		+			84.8525	84.8535	1	3.00149	rsm10000000001	0		0	0	0	0	0	x	x	x	x	x	x	0	0	0	0	x	x	x	x	x	x	0	0	x
63	https://genenetwork.org/show_trait?trait_id=ENSMUSG00000117415&dataset=UTHSC_BXD_Young_Adult_Eye_RNAseq_TPM_Log	mouse	BXD	UTHSC_BXD_Young_Adult_Eye_RNAseq_TPM_Log	ENSMUSG00000117415	AC122253.1	predicted gene 41625		N/A	17	79.9774	Not available		N/A		-			79.9774	79.9817	17	91.1406	rs48280013	7.64976		0.0431867	0	0	0	0	x	x	x	x	x	x	0.2075	0.293449	0	0	x	x	x	x	x	x	0	0	x
64	https://genenetwork.org/show_trait?trait_id=ENSMUSG00000117458&dataset=UTHSC_BXD_Young_Adult_Eye_RNAseq_TPM_Log	mouse	BXD	UTHSC_BXD_Young_Adult_Eye_RNAseq_TPM_Log	ENSMUSG00000117458	AC122253.2	predicted gene 6552		N/A	17	79.9335	Not available		N/A		-			79.9335	79.9346	9	112.679	rs46703750	13.9198		0.568753	0.225	0.318198	0.2735	0.0388909	x	x	x	x	x	x	0.9375	0.123744	0.859	0.289914	x	x	x	x	x	x	0.624	0.271529	x
65	https://genenetwork.org/show_trait?trait_id=ENSMUSG00000117518&dataset=UTHSC_BXD_Young_Adult_Eye_RNAseq_TPM_Log	mouse	BXD	UTHSC_BXD_Young_Adult_Eye_RNAseq_TPM_Log	ENSMUSG00000117518	AC122253.3	glutathione peroxidase 4, pseudogene 1		N/A	17	80.054	Not available		N/A		+			80.054	80.0546	1	3.00149	rsm10000000001	0		0	0	0	0	0	x	x	x	x	x	x	0	0	0	0	x	x	x	x	x	x	0	0	x
66	https://genenetwork.org/show_trait?trait_id=ENSMUSG00000117413&dataset=UTHSC_BXD_Young_Adult_Eye_RNAseq_TPM_Log	mouse	BXD	UTHSC_BXD_Young_Adult_Eye_RNAseq_TPM_Log	ENSMUSG00000117413	AC122399.1	predicted gene 50044		N/A	17	81.3708	Not available		N/A		+			81.3708	81.3763	14	103.557	rsm10000017926	9.67235		0.144467	0	0	0.5895	0.160513	x	x	x	x	x	x	0.3725	0.526795	0	0	x	x	x	x	x	x	0	0	x
67	https://genenetwork.org/show_trait?trait_id=ENSMUSG00000117186&dataset=UTHSC_BXD_Young_Adult_Eye_RNAseq_TPM_Log	mouse	BXD	UTHSC_BXD_Young_Adult_Eye_RNAseq_TPM_Log	ENSMUSG00000117186	AC122445.1	predicted gene 46576		N/A	17	66.6249	Not available		N/A		-			66.6249	66.625	10	119.145	rsm10000012815	2.88583		0.009584	0	0	0	0	x	x	x	x	x	x	0	0	0	0	x	x	x	x	x	x	0	0	x
68	https://genenetwork.org/show_trait?trait_id=ENSMUSG00000117438&dataset=UTHSC_BXD_Young_Adult_Eye_RNAseq_TPM_Log	mouse	BXD	UTHSC_BXD_Young_Adult_Eye_RNAseq_TPM_Log	ENSMUSG00000117438	AC122453.1	ribosomal protein SA, pseudogene 7		N/A	17	82.4099	Not available		N/A		-			82.4099	82.4108	9	119.266	rsm10000011960	174.885		2.4426	0.9435	0.45467	3.441	0.248902	x	x	x	x	x	x	0.4825	0.451841	1.0515	1.06702	x	x	x	x	x	x	0.1965	0.277893	x
69	https://genenetwork.org/show_trait?trait_id=ENSMUSG00000117643&dataset=UTHSC_BXD_Young_Adult_Eye_RNAseq_TPM_Log	mouse	BXD	UTHSC_BXD_Young_Adult_Eye_RNAseq_TPM_Log	ENSMUSG00000117643	AC122453.2	predicted gene 9390		N/A	17	82.3554	Not available		N/A		+			82.3554	82.3561	6	110.902	rsm10000007679	11.3872		0.0143173	0	0	0	0	x	x	x	x	x	x	0	0	0	0	x	x	x	x	x	x	0	0	x
70	https://genenetwork.org/show_trait?trait_id=ENSMUSG00000117241&dataset=UTHSC_BXD_Young_Adult_Eye_RNAseq_TPM_Log	mouse	BXD	UTHSC_BXD_Young_Adult_Eye_RNAseq_TPM_Log	ENSMUSG00000117241	AC122481.1	predicted gene 9214		N/A	17	53.3599	Not available		N/A		+			53.3599	53.3619	2	59.3138	rsm10000290617	8.78329		0.022504	0	0	0	0	x	x	x	x	x	x	0	0	0.0735	0.103945	x	x	x	x	x	x	0.033	0.0466691	x
71	https://genenetwork.org/show_trait?trait_id=ENSMUSG00000117248&dataset=UTHSC_BXD_Young_Adult_Eye_RNAseq_TPM_Log	mouse	BXD	UTHSC_BXD_Young_Adult_Eye_RNAseq_TPM_Log	ENSMUSG00000117248	AC122481.2	predicted gene 29770		N/A	17	53.3545	Not available		N/A		+			53.3545	53.3548	7	34.5069	rsm10000008703	8.96512		0.2493	0.5005	0.707814	0	0	x	x	x	x	x	x	0.2125	0.30052	0	0	x	x	x	x	x	x	0	0	x
72	https://genenetwork.org/show_trait?trait_id=ENSMUSG00000117069&dataset=UTHSC_BXD_Young_Adult_Eye_RNAseq_TPM_Log	mouse	BXD	UTHSC_BXD_Young_Adult_Eye_RNAseq_TPM_Log	ENSMUSG00000117069	AC122487.1	predicted gene 49894		N/A	17	69.3822	Not available		N/A		-			69.3822	69.3842	16	73.3357	rsm10000019491	11.566		1.57783	0.8705	1.23107	1.866	0.349311	x	x	x	x	x	x	1.583	0.787717	0.9605	1.35835	x	x	x	x	x	x	1.5625	0.119501	x
73	https://genenetwork.org/show_trait?trait_id=ENSMUSG00000117323&dataset=UTHSC_BXD_Young_Adult_Eye_RNAseq_TPM_Log	mouse	BXD	UTHSC_BXD_Young_Adult_Eye_RNAseq_TPM_Log	ENSMUSG00000117323	AC122487.2	predicted gene 36487		N/A	17	69.316	Not available		N/A		+			69.316	69.3447	X	20.2961	rsm10000021316	13.5289		1.22462	1.02	0.599627	1.722	0.301227	x	x	x	x	x	x	1.463	0.667509	1.7385	0.692258	x	x	x	x	x	x	1.0315	0.531037	x
74	https://genenetwork.org/show_trait?trait_id=ENSMUSG00000117046&dataset=UTHSC_BXD_Young_Adult_Eye_RNAseq_TPM_Log	mouse	BXD	UTHSC_BXD_Young_Adult_Eye_RNAseq_TPM_Log	ENSMUSG00000117046	AC122746.1	predicted gene 19183		N/A	17	72.2563	Not available		N/A		+			72.2563	72.2571	1	3.00149	rsm10000000001	0		0	0	0	0	0	x	x	x	x	x	x	0	0	0	0	x	x	x	x	x	x	0	0	x
75	https://genenetwork.org/show_trait?trait_id=ENSMUSG00000117036&dataset=UTHSC_BXD_Young_Adult_Eye_RNAseq_TPM_Log	mouse	BXD	UTHSC_BXD_Young_Adult_Eye_RNAseq_TPM_Log	ENSMUSG00000117036	AC125184.1	predicted gene 33890		N/A	17	60.9439	Not available		N/A		-			60.9439	60.9589	X	20.2961	rsm10000021316	6.5978		0.00825333	0	0	0	0	x	x	x	x	x	x	0	0	0	0	x	x	x	x	x	x	0	0	x
76	https://genenetwork.org/show_trait?trait_id=ENSMUSG00000117089&dataset=UTHSC_BXD_Young_Adult_Eye_RNAseq_TPM_Log	mouse	BXD	UTHSC_BXD_Young_Adult_Eye_RNAseq_TPM_Log	ENSMUSG00000117089	AC126254.1	predicted gene 49914		N/A	17	53.304	Not available		N/A		-			53.304	53.3044	2	107.08	rsm10000030174	9.84597		0.0684867	0	0	0.1525	0.215668	x	x	x	x	x	x	0	0	0.2845	0.402344	x	x	x	x	x	x	0	0	x
77	https://genenetwork.org/show_trait?trait_id=ENSMUSG00000117194&dataset=UTHSC_BXD_Young_Adult_Eye_RNAseq_TPM_Log	mouse	BXD	UTHSC_BXD_Young_Adult_Eye_RNAseq_TPM_Log	ENSMUSG00000117194	AC126254.2	predicted gene 49913		N/A	17	53.246	Not available		N/A		+			53.246	53.2463	1	3.00149	rsm10000000001	0		0	0	0	0	0	x	x	x	x	x	x	0	0	0	0	x	x	x	x	x	x	0	0	x
78	https://genenetwork.org/show_trait?trait_id=ENSMUSG00000117244&dataset=UTHSC_BXD_Young_Adult_Eye_RNAseq_TPM_Log	mouse	BXD	UTHSC_BXD_Young_Adult_Eye_RNAseq_TPM_Log	ENSMUSG00000117244	AC126254.3	predicted gene 9210		N/A	17	53.1965	Not available		N/A		+			53.1965	53.1986	7	17.1341	rs36485889	3.49575		0.000213333	0	0	0	0	x	x	x	x	x	x	0	0	0	0	x	x	x	x	x	x	0	0	x
79	https://genenetwork.org/show_trait?trait_id=ENSMUSG00000117016&dataset=UTHSC_BXD_Young_Adult_Eye_RNAseq_TPM_Log	mouse	BXD	UTHSC_BXD_Young_Adult_Eye_RNAseq_TPM_Log	ENSMUSG00000117016	AC126448.1	predicted gene 6174		N/A	17	61.3973	Not available		N/A		+			61.3973	61.3982	X	46.7585	rsm10000021349	3.63976		0.00282	0	0	0	0	x	x	x	x	x	x	0	0	0	0	x	x	x	x	x	x	0	0	x
80	https://genenetwork.org/show_trait?trait_id=ENSMUSG00000117137&dataset=UTHSC_BXD_Young_Adult_Eye_RNAseq_TPM_Log	mouse	BXD	UTHSC_BXD_Young_Adult_Eye_RNAseq_TPM_Log	ENSMUSG00000117137	AC126942.1	RIKEN cDNA 4930471L23 gene		N/A	17	71.3154	Not available		N/A		+			71.3154	71.3398	1	3.00149	rsm10000000001	0		0	0	0	0	0	x	x	x	x	x	x	0	0	0	0	x	x	x	x	x	x	0	0	x
81	https://genenetwork.org/show_trait?trait_id=ENSMUSG00000117199&dataset=UTHSC_BXD_Young_Adult_Eye_RNAseq_TPM_Log	mouse	BXD	UTHSC_BXD_Young_Adult_Eye_RNAseq_TPM_Log	ENSMUSG00000117199	AC126942.2	predicted gene 4566		N/A	17	71.3332	Not available		N/A		-			71.3332	71.3418	1	3.00149	rsm10000000001	0		0	0	0	0	0	x	x	x	x	x	x	0	0	0	0	x	x	x	x	x	x	0	0	x
82	https://genenetwork.org/show_trait?trait_id=ENSMUSG00000117053&dataset=UTHSC_BXD_Young_Adult_Eye_RNAseq_TPM_Log	mouse	BXD	UTHSC_BXD_Young_Adult_Eye_RNAseq_TPM_Log	ENSMUSG00000117053	AC127693.1	RIKEN cDNA A730049N16 gene		N/A	17	69.4736	Not available		N/A		-			69.4736	69.4759	1	3.00149	rsm10000000001	0		0	0	0	0	0	x	x	x	x	x	x	0	0	0	0	x	x	x	x	x	x	0	0	x
83	https://genenetwork.org/show_trait?trait_id=ENSMUSG00000117071&dataset=UTHSC_BXD_Young_Adult_Eye_RNAseq_TPM_Log	mouse	BXD	UTHSC_BXD_Young_Adult_Eye_RNAseq_TPM_Log	ENSMUSG00000117071	AC127693.2	predicted gene 9598		N/A	17	69.5704	Not available		N/A		+			69.5704	69.5712	8	82.4222	rsm10000010402	5.17919		0.016364	0	0	0	0	x	x	x	x	x	x	0	0	0	0	x	x	x	x	x	x	0	0	x
84	https://genenetwork.org/show_trait?trait_id=ENSMUSG00000117122&dataset=UTHSC_BXD_Young_Adult_Eye_RNAseq_TPM_Log	mouse	BXD	UTHSC_BXD_Young_Adult_Eye_RNAseq_TPM_Log	ENSMUSG00000117122	AC127693.3	predicted gene 9319		N/A	17	69.5542	Not available		N/A		+			69.5542	69.5548	7	97.4653	rs46652854	14.0319		0.26128	0	0	0	0	x	x	x	x	x	x	0	0	0	0	x	x	x	x	x	x	0.232	0.328098	x
85	https://genenetwork.org/show_trait?trait_id=ENSMUSG00000117375&dataset=UTHSC_BXD_Young_Adult_Eye_RNAseq_TPM_Log	mouse	BXD	UTHSC_BXD_Young_Adult_Eye_RNAseq_TPM_Log	ENSMUSG00000117375	AC131712.1	predicted gene 33373		N/A	17	80.5535	Not available		N/A		+			80.5535	80.5639	1	3.00149	rsm10000000001	0		0	0	0	0	0	x	x	x	x	x	x	0	0	0	0	x	x	x	x	x	x	0	0	x
86	https://genenetwork.org/show_trait?trait_id=ENSMUSG00000117394&dataset=UTHSC_BXD_Young_Adult_Eye_RNAseq_TPM_Log	mouse	BXD	UTHSC_BXD_Young_Adult_Eye_RNAseq_TPM_Log	ENSMUSG00000117394	AC132133.1	RIKEN cDNA 1700106O07 gene		N/A	17	79.8117	Not available		N/A		+			79.8117	79.8137	1	3.00149	rsm10000000001	0		0	0	0	0	0	x	x	x	x	x	x	0	0	0	0	x	x	x	x	x	x	0	0	x
87	https://genenetwork.org/show_trait?trait_id=ENSMUSG00000117426&dataset=UTHSC_BXD_Young_Adult_Eye_RNAseq_TPM_Log	mouse	BXD	UTHSC_BXD_Young_Adult_Eye_RNAseq_TPM_Log	ENSMUSG00000117426	AC132133.2	predicted gene 33055		N/A	17	79.7339	Not available		N/A		+			79.7339	79.7451	19	48.1282	rsm10002113345	10.6276		0.0643933	0	0	0	0	x	x	x	x	x	x	0	0	0	0	x	x	x	x	x	x	0	0	x
88	https://genenetwork.org/show_trait?trait_id=ENSMUSG00000117616&dataset=UTHSC_BXD_Young_Adult_Eye_RNAseq_TPM_Log	mouse	BXD	UTHSC_BXD_Young_Adult_Eye_RNAseq_TPM_Log	ENSMUSG00000117616	AC132133.3	predicted gene 49984		N/A	17	79.772	Not available		N/A		+			79.772	79.7751	8	24.3824	rs32671831	8.96033		0.0245533	0.5275	0.745998	0	0	x	x	x	x	x	x	0	0	0	0	x	x	x	x	x	x	0	0	x
89	https://genenetwork.org/show_trait?trait_id=ENSMUSG00000117077&dataset=UTHSC_BXD_Young_Adult_Eye_RNAseq_TPM_Log	mouse	BXD	UTHSC_BXD_Young_Adult_Eye_RNAseq_TPM_Log	ENSMUSG00000117077	AC132235.1	predicted gene 18735		N/A	17	50.2276	Not available		N/A		-			50.2276	50.2284	1	3.00149	rsm10000000001	0		0	0	0	0	0	x	x	x	x	x	x	0	0	0	0	x	x	x	x	x	x	0	0	x
90	https://genenetwork.org/show_trait?trait_id=ENSMUSG00000117117&dataset=UTHSC_BXD_Young_Adult_Eye_RNAseq_TPM_Log	mouse	BXD	UTHSC_BXD_Young_Adult_Eye_RNAseq_TPM_Log	ENSMUSG00000117117	AC132235.2	predicted gene 49901		N/A	17	50.114	Not available		N/A		+			50.114	50.1175	1	3.00149	rsm10000000001	0		0	0	0	0	0	x	x	x	x	x	x	0	0	0	0	x	x	x	x	x	x	0	0	x
91	https://genenetwork.org/show_trait?trait_id=ENSMUSG00000117138&dataset=UTHSC_BXD_Young_Adult_Eye_RNAseq_TPM_Log	mouse	BXD	UTHSC_BXD_Young_Adult_Eye_RNAseq_TPM_Log	ENSMUSG00000117138	AC132235.3	predicted gene 9191		N/A	17	50.2128	Not available		N/A		-			50.2128	50.2142	1	3.00149	rsm10000000001	0		0	0	0	0	0	x	x	x	x	x	x	0	0	0	0	x	x	x	x	x	x	0	0	x
92	https://genenetwork.org/show_trait?trait_id=ENSMUSG00000117391&dataset=UTHSC_BXD_Young_Adult_Eye_RNAseq_TPM_Log	mouse	BXD	UTHSC_BXD_Young_Adult_Eye_RNAseq_TPM_Log	ENSMUSG00000117391	AC132353.1	RIKEN cDNA 4930500A05 gene		N/A	17	84.5459	Not available		N/A		-			84.5459	84.5668	1	3.00149	rsm10000000001	0		0	0	0	0	0	x	x	x	x	x	x	0	0	0	0	x	x	x	x	x	x	0	0	x
93	https://genenetwork.org/show_trait?trait_id=ENSMUSG00000117647&dataset=UTHSC_BXD_Young_Adult_Eye_RNAseq_TPM_Log	mouse	BXD	UTHSC_BXD_Young_Adult_Eye_RNAseq_TPM_Log	ENSMUSG00000117647	AC132353.2	predicted gene 49969		N/A	17	84.5759	Not available		N/A		-			84.5759	84.6264	4	154.799	rsm10000005686	8.73049		0.875957	0.686	0.97015	0.8215	0.548008	x	x	x	x	x	x	0.5145	0.727613	1.5	0.499217	x	x	x	x	x	x	1.3225	0.157685	x
94	https://genenetwork.org/show_trait?trait_id=ENSMUSG00000117393&dataset=UTHSC_BXD_Young_Adult_Eye_RNAseq_TPM_Log	mouse	BXD	UTHSC_BXD_Young_Adult_Eye_RNAseq_TPM_Log	ENSMUSG00000117393	AC132455.1	predicted gene 36279		N/A	17	84.1858	Not available		N/A		+			84.1858	84.2161	17	83.7022	rsm10000020121	75.9328		4.00672	5.161	0.436992	3.107	0.519016	x	x	x	x	x	x	4.902	0.240416	2.3135	1.224	x	x	x	x	x	x	5.193	0.538815	x
95	https://genenetwork.org/show_trait?trait_id=ENSMUSG00000117485&dataset=UTHSC_BXD_Young_Adult_Eye_RNAseq_TPM_Log	mouse	BXD	UTHSC_BXD_Young_Adult_Eye_RNAseq_TPM_Log	ENSMUSG00000117485	AC132455.2	predicted gene 19696		N/A	17	84.134	Not available		N/A		-			84.134	84.1564	17	83.7022	rsm10000020121	67.4056		1.22604	2.018	0.13435	0.75	0.304056	x	x	x	x	x	x	2.239	0.417193	0.373	0.431335	x	x	x	x	x	x	2.1815	0.0784888	x
96	https://genenetwork.org/show_trait?trait_id=ENSMUSG00000117571&dataset=UTHSC_BXD_Young_Adult_Eye_RNAseq_TPM_Log	mouse	BXD	UTHSC_BXD_Young_Adult_Eye_RNAseq_TPM_Log	ENSMUSG00000117571	AC132455.3	RIKEN cDNA 4933433H22 gene		N/A	17	84.0787	Not available		N/A		+			84.0787	84.0899	5	125.696	rsm10000006853	11.4587		0.146813	0.368	0.520431	0.224	0.181019	x	x	x	x	x	x	0.339	0.250316	0	0	x	x	x	x	x	x	0	0	x
97	https://genenetwork.org/show_trait?trait_id=ENSMUSG00000117440&dataset=UTHSC_BXD_Young_Adult_Eye_RNAseq_TPM_Log	mouse	BXD	UTHSC_BXD_Young_Adult_Eye_RNAseq_TPM_Log	ENSMUSG00000117440	AC132910.1	predicted gene 50087		N/A	17	80.2471	Not available		N/A		+			80.2471	80.2507	1	3.00149	rsm10000000001	0		0	0	0	0	0	x	x	x	x	x	x	0	0	0	0	x	x	x	x	x	x	0	0	x
98	https://genenetwork.org/show_trait?trait_id=ENSMUSG00000117118&dataset=UTHSC_BXD_Young_Adult_Eye_RNAseq_TPM_Log	mouse	BXD	UTHSC_BXD_Young_Adult_Eye_RNAseq_TPM_Log	ENSMUSG00000117118	AC132911.1	predicted gene 49878		N/A	17	73.6091	Not available		N/A		+			73.6091	73.6356	1	3.00149	rsm10000000001	0		0	0	0	0	0	x	x	x	x	x	x	0	0	0	0	x	x	x	x	x	x	0	0	x
99	https://genenetwork.org/show_trait?trait_id=ENSMUSG00000117228&dataset=UTHSC_BXD_Young_Adult_Eye_RNAseq_TPM_Log	mouse	BXD	UTHSC_BXD_Young_Adult_Eye_RNAseq_TPM_Log	ENSMUSG00000117228	AC132911.2	predicted gene 49877		N/A	17	73.6156	Not available		N/A		-			73.6156	73.6163	1	3.00149	rsm10000000001	0		0	0	0	0	0	x	x	x	x	x	x	0	0	0	0	x	x	x	x	x	x	0	0	x
100	https://genenetwork.org/show_trait?trait_id=ENSMUSG00000117399&dataset=UTHSC_BXD_Young_Adult_Eye_RNAseq_TPM_Log	mouse	BXD	UTHSC_BXD_Young_Adult_Eye_RNAseq_TPM_Log	ENSMUSG00000117399	AC134555.1	predicted gene 19689		N/A	17	83.0336	Not available		N/A		-			83.0336	83.0784	14	30.9577	rs30464161	10.7002		0.985072	0.5525	0.433456	1.581	0.131522	x	x	x	x	x	x	0.853	0.181019	0.8815	0.173241	x	x	x	x	x	x	0.967	0.00848528	x
101	https://genenetwork.org/show_trait?trait_id=ENSMUSG00000117509&dataset=UTHSC_BXD_Young_Adult_Eye_RNAseq_TPM_Log	mouse	BXD	UTHSC_BXD_Young_Adult_Eye_RNAseq_TPM_Log	ENSMUSG00000117509	AC134555.2	predicted gene 46606		N/A	17	83.098	Not available		N/A		-			83.098	83.1207	4	58.336	rsm10000004881	12.0821		0.751288	1.465	0.405879	1.3285	0.676701	x	x	x	x	x	x	1.6655	0.53528	0.879	0.0169706	x	x	x	x	x	x	0.5165	0.490025	x
102	https://genenetwork.org/show_trait?trait_id=ENSMUSG00000117507&dataset=UTHSC_BXD_Young_Adult_Eye_RNAseq_TPM_Log	mouse	BXD	UTHSC_BXD_Young_Adult_Eye_RNAseq_TPM_Log	ENSMUSG00000117507	AC135509.1	predicted gene 50045		N/A	17	82.192	Not available		N/A		-			82.192	82.1926	18	85.4363	rsm10000020766	12.232		0.61676	0.6245	0.251023	0.654	0.5671	x	x	x	x	x	x	0.6655	0.0968736	0.4865	0.127986	x	x	x	x	x	x	0.525	0.185262	x
103	https://genenetwork.org/show_trait?trait_id=ENSMUSG00000117065&dataset=UTHSC_BXD_Young_Adult_Eye_RNAseq_TPM_Log	mouse	BXD	UTHSC_BXD_Young_Adult_Eye_RNAseq_TPM_Log	ENSMUSG00000117065	AC139750.1	predicted gene 49941		N/A	17	66.6817	Not available		N/A		-			66.6817	66.6822	1	3.00149	rsm10000000001	0		0	0	0	0	0	x	x	x	x	x	x	0	0	0	0	x	x	x	x	x	x	0	0	x
104	https://genenetwork.org/show_trait?trait_id=ENSMUSG00000117174&dataset=UTHSC_BXD_Young_Adult_Eye_RNAseq_TPM_Log	mouse	BXD	UTHSC_BXD_Young_Adult_Eye_RNAseq_TPM_Log	ENSMUSG00000117174	AC139750.2	predicted gene 49939		N/A	17	66.7789	Not available		N/A		+			66.7789	66.7791	1	3.00149	rsm10000000001	0		0	0	0	0	0	x	x	x	x	x	x	0	0	0	0	x	x	x	x	x	x	0	0	x
105	https://genenetwork.org/show_trait?trait_id=ENSMUSG00000117451&dataset=UTHSC_BXD_Young_Adult_Eye_RNAseq_TPM_Log	mouse	BXD	UTHSC_BXD_Young_Adult_Eye_RNAseq_TPM_Log	ENSMUSG00000117451	AC142103.1	predicted gene 49982		N/A	17	84.9022	Not available		N/A		-			84.9022	84.9026	17	83.7022	rsm10000020121	83.4757		0.92348	0	0	2.631	0.595384	x	x	x	x	x	x	0	0	1.375	1.94454	x	x	x	x	x	x	0	0	x
106	https://genenetwork.org/show_trait?trait_id=ENSMUSG00000117096&dataset=UTHSC_BXD_Young_Adult_Eye_RNAseq_TPM_Log	mouse	BXD	UTHSC_BXD_Young_Adult_Eye_RNAseq_TPM_Log	ENSMUSG00000117096	AC151266.1	predicted gene 30420		N/A	17	73.021	Not available		N/A		-			73.021	73.0291	5	144.84	rsm10000006937	8.95765		0.0142733	0	0	0	0	x	x	x	x	x	x	0	0	0	0	x	x	x	x	x	x	0	0	x
107	https://genenetwork.org/show_trait?trait_id=ENSMUSG00000117041&dataset=UTHSC_BXD_Young_Adult_Eye_RNAseq_TPM_Log	mouse	BXD	UTHSC_BXD_Young_Adult_Eye_RNAseq_TPM_Log	ENSMUSG00000117041	AC151267.1	predicted gene 46574		N/A	17	51.4843	Not available		N/A		-			51.4843	51.4847	1	3.00149	rsm10000000001	0		0	0	0	0	0	x	x	x	x	x	x	0	0	0	0	x	x	x	x	x	x	0	0	x
108	https://genenetwork.org/show_trait?trait_id=ENSMUSG00000117181&dataset=UTHSC_BXD_Young_Adult_Eye_RNAseq_TPM_Log	mouse	BXD	UTHSC_BXD_Young_Adult_Eye_RNAseq_TPM_Log	ENSMUSG00000117181	AC151267.2	predicted gene 31143		N/A	17	51.5343	Not available		N/A		-			51.5343	51.5349	11	12.5272	rsm10000012981	11.5455		0.238107	0.833	1.17804	0.182	0.257387	x	x	x	x	x	x	0.657	0.929138	0	0	x	x	x	x	x	x	0	0	x
109	https://genenetwork.org/show_trait?trait_id=ENSMUSG00000117180&dataset=UTHSC_BXD_Young_Adult_Eye_RNAseq_TPM_Log	mouse	BXD	UTHSC_BXD_Young_Adult_Eye_RNAseq_TPM_Log	ENSMUSG00000117180	AC151270.1	predicted gene 19399		N/A	17	78.4586	Not available		N/A		+			78.4586	78.4588	9	83.8602	rsm10000011514	17.0286		1.23957	1.239	1.75221	1.1425	1.61574	x	x	x	x	x	x	2.375	0.250316	0.6085	0.860549	x	x	x	x	x	x	1.621	2.29244	x
110	https://genenetwork.org/show_trait?trait_id=ENSMUSG00000117525&dataset=UTHSC_BXD_Young_Adult_Eye_RNAseq_TPM_Log	mouse	BXD	UTHSC_BXD_Young_Adult_Eye_RNAseq_TPM_Log	ENSMUSG00000117525	AC151270.2	predicted gene 50034		N/A	17	78.4088	Not available		N/A		+			78.4088	78.4104	1	3.00149	rsm10000000001	0		0	0	0	0	0	x	x	x	x	x	x	0	0	0	0	x	x	x	x	x	x	0	0	x
111	https://genenetwork.org/show_trait?trait_id=ENSMUSG00000117193&dataset=UTHSC_BXD_Young_Adult_Eye_RNAseq_TPM_Log	mouse	BXD	UTHSC_BXD_Young_Adult_Eye_RNAseq_TPM_Log	ENSMUSG00000117193	AC151280.1	predicted gene 36252		N/A	17	68.1743	Not available		N/A		-			68.1743	68.1877	17	68.0717	rs3666819	20.2841		0.193771	0	0	0.4015	0.567807	x	x	x	x	x	x	0.3885	0.549422	0	0	x	x	x	x	x	x	0.5565	0.78701	x
112	https://genenetwork.org/show_trait?trait_id=ENSMUSG00000117208&dataset=UTHSC_BXD_Young_Adult_Eye_RNAseq_TPM_Log	mouse	BXD	UTHSC_BXD_Young_Adult_Eye_RNAseq_TPM_Log	ENSMUSG00000117208	AC151280.2	predicted gene 49945		N/A	17	68.1133	Not available		N/A		-			68.1133	68.1144	1	3.00149	rsm10000000001	0		0	0	0	0	0	x	x	x	x	x	x	0	0	0	0	x	x	x	x	x	x	0	0	x
113	https://genenetwork.org/show_trait?trait_id=ENSMUSG00000117243&dataset=UTHSC_BXD_Young_Adult_Eye_RNAseq_TPM_Log	mouse	BXD	UTHSC_BXD_Young_Adult_Eye_RNAseq_TPM_Log	ENSMUSG00000117243	AC151280.3	predicted gene 49944		N/A	17	68.0258	Not available		N/A		-			68.0258	68.1736	17	68.0717	rs3666819	71.8751		0.96692	0	0	1.5485	0.700743	x	x	x	x	x	x	1.0965	0.354261	0	0	x	x	x	x	x	x	2.445	0.0919239	x
114	https://genenetwork.org/show_trait?trait_id=ENSMUSG00000117192&dataset=UTHSC_BXD_Young_Adult_Eye_RNAseq_TPM_Log	mouse	BXD	UTHSC_BXD_Young_Adult_Eye_RNAseq_TPM_Log	ENSMUSG00000117192	AC151284.1	predicted gene 18649		N/A	17	78.7523	Not available		N/A		+			78.7523	78.7527	7	132.858	rsm10000010140	11.3484		4.25325	3.542	0.0240416	4.2755	0.502753	x	x	x	x	x	x	4.1725	0.154856	4.202	0.209304	x	x	x	x	x	x	4.247	0.00707107	x
115	https://genenetwork.org/show_trait?trait_id=ENSMUSG00000117285&dataset=UTHSC_BXD_Young_Adult_Eye_RNAseq_TPM_Log	mouse	BXD	UTHSC_BXD_Young_Adult_Eye_RNAseq_TPM_Log	ENSMUSG00000117285	AC151284.2	predicted gene 49863		N/A	17	78.751	Not available		N/A		+			78.751	78.7515	7	143.559	rs13459436	10.8355		4.6037	4.6745	0.135057	4.566	0.0777818	x	x	x	x	x	x	4.8975	0.470226	3.754	1.0352	x	x	x	x	x	x	5.1675	0.0940452	x
116	https://genenetwork.org/show_trait?trait_id=ENSMUSG00000117054&dataset=UTHSC_BXD_Young_Adult_Eye_RNAseq_TPM_Log	mouse	BXD	UTHSC_BXD_Young_Adult_Eye_RNAseq_TPM_Log	ENSMUSG00000117054	AC151293.1	predicted gene 49869		N/A	17	79.1033	Not available		N/A		-			79.1033	79.1037	17	78.9145	rsm10000019995	14.3396		0.107337	0	0	0	0	x	x	x	x	x	x	0	0	0	0	x	x	x	x	x	x	0	0	x
117	https://genenetwork.org/show_trait?trait_id=ENSMUSG00000117444&dataset=UTHSC_BXD_Young_Adult_Eye_RNAseq_TPM_Log	mouse	BXD	UTHSC_BXD_Young_Adult_Eye_RNAseq_TPM_Log	ENSMUSG00000117444	AC151410.1	predicted gene 50020		N/A	17	74.7748	Not available		N/A		-			74.7748	74.8199	1	3.00149	rsm10000000001	0		0	0	0	0	0	x	x	x	x	x	x	0	0	0	0	x	x	x	x	x	x	0	0	x
118	https://genenetwork.org/show_trait?trait_id=ENSMUSG00000117160&dataset=UTHSC_BXD_Young_Adult_Eye_RNAseq_TPM_Log	mouse	BXD	UTHSC_BXD_Young_Adult_Eye_RNAseq_TPM_Log	ENSMUSG00000117160	AC151473.1	predicted gene 49859		N/A	17	61.8724	Not available		N/A		+			61.8724	61.8727	1	3.00149	rsm10000000001	0		0	0	0	0	0	x	x	x	x	x	x	0	0	0	0	x	x	x	x	x	x	0	0	x
119	https://genenetwork.org/show_trait?trait_id=ENSMUSG00000117342&dataset=UTHSC_BXD_Young_Adult_Eye_RNAseq_TPM_Log	mouse	BXD	UTHSC_BXD_Young_Adult_Eye_RNAseq_TPM_Log	ENSMUSG00000117342	AC154178.1	predicted gene 31818		N/A	17	74.9504	Not available		N/A		+			74.9504	74.9578	1	3.00149	rsm10000000001	0		0	0	0	0	0	x	x	x	x	x	x	0	0	0	0	x	x	x	x	x	x	0	0	x
120	https://genenetwork.org/show_trait?trait_id=ENSMUSG00000117441&dataset=UTHSC_BXD_Young_Adult_Eye_RNAseq_TPM_Log	mouse	BXD	UTHSC_BXD_Young_Adult_Eye_RNAseq_TPM_Log	ENSMUSG00000117441	AC154178.2	predicted gene 50021		N/A	17	74.853	Not available		N/A		-			74.853	74.8609	1	3.00149	rsm10000000001	0		0	0	0	0	0	x	x	x	x	x	x	0	0	0	0	x	x	x	x	x	x	0	0	x
121	https://genenetwork.org/show_trait?trait_id=ENSMUSG00000117560&dataset=UTHSC_BXD_Young_Adult_Eye_RNAseq_TPM_Log	mouse	BXD	UTHSC_BXD_Young_Adult_Eye_RNAseq_TPM_Log	ENSMUSG00000117560	AC154178.3	predicted gene 31759		N/A	17	74.9422	Not available		N/A		-			74.9422	74.9503	1	3.00149	rsm10000000001	0		0	0	0	0	0	x	x	x	x	x	x	0	0	0	0	x	x	x	x	x	x	0	0	x
122	https://genenetwork.org/show_trait?trait_id=ENSMUSG00000117079&dataset=UTHSC_BXD_Young_Adult_Eye_RNAseq_TPM_Log	mouse	BXD	UTHSC_BXD_Young_Adult_Eye_RNAseq_TPM_Log	ENSMUSG00000117079	AC154187.1	predicted gene 41611		N/A	17	70.9679	Not available		N/A		+			70.9679	70.9718	1	3.00149	rsm10000000001	0		0	0	0	0	0	x	x	x	x	x	x	0	0	0	0	x	x	x	x	x	x	0	0	x
123	https://genenetwork.org/show_trait?trait_id=ENSMUSG00000117200&dataset=UTHSC_BXD_Young_Adult_Eye_RNAseq_TPM_Log	mouse	BXD	UTHSC_BXD_Young_Adult_Eye_RNAseq_TPM_Log	ENSMUSG00000117200	AC154187.2	predicted gene 49905		N/A	17	70.9571	Not available		N/A		+			70.9571	70.9579	1	3.00149	rsm10000000001	0		0	0	0	0	0	x	x	x	x	x	x	0	0	0	0	x	x	x	x	x	x	0	0	x
124	https://genenetwork.org/show_trait?trait_id=ENSMUSG00000117344&dataset=UTHSC_BXD_Young_Adult_Eye_RNAseq_TPM_Log	mouse	BXD	UTHSC_BXD_Young_Adult_Eye_RNAseq_TPM_Log	ENSMUSG00000117344	AC154217.1	predicted gene 5231		N/A	17	85.5416	Not available		N/A		-			85.5416	85.5427	1	74.0303	rsm10000005573	9.96875		0.371864	0	0	0.544	0.350725	x	x	x	x	x	x	0	0	0	0	x	x	x	x	x	x	0.299	0.42285	x
125	https://genenetwork.org/show_trait?trait_id=ENSMUSG00000117276&dataset=UTHSC_BXD_Young_Adult_Eye_RNAseq_TPM_Log	mouse	BXD	UTHSC_BXD_Young_Adult_Eye_RNAseq_TPM_Log	ENSMUSG00000117276	AC154218.1	predicted gene 49910		N/A	17	71.1538	Not available		N/A		-			71.1538	71.154	1	3.00149	rsm10000000001	0		0	0	0	0	0	x	x	x	x	x	x	0	0	0	0	x	x	x	x	x	x	0	0	x
126	https://genenetwork.org/show_trait?trait_id=ENSMUSG00000117315&dataset=UTHSC_BXD_Young_Adult_Eye_RNAseq_TPM_Log	mouse	BXD	UTHSC_BXD_Young_Adult_Eye_RNAseq_TPM_Log	ENSMUSG00000117315	AC154218.2	RIKEN cDNA 1600022D10 gene		N/A	17	71.1445	Not available		N/A		+			71.1445	71.182	1	3.00149	rsm10000000001	0		0	0	0	0	0	x	x	x	x	x	x	0	0	0	0	x	x	x	x	x	x	0	0	x
127	https://genenetwork.org/show_trait?trait_id=ENSMUSG00000117191&dataset=UTHSC_BXD_Young_Adult_Eye_RNAseq_TPM_Log	mouse	BXD	UTHSC_BXD_Young_Adult_Eye_RNAseq_TPM_Log	ENSMUSG00000117191	AC154244.1	predicted gene 49853		N/A	17	59.8552	Not available		N/A		+			59.8552	59.9529	11	96.5399	rsm10000014417	13.8031		0.0833533	0.079	0.111723	0	0	x	x	x	x	x	x	0	0	0.105	0.148492	x	x	x	x	x	x	0	0	x
128	https://genenetwork.org/show_trait?trait_id=ENSMUSG00000117587&dataset=UTHSC_BXD_Young_Adult_Eye_RNAseq_TPM_Log	mouse	BXD	UTHSC_BXD_Young_Adult_Eye_RNAseq_TPM_Log	ENSMUSG00000117587	AC154260.1	predicted gene 50099		N/A	17	75.8338	Not available		N/A		+			75.8338	75.8343	14	36.8637	rsm10000017180	2.68611		0.00366	0	0	0	0	x	x	x	x	x	x	0	0	0	0	x	x	x	x	x	x	0	0	x
129	https://genenetwork.org/show_trait?trait_id=ENSMUSG00000117498&dataset=UTHSC_BXD_Young_Adult_Eye_RNAseq_TPM_Log	mouse	BXD	UTHSC_BXD_Young_Adult_Eye_RNAseq_TPM_Log	ENSMUSG00000117498	AC154286.1	predicted gene 18366		N/A	17	76.821	Not available		N/A		-			76.821	76.8215	1	3.00149	rsm10000000001	0		0	0	0	0	0	x	x	x	x	x	x	0	0	0	0	x	x	x	x	x	x	0	0	x
130	https://genenetwork.org/show_trait?trait_id=ENSMUSG00000117340&dataset=UTHSC_BXD_Young_Adult_Eye_RNAseq_TPM_Log	mouse	BXD	UTHSC_BXD_Young_Adult_Eye_RNAseq_TPM_Log	ENSMUSG00000117340	AC154343.2	predicted gene 49920		N/A	17	55.0634	Not available		N/A		+			55.0634	55.064	15	68.814	rsm10000018598	5.68058		0.0186933	0	0	0	0	x	x	x	x	x	x	0	0	0	0	x	x	x	x	x	x	0	0	x
131	https://genenetwork.org/show_trait?trait_id=ENSMUSG00000117352&dataset=UTHSC_BXD_Young_Adult_Eye_RNAseq_TPM_Log	mouse	BXD	UTHSC_BXD_Young_Adult_Eye_RNAseq_TPM_Log	ENSMUSG00000117352	AC154366.1	predicted gene 50029		N/A	17	78.109	Not available		N/A		+			78.109	78.1096	1	3.00149	rsm10000000001	0		0	0	0	0	0	x	x	x	x	x	x	0	0	0	0	x	x	x	x	x	x	0	0	x
132	https://genenetwork.org/show_trait?trait_id=ENSMUSG00000117493&dataset=UTHSC_BXD_Young_Adult_Eye_RNAseq_TPM_Log	mouse	BXD	UTHSC_BXD_Young_Adult_Eye_RNAseq_TPM_Log	ENSMUSG00000117493	AC154366.2	predicted gene 50030		N/A	17	78.158	Not available		N/A		+			78.158	78.1582	1	3.00149	rsm10000000001	0		0	0	0	0	0	x	x	x	x	x	x	0	0	0	0	x	x	x	x	x	x	0	0	x
133	https://genenetwork.org/show_trait?trait_id=ENSMUSG00000117612&dataset=UTHSC_BXD_Young_Adult_Eye_RNAseq_TPM_Log	mouse	BXD	UTHSC_BXD_Young_Adult_Eye_RNAseq_TPM_Log	ENSMUSG00000117612	AC154366.3	predicted gene 50031		N/A	17	78.1849	Not available		N/A		+			78.1849	78.1851	10	115.789	rsm10000012768	3.79621		0.00738667	0	0	0	0	x	x	x	x	x	x	0	0	0	0	x	x	x	x	x	x	0	0	x
134	https://genenetwork.org/show_trait?trait_id=ENSMUSG00000117648&dataset=UTHSC_BXD_Young_Adult_Eye_RNAseq_TPM_Log	mouse	BXD	UTHSC_BXD_Young_Adult_Eye_RNAseq_TPM_Log	ENSMUSG00000117648	AC154366.4	predicted gene 32282		N/A	17	78.1993	Not available		N/A		-			78.1993	78.2	2	77.0556	rsm10002906991	16.9934		1.84691	1.376	1.66029	1.5465	0.214253	x	x	x	x	x	x	1.7255	0.823779	2.1655	0.45467	x	x	x	x	x	x	2.25	0.87257	x
135	https://genenetwork.org/show_trait?trait_id=ENSMUSG00000117132&dataset=UTHSC_BXD_Young_Adult_Eye_RNAseq_TPM_Log	mouse	BXD	UTHSC_BXD_Young_Adult_Eye_RNAseq_TPM_Log	ENSMUSG00000117132	AC154423.1	predicted gene 32055		N/A	17	54.8526	Not available		N/A		+			54.8526	54.8605	8	100.208	rs49833803	6.1757		0.0230733	0	0	0	0	x	x	x	x	x	x	0	0	0	0	x	x	x	x	x	x	0	0	x
136	https://genenetwork.org/show_trait?trait_id=ENSMUSG00000117358&dataset=UTHSC_BXD_Young_Adult_Eye_RNAseq_TPM_Log	mouse	BXD	UTHSC_BXD_Young_Adult_Eye_RNAseq_TPM_Log	ENSMUSG00000117358	AC154442.1	predicted gene 31645		N/A	17	74.5197	Not available		N/A		-			74.5197	74.5281	19	30.6984	rsm10002112811	10.0957		1.82103	1.0455	0.224153	2.012	0.537401	x	x	x	x	x	x	1.4035	0.596091	1.038	0.363453	x	x	x	x	x	x	2.0235	0.768625	x
137	https://genenetwork.org/show_trait?trait_id=ENSMUSG00000117237&dataset=UTHSC_BXD_Young_Adult_Eye_RNAseq_TPM_Log	mouse	BXD	UTHSC_BXD_Young_Adult_Eye_RNAseq_TPM_Log	ENSMUSG00000117237	AC154443.2	predicted gene 18648		N/A	17	55.7004	Not available		N/A		+			55.7004	55.7018	1	3.00149	rsm10000000001	0		0	0	0	0	0	x	x	x	x	x	x	0	0	0	0	x	x	x	x	x	x	0	0	x
138	https://genenetwork.org/show_trait?trait_id=ENSMUSG00000117012&dataset=UTHSC_BXD_Young_Adult_Eye_RNAseq_TPM_Log	mouse	BXD	UTHSC_BXD_Young_Adult_Eye_RNAseq_TPM_Log	ENSMUSG00000117012	AC154457.1	predicted gene 18992		N/A	17	65.3957	Not available		N/A		-			65.3957	65.3963	1	3.00149	rsm10000000001	0		0	0	0	0	0	x	x	x	x	x	x	0	0	0	0	x	x	x	x	x	x	0	0	x
139	https://genenetwork.org/show_trait?trait_id=ENSMUSG00000117299&dataset=UTHSC_BXD_Young_Adult_Eye_RNAseq_TPM_Log	mouse	BXD	UTHSC_BXD_Young_Adult_Eye_RNAseq_TPM_Log	ENSMUSG00000117299	AC154457.2	predicted gene 9288		N/A	17	65.4275	Not available		N/A		+			65.4275	65.429	1	3.00149	rsm10000000001	0		0	0	0	0	0	x	x	x	x	x	x	0	0	0	0	x	x	x	x	x	x	0	0	x
140	https://genenetwork.org/show_trait?trait_id=ENSMUSG00000117300&dataset=UTHSC_BXD_Young_Adult_Eye_RNAseq_TPM_Log	mouse	BXD	UTHSC_BXD_Young_Adult_Eye_RNAseq_TPM_Log	ENSMUSG00000117300	AC154457.3	predicted gene 18736		N/A	17	65.4381	Not available		N/A		-			65.4381	65.4387	1	3.00149	rsm10000000001	0		0	0	0	0	0	x	x	x	x	x	x	0	0	0	0	x	x	x	x	x	x	0	0	x
141	https://genenetwork.org/show_trait?trait_id=ENSMUSG00000117126&dataset=UTHSC_BXD_Young_Adult_Eye_RNAseq_TPM_Log	mouse	BXD	UTHSC_BXD_Young_Adult_Eye_RNAseq_TPM_Log	ENSMUSG00000117126	AC154458.1	predicted gene 49924		N/A	17	71.9252	Not available		N/A		-			71.9252	71.927	1	3.00149	rsm10000000001	0		0	0	0	0	0	x	x	x	x	x	x	0	0	0	0	x	x	x	x	x	x	0	0	x
142	https://genenetwork.org/show_trait?trait_id=ENSMUSG00000117204&dataset=UTHSC_BXD_Young_Adult_Eye_RNAseq_TPM_Log	mouse	BXD	UTHSC_BXD_Young_Adult_Eye_RNAseq_TPM_Log	ENSMUSG00000117204	AC154488.1	RIKEN cDNA C330011F03 gene		N/A	17	51.4252	Not available		N/A		-			51.4252	51.4358	8	113.708	rsm10000010638	6.57018		0.00985333	0	0	0	0	x	x	x	x	x	x	0	0	0	0	x	x	x	x	x	x	0	0	x
143	https://genenetwork.org/show_trait?trait_id=ENSMUSG00000117274&dataset=UTHSC_BXD_Young_Adult_Eye_RNAseq_TPM_Log	mouse	BXD	UTHSC_BXD_Young_Adult_Eye_RNAseq_TPM_Log	ENSMUSG00000117274	AC154493.1	predicted gene 17921		N/A	17	68.6989	Not available		N/A		+			68.6989	68.7003	1	3.00149	rsm10000000001	0		0	0	0	0	0	x	x	x	x	x	x	0	0	0	0	x	x	x	x	x	x	0	0	x
144	https://genenetwork.org/show_trait?trait_id=ENSMUSG00000117075&dataset=UTHSC_BXD_Young_Adult_Eye_RNAseq_TPM_Log	mouse	BXD	UTHSC_BXD_Young_Adult_Eye_RNAseq_TPM_Log	ENSMUSG00000117075	AC154569.1	predicted gene 49922		N/A	17	71.7551	Not available		N/A		-			71.7551	71.7568	19	45.2604	rsm10002113327	11.4839		3.0264	3.1585	0.548008	3.9495	0.130815	x	x	x	x	x	x	3.429	0.0212132	3.0545	0.842164	x	x	x	x	x	x	2.8955	0.313248	x
145	https://genenetwork.org/show_trait?trait_id=ENSMUSG00000117105&dataset=UTHSC_BXD_Young_Adult_Eye_RNAseq_TPM_Log	mouse	BXD	UTHSC_BXD_Young_Adult_Eye_RNAseq_TPM_Log	ENSMUSG00000117105	AC154577.1	down-regulated in hepatocellular carcinoma		N/A	17	64.7671	Not available		N/A		+			64.7671	64.7679	1	3.00149	rsm10000000001	0		0	0	0	0	0	x	x	x	x	x	x	0	0	0	0	x	x	x	x	x	x	0	0	x
146	https://genenetwork.org/show_trait?trait_id=ENSMUSG00000117078&dataset=UTHSC_BXD_Young_Adult_Eye_RNAseq_TPM_Log	mouse	BXD	UTHSC_BXD_Young_Adult_Eye_RNAseq_TPM_Log	ENSMUSG00000117078	AC154604.1	predicted gene 4561		N/A	17	69.9253	Not available		N/A		-			69.9253	69.9258	7	17.1341	rs36485889	3.49575		0.00175067	0	0	0	0	x	x	x	x	x	x	0	0	0	0	x	x	x	x	x	x	0	0	x
147	https://genenetwork.org/show_trait?trait_id=ENSMUSG00000117247&dataset=UTHSC_BXD_Young_Adult_Eye_RNAseq_TPM_Log	mouse	BXD	UTHSC_BXD_Young_Adult_Eye_RNAseq_TPM_Log	ENSMUSG00000117247	AC154659.1	predicted gene 49923		N/A	17	72.5203	Not available		N/A		-			72.5203	72.5226	1	3.00149	rsm10000000001	0		0	0	0	0	0	x	x	x	x	x	x	0	0	0	0	x	x	x	x	x	x	0	0	x
148	https://genenetwork.org/show_trait?trait_id=ENSMUSG00000117283&dataset=UTHSC_BXD_Young_Adult_Eye_RNAseq_TPM_Log	mouse	BXD	UTHSC_BXD_Young_Adult_Eye_RNAseq_TPM_Log	ENSMUSG00000117283	AC154679.4	predicted gene 4471		N/A	17	55.2477	Not available		N/A		+			55.2477	55.2486	8	100.208	rs49833803	7.60021		0.00603333	0	0	0	0	x	x	x	x	x	x	0	0	0	0	x	x	x	x	x	x	0	0	x
149	https://genenetwork.org/show_trait?trait_id=ENSMUSG00000117233&dataset=UTHSC_BXD_Young_Adult_Eye_RNAseq_TPM_Log	mouse	BXD	UTHSC_BXD_Young_Adult_Eye_RNAseq_TPM_Log	ENSMUSG00000117233	AC154721.1	predicted gene 36594		N/A	17	69.8938	Not available		N/A		-			69.8938	69.924	19	32.3277	rsm10002112819	13.2357		0.0737573	0	0	0	0	x	x	x	x	x	x	0	0	0	0	x	x	x	x	x	x	0	0	x
150	https://genenetwork.org/show_trait?trait_id=ENSMUSG00000117014&dataset=UTHSC_BXD_Young_Adult_Eye_RNAseq_TPM_Log	mouse	BXD	UTHSC_BXD_Young_Adult_Eye_RNAseq_TPM_Log	ENSMUSG00000117014	AC154779.1	predicted gene 9300		N/A	17	63.7018	Not available		N/A		-			63.7018	63.7025	17	53.3331	rs33649718	9.80448		0.0590867	0	0	0.4055	0.573464	x	x	x	x	x	x	0	0	0	0	x	x	x	x	x	x	0	0	x
151	https://genenetwork.org/show_trait?trait_id=ENSMUSG00000117060&dataset=UTHSC_BXD_Young_Adult_Eye_RNAseq_TPM_Log	mouse	BXD	UTHSC_BXD_Young_Adult_Eye_RNAseq_TPM_Log	ENSMUSG00000117060	AC154779.2	predicted gene 7253		N/A	17	63.6276	Not available		N/A		-			63.6276	63.628	2	80.2906	rsm10029069993	15.4159		0.110909	0	0	0	0	x	x	x	x	x	x	0	0	0	0	x	x	x	x	x	x	0	0	x
152	https://genenetwork.org/show_trait?trait_id=ENSMUSG00000117225&dataset=UTHSC_BXD_Young_Adult_Eye_RNAseq_TPM_Log	mouse	BXD	UTHSC_BXD_Young_Adult_Eye_RNAseq_TPM_Log	ENSMUSG00000117225	AC154779.3	predicted gene 49862		N/A	17	63.6219	Not available		N/A		-			63.6219	63.6223	1	3.00149	rsm10000000001	0		0	0	0	0	0	x	x	x	x	x	x	0	0	0	0	x	x	x	x	x	x	0	0	x
153	https://genenetwork.org/show_trait?trait_id=ENSMUSG00000117256&dataset=UTHSC_BXD_Young_Adult_Eye_RNAseq_TPM_Log	mouse	BXD	UTHSC_BXD_Young_Adult_Eye_RNAseq_TPM_Log	ENSMUSG00000117256	AC154779.4	predicted gene 5497		N/A	17	63.5709	Not available		N/A		+			63.5709	63.5712	8	88.1732	rs33390723	7.51796		0.014864	0	0	0.326	0.461034	x	x	x	x	x	x	0	0	0	0	x	x	x	x	x	x	0	0	x
154	https://genenetwork.org/show_trait?trait_id=ENSMUSG00000117178&dataset=UTHSC_BXD_Young_Adult_Eye_RNAseq_TPM_Log	mouse	BXD	UTHSC_BXD_Young_Adult_Eye_RNAseq_TPM_Log	ENSMUSG00000117178	AC154787.1	predicted gene 49852		N/A	17	59.6566	Not available		N/A		+			59.6566	59.6571	1	3.00149	rsm10000000001	0		0	0	0	0	0	x	x	x	x	x	x	0	0	0	0	x	x	x	x	x	x	0	0	x
155	https://genenetwork.org/show_trait?trait_id=ENSMUSG00000117184&dataset=UTHSC_BXD_Young_Adult_Eye_RNAseq_TPM_Log	mouse	BXD	UTHSC_BXD_Young_Adult_Eye_RNAseq_TPM_Log	ENSMUSG00000117184	AC154787.2	predicted gene 49851		N/A	17	59.5991	Not available		N/A		+			59.5991	59.5996	1	3.00149	rsm10000000001	0		0	0	0	0	0	x	x	x	x	x	x	0	0	0	0	x	x	x	x	x	x	0	0	x
156	https://genenetwork.org/show_trait?trait_id=ENSMUSG00000117553&dataset=UTHSC_BXD_Young_Adult_Eye_RNAseq_TPM_Log	mouse	BXD	UTHSC_BXD_Young_Adult_Eye_RNAseq_TPM_Log	ENSMUSG00000117553	AC154842.1	predicted gene 4711		N/A	17	77.6866	Not available		N/A		-			77.6866	77.6873	1	3.00149	rsm10000000001	0		0	0	0	0	0	x	x	x	x	x	x	0	0	0	0	x	x	x	x	x	x	0	0	x
157	https://genenetwork.org/show_trait?trait_id=ENSMUSG00000117496&dataset=UTHSC_BXD_Young_Adult_Eye_RNAseq_TPM_Log	mouse	BXD	UTHSC_BXD_Young_Adult_Eye_RNAseq_TPM_Log	ENSMUSG00000117496	AC157594.1	predicted gene 50042		N/A	17	81.2464	Not available		N/A		-			81.2464	81.2467	1	3.00149	rsm10000000001	0		0.00453333	0	0	0	0	x	x	x	x	x	x	0	0	0	0	x	x	x	x	x	x	0	0	x
158	https://genenetwork.org/show_trait?trait_id=ENSMUSG00000117558&dataset=UTHSC_BXD_Young_Adult_Eye_RNAseq_TPM_Log	mouse	BXD	UTHSC_BXD_Young_Adult_Eye_RNAseq_TPM_Log	ENSMUSG00000117558	AC157594.2	predicted gene 50043		N/A	17	81.2973	Not available		N/A		-			81.2973	81.2977	3	129.038	rs30548532	5.87542		0.01992	0	0	0.792	1.12006	x	x	x	x	x	x	0	0	0	0	x	x	x	x	x	x	0	0	x
159	https://genenetwork.org/show_trait?trait_id=ENSMUSG00000117257&dataset=UTHSC_BXD_Young_Adult_Eye_RNAseq_TPM_Log	mouse	BXD	UTHSC_BXD_Young_Adult_Eye_RNAseq_TPM_Log	ENSMUSG00000117257	AC159187.1	predicted gene 4948		N/A	17	73.8704	Not available		N/A		-			73.8704	73.8714	13	118.3	rsm10000016546	6.71322		0.02594	0	0	0	0	x	x	x	x	x	x	0	0	0	0	x	x	x	x	x	x	0	0	x
160	https://genenetwork.org/show_trait?trait_id=ENSMUSG00000117170&dataset=UTHSC_BXD_Young_Adult_Eye_RNAseq_TPM_Log	mouse	BXD	UTHSC_BXD_Young_Adult_Eye_RNAseq_TPM_Log	ENSMUSG00000117170	AC161258.1	predicted gene 19197		N/A	17	52.009	Not available		N/A		+			52.009	52.0096	1	3.00149	rsm10000000001	0		0	0	0	0	0	x	x	x	x	x	x	0	0	0	0	x	x	x	x	x	x	0	0	x
161	https://genenetwork.org/show_trait?trait_id=ENSMUSG00000117175&dataset=UTHSC_BXD_Young_Adult_Eye_RNAseq_TPM_Log	mouse	BXD	UTHSC_BXD_Young_Adult_Eye_RNAseq_TPM_Log	ENSMUSG00000117175	AC161258.2	predicted gene 20098		N/A	17	51.8827	Not available		N/A		+			51.8827	51.9653	15	32.4741	rsm10000018382	11.0756		0.0490707	0	0	0.1385	0.0205061	x	x	x	x	x	x	0	0	0	0	x	x	x	x	x	x	0	0	x
162	https://genenetwork.org/show_trait?trait_id=ENSMUSG00000117203&dataset=UTHSC_BXD_Young_Adult_Eye_RNAseq_TPM_Log	mouse	BXD	UTHSC_BXD_Young_Adult_Eye_RNAseq_TPM_Log	ENSMUSG00000117203	AC161379.1	predicted gene 4701		N/A	17	64.8762	Not available		N/A		+			64.8762	64.8769	1	3.00149	rsm10000000001	0		0	0	0	0	0	x	x	x	x	x	x	0	0	0	0	x	x	x	x	x	x	0	0	x
163	https://genenetwork.org/show_trait?trait_id=ENSMUSG00000117211&dataset=UTHSC_BXD_Young_Adult_Eye_RNAseq_TPM_Log	mouse	BXD	UTHSC_BXD_Young_Adult_Eye_RNAseq_TPM_Log	ENSMUSG00000117211	AC162800.1	predicted gene 49917		N/A	17	53.7345	Not available		N/A		+			53.7345	53.7349	1	3.00149	rsm10000000001	0		0	0	0	0	0	x	x	x	x	x	x	0	0	0	0	x	x	x	x	x	x	0	0	x
164	https://genenetwork.org/show_trait?trait_id=ENSMUSG00000117031&dataset=UTHSC_BXD_Young_Adult_Eye_RNAseq_TPM_Log	mouse	BXD	UTHSC_BXD_Young_Adult_Eye_RNAseq_TPM_Log	ENSMUSG00000117031	AC162923.1	predicted gene 49882		N/A	17	74.1643	Not available		N/A		-			74.1643	74.1646	11	89.668	rsm10000014374	12.9084		0.553257	1.325	1.87383	0.757	1.07056	x	x	x	x	x	x	0	0	0	0	x	x	x	x	x	x	0	0	x
165	https://genenetwork.org/show_trait?trait_id=ENSMUSG00000117539&dataset=UTHSC_BXD_Young_Adult_Eye_RNAseq_TPM_Log	mouse	BXD	UTHSC_BXD_Young_Adult_Eye_RNAseq_TPM_Log	ENSMUSG00000117539	AC164555.1	predicted gene 4710		N/A	17	75.861	Not available		N/A		+			75.861	75.889	10	119.802	rsm10000012838	12.6285		0.383535	0.2055	0.290621	0.7475	0.600334	x	x	x	x	x	x	0.7075	0.497096	0	0	x	x	x	x	x	x	0.054	0.0763675	x
166	https://genenetwork.org/show_trait?trait_id=ENSMUSG00000117124&dataset=UTHSC_BXD_Young_Adult_Eye_RNAseq_TPM_Log	mouse	BXD	UTHSC_BXD_Young_Adult_Eye_RNAseq_TPM_Log	ENSMUSG00000117124	AC165264.1	predicted gene 49895		N/A	17	69.7669	Not available		N/A		-			69.7669	69.776	11	43.2933	rsm10000013560	11.2088		0.01714	0	0	0	0	x	x	x	x	x	x	0	0	0	0	x	x	x	x	x	x	0	0	x
167	https://genenetwork.org/show_trait?trait_id=ENSMUSG00000117412&dataset=UTHSC_BXD_Young_Adult_Eye_RNAseq_TPM_Log	mouse	BXD	UTHSC_BXD_Young_Adult_Eye_RNAseq_TPM_Log	ENSMUSG00000117412	AC165360.1	predicted gene 49979		N/A	17	84.7848	Not available		N/A		+			84.7848	84.7886	1	3.00149	rsm10000000001	0		0	0	0	0	0	x	x	x	x	x	x	0	0	0	0	x	x	x	x	x	x	0	0	x
168	https://genenetwork.org/show_trait?trait_id=ENSMUSG00000117111&dataset=UTHSC_BXD_Young_Adult_Eye_RNAseq_TPM_Log	mouse	BXD	UTHSC_BXD_Young_Adult_Eye_RNAseq_TPM_Log	ENSMUSG00000117111	AC165960.1	tumor protein, translationally-controlled, pseudogene 7		N/A	17	53.4666	Not available		N/A		-			53.4666	53.4673	14	36.8637	rsm10000017180	5.0754		0.00946	0	0	0	0	x	x	x	x	x	x	0	0	0	0	x	x	x	x	x	x	0	0	x
169	https://genenetwork.org/show_trait?trait_id=ENSMUSG00000117128&dataset=UTHSC_BXD_Young_Adult_Eye_RNAseq_TPM_Log	mouse	BXD	UTHSC_BXD_Young_Adult_Eye_RNAseq_TPM_Log	ENSMUSG00000117128	AC165960.2	predicted gene 49915		N/A	17	53.4961	Not available		N/A		-			53.4961	53.5009	1	3.00149	rsm10000000001	0		0	0	0	0	0	x	x	x	x	x	x	0	0	0	0	x	x	x	x	x	x	0	0	x
170	https://genenetwork.org/show_trait?trait_id=ENSMUSG00000117114&dataset=UTHSC_BXD_Young_Adult_Eye_RNAseq_TPM_Log	mouse	BXD	UTHSC_BXD_Young_Adult_Eye_RNAseq_TPM_Log	ENSMUSG00000117114	AC166058.1	predicted gene 49867		N/A	17	65.6613	Not available		N/A		-			65.6613	65.6616	1	3.00149	rsm10000000001	0		0	0	0	0	0	x	x	x	x	x	x	0	0	0	0	x	x	x	x	x	x	0	0	x
171	https://genenetwork.org/show_trait?trait_id=ENSMUSG00000117086&dataset=UTHSC_BXD_Young_Adult_Eye_RNAseq_TPM_Log	mouse	BXD	UTHSC_BXD_Young_Adult_Eye_RNAseq_TPM_Log	ENSMUSG00000117086	AC169506.1	predicted gene 31328		N/A	17	74.3276	Not available		N/A		-			74.3276	74.3277	4	11.6494	rsm10000004700	6.09065		0.0615907	0	0	0	0	x	x	x	x	x	x	0	0	0	0	x	x	x	x	x	x	0	0	x
172	https://genenetwork.org/show_trait?trait_id=ENSMUSG00000117150&dataset=UTHSC_BXD_Young_Adult_Eye_RNAseq_TPM_Log	mouse	BXD	UTHSC_BXD_Young_Adult_Eye_RNAseq_TPM_Log	ENSMUSG00000117150	AC169506.2	predicted gene 9351		N/A	17	74.332	Not available		N/A		-			74.332	74.3325	4	18.5491	rs32878067	14.7143		0.0465333	0	0	0	0	x	x	x	x	x	x	0.344	0.486489	0	0	x	x	x	x	x	x	0	0	x
173	https://genenetwork.org/show_trait?trait_id=ENSMUSG00000117202&dataset=UTHSC_BXD_Young_Adult_Eye_RNAseq_TPM_Log	mouse	BXD	UTHSC_BXD_Young_Adult_Eye_RNAseq_TPM_Log	ENSMUSG00000117202	AC169506.3	predicted gene 9349		N/A	17	74.3295	Not available		N/A		-			74.3295	74.3299	6	142.469	rsm10000008384	13.3793		0.157093	0	0	0.214	0.302642	x	x	x	x	x	x	0	0	0.181	0.255973	x	x	x	x	x	x	0.18	0.254558	x
174	https://genenetwork.org/show_trait?trait_id=ENSMUSG00000045019&dataset=UTHSC_BXD_Young_Adult_Eye_RNAseq_TPM_Log	mouse	BXD	UTHSC_BXD_Young_Adult_Eye_RNAseq_TPM_Log	ENSMUSG00000045019	Acer1	alkaline ceramidase 1		N/A	17	56.9535	2310024P18Rik, AI662009, Alkcdase1, Asah3, Cer1	171168	N/A		-			56.9535	56.9821	12	73.8336	rsm10000015229	11.0853		0.133991	0.319	0.451134	0.036	0.0509117	x	x	x	x	x	x	0.229	0.236174	0.544	0.769332	x	x	x	x	x	x	0.027	0.0381838	x
175	https://genenetwork.org/show_trait?trait_id=ENSMUSG00000024207&dataset=UTHSC_BXD_Young_Adult_Eye_RNAseq_TPM_Log	mouse	BXD	UTHSC_BXD_Young_Adult_Eye_RNAseq_TPM_Log	ENSMUSG00000024207	Acsbg2	acyl-CoA synthetase bubblegum family member 2		N/A	17	56.8431	Bgr	328845	N/A		-			56.8431	56.8744	13	39.2994	rsm10000015781	16.628		0.300021	0	0	0.3245	0.458912	x	x	x	x	x	x	0.216	0.141421	0.4455	0.630032	x	x	x	x	x	x	0.1995	0.282136	x
176	https://genenetwork.org/show_trait?trait_id=ENSMUSG00000004730&dataset=UTHSC_BXD_Young_Adult_Eye_RNAseq_TPM_Log	mouse	BXD	UTHSC_BXD_Young_Adult_Eye_RNAseq_TPM_Log	ENSMUSG00000004730	Adgre1	adhesion G protein-coupled receptor E1		N/A	17	57.3587	DD7A57, EGFTM7, Emr1, F4/80, Gpf480, Ly71, TM7LN3	13733	N/A		+			57.3587	57.4835	9	96.4024	rsm10000011708	15.5311		2.07929	2.3565	0.105359	1.9165	0.127986	x	x	x	x	x	x	2.051	0.398808	1.761	0.750947	x	x	x	x	x	x	1.6055	0.689429	x
177	https://genenetwork.org/show_trait?trait_id=ENSMUSG00000032915&dataset=UTHSC_BXD_Young_Adult_Eye_RNAseq_TPM_Log	mouse	BXD	UTHSC_BXD_Young_Adult_Eye_RNAseq_TPM_Log	ENSMUSG00000032915	Adgre4	adhesion G protein-coupled receptor E4		N/A	17	55.75	D17Ertd479e, Egftm7, Emr4, Fire, Gpr127	52614	N/A		+			55.75	55.8537	2	98.1091	rsm10000029445	14.8013		0.763573	0.8665	0.236881	0.981	0.0127279	x	x	x	x	x	x	0.993	0.408708	0.815	0.255973	x	x	x	x	x	x	0.943	0.0608112	x
178	https://genenetwork.org/show_trait?trait_id=ENSMUSG00000091636&dataset=UTHSC_BXD_Young_Adult_Eye_RNAseq_TPM_Log	mouse	BXD	UTHSC_BXD_Young_Adult_Eye_RNAseq_TPM_Log	ENSMUSG00000091636	Akain1	A kinase (PRKA) anchor inhibitor 1		N/A	17	69.4393	A330050F15Rik	320722	N/A		+			69.4393	69.4892	12	29.4396	rsm10000014868	14.1027		4.12906	3.856	0.111723	4.5725	0.0883884	x	x	x	x	x	x	4.274	0.606698	3.627	0.21496	x	x	x	x	x	x	4.2515	0.126572	x
179	https://genenetwork.org/show_trait?trait_id=ENSMUSG00000117009&dataset=UTHSC_BXD_Young_Adult_Eye_RNAseq_TPM_Log	mouse	BXD	UTHSC_BXD_Young_Adult_Eye_RNAseq_TPM_Log	ENSMUSG00000117009	AL592112.1	predicted gene 41597		N/A	17	50.2351	Not available		N/A		-			50.2351	50.2366	7	17.1341	rs36485889	3.49575		0.00751333	0	0	0	0	x	x	x	x	x	x	0	0	0	0	x	x	x	x	x	x	0	0	x
180	https://genenetwork.org/show_trait?trait_id=ENSMUSG00000055471&dataset=UTHSC_BXD_Young_Adult_Eye_RNAseq_TPM_Log	mouse	BXD	UTHSC_BXD_Young_Adult_Eye_RNAseq_TPM_Log	ENSMUSG00000055471	Alk	anaplastic lymphoma kinase		N/A	17	71.869	CD246, Tcrz	11682	N/A		-			71.869	72.6046	10	44.3064	rs13480601	10.9864		3.12383	2.809	0.192333	3.2695	0.0304056	x	x	x	x	x	x	3.09	0.11738	2.8835	0.116673	x	x	x	x	x	x	3.189	0.00282843	x
181	https://genenetwork.org/show_trait?trait_id=ENSMUSG00000002661&dataset=UTHSC_BXD_Young_Adult_Eye_RNAseq_TPM_Log	mouse	BXD	UTHSC_BXD_Young_Adult_Eye_RNAseq_TPM_Log	ENSMUSG00000002661	Alkbh7	alkB homolog 7		N/A	17	56.9973	2310045B01Rik, 2510008E23Rik, Abh7, Spata11	66400	N/A		+			56.9973	56.9993	14	26.765	rsm10000017128	12.5878		5.63056	5.2505	0.837922	5.3335	0.0247487	x	x	x	x	x	x	5.4875	0.275065	5.617	0.243245	x	x	x	x	x	x	5.669	0.118794	x
182	https://genenetwork.org/show_trait?trait_id=ENSMUSG00000034647&dataset=UTHSC_BXD_Young_Adult_Eye_RNAseq_TPM_Log	mouse	BXD	UTHSC_BXD_Young_Adult_Eye_RNAseq_TPM_Log	ENSMUSG00000034647	Ankrd12	ankyrin repeat domain 12		N/A	17	65.9657	2900001A12Rik, AI447928, ANCO2, AV347965, GAC1, mKIAA0874	106585	N/A		-			65.9657	66.0771	15	60.0387	rs47695923	11.3523		5.22914	5.095	0.142836	5.7825	0.0700036	x	x	x	x	x	x	5.4805	0.132229	5.0735	0.292035	x	x	x	x	x	x	5.3225	0.115258	x
183	https://genenetwork.org/show_trait?trait_id=ENSMUSG00000024043&dataset=UTHSC_BXD_Young_Adult_Eye_RNAseq_TPM_Log	mouse	BXD	UTHSC_BXD_Young_Adult_Eye_RNAseq_TPM_Log	ENSMUSG00000024043	Arhgap28	Rho GTPase activating protein 28		N/A	17	67.8427	AU044757, AW550892, E130310N06	268970	N/A		-			67.8427	68.0041	10	86.1012	rsm10000012495	13.0028		2.98848	3.0535	0.226981	3.571	0.019799	x	x	x	x	x	x	3.0255	0.142128	2.7645	0.0374767	x	x	x	x	x	x	3.013	0.0947523	x
184	https://genenetwork.org/show_trait?trait_id=ENSMUSG00000054901&dataset=UTHSC_BXD_Young_Adult_Eye_RNAseq_TPM_Log	mouse	BXD	UTHSC_BXD_Young_Adult_Eye_RNAseq_TPM_Log	ENSMUSG00000054901	Arhgef33	Rho guanine nucleotide exchange factor (GEF) 33		N/A	17	80.3074	Gm941	381112	N/A		+			80.3074	80.4001	14	22.5356	rsm10000017118	15.758		3.23285	3.489	0.00424264	2.931	0.162635	x	x	x	x	x	x	3.3555	0.354261	3.0625	0.634275	x	x	x	x	x	x	3.1125	0.317491	x
185	https://genenetwork.org/show_trait?trait_id=ENSMUSG00000073380&dataset=UTHSC_BXD_Young_Adult_Eye_RNAseq_TPM_Log	mouse	BXD	UTHSC_BXD_Young_Adult_Eye_RNAseq_TPM_Log	ENSMUSG00000073380	Arrdc5	arrestin domain containing 5		N/A	17	56.2941	1700013E09Rik	76920	N/A		-			56.2941	56.3003	1	192.746	rsm10000002464	12.4673		1.55051	2.172	0.200818	0.6935	0.553665	x	x	x	x	x	x	1.4865	0.785596	1.8565	0.651245	x	x	x	x	x	x	0.7295	0.518309	x
186	https://genenetwork.org/show_trait?trait_id=ENSMUSG00000059811&dataset=UTHSC_BXD_Young_Adult_Eye_RNAseq_TPM_Log	mouse	BXD	UTHSC_BXD_Young_Adult_Eye_RNAseq_TPM_Log	ENSMUSG00000059811	Atl2	atlastin GTPase 2		N/A	17	79.8484	2010110I21Rik, AA407293, AV334690, Aip2, Arl6ip2	56298	N/A		-			79.8484	79.8961	1	192.746	rsm10000002464	16.3133		5.06502	5.2195	0.0487904	5.1895	0.108187	x	x	x	x	x	x	5.176	0.0155564	5.0925	0.119501	x	x	x	x	x	x	4.9085	0.00636396	x
187	https://genenetwork.org/show_trait?trait_id=ENSMUSG00000073377&dataset=UTHSC_BXD_Young_Adult_Eye_RNAseq_TPM_Log	mouse	BXD	UTHSC_BXD_Young_Adult_Eye_RNAseq_TPM_Log	ENSMUSG00000073377	AU016765	expressed sequence AU016765		N/A	17	64.5141	Not available	100043582	N/A		-			64.5141	64.5557	14	45.9917	rs50530980	7.61834		0.00717333	0	0	0	0	x	x	x	x	x	x	0	0	0	0	x	x	x	x	x	x	0	0	x
188	https://genenetwork.org/show_trait?trait_id=ENSMUSG00000067103&dataset=UTHSC_BXD_Young_Adult_Eye_RNAseq_TPM_Log	mouse	BXD	UTHSC_BXD_Young_Adult_Eye_RNAseq_TPM_Log	ENSMUSG00000067103	AY702103	cDNA sequence AY702103		N/A	17	50.2392	STDP2	446210	N/A		+			50.2392	50.2463	1	3.00149	rsm10000000001	0		0	0	0	0	0	x	x	x	x	x	x	0	0	0	0	x	x	x	x	x	x	0	0	x
189	https://genenetwork.org/show_trait?trait_id=ENSMUSG00000024073&dataset=UTHSC_BXD_Young_Adult_Eye_RNAseq_TPM_Log	mouse	BXD	UTHSC_BXD_Young_Adult_Eye_RNAseq_TPM_Log	ENSMUSG00000024073	Birc6	baculoviral IAP repeat-containing 6		N/A	17	74.5283	A430032G04Rik, A430040A19Rik, AA501170, Bruce, D630005A10Rik, mKIAA1289	12211	N/A		+			74.5283	74.7034	8	111.635	rsm10000010630	10.0537		4.25186	4.1495	0.00494975	4.682	0.0268701	x	x	x	x	x	x	4.326	0.0254558	4.126	0.181019	x	x	x	x	x	x	4.426	0.00848528	x
190	https://genenetwork.org/show_trait?trait_id=ENSMUSG00000073374&dataset=UTHSC_BXD_Young_Adult_Eye_RNAseq_TPM_Log	mouse	BXD	UTHSC_BXD_Young_Adult_Eye_RNAseq_TPM_Log	ENSMUSG00000073374	C030034I22Rik	RIKEN cDNA C030034I22 gene		N/A	17	69.4174	Not available	77533	N/A		+			69.4174	69.4216	1	3.00149	rsm10000000001	0		0	0	0	0	0	x	x	x	x	x	x	0	0	0	0	x	x	x	x	x	x	0	0	x
191	https://genenetwork.org/show_trait?trait_id=ENSMUSG00000112121&dataset=UTHSC_BXD_Young_Adult_Eye_RNAseq_TPM_Log	mouse	BXD	UTHSC_BXD_Young_Adult_Eye_RNAseq_TPM_Log	ENSMUSG00000112121	C230072F16Rik	RIKEN cDNA C230072F16 gene		N/A	17	80.8968	Not available	320784	N/A		+			80.8968	80.933	18	89.5117	rsm10000020810	7.71983		1.04236	2.1775	0.371231	1.154	0.234759	x	x	x	x	x	x	0.9015	0.658316	1.1615	0.861963	x	x	x	x	x	x	1.2725	0.439113	x
192	https://genenetwork.org/show_trait?trait_id=ENSMUSG00000102212&dataset=UTHSC_BXD_Young_Adult_Eye_RNAseq_TPM_Log	mouse	BXD	UTHSC_BXD_Young_Adult_Eye_RNAseq_TPM_Log	ENSMUSG00000102212	C230085N15Rik	RIKEN cDNA C230085N15 gene		N/A	17	51.7573	Not available	320556	N/A		-			51.7573	51.7616	1	3.00149	rsm10000000001	0		0	0	0	0	0	x	x	x	x	x	x	0	0	0	0	x	x	x	x	x	x	0	0	x
193	https://genenetwork.org/show_trait?trait_id=ENSMUSG00000024164&dataset=UTHSC_BXD_Young_Adult_Eye_RNAseq_TPM_Log	mouse	BXD	UTHSC_BXD_Young_Adult_Eye_RNAseq_TPM_Log	ENSMUSG00000024164	C3	complement component 3		N/A	17	57.204	AI255234, ASP, HSEMSF, Plp	12266	N/A		-			57.204	57.2281	9	95.2548	rsm10000011685	17.1413		4.51131	5.0895	0.502753	4.658	0.223446	x	x	x	x	x	x	4.116	0.362039	4.5615	0.50841	x	x	x	x	x	x	3.453	0.411536	x
194	https://genenetwork.org/show_trait?trait_id=ENSMUSG00000097254&dataset=UTHSC_BXD_Young_Adult_Eye_RNAseq_TPM_Log	mouse	BXD	UTHSC_BXD_Young_Adult_Eye_RNAseq_TPM_Log	ENSMUSG00000097254	C430042M11Rik	RIKEN cDNA C430042M11 gene		N/A	17	83.8517	Not available	320021	N/A		-			83.8517	83.8544	17	83.7022	rsm10000020121	137.07		1.75682	3.5595	0.345775	0	0	x	x	x	x	x	x	3.481	0.762261	0	0	x	x	x	x	x	x	3.097	0.644881	x
195	https://genenetwork.org/show_trait?trait_id=ENSMUSG00000071037&dataset=UTHSC_BXD_Young_Adult_Eye_RNAseq_TPM_Log	mouse	BXD	UTHSC_BXD_Young_Adult_Eye_RNAseq_TPM_Log	ENSMUSG00000071037	Camkmt	calmodulin-lysine N-methyltransferase		N/A	17	85.0906	1700106N22Rik, AI480743, AV099781, CLNMT, CaM, KMT	73582	N/A		+			85.0906	85.4586	2	155.235	rs27310903	9.37021		4.80872	4.642	0.0169706	5.393	0.19799	x	x	x	x	x	x	4.859	0.0452548	4.601	0.0919239	x	x	x	x	x	x	4.8715	0.0615183	x
196	https://genenetwork.org/show_trait?trait_id=ENSMUSG00000043705&dataset=UTHSC_BXD_Young_Adult_Eye_RNAseq_TPM_Log	mouse	BXD	UTHSC_BXD_Young_Adult_Eye_RNAseq_TPM_Log	ENSMUSG00000043705	Capn13	calpain 13		N/A	17	73.3065	CANP, 13, Gm943	381122	N/A		-			73.3065	73.4009	17	71.7907	rsm10000019856	12.2583		1.82234	1.538	0.0438406	2.4315	0.154856	x	x	x	x	x	x	2.381	0.736805	1.985	0.226274	x	x	x	x	x	x	2.0295	0.20294	x
197	https://genenetwork.org/show_trait?trait_id=ENSMUSG00000040828&dataset=UTHSC_BXD_Young_Adult_Eye_RNAseq_TPM_Log	mouse	BXD	UTHSC_BXD_Young_Adult_Eye_RNAseq_TPM_Log	ENSMUSG00000040828	Catsperd	cation channel sperm associated auxiliary subunit delta		N/A	17	56.6281	4921529N20Rik, 4933402B14Rik, 619718, AW045609, Gm6095, Tmem146	106757	N/A		+			56.6281	56.6645	9	124.379	rsm10000012000	9.65812		1.69825	1.7895	0.433456	1.6265	0.289207	x	x	x	x	x	x	1.328	0.456791	1.1365	0.4179	x	x	x	x	x	x	1.679	0.00848528	x
198	https://genenetwork.org/show_trait?trait_id=ENSMUSG00000019489&dataset=UTHSC_BXD_Young_Adult_Eye_RNAseq_TPM_Log	mouse	BXD	UTHSC_BXD_Young_Adult_Eye_RNAseq_TPM_Log	ENSMUSG00000019489	Cd70	CD70 antigen		N/A	17	57.146	CD27LG, Cd27l, Tnfsf7, Tnlg8a	21948	N/A		-			57.146	57.1498	14	116.007	rs3722416	13.4523		0.231188	0.4795	0.678115	0.3325	0.470226	x	x	x	x	x	x	0.0855	0.120915	0	0	x	x	x	x	x	x	0	0	x
199	https://genenetwork.org/show_trait?trait_id=ENSMUSG00000036533&dataset=UTHSC_BXD_Young_Adult_Eye_RNAseq_TPM_Log	mouse	BXD	UTHSC_BXD_Young_Adult_Eye_RNAseq_TPM_Log	ENSMUSG00000036533	Cdc42ep3	CDC42 effector protein (Rho GTPase binding) 3		N/A	17	79.3337	3200001F04Rik, AA986861, Borg2, Cep3, UB1	260409	N/A		-			79.3337	79.3551	1	189.054	rsm10000002399	12.4517		4.79014	4.962	0.145664	4.8095	0.10253	x	x	x	x	x	x	4.4	0.404465	4.768	0.0240416	x	x	x	x	x	x	4.748	0.205061	x
200	https://genenetwork.org/show_trait?trait_id=ENSMUSG00000033966&dataset=UTHSC_BXD_Young_Adult_Eye_RNAseq_TPM_Log	mouse	BXD	UTHSC_BXD_Young_Adult_Eye_RNAseq_TPM_Log	ENSMUSG00000033966	Cdkl4	cyclin-dependent kinase-like 4		N/A	17	80.5236	AU067824, Gm942	381113	N/A		-			80.5236	80.5778	2	14.9002	rsm10000002524	13.9239		1.61675	1.0485	0.789838	1.522	0.427092	x	x	x	x	x	x	1.904	0.0820244	1.3785	0.374059	x	x	x	x	x	x	1.5075	0.408001	x
201	https://genenetwork.org/show_trait?trait_id=ENSMUSG00000024081&dataset=UTHSC_BXD_Young_Adult_Eye_RNAseq_TPM_Log	mouse	BXD	UTHSC_BXD_Young_Adult_Eye_RNAseq_TPM_Log	ENSMUSG00000024081	Cebpz	CCAAT/enhancer binding protein zeta		N/A	17	78.919	AI848081, CBF2, Cbf, Cebpars1	12607	N/A		-			78.919	78.9371	17	78.9145	rsm10000019995	29.5393		5.12274	5.255	0.151321	5.19	0.0240416	x	x	x	x	x	x	5.439	0.200818	5.084	0.145664	x	x	x	x	x	x	5.06	0.0551543	x
202	https://genenetwork.org/show_trait?trait_id=ENSMUSG00000062691&dataset=UTHSC_BXD_Young_Adult_Eye_RNAseq_TPM_Log	mouse	BXD	UTHSC_BXD_Young_Adult_Eye_RNAseq_TPM_Log	ENSMUSG00000062691	Cebpzos	CCAAT/enhancer binding protein (C/EBP), zeta, opposite strand		N/A	17	78.9165	1110001A16Rik	68554	N/A		+			78.9165	78.9203	17	78.9145	rsm10000019995	12.7203		3.09795	3.203	0.250316	2.989	0.520431	x	x	x	x	x	x	2.8905	1.57473	2.951	0.479418	x	x	x	x	x	x	3.1635	0.154856	x
203	https://genenetwork.org/show_trait?trait_id=ENSMUSG00000002835&dataset=UTHSC_BXD_Young_Adult_Eye_RNAseq_TPM_Log	mouse	BXD	UTHSC_BXD_Young_Adult_Eye_RNAseq_TPM_Log	ENSMUSG00000002835	Chaf1a	chromatin assembly factor 1, subunit A (p150)		N/A	17	56.0404	AL023013, AL024058, CAF1, Cac1p	27221	N/A		+			56.0404	56.0723	3	19.4925	rsm10000003846	22.3098		2.3943	2.3785	0.156271	2.182	0.0480833	x	x	x	x	x	x	2.6505	0.00919239	2.0345	0.150614	x	x	x	x	x	x	2.498	0.0777818	x
204	https://genenetwork.org/show_trait?trait_id=ENSMUSG00000105147&dataset=UTHSC_BXD_Young_Adult_Eye_RNAseq_TPM_Log	mouse	BXD	UTHSC_BXD_Young_Adult_Eye_RNAseq_TPM_Log	ENSMUSG00000105147	Ckb-ps1	creatine kinase, brain, pseudogene 1		N/A	17	53.941	Gm19674	100503400	N/A		-			53.941	53.9421	10	115.789	rsm10000012768	3.79621		0.0035	0	0	0	0	x	x	x	x	x	x	0	0	0	0	x	x	x	x	x	x	0	0	x
205	https://genenetwork.org/show_trait?trait_id=ENSMUSG00000106327&dataset=UTHSC_BXD_Young_Adult_Eye_RNAseq_TPM_Log	mouse	BXD	UTHSC_BXD_Young_Adult_Eye_RNAseq_TPM_Log	ENSMUSG00000106327	Ckb-ps2	creatine kinase, brain, pseudogene 2		N/A	17	53.7461	Ckps1	12706	N/A		+			53.7461	53.7471	1	3.00149	rsm10000000001	0		0	0	0	0	0	x	x	x	x	x	x	0	0	0	0	x	x	x	x	x	x	0	0	x
206	https://genenetwork.org/show_trait?trait_id=ENSMUSG00000024059&dataset=UTHSC_BXD_Young_Adult_Eye_RNAseq_TPM_Log	mouse	BXD	UTHSC_BXD_Young_Adult_Eye_RNAseq_TPM_Log	ENSMUSG00000024059	Clip4	CAP-GLY domain containing linker protein family, member 4		N/A	17	71.7685	1700024K14Rik, 1700074B05Rik, 4833417L20Rik, 5830409B12Rik, Rsnl2	78785	N/A		+			71.7685	71.8643	17	72.0935	rsm10000019860	24.0833		5.83161	5.789	0.103238	5.9435	0.0685894	x	x	x	x	x	x	5.9745	0.0417193	5.9565	0.224153	x	x	x	x	x	x	5.769	0.0169706	x
207	https://genenetwork.org/show_trait?trait_id=ENSMUSG00000002660&dataset=UTHSC_BXD_Young_Adult_Eye_RNAseq_TPM_Log	mouse	BXD	UTHSC_BXD_Young_Adult_Eye_RNAseq_TPM_Log	ENSMUSG00000002660	Clpp	caseinolytic mitochondrial matrix peptidase proteolytic subunit		N/A	17	56.9903	AU019820, D17Wsu160e	53895	N/A		+			56.9903	56.9962	14	26.765	rsm10000017128	15.7417		6.84195	6.745	0.0325269	6.6685	0.0855599	x	x	x	x	x	x	6.635	0.111723	6.588	0.0381838	x	x	x	x	x	x	6.8875	0.0700036	x
208	https://genenetwork.org/show_trait?trait_id=ENSMUSG00000038048&dataset=UTHSC_BXD_Young_Adult_Eye_RNAseq_TPM_Log	mouse	BXD	UTHSC_BXD_Young_Adult_Eye_RNAseq_TPM_Log	ENSMUSG00000038048	Cntnap5c	contactin associated protein-like 5C		N/A	17	57.7696	Caspr53, EG620292, Gm325	620292	N/A		+			57.7696	58.4104	X	103.261	rsm10000021619	12.1369		0.747816	0.534	0.13435	1.026	0.0678822	x	x	x	x	x	x	0.2275	0.210011	0.7165	0.307591	x	x	x	x	x	x	1.062	0.623668	x
209	https://genenetwork.org/show_trait?trait_id=ENSMUSG00000024248&dataset=UTHSC_BXD_Young_Adult_Eye_RNAseq_TPM_Log	mouse	BXD	UTHSC_BXD_Young_Adult_Eye_RNAseq_TPM_Log	ENSMUSG00000024248	Cox7a2l	cytochrome c oxidase subunit 7A2 like		N/A	17	83.5019	COX7AR, COX7RP, EB1, SIG81, SIG81, Silg81	20463	N/A		-			83.5019	83.5173	17	83.2122	rsm10000020081	70.0912		8.12105	8.395	0.0466691	7.8235	0.1393	x	x	x	x	x	x	8.3435	0.0176777	7.7235	0.00212132	x	x	x	x	x	x	8.4645	0.106773	x
210	https://genenetwork.org/show_trait?trait_id=ENSMUSG00000044279&dataset=UTHSC_BXD_Young_Adult_Eye_RNAseq_TPM_Log	mouse	BXD	UTHSC_BXD_Young_Adult_Eye_RNAseq_TPM_Log	ENSMUSG00000044279	Crb3	crumbs family member 3		N/A	17	57.0591	5730439B18, AU015179, AU041752	224912	N/A		+			57.0591	57.0659	2	70.9164	rs33660776	10.9941		4.07338	3.5125	0.140714	3.7035	0.21991	x	x	x	x	x	x	3.886	0.0353553	3.827	0.120208	x	x	x	x	x	x	4.275	0.0735391	x
211	https://genenetwork.org/show_trait?trait_id=ENSMUSG00000024074&dataset=UTHSC_BXD_Young_Adult_Eye_RNAseq_TPM_Log	mouse	BXD	UTHSC_BXD_Young_Adult_Eye_RNAseq_TPM_Log	ENSMUSG00000024074	Crim1	cysteine rich transmembrane BMP regulator 1 (chordin like)		N/A	17	78.2002	AU015004	50766	N/A		+			78.2002	78.3766	17	76.4192	rsm10000019921	34.5443		5.84791	6.009	0.151321	6.2655	0.228395	x	x	x	x	x	x	6.3065	0.0799031	5.4125	0.0770746	x	x	x	x	x	x	6.3045	0.0148492	x
212	https://genenetwork.org/show_trait?trait_id=ENSMUSG00000117100&dataset=UTHSC_BXD_Young_Adult_Eye_RNAseq_TPM_Log	mouse	BXD	UTHSC_BXD_Young_Adult_Eye_RNAseq_TPM_Log	ENSMUSG00000117100	CT009580.1	RIKEN cDNA A330072L02 gene		N/A	17	58.6803	Not available		N/A		-			58.6803	58.836	4	10.5596	rsm10000004693	10.8434		0.437875	0.432	0.61094	0.1	0.141421	x	x	x	x	x	x	0.3005	0.262337	0.4695	0.663973	x	x	x	x	x	x	1.0075	0.103945	x
213	https://genenetwork.org/show_trait?trait_id=ENSMUSG00000117298&dataset=UTHSC_BXD_Young_Adult_Eye_RNAseq_TPM_Log	mouse	BXD	UTHSC_BXD_Young_Adult_Eye_RNAseq_TPM_Log	ENSMUSG00000117298	CT009580.2	predicted gene 9284		N/A	17	58.8031	Not available		N/A		-			58.8031	58.8036	1	3.00149	rsm10000000001	0		0	0	0	0	0	x	x	x	x	x	x	0	0	0	0	x	x	x	x	x	x	0	0	x
214	https://genenetwork.org/show_trait?trait_id=ENSMUSG00000117090&dataset=UTHSC_BXD_Young_Adult_Eye_RNAseq_TPM_Log	mouse	BXD	UTHSC_BXD_Young_Adult_Eye_RNAseq_TPM_Log	ENSMUSG00000117090	CT009635.5	predicted gene 49921		N/A	17	55.3882	Not available		N/A		-			55.3882	55.3887	1	3.00149	rsm10000000001	0		0	0	0	0	0	x	x	x	x	x	x	0	0	0	0	x	x	x	x	x	x	0	0	x
215	https://genenetwork.org/show_trait?trait_id=ENSMUSG00000117121&dataset=UTHSC_BXD_Young_Adult_Eye_RNAseq_TPM_Log	mouse	BXD	UTHSC_BXD_Young_Adult_Eye_RNAseq_TPM_Log	ENSMUSG00000117121	CT009715.1	predicted gene 49902		N/A	17	70.891	Not available		N/A		-			70.891	70.8929	1	3.00149	rsm10000000001	0		0	0	0	0	0	x	x	x	x	x	x	0	0	0	0	x	x	x	x	x	x	0	0	x
216	https://genenetwork.org/show_trait?trait_id=ENSMUSG00000117156&dataset=UTHSC_BXD_Young_Adult_Eye_RNAseq_TPM_Log	mouse	BXD	UTHSC_BXD_Young_Adult_Eye_RNAseq_TPM_Log	ENSMUSG00000117156	CT009715.2	predicted gene 49904		N/A	17	70.9262	Not available		N/A		-			70.9262	70.9265	1	3.00149	rsm10000000001	0		0	0	0	0	0	x	x	x	x	x	x	0	0	0	0	x	x	x	x	x	x	0	0	x
217	https://genenetwork.org/show_trait?trait_id=ENSMUSG00000117316&dataset=UTHSC_BXD_Young_Adult_Eye_RNAseq_TPM_Log	mouse	BXD	UTHSC_BXD_Young_Adult_Eye_RNAseq_TPM_Log	ENSMUSG00000117316	CT009736.1	predicted gene 4946		N/A	17	54.5074	Not available		N/A		+			54.5074	54.5082	10	110.403	rs48923609	3.87659		0.00394667	0	0	0	0	x	x	x	x	x	x	0	0	0	0	x	x	x	x	x	x	0	0	x
218	https://genenetwork.org/show_trait?trait_id=ENSMUSG00000117275&dataset=UTHSC_BXD_Young_Adult_Eye_RNAseq_TPM_Log	mouse	BXD	UTHSC_BXD_Young_Adult_Eye_RNAseq_TPM_Log	ENSMUSG00000117275	CT010429.1	predicted gene 50047		N/A	17	71.6087	Not available		N/A		-			71.6087	71.6089	17	67.2978	rs29513371	16.1747		1.4899	0.9795	1.38522	2.7285	0.19304	x	x	x	x	x	x	2.6725	1.54079	0.862	1.21905	x	x	x	x	x	x	2.6295	1.70625	x
219	https://genenetwork.org/show_trait?trait_id=ENSMUSG00000117637&dataset=UTHSC_BXD_Young_Adult_Eye_RNAseq_TPM_Log	mouse	BXD	UTHSC_BXD_Young_Adult_Eye_RNAseq_TPM_Log	ENSMUSG00000117637	CT010429.2	predicted gene 30091		N/A	17	71.6128	Not available		N/A		-			71.6128	71.616	4	91.1213	rs13477838	11.7049		2.15423	2.452	0.135764	2.773	0.667509	x	x	x	x	x	x	2.7765	1.14339	0	0	x	x	x	x	x	x	2.901	0.168291	x
220	https://genenetwork.org/show_trait?trait_id=ENSMUSG00000117113&dataset=UTHSC_BXD_Young_Adult_Eye_RNAseq_TPM_Log	mouse	BXD	UTHSC_BXD_Young_Adult_Eye_RNAseq_TPM_Log	ENSMUSG00000117113	CT010445.1	predicted gene 49883		N/A	17	74.1868	Not available		N/A		-			74.1868	74.1905	19	41.8851	rsm10002113302	9.14549		5.53713	5.2985	0.144957	5.779	0.0509117	x	x	x	x	x	x	5.737	0.34224	5.1375	0.440528	x	x	x	x	x	x	5.616	0.0438406	x
221	https://genenetwork.org/show_trait?trait_id=ENSMUSG00000117262&dataset=UTHSC_BXD_Young_Adult_Eye_RNAseq_TPM_Log	mouse	BXD	UTHSC_BXD_Young_Adult_Eye_RNAseq_TPM_Log	ENSMUSG00000117262	CT010445.2	predicted gene 9316		N/A	17	74.212	Not available		N/A		+			74.212	74.2141	1	3.00149	rsm10000000001	0		0	0	0	0	0	x	x	x	x	x	x	0	0	0	0	x	x	x	x	x	x	0	0	x
222	https://genenetwork.org/show_trait?trait_id=ENSMUSG00000117223&dataset=UTHSC_BXD_Young_Adult_Eye_RNAseq_TPM_Log	mouse	BXD	UTHSC_BXD_Young_Adult_Eye_RNAseq_TPM_Log	ENSMUSG00000117223	CT010448.1	predicted gene 49842		N/A	17	57.5573	Not available		N/A		-			57.5573	57.558	1	3.00149	rsm10000000001	0		0	0	0	0	0	x	x	x	x	x	x	0	0	0	0	x	x	x	x	x	x	0	0	x
223	https://genenetwork.org/show_trait?trait_id=ENSMUSG00000117003&dataset=UTHSC_BXD_Young_Adult_Eye_RNAseq_TPM_Log	mouse	BXD	UTHSC_BXD_Young_Adult_Eye_RNAseq_TPM_Log	ENSMUSG00000117003	CT010496.1	predicted gene 49937		N/A	17	66.4499	Not available		N/A		+			66.4499	66.4526	17	66.4281	rsm10000019826	18.1469		3.73563	3.228	0.381838	4.11	0.151321	x	x	x	x	x	x	4.028	0.54023	3.248	0.438406	x	x	x	x	x	x	3.998	0.354968	x
224	https://genenetwork.org/show_trait?trait_id=ENSMUSG00000117235&dataset=UTHSC_BXD_Young_Adult_Eye_RNAseq_TPM_Log	mouse	BXD	UTHSC_BXD_Young_Adult_Eye_RNAseq_TPM_Log	ENSMUSG00000117235	CT010496.2	predicted gene 49938		N/A	17	66.5321	Not available		N/A		+			66.5321	66.5415	19	25.192	rsm10000021110	8.07403		0.0468067	0	0	0	0	x	x	x	x	x	x	0	0	0.6665	0.942573	x	x	x	x	x	x	0	0	x
225	https://genenetwork.org/show_trait?trait_id=ENSMUSG00000117010&dataset=UTHSC_BXD_Young_Adult_Eye_RNAseq_TPM_Log	mouse	BXD	UTHSC_BXD_Young_Adult_Eye_RNAseq_TPM_Log	ENSMUSG00000117010	CT025601.1	predicted gene 49933		N/A	17	66.3191	Not available		N/A		-			66.3191	66.3195	3	10.1141	rsm10000003695	13.5736		0.162388	0	0	0	0	x	x	x	x	x	x	0	0	0.9375	1.32583	x	x	x	x	x	x	0	0	x
226	https://genenetwork.org/show_trait?trait_id=ENSMUSG00000117022&dataset=UTHSC_BXD_Young_Adult_Eye_RNAseq_TPM_Log	mouse	BXD	UTHSC_BXD_Young_Adult_Eye_RNAseq_TPM_Log	ENSMUSG00000117022	CT025622.1	predicted gene 17920		N/A	17	57.7562	Not available		N/A		+			57.7562	57.757	1	3.00149	rsm10000000001	0		0	0	0	0	0	x	x	x	x	x	x	0	0	0	0	x	x	x	x	x	x	0	0	x
227	https://genenetwork.org/show_trait?trait_id=ENSMUSG00000117082&dataset=UTHSC_BXD_Young_Adult_Eye_RNAseq_TPM_Log	mouse	BXD	UTHSC_BXD_Young_Adult_Eye_RNAseq_TPM_Log	ENSMUSG00000117082	CT025622.2	predicted gene 18139		N/A	17	57.7418	Not available		N/A		+			57.7418	57.7431	10	115.789	rsm10000012768	3.79621		0.00072	0	0	0	0	x	x	x	x	x	x	0	0	0	0	x	x	x	x	x	x	0	0	x
228	https://genenetwork.org/show_trait?trait_id=ENSMUSG00000117229&dataset=UTHSC_BXD_Young_Adult_Eye_RNAseq_TPM_Log	mouse	BXD	UTHSC_BXD_Young_Adult_Eye_RNAseq_TPM_Log	ENSMUSG00000117229	CT025659.1	predicted gene 35550		N/A	17	65.9055	Not available		N/A		+			65.9055	65.9165	17	64.9939	rs13483071	40.5945		1.00929	0.9975	0.0898026	1.8205	0.1492	x	x	x	x	x	x	1.604	0.616597	0.9265	0.464569	x	x	x	x	x	x	1.864	0.169706	x
229	https://genenetwork.org/show_trait?trait_id=ENSMUSG00000117250&dataset=UTHSC_BXD_Young_Adult_Eye_RNAseq_TPM_Log	mouse	BXD	UTHSC_BXD_Young_Adult_Eye_RNAseq_TPM_Log	ENSMUSG00000117250	CT025659.2	predicted gene 49871		N/A	17	65.8864	Not available		N/A		+			65.8864	65.889	17	65.0675	rs33317268	47.076		1.51895	0.883	1.24875	2.124	0.196576	x	x	x	x	x	x	2.202	0.243245	1.3735	0.0912168	x	x	x	x	x	x	2.3605	0.598919	x
230	https://genenetwork.org/show_trait?trait_id=ENSMUSG00000117335&dataset=UTHSC_BXD_Young_Adult_Eye_RNAseq_TPM_Log	mouse	BXD	UTHSC_BXD_Young_Adult_Eye_RNAseq_TPM_Log	ENSMUSG00000117335	CT025659.3	predicted gene 49870		N/A	17	65.8856	Not available		N/A		+			65.8856	65.887	17	66.4281	rsm10000019826	22.5407		0.598627	0	0	0.99	0.715592	x	x	x	x	x	x	1.8925	0.987828	0.4965	0.702157	x	x	x	x	x	x	0.715	0.127279	x
231	https://genenetwork.org/show_trait?trait_id=ENSMUSG00000117220&dataset=UTHSC_BXD_Young_Adult_Eye_RNAseq_TPM_Log	mouse	BXD	UTHSC_BXD_Young_Adult_Eye_RNAseq_TPM_Log	ENSMUSG00000117220	CT025671.1	predicted gene 49932		N/A	17	66.2319	Not available		N/A		-			66.2319	66.2364	17	65.0675	rs33317268	86.9455		3.88069	4.4485	0.260922	3.802	0.202233	x	x	x	x	x	x	3.6735	0.28355	3.9215	0.531037	x	x	x	x	x	x	3.6005	0.603162	x
232	https://genenetwork.org/show_trait?trait_id=ENSMUSG00000117246&dataset=UTHSC_BXD_Young_Adult_Eye_RNAseq_TPM_Log	mouse	BXD	UTHSC_BXD_Young_Adult_Eye_RNAseq_TPM_Log	ENSMUSG00000117246	CT025671.2	predicted gene 17891		N/A	17	66.2272	Not available		N/A		-			66.2272	66.228	11	96.5399	rsm10000014417	12.252		2.34938	2.0575	0.190212	2.089	0.87257	x	x	x	x	x	x	1.928	1.09177	2.1505	0.150614	x	x	x	x	x	x	3.1205	0.382545	x
233	https://genenetwork.org/show_trait?trait_id=ENSMUSG00000117253&dataset=UTHSC_BXD_Young_Adult_Eye_RNAseq_TPM_Log	mouse	BXD	UTHSC_BXD_Young_Adult_Eye_RNAseq_TPM_Log	ENSMUSG00000117253	CT025671.3	predicted gene 49930		N/A	17	66.1877	Not available		N/A		-			66.1877	66.188	13	35.8381	rsm10000015760	7.58163		0.119841	0	0	0	0	x	x	x	x	x	x	0	0	1.0065	1.42341	x	x	x	x	x	x	0	0	x
234	https://genenetwork.org/show_trait?trait_id=ENSMUSG00000117296&dataset=UTHSC_BXD_Young_Adult_Eye_RNAseq_TPM_Log	mouse	BXD	UTHSC_BXD_Young_Adult_Eye_RNAseq_TPM_Log	ENSMUSG00000117296	CT025671.4	predicted gene 20742		N/A	17	66.1934	Not available		N/A		+			66.1934	66.1998	17	66.4205	rsm10000019825	9.60112		0.437507	0.1195	0.168999	0.423	0.178191	x	x	x	x	x	x	0.0635	0.0898026	0	0	x	x	x	x	x	x	0.153	0.162635	x
235	https://genenetwork.org/show_trait?trait_id=ENSMUSG00000117312&dataset=UTHSC_BXD_Young_Adult_Eye_RNAseq_TPM_Log	mouse	BXD	UTHSC_BXD_Young_Adult_Eye_RNAseq_TPM_Log	ENSMUSG00000117312	CT025671.5	predicted gene 49931		N/A	17	66.1883	Not available		N/A		+			66.1883	66.1897	7	124.497	rsm10000010125	8.49929		0.0579173	0	0	0	0	x	x	x	x	x	x	0	0	0	0	x	x	x	x	x	x	0	0	x
236	https://genenetwork.org/show_trait?trait_id=ENSMUSG00000117598&dataset=UTHSC_BXD_Young_Adult_Eye_RNAseq_TPM_Log	mouse	BXD	UTHSC_BXD_Young_Adult_Eye_RNAseq_TPM_Log	ENSMUSG00000117598	CT025709.1	predicted gene 50028		N/A	17	76.3275	Not available		N/A		-			76.3275	76.3392	4	75.8639	rsm10000004968	11.0437		0.0741373	0	0	0	0	x	x	x	x	x	x	0	0	0	0	x	x	x	x	x	x	0	0	x
237	https://genenetwork.org/show_trait?trait_id=ENSMUSG00000117038&dataset=UTHSC_BXD_Young_Adult_Eye_RNAseq_TPM_Log	mouse	BXD	UTHSC_BXD_Young_Adult_Eye_RNAseq_TPM_Log	ENSMUSG00000117038	CT025731.1	predicted gene 49880		N/A	17	74.027	Not available		N/A		-			74.027	74.079	5	81.2566	rs33067522	9.37718		0.0892573	0	0	0	0	x	x	x	x	x	x	0.325	0.459619	0.092	0.130108	x	x	x	x	x	x	0	0	x
238	https://genenetwork.org/show_trait?trait_id=ENSMUSG00000117182&dataset=UTHSC_BXD_Young_Adult_Eye_RNAseq_TPM_Log	mouse	BXD	UTHSC_BXD_Young_Adult_Eye_RNAseq_TPM_Log	ENSMUSG00000117182	CT025731.2	predicted gene 18068		N/A	17	73.9333	Not available		N/A		-			73.9333	73.9339	1	3.00149	rsm10000000001	0		0	0	0	0	0	x	x	x	x	x	x	0	0	0	0	x	x	x	x	x	x	0	0	x
239	https://genenetwork.org/show_trait?trait_id=ENSMUSG00000117195&dataset=UTHSC_BXD_Young_Adult_Eye_RNAseq_TPM_Log	mouse	BXD	UTHSC_BXD_Young_Adult_Eye_RNAseq_TPM_Log	ENSMUSG00000117195	CT025731.3	predicted gene 49881		N/A	17	74.0991	Not available		N/A		-			74.0991	74.0993	1	3.00149	rsm10000000001	0		0	0	0	0	0	x	x	x	x	x	x	0	0	0	0	x	x	x	x	x	x	0	0	x
240	https://genenetwork.org/show_trait?trait_id=ENSMUSG00000117226&dataset=UTHSC_BXD_Young_Adult_Eye_RNAseq_TPM_Log	mouse	BXD	UTHSC_BXD_Young_Adult_Eye_RNAseq_TPM_Log	ENSMUSG00000117226	CT025731.4	predicted gene 31084		N/A	17	74.0557	Not available		N/A		-			74.0557	74.0803	3	109.204	rsm10000004341	8.84557		0.0287667	0	0	0	0	x	x	x	x	x	x	0	0	0	0	x	x	x	x	x	x	0	0	x
241	https://genenetwork.org/show_trait?trait_id=ENSMUSG00000117029&dataset=UTHSC_BXD_Young_Adult_Eye_RNAseq_TPM_Log	mouse	BXD	UTHSC_BXD_Young_Adult_Eye_RNAseq_TPM_Log	ENSMUSG00000117029	CT030155.1	predicted gene 36201		N/A	17	67.5597	Not available		N/A		-			67.5597	67.6293	1	194.641	rsm10000002486	17.4575		0.795187	1.409	0.69155	0.731	0.0890955	x	x	x	x	x	x	1.112	0.267286	1.402	0.609526	x	x	x	x	x	x	0.2185	0.309006	x
242	https://genenetwork.org/show_trait?trait_id=ENSMUSG00000117140&dataset=UTHSC_BXD_Young_Adult_Eye_RNAseq_TPM_Log	mouse	BXD	UTHSC_BXD_Young_Adult_Eye_RNAseq_TPM_Log	ENSMUSG00000117140	CT030729.1	predicted gene 18138		N/A	17	65.5135	Not available		N/A		-			65.5135	65.514	1	3.00149	rsm10000000001	0		0	0	0	0	0	x	x	x	x	x	x	0	0	0	0	x	x	x	x	x	x	0	0	x
243	https://genenetwork.org/show_trait?trait_id=ENSMUSG00000117158&dataset=UTHSC_BXD_Young_Adult_Eye_RNAseq_TPM_Log	mouse	BXD	UTHSC_BXD_Young_Adult_Eye_RNAseq_TPM_Log	ENSMUSG00000117158	CT030729.2	predicted gene 49866		N/A	17	65.5604	Not available		N/A		-			65.5604	65.5608	13	99.2777	rs37210136	11.0314		0.043624	0	0	0	0	x	x	x	x	x	x	0	0	0	0	x	x	x	x	x	x	0	0	x
244	https://genenetwork.org/show_trait?trait_id=ENSMUSG00000117187&dataset=UTHSC_BXD_Young_Adult_Eye_RNAseq_TPM_Log	mouse	BXD	UTHSC_BXD_Young_Adult_Eye_RNAseq_TPM_Log	ENSMUSG00000117187	CT033749.1	predicted gene 4708		N/A	17	74.4383	Not available		N/A		-			74.4383	74.4386	1	3.00149	rsm10000000001	0		0	0	0	0	0	x	x	x	x	x	x	0	0	0	0	x	x	x	x	x	x	0	0	x
245	https://genenetwork.org/show_trait?trait_id=ENSMUSG00000117033&dataset=UTHSC_BXD_Young_Adult_Eye_RNAseq_TPM_Log	mouse	BXD	UTHSC_BXD_Young_Adult_Eye_RNAseq_TPM_Log	ENSMUSG00000117033	CT033752.1	predicted gene 49912		N/A	17	52.3122	Not available		N/A		-			52.3122	52.3501	11	103.73	rs27009764	12.2732		0.074244	0	0	0	0	x	x	x	x	x	x	0	0	0.1035	0.146371	x	x	x	x	x	x	0	0	x
246	https://genenetwork.org/show_trait?trait_id=ENSMUSG00000117076&dataset=UTHSC_BXD_Young_Adult_Eye_RNAseq_TPM_Log	mouse	BXD	UTHSC_BXD_Young_Adult_Eye_RNAseq_TPM_Log	ENSMUSG00000117076	CT033752.2	predicted gene 41600		N/A	17	52.3046	Not available		N/A		+			52.3046	52.3266	16	61.3962	rsm10000019357	6.82625		0.048196	0	0	0	0	x	x	x	x	x	x	0	0	0	0	x	x	x	x	x	x	0	0	x
247	https://genenetwork.org/show_trait?trait_id=ENSMUSG00000117006&dataset=UTHSC_BXD_Young_Adult_Eye_RNAseq_TPM_Log	mouse	BXD	UTHSC_BXD_Young_Adult_Eye_RNAseq_TPM_Log	ENSMUSG00000117006	CT571242.1	predicted gene 9224		N/A	17	54.3465	Not available		N/A		-			54.3465	54.3476	9	94.8818	rsm10000011676	9.45577		0.0670133	0	0	0	0	x	x	x	x	x	x	0	0	0.066	0.0933381	x	x	x	x	x	x	0	0	x
248	https://genenetwork.org/show_trait?trait_id=ENSMUSG00000117149&dataset=UTHSC_BXD_Young_Adult_Eye_RNAseq_TPM_Log	mouse	BXD	UTHSC_BXD_Young_Adult_Eye_RNAseq_TPM_Log	ENSMUSG00000117149	CT571242.2	predicted gene 49919		N/A	17	54.3547	Not available		N/A		-			54.3547	54.3552	1	3.00149	rsm10000000001	0		0	0	0	0	0	x	x	x	x	x	x	0	0	0	0	x	x	x	x	x	x	0	0	x
249	https://genenetwork.org/show_trait?trait_id=ENSMUSG00000117064&dataset=UTHSC_BXD_Young_Adult_Eye_RNAseq_TPM_Log	mouse	BXD	UTHSC_BXD_Young_Adult_Eye_RNAseq_TPM_Log	ENSMUSG00000117064	CT571247.1	predicted gene 49892		N/A	17	57.1151	Not available		N/A		+			57.1151	57.1154	10	111.138	rsm10000012727	2.83415		0.00268	0	0	0	0	x	x	x	x	x	x	0	0	0	0	x	x	x	x	x	x	0	0	x
250	https://genenetwork.org/show_trait?trait_id=ENSMUSG00000117297&dataset=UTHSC_BXD_Young_Adult_Eye_RNAseq_TPM_Log	mouse	BXD	UTHSC_BXD_Young_Adult_Eye_RNAseq_TPM_Log	ENSMUSG00000117297	CT571247.2	predicted gene 49888		N/A	17	57.0683	Not available		N/A		-			57.0683	57.0694	1	3.00149	rsm10000000001	0		0	0	0	0	0	x	x	x	x	x	x	0	0	0	0	x	x	x	x	x	x	0	0	x
251	https://genenetwork.org/show_trait?trait_id=ENSMUSG00000117004&dataset=UTHSC_BXD_Young_Adult_Eye_RNAseq_TPM_Log	mouse	BXD	UTHSC_BXD_Young_Adult_Eye_RNAseq_TPM_Log	ENSMUSG00000117004	CT573017.1	predicted gene 38593		N/A	17	68.8298	Not available		N/A		-			68.8298	68.8372	1	3.00149	rsm10000000001	0		0	0	0	0	0	x	x	x	x	x	x	0	0	0	0	x	x	x	x	x	x	0	0	x
252	https://genenetwork.org/show_trait?trait_id=ENSMUSG00000117093&dataset=UTHSC_BXD_Young_Adult_Eye_RNAseq_TPM_Log	mouse	BXD	UTHSC_BXD_Young_Adult_Eye_RNAseq_TPM_Log	ENSMUSG00000117093	CT573017.2	predicted gene 49949		N/A	17	68.844	Not available		N/A		+			68.844	68.8465	2	14.3951	rs13476355	16.9147		0.851851	0.75	0.499217	0.548	0.039598	x	x	x	x	x	x	1.289	0.0707107	0.8855	0.255266	x	x	x	x	x	x	0.756	0.268701	x
253	https://genenetwork.org/show_trait?trait_id=ENSMUSG00000117045&dataset=UTHSC_BXD_Young_Adult_Eye_RNAseq_TPM_Log	mouse	BXD	UTHSC_BXD_Young_Adult_Eye_RNAseq_TPM_Log	ENSMUSG00000117045	CT573084.1	predicted gene 18365		N/A	17	55.7679	Not available		N/A		-			55.7679	55.7685	1	3.00149	rsm10000000001	0		0	0	0	0	0	x	x	x	x	x	x	0	0	0	0	x	x	x	x	x	x	0	0	x
254	https://genenetwork.org/show_trait?trait_id=ENSMUSG00000024087&dataset=UTHSC_BXD_Young_Adult_Eye_RNAseq_TPM_Log	mouse	BXD	UTHSC_BXD_Young_Adult_Eye_RNAseq_TPM_Log	ENSMUSG00000024087	Cyp1b1	cytochrome P450, family 1, subfamily b, polypeptide 1		N/A	17	79.7015	CP1B, CYPIB1, P4501b1	13078	N/A		-			79.7015	79.7151	16	89.5106	rsm10000019663	13.7101		3.54559	3.5925	0.0360624	3.938	0.140007	x	x	x	x	x	x	3.7055	0.232638	3.403	0.504874	x	x	x	x	x	x	3.572	0.0890955	x
255	https://genenetwork.org/show_trait?trait_id=ENSMUSG00000090168&dataset=UTHSC_BXD_Young_Adult_Eye_RNAseq_TPM_Log	mouse	BXD	UTHSC_BXD_Young_Adult_Eye_RNAseq_TPM_Log	ENSMUSG00000090168	D630014O11Rik	RIKEN cDNA D630014O11 gene		N/A	17	73.6356	Not available	319866	N/A		-			73.6356	73.6402	1	3.00149	rsm10000000001	0		0	0	0	0	0	x	x	x	x	x	x	0	0	0	0	x	x	x	x	x	x	0	0	x
256	https://genenetwork.org/show_trait?trait_id=ENSMUSG00000010592&dataset=UTHSC_BXD_Young_Adult_Eye_RNAseq_TPM_Log	mouse	BXD	UTHSC_BXD_Young_Adult_Eye_RNAseq_TPM_Log	ENSMUSG00000010592	Dazl	deleted in azoospermia-like		N/A	17	50.2794	Dazlike, Dazh, Dazl1, Dazla, Tpx2, Tpx2	13164	N/A		-			50.2794	50.2936	2	24.6752	rsm10000002653	21.6908		0.313965	0.286	0.202233	0.4005	0.318905	x	x	x	x	x	x	0.343	0.0749533	0.0725	0.10253	x	x	x	x	x	x	0.339	0.00141421	x
257	https://genenetwork.org/show_trait?trait_id=ENSMUSG00000035842&dataset=UTHSC_BXD_Young_Adult_Eye_RNAseq_TPM_Log	mouse	BXD	UTHSC_BXD_Young_Adult_Eye_RNAseq_TPM_Log	ENSMUSG00000035842	Ddx11	DEAD/H (Asp-Glu-Ala-Asp/His) box helicase 11		N/A	17	66.1235	4732462I11Rik, CHL1, CHLR1, KRG2, essa15a	320209	N/A		+			66.1235	66.1522	1	159.436	rsm10000001793	14.6175		2.62475	2.7105	0.0431335	2.893	0.0636396	x	x	x	x	x	x	2.4555	0.0205061	2.3275	0.00494975	x	x	x	x	x	x	2.8085	0.0770746	x
258	https://genenetwork.org/show_trait?trait_id=ENSMUSG00000002668&dataset=UTHSC_BXD_Young_Adult_Eye_RNAseq_TPM_Log	mouse	BXD	UTHSC_BXD_Young_Adult_Eye_RNAseq_TPM_Log	ENSMUSG00000002668	Dennd1c	DENN/MADD domain containing 1C		N/A	17	57.0659	4432409M07Rik	70785	N/A		-			57.0659	57.0785	12	98.8	rsm10000000035	12.7302		1.85989	2.1425	0.290621	1.6345	0.171827	x	x	x	x	x	x	1.7095	0.0629325	1.7475	0.241123	x	x	x	x	x	x	2.028	0.608112	x
259	https://genenetwork.org/show_trait?trait_id=ENSMUSG00000035051&dataset=UTHSC_BXD_Young_Adult_Eye_RNAseq_TPM_Log	mouse	BXD	UTHSC_BXD_Young_Adult_Eye_RNAseq_TPM_Log	ENSMUSG00000035051	Dhx57	DEAH (Asp-Glu-Ala-Asp/His) box polypeptide 57		N/A	17	80.2383	AW494914	106794	N/A		-			80.2383	80.2905	14	39.7958	rsm10000017189	12.289		4.44142	4.4095	0.150614	4.6615	0.0459619	x	x	x	x	x	x	4.41	0.21496	4.173	0.0650538	x	x	x	x	x	x	4.6	0.0537401	x
260	https://genenetwork.org/show_trait?trait_id=ENSMUSG00000003279&dataset=UTHSC_BXD_Young_Adult_Eye_RNAseq_TPM_Log	mouse	BXD	UTHSC_BXD_Young_Adult_Eye_RNAseq_TPM_Log	ENSMUSG00000003279	Dlgap1	DLG associated protein 1		N/A	17	69.9691	4933422O14Rik, 9630002F18, AI845682, AI848168, BB075781, D17Bwg0511e, GKAP/SAPAP, GKPA/SAPAP, Gkap, Sapap1, mKIAA4162	224997	N/A		+			69.9691	70.8214	2	4.91661	rsm10000002493	18.2633		4.14506	3.971	0.00282843	4.3395	0.0148492	x	x	x	x	x	x	4.3785	0.0982878	3.9345	0.103945	x	x	x	x	x	x	4.0855	0.072832	x
261	https://genenetwork.org/show_trait?trait_id=ENSMUSG00000001229&dataset=UTHSC_BXD_Young_Adult_Eye_RNAseq_TPM_Log	mouse	BXD	UTHSC_BXD_Young_Adult_Eye_RNAseq_TPM_Log	ENSMUSG00000001229	Dpp9	dipeptidylpeptidase 9		N/A	17	56.1868	6430584G11Rik, A330078I11, DPP, IX, DPRP2	224897	N/A		-			56.1868	56.2189	2	156.926	rs27337237	17.4163		5.0796	5.0475	0.156271	5.2155	0.0219203	x	x	x	x	x	x	5	0.127279	4.9955	0.173241	x	x	x	x	x	x	5.0115	0.125158	x
262	https://genenetwork.org/show_trait?trait_id=ENSMUSG00000024067&dataset=UTHSC_BXD_Young_Adult_Eye_RNAseq_TPM_Log	mouse	BXD	UTHSC_BXD_Young_Adult_Eye_RNAseq_TPM_Log	ENSMUSG00000024067	Dpy30	dpy-30, histone methyltransferase complex regulatory subunit		N/A	17	74.2995	2810410M20Rik, C87842	66310	N/A		-			74.2995	74.3239	8	117.545	rs13480011	10.9473		7.49313	7.5655	0.00212132	7.9085	0.167584	x	x	x	x	x	x	7.333	0.0296985	7.1775	0.0671751	x	x	x	x	x	x	7.4705	0.130815	x
263	https://genenetwork.org/show_trait?trait_id=ENSMUSG00000007603&dataset=UTHSC_BXD_Young_Adult_Eye_RNAseq_TPM_Log	mouse	BXD	UTHSC_BXD_Young_Adult_Eye_RNAseq_TPM_Log	ENSMUSG00000007603	Dus3l	dihydrouridine synthase 3-like (S. cerevisiae)		N/A	17	56.7648	AI662135, AW557805	224907	N/A		+			56.7648	56.7701	14	26.765	rsm10000017128	13.797		6.84673	6.574	0.312541	6.751	0.066468	x	x	x	x	x	x	6.6805	0.266579	6.2745	0.0360624	x	x	x	x	x	x	6.898	0.086267	x
264	https://genenetwork.org/show_trait?trait_id=ENSMUSG00000024253&dataset=UTHSC_BXD_Young_Adult_Eye_RNAseq_TPM_Log	mouse	BXD	UTHSC_BXD_Young_Adult_Eye_RNAseq_TPM_Log	ENSMUSG00000024253	Dync2li1	dynein cytoplasmic 2 light intermediate chain 1		N/A	17	84.6265	4933404O11Rik, CGI60, D2lic, LIC3, mD2LIC	213575	N/A		+			84.6265	84.6556	X	112.032	rsm10000021648	15.7021		5.39143	5.2985	0.376888	5.4215	0.0516188	x	x	x	x	x	x	5.4635	0.00494975	5.0815	0.263751	x	x	x	x	x	x	5.675	0.0141421	x
265	https://genenetwork.org/show_trait?trait_id=ENSMUSG00000102973&dataset=UTHSC_BXD_Young_Adult_Eye_RNAseq_TPM_Log	mouse	BXD	UTHSC_BXD_Young_Adult_Eye_RNAseq_TPM_Log	ENSMUSG00000102973	E430014B02Rik	RIKEN cDNA E430014B02 gene		N/A	17	51.7455	Not available	320908	N/A		-			51.7455	51.7487	1	3.00149	rsm10000000001	0		0	0	0	0	0	x	x	x	x	x	x	0	0	0	0	x	x	x	x	x	x	0	0	x
266	https://genenetwork.org/show_trait?trait_id=ENSMUSG00000003206&dataset=UTHSC_BXD_Young_Adult_Eye_RNAseq_TPM_Log	mouse	BXD	UTHSC_BXD_Young_Adult_Eye_RNAseq_TPM_Log	ENSMUSG00000003206	Ebi3	Epstein-Barr virus induced gene 3		N/A	17	55.9526	EBI3, IL27	50498	N/A		+			55.9526	55.957	18	29.1623	rsm10000020323	10.2347		0.464704	0.3415	0.482954	0.5545	0.0601041	x	x	x	x	x	x	0.703	0.649124	0	0	x	x	x	x	x	x	0	0	x
267	https://genenetwork.org/show_trait?trait_id=ENSMUSG00000023931&dataset=UTHSC_BXD_Young_Adult_Eye_RNAseq_TPM_Log	mouse	BXD	UTHSC_BXD_Young_Adult_Eye_RNAseq_TPM_Log	ENSMUSG00000023931	Efhb	EF hand domain family, member B		N/A	17	53.3989	4921525D22Rik	211482	N/A		-			53.3989	53.4633	9	13.5433	rsm10000010750	21.2857		0.393581	0.1525	0.215668	0.5025	0.251023	x	x	x	x	x	x	0.9015	0.0841457	0.578	0.0947523	x	x	x	x	x	x	0.2385	0.168999	x
268	https://genenetwork.org/show_trait?trait_id=ENSMUSG00000048915&dataset=UTHSC_BXD_Young_Adult_Eye_RNAseq_TPM_Log	mouse	BXD	UTHSC_BXD_Young_Adult_Eye_RNAseq_TPM_Log	ENSMUSG00000048915	Efna5	ephrin A5		N/A	17	62.6042	AL1, AV158822, EFL5, EphrinA5, Epl7, LERK7, RAGS	13640	N/A		-			62.6042	62.8813	8	17.0291	rsm10000010245	13.3871		4.74022	4.719	0.0169706	5.049	0.18809	x	x	x	x	x	x	4.7645	0.026163	4.667	0.101823	x	x	x	x	x	x	4.8415	0.434871	x
269	https://genenetwork.org/show_trait?trait_id=ENSMUSG00000024065&dataset=UTHSC_BXD_Young_Adult_Eye_RNAseq_TPM_Log	mouse	BXD	UTHSC_BXD_Young_Adult_Eye_RNAseq_TPM_Log	ENSMUSG00000024065	Ehd3	EH-domain containing 3		N/A	17	73.8041	Ehd2	57440	N/A		+			73.8041	73.8321	8	18.4451	rsm10000102498	16.2648		4.57463	4.4845	0.0502046	4.7145	0.0827315	x	x	x	x	x	x	4.625	0.125865	4.251	0.125865	x	x	x	x	x	x	4.54	0.0876812	x
270	https://genenetwork.org/show_trait?trait_id=ENSMUSG00000024079&dataset=UTHSC_BXD_Young_Adult_Eye_RNAseq_TPM_Log	mouse	BXD	UTHSC_BXD_Young_Adult_Eye_RNAseq_TPM_Log	ENSMUSG00000024079	Eif2ak2	eukaryotic translation initiation factor 2-alpha kinase 2		N/A	17	78.8526	2310047A08Rik, 4732414G15Rik, AI467567, AI747578, Pkr, Prkr, Tik	19106	N/A		-			78.8526	78.8826	2	71.0096	rsm10000290679	13.0799		3.84752	3.688	0.243245	3.8585	0.458912	x	x	x	x	x	x	4.0605	0.211425	3.702	0.33234	x	x	x	x	x	x	3.96	0.00282843	x
271	https://genenetwork.org/show_trait?trait_id=ENSMUSG00000024053&dataset=UTHSC_BXD_Young_Adult_Eye_RNAseq_TPM_Log	mouse	BXD	UTHSC_BXD_Young_Adult_Eye_RNAseq_TPM_Log	ENSMUSG00000024053	Emilin2	elastin microfibril interfacer 2		N/A	17	71.2522	FOAP10	246707	N/A		-			71.2522	71.312	1	3.00149	rsm10000000001	0		0	0	0	0	0	x	x	x	x	x	x	0	0	0	0	x	x	x	x	x	x	0	0	x
272	https://genenetwork.org/show_trait?trait_id=ENSMUSG00000032624&dataset=UTHSC_BXD_Young_Adult_Eye_RNAseq_TPM_Log	mouse	BXD	UTHSC_BXD_Young_Adult_Eye_RNAseq_TPM_Log	ENSMUSG00000032624	Eml4	echinoderm microtubule associated protein like 4		N/A	17	83.3509	4930443C24Rik, AI644019	78798	N/A		+			83.3509	83.4804	9	114.714	rsm10000011955	11.837		4.85414	4.8135	0.0205061	5.2365	0.101116	x	x	x	x	x	x	4.9665	0.00353553	4.6055	0.217082	x	x	x	x	x	x	5.0265	0.0700036	x
273	https://genenetwork.org/show_trait?trait_id=ENSMUSG00000024044&dataset=UTHSC_BXD_Young_Adult_Eye_RNAseq_TPM_Log	mouse	BXD	UTHSC_BXD_Young_Adult_Eye_RNAseq_TPM_Log	ENSMUSG00000024044	Epb41l3	erythrocyte membrane protein band 4.1 like 3		N/A	17	69.0757	4.1B, DAL1P, Dal1, Epb4.1l3, NBL3	13823	N/A		+			69.0757	69.29	2	157.353	rs27323024	16.3475		5.57426	5.431	0.0367696	5.872	0.0240416	x	x	x	x	x	x	5.6825	0.0615183	5.358	0.0367696	x	x	x	x	x	x	5.493	0.00565685	x
274	https://genenetwork.org/show_trait?trait_id=ENSMUSG00000002017&dataset=UTHSC_BXD_Young_Adult_Eye_RNAseq_TPM_Log	mouse	BXD	UTHSC_BXD_Young_Adult_Eye_RNAseq_TPM_Log	ENSMUSG00000002017	Fam98a	family with sequence similarity 98, member A		N/A	17	75.5371	2810405J04Rik, AL024114	72722	N/A		-			75.5371	75.5519	14	40.4168	rsm10000017190	17.3998		5.6137	5.6505	0.00070711	5.69	0.0466691	x	x	x	x	x	x	5.624	0.155563	5.502	0.237588	x	x	x	x	x	x	5.668	0.110309	x
275	https://genenetwork.org/show_trait?trait_id=ENSMUSG00000023965&dataset=UTHSC_BXD_Young_Adult_Eye_RNAseq_TPM_Log	mouse	BXD	UTHSC_BXD_Young_Adult_Eye_RNAseq_TPM_Log	ENSMUSG00000023965	Fbxl17	F-box and leucine-rich repeat protein 17		N/A	17	63.0575	6330576B01Rik, AI452053, BB073797, C130023C01Rik, Fbx13, Fbxo13	50758	N/A		-			63.0575	63.5	17	63.2053	rs48193345	26.7526		4.8886	5.0485	0.0275772	5.0835	0.0162635	x	x	x	x	x	x	4.808	0.151321	4.795	0.0424264	x	x	x	x	x	x	4.801	0.121622	x
276	https://genenetwork.org/show_trait?trait_id=ENSMUSG00000043683&dataset=UTHSC_BXD_Young_Adult_Eye_RNAseq_TPM_Log	mouse	BXD	UTHSC_BXD_Young_Adult_Eye_RNAseq_TPM_Log	ENSMUSG00000043683	Fem1a	feminization 1 homolog a (C. elegans)		N/A	17	56.2568	AW611390, Fem1aa	14154	N/A		+			56.2568	56.2636	1	192.746	rsm10000002464	22.2594		5.38997	5.896	0.00848528	5.115	0.00989949	x	x	x	x	x	x	5.5475	0.423557	6.019	0.0509117	x	x	x	x	x	x	4.8545	0.249609	x
277	https://genenetwork.org/show_trait?trait_id=ENSMUSG00000000127&dataset=UTHSC_BXD_Young_Adult_Eye_RNAseq_TPM_Log	mouse	BXD	UTHSC_BXD_Young_Adult_Eye_RNAseq_TPM_Log	ENSMUSG00000000127	Fer	fer (fms/fps related) protein kinase		N/A	17	63.8631	AV082135, C330004K01Rik, Fert, Fert2	14158	N/A		+			63.8631	64.1395	10	77.5565	rsm10000012410	14.8536		4.22496	4.1195	0.0219203	4.2945	0.226981	x	x	x	x	x	x	4.289	0.0480833	4.0085	0.109602	x	x	x	x	x	x	4.294	0.285671	x
278	https://genenetwork.org/show_trait?trait_id=ENSMUSG00000056121&dataset=UTHSC_BXD_Young_Adult_Eye_RNAseq_TPM_Log	mouse	BXD	UTHSC_BXD_Young_Adult_Eye_RNAseq_TPM_Log	ENSMUSG00000056121	Fez2	fasciculation and elongation protein zeta 2 (zygin II)		N/A	17	78.3692	9030616F16, D17Ertd315e	225020	N/A		-			78.3692	78.4182	17	76.7683	rsm10000019923	32.8338		4.9523	5.015	0.0622254	5.026	0.0282843	x	x	x	x	x	x	4.973	0.0608112	4.7435	0.0148492	x	x	x	x	x	x	5.057	0.0424264	x
279	https://genenetwork.org/show_trait?trait_id=ENSMUSG00000011589&dataset=UTHSC_BXD_Young_Adult_Eye_RNAseq_TPM_Log	mouse	BXD	UTHSC_BXD_Young_Adult_Eye_RNAseq_TPM_Log	ENSMUSG00000011589	Fsd1	fibronectin type 3 and SPRY domain-containing protein		N/A	17	55.9865	Not available	240121	N/A		+			55.9865	55.9969	1	192.518	rsm10000002459	13.7702		4.3649	3.913	0.125865	4.224	0.0905097	x	x	x	x	x	x	3.9595	0.748826	3.6355	0.25668	x	x	x	x	x	x	4.286	0.0834386	x
280	https://genenetwork.org/show_trait?trait_id=ENSMUSG00000117146&dataset=UTHSC_BXD_Young_Adult_Eye_RNAseq_TPM_Log	mouse	BXD	UTHSC_BXD_Young_Adult_Eye_RNAseq_TPM_Log	ENSMUSG00000117146	Fut4-ps1	fucosyltransferase 4, pseudogene 1		N/A	17	56.7342	Not available	14346	N/A		+			56.7342	56.7393	1	127.048	rsm10000011765	10.7906		0.0134627	0	0	0	0	x	x	x	x	x	x	0	0	0.1575	0.222739	x	x	x	x	x	x	0	0	x
281	https://genenetwork.org/show_trait?trait_id=ENSMUSG00000035473&dataset=UTHSC_BXD_Young_Adult_Eye_RNAseq_TPM_Log	mouse	BXD	UTHSC_BXD_Young_Adult_Eye_RNAseq_TPM_Log	ENSMUSG00000035473	Galm	galactose mutarotase		N/A	17	80.1275	A530057M15Rik, AU015645, AU020959	319625	N/A		+			80.1275	80.1851	10	40.3712	rsm10000012304	18.7121		4.46909	4.6885	0.0784888	4.6245	0.255266	x	x	x	x	x	x	4.614	0.17112	4.3025	0.168999	x	x	x	x	x	x	4.6545	0.0601041	x
282	https://genenetwork.org/show_trait?trait_id=ENSMUSG00000024064&dataset=UTHSC_BXD_Young_Adult_Eye_RNAseq_TPM_Log	mouse	BXD	UTHSC_BXD_Young_Adult_Eye_RNAseq_TPM_Log	ENSMUSG00000024064	Galnt14	polypeptide N-acetylgalactosaminyltransferase 14		N/A	17	73.4932	0610033M06Rik	71685	N/A		-			73.4932	73.7105	1	192.746	rsm10000002464	11.7574		2.25188	1.95	0.294156	2.41	0.0650538	x	x	x	x	x	x	2.468	0.104652	1.959	0.205061	x	x	x	x	x	x	2.5685	0.0304056	x
283	https://genenetwork.org/show_trait?trait_id=ENSMUSG00000055760&dataset=UTHSC_BXD_Young_Adult_Eye_RNAseq_TPM_Log	mouse	BXD	UTHSC_BXD_Young_Adult_Eye_RNAseq_TPM_Log	ENSMUSG00000055760	Gemin6	gem nuclear organelle associated protein 6		N/A	17	80.2244	2610019B15Rik, 2810470M17Rik	67242	N/A		+			80.2244	80.2285	4	3.52871	rsm10000046815	10.0257		3.1628	2.6335	0.782767	2.7965	0.30052	x	x	x	x	x	x	3.1385	0.27365	3.1715	0.32739	x	x	x	x	x	x	3.301	0.54023	x
284	https://genenetwork.org/show_trait?trait_id=ENSMUSG00000061062&dataset=UTHSC_BXD_Young_Adult_Eye_RNAseq_TPM_Log	mouse	BXD	UTHSC_BXD_Young_Adult_Eye_RNAseq_TPM_Log	ENSMUSG00000061062	Gm10093	predicted pseudogene 10093		N/A	17	78.4916	Not available		N/A		+			78.4916	78.493	4	129.532	rsm10000005294	135.187		2.72039	5.039	0.0254558	1.0725	0.355675	x	x	x	x	x	x	5.08	0.231931	1.2745	0.159099	x	x	x	x	x	x	0.6145	0.0586899	x
285	https://genenetwork.org/show_trait?trait_id=ENSMUSG00000066938&dataset=UTHSC_BXD_Young_Adult_Eye_RNAseq_TPM_Log	mouse	BXD	UTHSC_BXD_Young_Adult_Eye_RNAseq_TPM_Log	ENSMUSG00000066938	Gm10190	predicted gene 10190		N/A	17	80.3732	Not available	791338	N/A		-			80.3732	80.3735	1	3.00149	rsm10000000001	0		0	0	0	0	0	x	x	x	x	x	x	0	0	0	0	x	x	x	x	x	x	0	0	x
286	https://genenetwork.org/show_trait?trait_id=ENSMUSG00000079333&dataset=UTHSC_BXD_Young_Adult_Eye_RNAseq_TPM_Log	mouse	BXD	UTHSC_BXD_Young_Adult_Eye_RNAseq_TPM_Log	ENSMUSG00000079333	Gm11096	predicted gene 11096		N/A	17	81.4418	Not available		N/A		+			81.4418	81.4419	1	3.00149	rsm10000000001	0		0	0	0	0	0	x	x	x	x	x	x	0	0	0	0	x	x	x	x	x	x	0	0	x
287	https://genenetwork.org/show_trait?trait_id=ENSMUSG00000079414&dataset=UTHSC_BXD_Young_Adult_Eye_RNAseq_TPM_Log	mouse	BXD	UTHSC_BXD_Young_Adult_Eye_RNAseq_TPM_Log	ENSMUSG00000079414	Gm11110	predicted gene 11110		N/A	17	57.0914	Not available	100169874	N/A		-			57.0914	57.1059	10	121.534	rsm10000012872	10.7474		2.41172	2.2895	1.0741	2.7165	0.0304056	x	x	x	x	x	x	2.1695	0.538108	2.3905	0.292035	x	x	x	x	x	x	2.528	0.0947523	x
288	https://genenetwork.org/show_trait?trait_id=ENSMUSG00000089779&dataset=UTHSC_BXD_Young_Adult_Eye_RNAseq_TPM_Log	mouse	BXD	UTHSC_BXD_Young_Adult_Eye_RNAseq_TPM_Log	ENSMUSG00000089779	Gm15641	predicted gene 15641		N/A	17	71.7168	Not available		N/A		-			71.7168	71.7178	1	3.00149	rsm10000000001	0		0	0	0	0	0	x	x	x	x	x	x	0	0	0	0	x	x	x	x	x	x	0	0	x
289	https://genenetwork.org/show_trait?trait_id=ENSMUSG00000090224&dataset=UTHSC_BXD_Young_Adult_Eye_RNAseq_TPM_Log	mouse	BXD	UTHSC_BXD_Young_Adult_Eye_RNAseq_TPM_Log	ENSMUSG00000090224	Gm15974	predicted gene 15974		N/A	17	68.3713	Not available	100416108	N/A		-			68.3713	68.3718	1	3.00149	rsm10000000001	0		0	0	0	0	0	x	x	x	x	x	x	0	0	0	0	x	x	x	x	x	x	0	0	x
290	https://genenetwork.org/show_trait?trait_id=ENSMUSG00000084755&dataset=UTHSC_BXD_Young_Adult_Eye_RNAseq_TPM_Log	mouse	BXD	UTHSC_BXD_Young_Adult_Eye_RNAseq_TPM_Log	ENSMUSG00000084755	Gm16276	predicted gene 16276		N/A	17	56.0143	Not available	102635053	N/A		-			56.0143	56.0145	1	3.00149	rsm10000000001	0		0	0	0	0	0	x	x	x	x	x	x	0	0	0	0	x	x	x	x	x	x	0	0	x
291	https://genenetwork.org/show_trait?trait_id=ENSMUSG00000066958&dataset=UTHSC_BXD_Young_Adult_Eye_RNAseq_TPM_Log	mouse	BXD	UTHSC_BXD_Young_Adult_Eye_RNAseq_TPM_Log	ENSMUSG00000066958	Gm16391	predicted pseudogene 16391		N/A	17	76.2844	EG546696	100043886	N/A		-			76.2844	76.2849	1	3.00149	rsm10000000001	0		0	0	0	0	0	x	x	x	x	x	x	0	0	0	0	x	x	x	x	x	x	0	0	x
292	https://genenetwork.org/show_trait?trait_id=ENSMUSG00000066983&dataset=UTHSC_BXD_Young_Adult_Eye_RNAseq_TPM_Log	mouse	BXD	UTHSC_BXD_Young_Adult_Eye_RNAseq_TPM_Log	ENSMUSG00000066983	Gm16519	predicted gene 16519		N/A	17	70.9291	Not available	546695	N/A		+			70.9291	70.9295	1	3.00149	rsm10000000001	0		0	0	0	0	0	x	x	x	x	x	x	0	0	0	0	x	x	x	x	x	x	0	0	x
293	https://genenetwork.org/show_trait?trait_id=ENSMUSG00000090227&dataset=UTHSC_BXD_Young_Adult_Eye_RNAseq_TPM_Log	mouse	BXD	UTHSC_BXD_Young_Adult_Eye_RNAseq_TPM_Log	ENSMUSG00000090227	Gm16554	predicted gene 16554		N/A	17	49.8947	Not available		N/A		-			49.8947	49.896	1	3.00149	rsm10000000001	0		0	0	0	0	0	x	x	x	x	x	x	0	0	0	0	x	x	x	x	x	x	0	0	x
294	https://genenetwork.org/show_trait?trait_id=ENSMUSG00000090012&dataset=UTHSC_BXD_Young_Adult_Eye_RNAseq_TPM_Log	mouse	BXD	UTHSC_BXD_Young_Adult_Eye_RNAseq_TPM_Log	ENSMUSG00000090012	Gm16555	predicted gene 16555		N/A	17	49.8176	Not available	102632654	N/A		-			49.8176	49.8218	1	3.00149	rsm10000000001	0		0	0	0	0	0	x	x	x	x	x	x	0	0	0	0	x	x	x	x	x	x	0	0	x
295	https://genenetwork.org/show_trait?trait_id=ENSMUSG00000097077&dataset=UTHSC_BXD_Young_Adult_Eye_RNAseq_TPM_Log	mouse	BXD	UTHSC_BXD_Young_Adult_Eye_RNAseq_TPM_Log	ENSMUSG00000097077	Gm16712	predicted gene 16712		N/A	17	55.9548	Not available	100504333	N/A		-			55.9548	55.9594	7	116.265	rsm10000010066	12.6223		0.611953	0.5375	0.260922	0.1455	0.0813173	x	x	x	x	x	x	1.014	0.0438406	0.321	0.350725	x	x	x	x	x	x	0.7285	0.116673	x
296	https://genenetwork.org/show_trait?trait_id=ENSMUSG00000090955&dataset=UTHSC_BXD_Young_Adult_Eye_RNAseq_TPM_Log	mouse	BXD	UTHSC_BXD_Young_Adult_Eye_RNAseq_TPM_Log	ENSMUSG00000090955	Gm17097	predicted gene 17097		N/A	17	67.8501	Not available		N/A		-			67.8501	67.8511	1	3.00149	rsm10000000001	0		0	0	0	0	0	x	x	x	x	x	x	0	0	0	0	x	x	x	x	x	x	0	0	x
297	https://genenetwork.org/show_trait?trait_id=ENSMUSG00000091160&dataset=UTHSC_BXD_Young_Adult_Eye_RNAseq_TPM_Log	mouse	BXD	UTHSC_BXD_Young_Adult_Eye_RNAseq_TPM_Log	ENSMUSG00000091160	Gm17133	predicted gene 17133		N/A	17	64.7489	Not available		N/A		-			64.7489	64.7541	1	3.00149	rsm10000000001	0		0	0	0	0	0	x	x	x	x	x	x	0	0	0	0	x	x	x	x	x	x	0	0	x
298	https://genenetwork.org/show_trait?trait_id=ENSMUSG00000091390&dataset=UTHSC_BXD_Young_Adult_Eye_RNAseq_TPM_Log	mouse	BXD	UTHSC_BXD_Young_Adult_Eye_RNAseq_TPM_Log	ENSMUSG00000091390	Gm17168	predicted gene 17168		N/A	17	57.0418	Not available		N/A		+			57.0418	57.0471	2	147.806	rsm10000003544	10.4729		1.57015	0.799	1.12996	2.04	0.642053	x	x	x	x	x	x	1.348	0.230517	0.652	0.922067	x	x	x	x	x	x	1.815	0.0622254	x
299	https://genenetwork.org/show_trait?trait_id=ENSMUSG00000091426&dataset=UTHSC_BXD_Young_Adult_Eye_RNAseq_TPM_Log	mouse	BXD	UTHSC_BXD_Young_Adult_Eye_RNAseq_TPM_Log	ENSMUSG00000091426	Gm17228	predicted gene 17228		N/A	17	63.3469	Not available	100417136	N/A		-			63.3469	63.3474	1	3.00149	rsm10000000001	0		0	0	0	0	0	x	x	x	x	x	x	0	0	0	0	x	x	x	x	x	x	0	0	x
300	https://genenetwork.org/show_trait?trait_id=ENSMUSG00000097791&dataset=UTHSC_BXD_Young_Adult_Eye_RNAseq_TPM_Log	mouse	BXD	UTHSC_BXD_Young_Adult_Eye_RNAseq_TPM_Log	ENSMUSG00000097791	Gm17315	predicted gene 17315		N/A	17	79.3547	Not available	100502912	N/A		+			79.3547	79.358	14	25.4473	rsm10000017126	10.5084		1.90224	1.555	0.585484	1.4975	0.0770746	x	x	x	x	x	x	1.7915	0.566393	1.2855	0.439113	x	x	x	x	x	x	1.3895	0.464569	x
301	https://genenetwork.org/show_trait?trait_id=ENSMUSG00000090790&dataset=UTHSC_BXD_Young_Adult_Eye_RNAseq_TPM_Log	mouse	BXD	UTHSC_BXD_Young_Adult_Eye_RNAseq_TPM_Log	ENSMUSG00000090790	Gm17377	predicted gene 17377		N/A	17	55.3216	Not available		N/A		+			55.3216	55.3218	17	47.6025	rsm10000019795	9.29293		0.0526733	0	0	0	0	x	x	x	x	x	x	0	0	0	0	x	x	x	x	x	x	0.6515	0.92136	x
302	https://genenetwork.org/show_trait?trait_id=ENSMUSG00000091058&dataset=UTHSC_BXD_Young_Adult_Eye_RNAseq_TPM_Log	mouse	BXD	UTHSC_BXD_Young_Adult_Eye_RNAseq_TPM_Log	ENSMUSG00000091058	Gm17538	predicted gene 17538		N/A	17	77.6744	Not available		N/A		-			77.6744	77.6747	3	146.613	rs31210291	12.272		0.635617	0.551	0.34224	0.4065	0.574878	x	x	x	x	x	x	0.363	0.51336	1.679	0.721249	x	x	x	x	x	x	0.325	0.459619	x
303	https://genenetwork.org/show_trait?trait_id=ENSMUSG00000109739&dataset=UTHSC_BXD_Young_Adult_Eye_RNAseq_TPM_Log	mouse	BXD	UTHSC_BXD_Young_Adult_Eye_RNAseq_TPM_Log	ENSMUSG00000109739	Gm17949	predicted gene 17949		N/A	17	57.0115	Not available	100416162	N/A		+			57.0115	57.0211	4	139.321	rs32083983	12.2022		1.87151	0.6465	0.914289	2.125	0.217789	x	x	x	x	x	x	2.041	0.0212132	1.571	0.0551543	x	x	x	x	x	x	1.8665	1.19996	x
304	https://genenetwork.org/show_trait?trait_id=ENSMUSG00000093740&dataset=UTHSC_BXD_Young_Adult_Eye_RNAseq_TPM_Log	mouse	BXD	UTHSC_BXD_Young_Adult_Eye_RNAseq_TPM_Log	ENSMUSG00000093740	Gm18417	predicted gene 18417		N/A	17	55.8505	Not available	100417135	N/A		-			55.8505	55.8511	1	3.00149	rsm10000000001	0		0	0	0	0	0	x	x	x	x	x	x	0	0	0	0	x	x	x	x	x	x	0	0	x
305	https://genenetwork.org/show_trait?trait_id=ENSMUSG00000100150&dataset=UTHSC_BXD_Young_Adult_Eye_RNAseq_TPM_Log	mouse	BXD	UTHSC_BXD_Young_Adult_Eye_RNAseq_TPM_Log	ENSMUSG00000100150	Gm19585	predicted gene 19585		N/A	17	51.9864	Not available	100503190	N/A		+			51.9864	52.164	17	52.0689	rsm10000019819	24.1133		0.155587	0	0	0.313	0.442649	x	x	x	x	x	x	0	0	0.279	0.394566	x	x	x	x	x	x	0.0275	0.0388909	x
306	https://genenetwork.org/show_trait?trait_id=ENSMUSG00000110218&dataset=UTHSC_BXD_Young_Adult_Eye_RNAseq_TPM_Log	mouse	BXD	UTHSC_BXD_Young_Adult_Eye_RNAseq_TPM_Log	ENSMUSG00000110218	Gm20219	predicted gene 20219		N/A	17	56.5514	Tincr	100504425	N/A		-			56.5514	56.5544	14	26.765	rsm10000017128	14.0156		6.16124	5.9415	0.154856	6.2235	0.0714178	x	x	x	x	x	x	5.9155	0.371231	5.5055	0.0403051	x	x	x	x	x	x	6.4305	0.0318198	x
307	https://genenetwork.org/show_trait?trait_id=ENSMUSG00000093622&dataset=UTHSC_BXD_Young_Adult_Eye_RNAseq_TPM_Log	mouse	BXD	UTHSC_BXD_Young_Adult_Eye_RNAseq_TPM_Log	ENSMUSG00000093622	Gm20703	predicted gene 20703		N/A	17	70.8347	Not available		N/A		+			70.8347	70.836	5	33.7826	rsm10000006027	11.8621		0.530384	0	0	1.3265	0.712057	x	x	x	x	x	x	0.317	0.448306	0	0	x	x	x	x	x	x	0	0	x
308	https://genenetwork.org/show_trait?trait_id=ENSMUSG00000095330&dataset=UTHSC_BXD_Young_Adult_Eye_RNAseq_TPM_Log	mouse	BXD	UTHSC_BXD_Young_Adult_Eye_RNAseq_TPM_Log	ENSMUSG00000095330	Gm21834	predicted gene 21834		N/A	17	57.7418	Not available		N/A		-			57.7418	57.7422	1	3.00149	rsm10000000001	0		0	0	0	0	0	x	x	x	x	x	x	0	0	0	0	x	x	x	x	x	x	0	0	x
309	https://genenetwork.org/show_trait?trait_id=ENSMUSG00000088183&dataset=UTHSC_BXD_Young_Adult_Eye_RNAseq_TPM_Log	mouse	BXD	UTHSC_BXD_Young_Adult_Eye_RNAseq_TPM_Log	ENSMUSG00000088183	Gm22215	predicted gene 22215		N/A	17	80.0335	Not available		N/A		+			80.0335	80.0336	1	3.00149	rsm10000000001	0		0	0	0	0	0	x	x	x	x	x	x	0	0	0	0	x	x	x	x	x	x	0	0	x
310	https://genenetwork.org/show_trait?trait_id=ENSMUSG00000087829&dataset=UTHSC_BXD_Young_Adult_Eye_RNAseq_TPM_Log	mouse	BXD	UTHSC_BXD_Young_Adult_Eye_RNAseq_TPM_Log	ENSMUSG00000087829	Gm22277	predicted gene 22277		N/A	17	67.5516	Not available		N/A		+			67.5516	67.5519	9	95.1316	rsm10000011684	9.29192		0.0456733	0	0	0	0	x	x	x	x	x	x	0	0	0	0	x	x	x	x	x	x	0	0	x
311	https://genenetwork.org/show_trait?trait_id=ENSMUSG00000088817&dataset=UTHSC_BXD_Young_Adult_Eye_RNAseq_TPM_Log	mouse	BXD	UTHSC_BXD_Young_Adult_Eye_RNAseq_TPM_Log	ENSMUSG00000088817	Gm22386	predicted gene 22386		N/A	17	82.2321	Not available		N/A		-			82.2321	82.2323	1	3.00149	rsm10000000001	0		0	0	0	0	0	x	x	x	x	x	x	0	0	0	0	x	x	x	x	x	x	0	0	x
312	https://genenetwork.org/show_trait?trait_id=ENSMUSG00000087959&dataset=UTHSC_BXD_Young_Adult_Eye_RNAseq_TPM_Log	mouse	BXD	UTHSC_BXD_Young_Adult_Eye_RNAseq_TPM_Log	ENSMUSG00000087959	Gm22562	predicted gene 22562		N/A	17	78.5339	Not available		N/A		-			78.5339	78.534	1	3.00149	rsm10000000001	0		0	0	0	0	0	x	x	x	x	x	x	0	0	0	0	x	x	x	x	x	x	0	0	x
313	https://genenetwork.org/show_trait?trait_id=ENSMUSG00000088499&dataset=UTHSC_BXD_Young_Adult_Eye_RNAseq_TPM_Log	mouse	BXD	UTHSC_BXD_Young_Adult_Eye_RNAseq_TPM_Log	ENSMUSG00000088499	Gm22654	predicted gene 22654		N/A	17	55.6616	Not available		N/A		+			55.6616	55.6617	1	3.00149	rsm10000000001	0		0	0	0	0	0	x	x	x	x	x	x	0	0	0	0	x	x	x	x	x	x	0	0	x
314	https://genenetwork.org/show_trait?trait_id=ENSMUSG00000092713&dataset=UTHSC_BXD_Young_Adult_Eye_RNAseq_TPM_Log	mouse	BXD	UTHSC_BXD_Young_Adult_Eye_RNAseq_TPM_Log	ENSMUSG00000092713	Gm22858	predicted gene 22858		N/A	17	71.6416	Not available		N/A		+			71.6416	71.6417	1	3.00149	rsm10000000001	0		0	0	0	0	0	x	x	x	x	x	x	0	0	0	0	x	x	x	x	x	x	0	0	x
315	https://genenetwork.org/show_trait?trait_id=ENSMUSG00000088581&dataset=UTHSC_BXD_Young_Adult_Eye_RNAseq_TPM_Log	mouse	BXD	UTHSC_BXD_Young_Adult_Eye_RNAseq_TPM_Log	ENSMUSG00000088581	Gm22967	predicted gene 22967		N/A	17	69.5945	Not available		N/A		-			69.5945	69.5948	10	111.138	rsm10000012727	2.83415		0.00306	0	0	0	0	x	x	x	x	x	x	0	0	0	0	x	x	x	x	x	x	0	0	x
316	https://genenetwork.org/show_trait?trait_id=ENSMUSG00000089105&dataset=UTHSC_BXD_Young_Adult_Eye_RNAseq_TPM_Log	mouse	BXD	UTHSC_BXD_Young_Adult_Eye_RNAseq_TPM_Log	ENSMUSG00000089105	Gm23115	predicted gene 23115		N/A	17	71.5064	Not available		N/A		-			71.5064	71.5065	1	3.00149	rsm10000000001	0		0	0	0	0	0	x	x	x	x	x	x	0	0	0	0	x	x	x	x	x	x	0	0	x
317	https://genenetwork.org/show_trait?trait_id=ENSMUSG00000088276&dataset=UTHSC_BXD_Young_Adult_Eye_RNAseq_TPM_Log	mouse	BXD	UTHSC_BXD_Young_Adult_Eye_RNAseq_TPM_Log	ENSMUSG00000088276	Gm23125	predicted gene 23125		N/A	17	80.1049	Not available		N/A		+			80.1049	80.105	1	3.00149	rsm10000000001	0		0	0	0	0	0	x	x	x	x	x	x	0	0	0	0	x	x	x	x	x	x	0	0	x
318	https://genenetwork.org/show_trait?trait_id=ENSMUSG00000077562&dataset=UTHSC_BXD_Young_Adult_Eye_RNAseq_TPM_Log	mouse	BXD	UTHSC_BXD_Young_Adult_Eye_RNAseq_TPM_Log	ENSMUSG00000077562	Gm23203	predicted gene 23203		N/A	17	59.5696	Not available		N/A		-			59.5696	59.5697	1	3.00149	rsm10000000001	0		0	0	0	0	0	x	x	x	x	x	x	0	0	0	0	x	x	x	x	x	x	0	0	x
319	https://genenetwork.org/show_trait?trait_id=ENSMUSG00000094158&dataset=UTHSC_BXD_Young_Adult_Eye_RNAseq_TPM_Log	mouse	BXD	UTHSC_BXD_Young_Adult_Eye_RNAseq_TPM_Log	ENSMUSG00000094158	Gm23264	predicted gene 23264		N/A	17	66.0861	Not available		N/A		+			66.0861	66.0862	1	3.00149	rsm10000000001	0		0	0	0	0	0	x	x	x	x	x	x	0	0	0	0	x	x	x	x	x	x	0	0	x
320	https://genenetwork.org/show_trait?trait_id=ENSMUSG00000094390&dataset=UTHSC_BXD_Young_Adult_Eye_RNAseq_TPM_Log	mouse	BXD	UTHSC_BXD_Young_Adult_Eye_RNAseq_TPM_Log	ENSMUSG00000094390	Gm23400	predicted gene 23400		N/A	17	82.2359	Not available		N/A		+			82.2359	82.236	7	17.1341	rs36485889	3.49575		0.0142333	0	0	0	0	x	x	x	x	x	x	0	0	0	0	x	x	x	x	x	x	0	0	x
321	https://genenetwork.org/show_trait?trait_id=ENSMUSG00000064732&dataset=UTHSC_BXD_Young_Adult_Eye_RNAseq_TPM_Log	mouse	BXD	UTHSC_BXD_Young_Adult_Eye_RNAseq_TPM_Log	ENSMUSG00000064732	Gm23447	predicted gene 23447		N/A	17	60.486	Not available		N/A		+			60.486	60.4862	1	3.00149	rsm10000000001	0		0	0	0	0	0	x	x	x	x	x	x	0	0	0	0	x	x	x	x	x	x	0	0	x
322	https://genenetwork.org/show_trait?trait_id=ENSMUSG00000095729&dataset=UTHSC_BXD_Young_Adult_Eye_RNAseq_TPM_Log	mouse	BXD	UTHSC_BXD_Young_Adult_Eye_RNAseq_TPM_Log	ENSMUSG00000095729	Gm23649	predicted gene 23649		N/A	17	72.9878	Not available		N/A		+			72.9878	72.9879	1	3.00149	rsm10000000001	0		0	0	0	0	0	x	x	x	x	x	x	0	0	0	0	x	x	x	x	x	x	0	0	x
323	https://genenetwork.org/show_trait?trait_id=ENSMUSG00000077629&dataset=UTHSC_BXD_Young_Adult_Eye_RNAseq_TPM_Log	mouse	BXD	UTHSC_BXD_Young_Adult_Eye_RNAseq_TPM_Log	ENSMUSG00000077629	Gm23769	predicted gene 23769		N/A	17	59.2257	Not available		N/A		-			59.2257	59.2258	1	3.00149	rsm10000000001	0		0	0	0	0	0	x	x	x	x	x	x	0	0	0	0	x	x	x	x	x	x	0	0	x
324	https://genenetwork.org/show_trait?trait_id=ENSMUSG00000089610&dataset=UTHSC_BXD_Young_Adult_Eye_RNAseq_TPM_Log	mouse	BXD	UTHSC_BXD_Young_Adult_Eye_RNAseq_TPM_Log	ENSMUSG00000089610	Gm23773	predicted gene 23773		N/A	17	61.2597	Not available		N/A		+			61.2597	61.2599	1	3.00149	rsm10000000001	0		0	0	0	0	0	x	x	x	x	x	x	0	0	0	0	x	x	x	x	x	x	0	0	x
325	https://genenetwork.org/show_trait?trait_id=ENSMUSG00000088193&dataset=UTHSC_BXD_Young_Adult_Eye_RNAseq_TPM_Log	mouse	BXD	UTHSC_BXD_Young_Adult_Eye_RNAseq_TPM_Log	ENSMUSG00000088193	Gm23905	predicted gene 23905		N/A	17	83.9476	Not available		N/A		+			83.9476	83.9477	4	126.717	rs32386196	13.3566		1.30832	0	0	1.9445	1.43331	x	x	x	x	x	x	0	0	0	0	x	x	x	x	x	x	3.0395	0.775696	x
326	https://genenetwork.org/show_trait?trait_id=ENSMUSG00000077299&dataset=UTHSC_BXD_Young_Adult_Eye_RNAseq_TPM_Log	mouse	BXD	UTHSC_BXD_Young_Adult_Eye_RNAseq_TPM_Log	ENSMUSG00000077299	Gm24126	predicted gene 24126		N/A	17	76.0745	Not available		N/A		+			76.0745	76.0747	1	3.00149	rsm10000000001	0		0	0	0	0	0	x	x	x	x	x	x	0	0	0	0	x	x	x	x	x	x	0	0	x
327	https://genenetwork.org/show_trait?trait_id=ENSMUSG00000080455&dataset=UTHSC_BXD_Young_Adult_Eye_RNAseq_TPM_Log	mouse	BXD	UTHSC_BXD_Young_Adult_Eye_RNAseq_TPM_Log	ENSMUSG00000080455	Gm24194	predicted gene 24194		N/A	17	64.3215	Not available		N/A		-			64.3215	64.3216	1	3.00149	rsm10000000001	0		0	0	0	0	0	x	x	x	x	x	x	0	0	0	0	x	x	x	x	x	x	0	0	x
328	https://genenetwork.org/show_trait?trait_id=ENSMUSG00000088410&dataset=UTHSC_BXD_Young_Adult_Eye_RNAseq_TPM_Log	mouse	BXD	UTHSC_BXD_Young_Adult_Eye_RNAseq_TPM_Log	ENSMUSG00000088410	Gm24240	predicted gene 24240		N/A	17	83.27	Not available		N/A		+			83.27	83.2701	8	10.5218	rs13479605	9.90539		0.160133	1.165	1.64756	0	0	x	x	x	x	x	x	0	0	0	0	x	x	x	x	x	x	0	0	x
329	https://genenetwork.org/show_trait?trait_id=ENSMUSG00000088060&dataset=UTHSC_BXD_Young_Adult_Eye_RNAseq_TPM_Log	mouse	BXD	UTHSC_BXD_Young_Adult_Eye_RNAseq_TPM_Log	ENSMUSG00000088060	Gm24475	predicted gene 24475		N/A	17	74.0009	Not available		N/A		+			74.0009	74.001	X	46.7585	rsm10000021349	3.63976		0.01002	0	0	0	0	x	x	x	x	x	x	0	0	0	0	x	x	x	x	x	x	0	0	x
330	https://genenetwork.org/show_trait?trait_id=ENSMUSG00000065732&dataset=UTHSC_BXD_Young_Adult_Eye_RNAseq_TPM_Log	mouse	BXD	UTHSC_BXD_Young_Adult_Eye_RNAseq_TPM_Log	ENSMUSG00000065732	Gm24492	predicted gene 24492		N/A	17	84.2876	Not available		N/A		-			84.2876	84.2877	1	3.00149	rsm10000000001	0		0	0	0	0	0	x	x	x	x	x	x	0	0	0	0	x	x	x	x	x	x	0	0	x
331	https://genenetwork.org/show_trait?trait_id=ENSMUSG00000096415&dataset=UTHSC_BXD_Young_Adult_Eye_RNAseq_TPM_Log	mouse	BXD	UTHSC_BXD_Young_Adult_Eye_RNAseq_TPM_Log	ENSMUSG00000096415	Gm24722	predicted gene 24722		N/A	17	84.3914	Not available		N/A		+			84.3914	84.3915	1	3.00149	rsm10000000001	0		0	0	0	0	0	x	x	x	x	x	x	0	0	0	0	x	x	x	x	x	x	0	0	x
332	https://genenetwork.org/show_trait?trait_id=ENSMUSG00000088853&dataset=UTHSC_BXD_Young_Adult_Eye_RNAseq_TPM_Log	mouse	BXD	UTHSC_BXD_Young_Adult_Eye_RNAseq_TPM_Log	ENSMUSG00000088853	Gm24730	predicted gene 24730		N/A	17	63.2027	Not available		N/A		+			63.2027	63.2029	1	3.00149	rsm10000000001	0		0	0	0	0	0	x	x	x	x	x	x	0	0	0	0	x	x	x	x	x	x	0	0	x
333	https://genenetwork.org/show_trait?trait_id=ENSMUSG00000089487&dataset=UTHSC_BXD_Young_Adult_Eye_RNAseq_TPM_Log	mouse	BXD	UTHSC_BXD_Young_Adult_Eye_RNAseq_TPM_Log	ENSMUSG00000089487	Gm24736	predicted gene 24736		N/A	17	72.4993	Not available		N/A		-			72.4993	72.4994	1	3.00149	rsm10000000001	0		0	0	0	0	0	x	x	x	x	x	x	0	0	0	0	x	x	x	x	x	x	0	0	x
334	https://genenetwork.org/show_trait?trait_id=ENSMUSG00000093051&dataset=UTHSC_BXD_Young_Adult_Eye_RNAseq_TPM_Log	mouse	BXD	UTHSC_BXD_Young_Adult_Eye_RNAseq_TPM_Log	ENSMUSG00000093051	Gm24813	predicted gene 24813		N/A	17	63.3477	Not available		N/A		+			63.3477	63.3478	1	3.00149	rsm10000000001	0		0	0	0	0	0	x	x	x	x	x	x	0	0	0	0	x	x	x	x	x	x	0	0	x
335	https://genenetwork.org/show_trait?trait_id=ENSMUSG00000092979&dataset=UTHSC_BXD_Young_Adult_Eye_RNAseq_TPM_Log	mouse	BXD	UTHSC_BXD_Young_Adult_Eye_RNAseq_TPM_Log	ENSMUSG00000092979	Gm25069	predicted gene 25069		N/A	17	78.3027	Not available		N/A		+			78.3027	78.3027	1	3.00149	rsm10000000001	0		0	0	0	0	0	x	x	x	x	x	x	0	0	0	0	x	x	x	x	x	x	0	0	x
336	https://genenetwork.org/show_trait?trait_id=ENSMUSG00000084428&dataset=UTHSC_BXD_Young_Adult_Eye_RNAseq_TPM_Log	mouse	BXD	UTHSC_BXD_Young_Adult_Eye_RNAseq_TPM_Log	ENSMUSG00000084428	Gm25102	predicted gene 25102		N/A	17	57.7476	Not available		N/A		+			57.7476	57.7477	1	3.00149	rsm10000000001	0		0	0	0	0	0	x	x	x	x	x	x	0	0	0	0	x	x	x	x	x	x	0	0	x
337	https://genenetwork.org/show_trait?trait_id=ENSMUSG00000084583&dataset=UTHSC_BXD_Young_Adult_Eye_RNAseq_TPM_Log	mouse	BXD	UTHSC_BXD_Young_Adult_Eye_RNAseq_TPM_Log	ENSMUSG00000084583	Gm25177	predicted gene 25177		N/A	17	50.9169	Not available		N/A		-			50.9169	50.917	1	3.00149	rsm10000000001	0		0	0	0	0	0	x	x	x	x	x	x	0	0	0	0	x	x	x	x	x	x	0	0	x
338	https://genenetwork.org/show_trait?trait_id=ENSMUSG00000077691&dataset=UTHSC_BXD_Young_Adult_Eye_RNAseq_TPM_Log	mouse	BXD	UTHSC_BXD_Young_Adult_Eye_RNAseq_TPM_Log	ENSMUSG00000077691	Gm25344	predicted gene 25344		N/A	17	64.9447	Not available		N/A		-			64.9447	64.9449	1	3.00149	rsm10000000001	0		0	0	0	0	0	x	x	x	x	x	x	0	0	0	0	x	x	x	x	x	x	0	0	x
339	https://genenetwork.org/show_trait?trait_id=ENSMUSG00000089586&dataset=UTHSC_BXD_Young_Adult_Eye_RNAseq_TPM_Log	mouse	BXD	UTHSC_BXD_Young_Adult_Eye_RNAseq_TPM_Log	ENSMUSG00000089586	Gm25348	predicted gene 25348		N/A	17	63.0969	Not available		N/A		-			63.0969	63.097	1	3.00149	rsm10000000001	0		0	0	0	0	0	x	x	x	x	x	x	0	0	0	0	x	x	x	x	x	x	0	0	x
340	https://genenetwork.org/show_trait?trait_id=ENSMUSG00000088224&dataset=UTHSC_BXD_Young_Adult_Eye_RNAseq_TPM_Log	mouse	BXD	UTHSC_BXD_Young_Adult_Eye_RNAseq_TPM_Log	ENSMUSG00000088224	Gm25406	predicted gene 25406		N/A	17	73.1939	Not available		N/A		+			73.1939	73.194	1	3.00149	rsm10000000001	0		0	0	0	0	0	x	x	x	x	x	x	0	0	0	0	x	x	x	x	x	x	0	0	x
341	https://genenetwork.org/show_trait?trait_id=ENSMUSG00000088453&dataset=UTHSC_BXD_Young_Adult_Eye_RNAseq_TPM_Log	mouse	BXD	UTHSC_BXD_Young_Adult_Eye_RNAseq_TPM_Log	ENSMUSG00000088453	Gm25706	predicted gene 25706		N/A	17	80.1962	Not available		N/A		-			80.1962	80.1964	1	155.7	rsm10000016742	8.46265		1.34657	0.4795	0.678115	1.452	1.22895	x	x	x	x	x	x	1.4495	2.0499	0.805	1.13844	x	x	x	x	x	x	1.659	2.34618	x
342	https://genenetwork.org/show_trait?trait_id=ENSMUSG00000092908&dataset=UTHSC_BXD_Young_Adult_Eye_RNAseq_TPM_Log	mouse	BXD	UTHSC_BXD_Young_Adult_Eye_RNAseq_TPM_Log	ENSMUSG00000092908	Gm25731	predicted gene 25731		N/A	17	65.5094	Not available		N/A		+			65.5094	65.5095	1	3.00149	rsm10000000001	0		0	0	0	0	0	x	x	x	x	x	x	0	0	0	0	x	x	x	x	x	x	0	0	x
343	https://genenetwork.org/show_trait?trait_id=ENSMUSG00000064570&dataset=UTHSC_BXD_Young_Adult_Eye_RNAseq_TPM_Log	mouse	BXD	UTHSC_BXD_Young_Adult_Eye_RNAseq_TPM_Log	ENSMUSG00000064570	Gm25800	predicted gene 25800		N/A	17	62.457	Not available		N/A		-			62.457	62.4571	1	3.00149	rsm10000000001	0		0	0	0	0	0	x	x	x	x	x	x	0	0	0	0	x	x	x	x	x	x	0	0	x
344	https://genenetwork.org/show_trait?trait_id=ENSMUSG00000065319&dataset=UTHSC_BXD_Young_Adult_Eye_RNAseq_TPM_Log	mouse	BXD	UTHSC_BXD_Young_Adult_Eye_RNAseq_TPM_Log	ENSMUSG00000065319	Gm26066	predicted gene 26066		N/A	17	84.6244	Not available		N/A		+			84.6244	84.6245	1	3.00149	rsm10000000001	0		0	0	0	0	0	x	x	x	x	x	x	0	0	0	0	x	x	x	x	x	x	0	0	x
345	https://genenetwork.org/show_trait?trait_id=ENSMUSG00000065293&dataset=UTHSC_BXD_Young_Adult_Eye_RNAseq_TPM_Log	mouse	BXD	UTHSC_BXD_Young_Adult_Eye_RNAseq_TPM_Log	ENSMUSG00000065293	Gm26124	predicted gene 26124		N/A	17	76.1112	Not available		N/A		-			76.1112	76.1113	1	3.00149	rsm10000000001	0		0	0	0	0	0	x	x	x	x	x	x	0	0	0	0	x	x	x	x	x	x	0	0	x
346	https://genenetwork.org/show_trait?trait_id=ENSMUSG00000089514&dataset=UTHSC_BXD_Young_Adult_Eye_RNAseq_TPM_Log	mouse	BXD	UTHSC_BXD_Young_Adult_Eye_RNAseq_TPM_Log	ENSMUSG00000089514	Gm26291	predicted gene 26291		N/A	17	54.6519	Not available		N/A		+			54.6519	54.6521	3	146.063	rsm10000004567	7.98847		0.069564	0	0	0	0	x	x	x	x	x	x	0	0	0	0	x	x	x	x	x	x	0	0	x
347	https://genenetwork.org/show_trait?trait_id=ENSMUSG00000097154&dataset=UTHSC_BXD_Young_Adult_Eye_RNAseq_TPM_Log	mouse	BXD	UTHSC_BXD_Young_Adult_Eye_RNAseq_TPM_Log	ENSMUSG00000097154	Gm26510	predicted gene 26510		N/A	17	70.8743	Not available	102640823	N/A		-			70.8743	70.925	3	155.087	rsm10000004656	8.6584		0.102817	0	0	0.0745	0.105359	x	x	x	x	x	x	0	0	0	0	x	x	x	x	x	x	0.2375	0.335876	x
348	https://genenetwork.org/show_trait?trait_id=ENSMUSG00000097095&dataset=UTHSC_BXD_Young_Adult_Eye_RNAseq_TPM_Log	mouse	BXD	UTHSC_BXD_Young_Adult_Eye_RNAseq_TPM_Log	ENSMUSG00000097095	Gm26547	predicted gene 26547		N/A	17	55.5572	Not available		N/A		+			55.5572	55.5635	6	54.9985	rs52165833	11.2943		0.254937	0.597	0.844285	0.494	0.223446	x	x	x	x	x	x	0	0	0.5165	0.730441	x	x	x	x	x	x	0.158	0.223446	x
349	https://genenetwork.org/show_trait?trait_id=ENSMUSG00000097625&dataset=UTHSC_BXD_Young_Adult_Eye_RNAseq_TPM_Log	mouse	BXD	UTHSC_BXD_Young_Adult_Eye_RNAseq_TPM_Log	ENSMUSG00000097625	Gm26561	predicted gene 26561		N/A	17	70.8781	Not available		N/A		+			70.8781	71.3933	X	112.032	rsm10000021648	9.1855		2.24341	2.5785	0.980757	2.996	0.325269	x	x	x	x	x	x	1.98	0.598212	2.4145	0.248194	x	x	x	x	x	x	2.301	0.391737	x
350	https://genenetwork.org/show_trait?trait_id=ENSMUSG00000097567&dataset=UTHSC_BXD_Young_Adult_Eye_RNAseq_TPM_Log	mouse	BXD	UTHSC_BXD_Young_Adult_Eye_RNAseq_TPM_Log	ENSMUSG00000097567	Gm26637	predicted gene 26637		N/A	17	78.882	Not available	105246320	N/A		+			78.882	78.8925	2	162.891	rs28245692	11.249		0.3454	0	0	0.7855	0.381131	x	x	x	x	x	x	0.643	0.196576	0.09	0.127279	x	x	x	x	x	x	0.2965	0.260922	x
351	https://genenetwork.org/show_trait?trait_id=ENSMUSG00000097546&dataset=UTHSC_BXD_Young_Adult_Eye_RNAseq_TPM_Log	mouse	BXD	UTHSC_BXD_Young_Adult_Eye_RNAseq_TPM_Log	ENSMUSG00000097546	Gm26749	predicted gene 26749		N/A	17	74.5754	Not available		N/A		-			74.5754	74.6171	1	3.00149	rsm10000000001	0		0	0	0	0	0	x	x	x	x	x	x	0	0	0	0	x	x	x	x	x	x	0	0	x
352	https://genenetwork.org/show_trait?trait_id=ENSMUSG00000098114&dataset=UTHSC_BXD_Young_Adult_Eye_RNAseq_TPM_Log	mouse	BXD	UTHSC_BXD_Young_Adult_Eye_RNAseq_TPM_Log	ENSMUSG00000098114	Gm26957	predicted gene 26957		N/A	17	79.0419	Not available		N/A		+			79.0419	79.0429	6	116.943	rsm10000007787	8.07642		0.0170027	0	0	0	0	x	x	x	x	x	x	0	0	0	0	x	x	x	x	x	x	0	0	x
353	https://genenetwork.org/show_trait?trait_id=ENSMUSG00000098193&dataset=UTHSC_BXD_Young_Adult_Eye_RNAseq_TPM_Log	mouse	BXD	UTHSC_BXD_Young_Adult_Eye_RNAseq_TPM_Log	ENSMUSG00000098193	Gm26963	predicted gene 26963		N/A	17	72.6995	Not available	102638710	N/A		-			72.6995	72.7004	1	3.00149	rsm10000000001	0		0	0	0	0	0	x	x	x	x	x	x	0	0	0	0	x	x	x	x	x	x	0	0	x
354	https://genenetwork.org/show_trait?trait_id=ENSMUSG00000098156&dataset=UTHSC_BXD_Young_Adult_Eye_RNAseq_TPM_Log	mouse	BXD	UTHSC_BXD_Young_Adult_Eye_RNAseq_TPM_Log	ENSMUSG00000098156	Gm27023	predicted gene 27023		N/A	17	61.7817	Not available		N/A		+			61.7817	61.782	19	53.6722	rsm10000211392	11.5479		0.07692	0	0	0	0	x	x	x	x	x	x	0	0	0	0	x	x	x	x	x	x	0	0	x
355	https://genenetwork.org/show_trait?trait_id=ENSMUSG00000098438&dataset=UTHSC_BXD_Young_Adult_Eye_RNAseq_TPM_Log	mouse	BXD	UTHSC_BXD_Young_Adult_Eye_RNAseq_TPM_Log	ENSMUSG00000098438	Gm27178	predicted gene 27178		N/A	17	85.5995	Not available		N/A		+			85.5995	85.5999	11	55.3885	rsm10000013672	16.5851		1.05932	1.035	1.46371	1.086	0.0367696	x	x	x	x	x	x	0.5855	0.828022	0	0	x	x	x	x	x	x	0.3135	0.443356	x
356	https://genenetwork.org/show_trait?trait_id=ENSMUSG00000098552&dataset=UTHSC_BXD_Young_Adult_Eye_RNAseq_TPM_Log	mouse	BXD	UTHSC_BXD_Young_Adult_Eye_RNAseq_TPM_Log	ENSMUSG00000098552	Gm27217	predicted gene 27217		N/A	17	52.593	Not available	108168350	N/A		-			52.593	52.6027	2	14.9002	rsm10000002524	12.7197		0.525624	0.2175	0.307591	0.371	0.524673	x	x	x	x	x	x	0.6895	0.0120208	0.1545	0.218496	x	x	x	x	x	x	0.8625	1.21976	x
357	https://genenetwork.org/show_trait?trait_id=ENSMUSG00000099014&dataset=UTHSC_BXD_Young_Adult_Eye_RNAseq_TPM_Log	mouse	BXD	UTHSC_BXD_Young_Adult_Eye_RNAseq_TPM_Log	ENSMUSG00000099014	Gm27359	predicted gene 27359		N/A	17	82.1938	Not available		N/A		+			82.1938	82.1939	1	3.00149	rsm10000000001	0		0	0	0	0	0	x	x	x	x	x	x	0	0	0	0	x	x	x	x	x	x	0	0	x
358	https://genenetwork.org/show_trait?trait_id=ENSMUSG00000101606&dataset=UTHSC_BXD_Young_Adult_Eye_RNAseq_TPM_Log	mouse	BXD	UTHSC_BXD_Young_Adult_Eye_RNAseq_TPM_Log	ENSMUSG00000101606	Gm29051	predicted gene 29051		N/A	17	60.0014	Not available		N/A		-			60.0014	60.1309	5	92.7302	rsm10000006541	10.1959		0.157281	0	0	0.1715	0.242538	x	x	x	x	x	x	0	0	0	0	x	x	x	x	x	x	0.621	0.878227	x
359	https://genenetwork.org/show_trait?trait_id=ENSMUSG00000100154&dataset=UTHSC_BXD_Young_Adult_Eye_RNAseq_TPM_Log	mouse	BXD	UTHSC_BXD_Young_Adult_Eye_RNAseq_TPM_Log	ENSMUSG00000100154	Gm29052	predicted gene 29052		N/A	17	83.0689	Not available		N/A		+			83.0689	83.0706	1	3.00149	rsm10000000001	0		0	0	0	0	0	x	x	x	x	x	x	0	0	0	0	x	x	x	x	x	x	0	0	x
360	https://genenetwork.org/show_trait?trait_id=ENSMUSG00000107430&dataset=UTHSC_BXD_Young_Adult_Eye_RNAseq_TPM_Log	mouse	BXD	UTHSC_BXD_Young_Adult_Eye_RNAseq_TPM_Log	ENSMUSG00000107430	Gm31532	predicted gene 31532		N/A	17	53.6997	Not available	102633791	N/A		+			53.6997	53.7005	17	43.5588	rs33064984	15.6194		1.07441	1.386	0.72832	0.445	0.381838	x	x	x	x	x	x	2.3305	0.538108	1.1545	0.408001	x	x	x	x	x	x	0.223	0.31537	x
361	https://genenetwork.org/show_trait?trait_id=ENSMUSG00000103779&dataset=UTHSC_BXD_Young_Adult_Eye_RNAseq_TPM_Log	mouse	BXD	UTHSC_BXD_Young_Adult_Eye_RNAseq_TPM_Log	ENSMUSG00000103779	Gm36931	predicted gene 36931		N/A	17	51.7666	Not available		N/A		-			51.7666	51.7714	1	3.00149	rsm10000000001	0		0	0	0	0	0	x	x	x	x	x	x	0	0	0	0	x	x	x	x	x	x	0	0	x
362	https://genenetwork.org/show_trait?trait_id=ENSMUSG00000104256&dataset=UTHSC_BXD_Young_Adult_Eye_RNAseq_TPM_Log	mouse	BXD	UTHSC_BXD_Young_Adult_Eye_RNAseq_TPM_Log	ENSMUSG00000104256	Gm37173	predicted gene 37173		N/A	17	50.2101	Not available		N/A		+			50.2101	50.2196	X	46.7585	rsm10000021349	3.63976		0.00096	0	0	0	0	x	x	x	x	x	x	0	0	0	0	x	x	x	x	x	x	0	0	x
363	https://genenetwork.org/show_trait?trait_id=ENSMUSG00000103378&dataset=UTHSC_BXD_Young_Adult_Eye_RNAseq_TPM_Log	mouse	BXD	UTHSC_BXD_Young_Adult_Eye_RNAseq_TPM_Log	ENSMUSG00000103378	Gm37176	predicted gene 37176		N/A	17	51.8592	Not available		N/A		+			51.8592	51.8632	14	68.3908	rsm10000017551	7.65437		0.154471	0.2995	0.309006	0.2065	0.10253	x	x	x	x	x	x	0.2175	0.307591	0.1725	0.0968736	x	x	x	x	x	x	0.1915	0.0318198	x
364	https://genenetwork.org/show_trait?trait_id=ENSMUSG00000103216&dataset=UTHSC_BXD_Young_Adult_Eye_RNAseq_TPM_Log	mouse	BXD	UTHSC_BXD_Young_Adult_Eye_RNAseq_TPM_Log	ENSMUSG00000103216	Gm37248	predicted gene 37248		N/A	17	51.796	Not available		N/A		-			51.796	51.7992	1	3.00149	rsm10000000001	0		0	0	0	0	0	x	x	x	x	x	x	0	0	0	0	x	x	x	x	x	x	0	0	x
365	https://genenetwork.org/show_trait?trait_id=ENSMUSG00000102600&dataset=UTHSC_BXD_Young_Adult_Eye_RNAseq_TPM_Log	mouse	BXD	UTHSC_BXD_Young_Adult_Eye_RNAseq_TPM_Log	ENSMUSG00000102600	Gm37266	predicted gene 37266		N/A	17	51.8502	Not available		N/A		+			51.8502	51.8525	16	74.8991	rsm10000019508	9.25057		0.0480627	0	0	0	0	x	x	x	x	x	x	0	0	0.1445	0.204354	x	x	x	x	x	x	0	0	x
366	https://genenetwork.org/show_trait?trait_id=ENSMUSG00000103015&dataset=UTHSC_BXD_Young_Adult_Eye_RNAseq_TPM_Log	mouse	BXD	UTHSC_BXD_Young_Adult_Eye_RNAseq_TPM_Log	ENSMUSG00000103015	Gm37549	predicted gene 37549		N/A	17	84.013	Not available		N/A		-			84.013	84.0171	17	47.5856	rsm10000019794	10.1479		0.0296107	0	0	0	0	x	x	x	x	x	x	0.157	0.222032	0	0	x	x	x	x	x	x	0.2115	0.299106	x
367	https://genenetwork.org/show_trait?trait_id=ENSMUSG00000103091&dataset=UTHSC_BXD_Young_Adult_Eye_RNAseq_TPM_Log	mouse	BXD	UTHSC_BXD_Young_Adult_Eye_RNAseq_TPM_Log	ENSMUSG00000103091	Gm37555	predicted gene 37555		N/A	17	79.8103	Not available		N/A		-			79.8103	79.8254	2	93.8429	rsm10000002938	4.2287		0.0132307	0	0	0	0	x	x	x	x	x	x	0	0	0	0	x	x	x	x	x	x	0	0	x
368	https://genenetwork.org/show_trait?trait_id=ENSMUSG00000103358&dataset=UTHSC_BXD_Young_Adult_Eye_RNAseq_TPM_Log	mouse	BXD	UTHSC_BXD_Young_Adult_Eye_RNAseq_TPM_Log	ENSMUSG00000103358	Gm37593	predicted gene 37593		N/A	17	51.8429	Not available		N/A		+			51.8429	51.8461	1	189.995	rs32180871	17.5657		0.0190373	0	0	0	0	x	x	x	x	x	x	0	0	0	0	x	x	x	x	x	x	0	0	x
369	https://genenetwork.org/show_trait?trait_id=ENSMUSG00000102863&dataset=UTHSC_BXD_Young_Adult_Eye_RNAseq_TPM_Log	mouse	BXD	UTHSC_BXD_Young_Adult_Eye_RNAseq_TPM_Log	ENSMUSG00000102863	Gm37639	predicted gene 37639		N/A	17	71.3661	Not available		N/A		-			71.3661	71.3688	1	3.00149	rsm10000000001	0		0	0	0	0	0	x	x	x	x	x	x	0	0	0	0	x	x	x	x	x	x	0	0	x
370	https://genenetwork.org/show_trait?trait_id=ENSMUSG00000102572&dataset=UTHSC_BXD_Young_Adult_Eye_RNAseq_TPM_Log	mouse	BXD	UTHSC_BXD_Young_Adult_Eye_RNAseq_TPM_Log	ENSMUSG00000102572	Gm37966	predicted gene 37966		N/A	17	54.2235	Not available		N/A		+			54.2235	54.2238	10	115.872	rsm10000012774	6.813		0.0186667	0	0	0	0	x	x	x	x	x	x	0	0	0	0	x	x	x	x	x	x	0	0	x
371	https://genenetwork.org/show_trait?trait_id=ENSMUSG00000103558&dataset=UTHSC_BXD_Young_Adult_Eye_RNAseq_TPM_Log	mouse	BXD	UTHSC_BXD_Young_Adult_Eye_RNAseq_TPM_Log	ENSMUSG00000103558	Gm38220	predicted gene 38220		N/A	17	71.3918	Not available		N/A		-			71.3918	71.3933	1	3.00149	rsm10000000001	0		0	0	0	0	0	x	x	x	x	x	x	0	0	0	0	x	x	x	x	x	x	0	0	x
372	https://genenetwork.org/show_trait?trait_id=ENSMUSG00000106418&dataset=UTHSC_BXD_Young_Adult_Eye_RNAseq_TPM_Log	mouse	BXD	UTHSC_BXD_Young_Adult_Eye_RNAseq_TPM_Log	ENSMUSG00000106418	Gm44397	predicted gene 44397		N/A	17	56.172	Not available		N/A		-			56.172	56.1721	1	3.00149	rsm10000000001	0		0	0	0	0	0	x	x	x	x	x	x	0	0	0	0	x	x	x	x	x	x	0	0	x
373	https://genenetwork.org/show_trait?trait_id=ENSMUSG00000098123&dataset=UTHSC_BXD_Young_Adult_Eye_RNAseq_TPM_Log	mouse	BXD	UTHSC_BXD_Young_Adult_Eye_RNAseq_TPM_Log	ENSMUSG00000098123	Gm4518	predicted gene 4518		N/A	17	61.7809	Not available	100043560	N/A		-			61.7809	61.7816	15	71.1014	rsm10000018642	13.5222		0.360431	0.388	0.333754	0.2495	0.352846	x	x	x	x	x	x	0.265	0.374767	1.891	0.264458	x	x	x	x	x	x	0.89	0.541644	x
374	https://genenetwork.org/show_trait?trait_id=ENSMUSG00000093686&dataset=UTHSC_BXD_Young_Adult_Eye_RNAseq_TPM_Log	mouse	BXD	UTHSC_BXD_Young_Adult_Eye_RNAseq_TPM_Log	ENSMUSG00000093686	Gm4705	predicted gene 4705		N/A	17	66.4136	Not available	100043876	N/A		-			66.4136	66.414	1	3.00149	rsm10000000001	0		0	0	0	0	0	x	x	x	x	x	x	0	0	0	0	x	x	x	x	x	x	0	0	x
375	https://genenetwork.org/show_trait?trait_id=ENSMUSG00000091831&dataset=UTHSC_BXD_Young_Adult_Eye_RNAseq_TPM_Log	mouse	BXD	UTHSC_BXD_Young_Adult_Eye_RNAseq_TPM_Log	ENSMUSG00000091831	Gm4707	predicted gene 4707		N/A	17	71.4583	Not available	100043879	N/A		-			71.4583	71.4599	1	3.00149	rsm10000000001	0		0	0	0	0	0	x	x	x	x	x	x	0	0	0	0	x	x	x	x	x	x	0	0	x
376	https://genenetwork.org/show_trait?trait_id=ENSMUSG00000114291&dataset=UTHSC_BXD_Young_Adult_Eye_RNAseq_TPM_Log	mouse	BXD	UTHSC_BXD_Young_Adult_Eye_RNAseq_TPM_Log	ENSMUSG00000114291	Gm47471	predicted gene 47471		N/A	17	66.7388	Not available		N/A		+			66.7388	66.746	1	3.00149	rsm10000000001	0		0	0	0	0	0	x	x	x	x	x	x	0	0	0	0	x	x	x	x	x	x	0	0	x
377	https://genenetwork.org/show_trait?trait_id=ENSMUSG00000037064&dataset=UTHSC_BXD_Young_Adult_Eye_RNAseq_TPM_Log	mouse	BXD	UTHSC_BXD_Young_Adult_Eye_RNAseq_TPM_Log	ENSMUSG00000037064	Gm5229	predicted gene 5229		N/A	17	78.1776	EG383275	383275	N/A		-			78.1776	78.1779	X	52.7181	rsm10000021399	6.5223		0.0179307	0	0	0	0	x	x	x	x	x	x	0	0	0	0	x	x	x	x	x	x	0	0	x
378	https://genenetwork.org/show_trait?trait_id=ENSMUSG00000104810&dataset=UTHSC_BXD_Young_Adult_Eye_RNAseq_TPM_Log	mouse	BXD	UTHSC_BXD_Young_Adult_Eye_RNAseq_TPM_Log	ENSMUSG00000104810	Gm5684	predicted gene 5684		N/A	17	54.0024	EG435531	435531	N/A		+			54.0024	54.0033	17	47.6025	rsm10000019795	12.2692		0.108047	0	0	0.0705	0.0997021	x	x	x	x	x	x	0	0	0	0	x	x	x	x	x	x	0	0	x
379	https://genenetwork.org/show_trait?trait_id=ENSMUSG00000046952&dataset=UTHSC_BXD_Young_Adult_Eye_RNAseq_TPM_Log	mouse	BXD	UTHSC_BXD_Young_Adult_Eye_RNAseq_TPM_Log	ENSMUSG00000046952	Gm5815	predicted pseudogene 5815		N/A	17	58.5936	EG545216	545216	N/A		+			58.5936	58.5948	11	81.9298	rsm10000014155	11.6284		0.061288	0.0455	0.0643467	0	0	x	x	x	x	x	x	0	0	0.0575	0.0813173	x	x	x	x	x	x	0	0	x
380	https://genenetwork.org/show_trait?trait_id=ENSMUSG00000084025&dataset=UTHSC_BXD_Young_Adult_Eye_RNAseq_TPM_Log	mouse	BXD	UTHSC_BXD_Young_Adult_Eye_RNAseq_TPM_Log	ENSMUSG00000084025	Gm6276	predicted pseudogene 6276		N/A	17	75.1652	EG621988	621988	N/A		+			75.1652	75.1658	1	3.00149	rsm10000000001	0		0	0	0	0	0	x	x	x	x	x	x	0	0	0	0	x	x	x	x	x	x	0	0	x
381	https://genenetwork.org/show_trait?trait_id=ENSMUSG00000091549&dataset=UTHSC_BXD_Young_Adult_Eye_RNAseq_TPM_Log	mouse	BXD	UTHSC_BXD_Young_Adult_Eye_RNAseq_TPM_Log	ENSMUSG00000091549	Gm6548	predicted gene 6548		N/A	17	78.8508	EG625054	625054	N/A		-			78.8508	78.852	18	85.4363	rsm10000020766	12.5721		4.45699	4.9075	0.210011	4.4525	0.163342	x	x	x	x	x	x	3.9475	0.556493	4.203	0.101823	x	x	x	x	x	x	4.392	0.205061	x
382	https://genenetwork.org/show_trait?trait_id=ENSMUSG00000073371&dataset=UTHSC_BXD_Young_Adult_Eye_RNAseq_TPM_Log	mouse	BXD	UTHSC_BXD_Young_Adult_Eye_RNAseq_TPM_Log	ENSMUSG00000073371	Gm6594	predicted pseudogene 6594		N/A	17	82.5393	EG625514	625514	N/A		+			82.5393	82.5395	4	133.964	rs27574272	27.0731		0.0848973	0.1735	0.245366	0	0	x	x	x	x	x	x	0	0	0	0	x	x	x	x	x	x	0.3595	0.50841	x
383	https://genenetwork.org/show_trait?trait_id=ENSMUSG00000096517&dataset=UTHSC_BXD_Young_Adult_Eye_RNAseq_TPM_Log	mouse	BXD	UTHSC_BXD_Young_Adult_Eye_RNAseq_TPM_Log	ENSMUSG00000096517	Gm6919	predicted gene 6919		N/A	17	53.5982	EG628822	628822	N/A		-			53.5982	53.5987	1	3.00149	rsm10000000001	0		0	0	0	0	0	x	x	x	x	x	x	0	0	0	0	x	x	x	x	x	x	0	0	x
384	https://genenetwork.org/show_trait?trait_id=ENSMUSG00000103753&dataset=UTHSC_BXD_Young_Adult_Eye_RNAseq_TPM_Log	mouse	BXD	UTHSC_BXD_Young_Adult_Eye_RNAseq_TPM_Log	ENSMUSG00000103753	Gm6934	predicted gene 6934		N/A	17	51.8328	EG628919	628919	N/A		+			51.8328	51.8347	7	140.875	rs50538240	3.9829		0.00783333	0	0	0	0	x	x	x	x	x	x	0	0	0	0	x	x	x	x	x	x	0	0	x
385	https://genenetwork.org/show_trait?trait_id=ENSMUSG00000044645&dataset=UTHSC_BXD_Young_Adult_Eye_RNAseq_TPM_Log	mouse	BXD	UTHSC_BXD_Young_Adult_Eye_RNAseq_TPM_Log	ENSMUSG00000044645	Gm7334	predicted gene 7334		N/A	17	50.6987	EG654432	654432	N/A		+			50.6987	50.6994	16	78.0652	rsm10000019543	66.1926		1.08003	0.8275	0.966615	1.9925	0.20294	x	x	x	x	x	x	0.937	0.212132	1.206	0.500632	x	x	x	x	x	x	1.2375	1.3032	x
386	https://genenetwork.org/show_trait?trait_id=ENSMUSG00000081492&dataset=UTHSC_BXD_Young_Adult_Eye_RNAseq_TPM_Log	mouse	BXD	UTHSC_BXD_Young_Adult_Eye_RNAseq_TPM_Log	ENSMUSG00000081492	Gm9311	predicted gene 9311		N/A	17	73.1903	EG668709	668709	N/A		-			73.1903	73.1917	1	3.00149	rsm10000000001	0		0	0	0	0	0	x	x	x	x	x	x	0	0	0	0	x	x	x	x	x	x	0	0	x
387	https://genenetwork.org/show_trait?trait_id=ENSMUSG00000100865&dataset=UTHSC_BXD_Young_Adult_Eye_RNAseq_TPM_Log	mouse	BXD	UTHSC_BXD_Young_Adult_Eye_RNAseq_TPM_Log	ENSMUSG00000100865	Gm9320	predicted gene 9320		N/A	17	70.8538	EG668724	668724	N/A		+			70.8538	70.8763	4	129.532	rsm10000005294	9.50788		2.78273	2.4065	0.566393	3.032	0.318198	x	x	x	x	x	x	1.3975	0.900147	1.8	0.103238	x	x	x	x	x	x	2.5605	0.304763	x
388	https://genenetwork.org/show_trait?trait_id=ENSMUSG00000071040&dataset=UTHSC_BXD_Young_Adult_Eye_RNAseq_TPM_Log	mouse	BXD	UTHSC_BXD_Young_Adult_Eye_RNAseq_TPM_Log	ENSMUSG00000071040	Gm9386	predicted pseudogene 9386		N/A	17	80.9383	EG668830	108168317	N/A		-			80.9383	80.9387	4	151.267	rsm10000005632	12.1225		0.153591	0.589	0.832972	0	0	x	x	x	x	x	x	0	0	0	0	x	x	x	x	x	x	0.8355	1.18158	x
389	https://genenetwork.org/show_trait?trait_id=ENSMUSG00000054957&dataset=UTHSC_BXD_Young_Adult_Eye_RNAseq_TPM_Log	mouse	BXD	UTHSC_BXD_Young_Adult_Eye_RNAseq_TPM_Log	ENSMUSG00000054957	Gm9959	predicted gene 9959		N/A	17	80.7281	Not available	100043697	N/A		+			80.7281	80.7285	11	46.3271	rsm10000013576	8.45907		0.118475	0	0	0	0	x	x	x	x	x	x	0.894	1.26431	0.678	0.958837	x	x	x	x	x	x	0	0	x
390	https://genenetwork.org/show_trait?trait_id=ENSMUSG00000114492&dataset=UTHSC_BXD_Young_Adult_Eye_RNAseq_TPM_Log	mouse	BXD	UTHSC_BXD_Young_Adult_Eye_RNAseq_TPM_Log	ENSMUSG00000114492	Gm9984	predicted gene 9984		N/A	17	67.0105	Not available	791265	N/A		+			67.0105	67.0194	1	3.00149	rsm10000000001	0		0	0	0	0	0	x	x	x	x	x	x	0	0	0	0	x	x	x	x	x	x	0	0	x
391	https://genenetwork.org/show_trait?trait_id=ENSMUSG00000050668&dataset=UTHSC_BXD_Young_Adult_Eye_RNAseq_TPM_Log	mouse	BXD	UTHSC_BXD_Young_Adult_Eye_RNAseq_TPM_Log	ENSMUSG00000050668	Gpatch11	G patch domain containing 11		N/A	17	78.8356	2310002B06Rik, C80922, Ccdc75, L26697	53951	N/A		+			78.8356	78.8483	19	37.6974	rsm10002113024	9.89417		4.55608	4.5345	0.160513	4.738	0.0480833	x	x	x	x	x	x	4.5745	0.116673	4.258	0.253144	x	x	x	x	x	x	4.493	0.257387	x
392	https://genenetwork.org/show_trait?trait_id=ENSMUSG00000005823&dataset=UTHSC_BXD_Young_Adult_Eye_RNAseq_TPM_Log	mouse	BXD	UTHSC_BXD_Young_Adult_Eye_RNAseq_TPM_Log	ENSMUSG00000005823	Gpr108	G protein-coupled receptor 108		N/A	17	57.2346	1810015L19Rik, AA589464, C79132, Lustr2	78308	N/A		-			57.2346	57.2484	14	26.765	rsm10000017128	24.544		6.54264	6.514	0.123037	6.5695	0.0799031	x	x	x	x	x	x	6.528	0.113137	6.231	0.0410122	x	x	x	x	x	x	6.482	0.00707107	x
393	https://genenetwork.org/show_trait?trait_id=ENSMUSG00000002658&dataset=UTHSC_BXD_Young_Adult_Eye_RNAseq_TPM_Log	mouse	BXD	UTHSC_BXD_Young_Adult_Eye_RNAseq_TPM_Log	ENSMUSG00000002658	Gtf2f1	general transcription factor IIF, polypeptide 1		N/A	17	57.0034	2810405L04Rik, C76800, RAP74	98053	N/A		-			57.0034	57.0113	14	26.765	rsm10000017128	16.77		7.08623	6.966	0.142836	6.9235	0.0558614	x	x	x	x	x	x	6.994	0.22486	6.7645	0.0346482	x	x	x	x	x	x	7.157	0.104652	x
394	https://genenetwork.org/show_trait?trait_id=ENSMUSG00000000673&dataset=UTHSC_BXD_Young_Adult_Eye_RNAseq_TPM_Log	mouse	BXD	UTHSC_BXD_Young_Adult_Eye_RNAseq_TPM_Log	ENSMUSG00000000673	Haao	3-hydroxyanthranilate 3,4-dioxygenase		N/A	17	83.8312	0610007K21Rik, 0610012J07Rik, 3HAO, 3HAOxase, 3HAO	107766	N/A		-			83.8312	83.848	17	83.7022	rsm10000020121	68.6234		1.02085	1.2685	0.0431335	0.744	0.374767	x	x	x	x	x	x	1.2125	0.153442	0.302	0.427092	x	x	x	x	x	x	1.137	0.46669	x
395	https://genenetwork.org/show_trait?trait_id=ENSMUSG00000105235&dataset=UTHSC_BXD_Young_Adult_Eye_RNAseq_TPM_Log	mouse	BXD	UTHSC_BXD_Young_Adult_Eye_RNAseq_TPM_Log	ENSMUSG00000105235	Hcfc1r1-ps1	host cell factor C1 regulator 1 (XPO1-dependent), pseudogene 1		N/A	17	53.8906	Gm4458	100043471	N/A		-			53.8906	53.8909	1	3.00149	rsm10000000001	0		0	0	0	0	0	x	x	x	x	x	x	0	0	0	0	x	x	x	x	x	x	0	0	x
396	https://genenetwork.org/show_trait?trait_id=ENSMUSG00000104949&dataset=UTHSC_BXD_Young_Adult_Eye_RNAseq_TPM_Log	mouse	BXD	UTHSC_BXD_Young_Adult_Eye_RNAseq_TPM_Log	ENSMUSG00000104949	Hcfc1r1-ps2	host cell factor C1 regulator 1 (XPO1-dependent), pseudogene 2		N/A	17	53.7889	Not available		N/A		+			53.7889	53.7893	1	3.00149	rsm10000000001	0		0	0	0	0	0	x	x	x	x	x	x	0	0	0	0	x	x	x	x	x	x	0	0	x
397	https://genenetwork.org/show_trait?trait_id=ENSMUSG00000002833&dataset=UTHSC_BXD_Young_Adult_Eye_RNAseq_TPM_Log	mouse	BXD	UTHSC_BXD_Young_Adult_Eye_RNAseq_TPM_Log	ENSMUSG00000002833	Hdgfl2	HDGF like 2		N/A	17	56.0796	HRP2, Hdgfrp2	15193	N/A		+			56.0796	56.1006	10	88.6497	rs49983431	13.0246		6.25928	6.1185	0.0827315	6.114	0.101823	x	x	x	x	x	x	6.152	0.287085	5.921	0.158392	x	x	x	x	x	x	6.3685	0.00636396	x
398	https://genenetwork.org/show_trait?trait_id=ENSMUSG00000039414&dataset=UTHSC_BXD_Young_Adult_Eye_RNAseq_TPM_Log	mouse	BXD	UTHSC_BXD_Young_Adult_Eye_RNAseq_TPM_Log	ENSMUSG00000039414	Heatr5b	HEAT repeat containing 5B		N/A	17	78.7529	2010013B10Rik, A230048G03Rik, AV071430, D330050P16Rik, mKIAA1414	320473	N/A		-			78.7529	78.8354	10	78.4678	UNC100088717	9.29729		4.29217	4.281	0.222032	4.743	0.0707107	x	x	x	x	x	x	4.4545	0.30052	4.2985	0.164756	x	x	x	x	x	x	4.1925	0.239709	x
399	https://genenetwork.org/show_trait?trait_id=ENSMUSG00000024095&dataset=UTHSC_BXD_Young_Adult_Eye_RNAseq_TPM_Log	mouse	BXD	UTHSC_BXD_Young_Adult_Eye_RNAseq_TPM_Log	ENSMUSG00000024095	Hnrnpll	heterogeneous nuclear ribonucleoprotein L-like		N/A	17	80.0295	2510028H02Rik, 2810036L13Rik, AI256697, AI852082, Hnrpll	72692	N/A		-			80.0295	80.0623	15	60.0387	rs47695923	11.5746		4.4947	4.3875	0.232638	4.753	0.00282843	x	x	x	x	x	x	4.703	0.343654	4.128	0.104652	x	x	x	x	x	x	4.421	0.0127279	x
400	https://genenetwork.org/show_trait?trait_id=ENSMUSG00000000708&dataset=UTHSC_BXD_Young_Adult_Eye_RNAseq_TPM_Log	mouse	BXD	UTHSC_BXD_Young_Adult_Eye_RNAseq_TPM_Log	ENSMUSG00000000708	Kat2b	K(lysine) acetyltransferase 2B		N/A	17	53.5669	A930006P13Rik, AI461839, AW536563, Pcaf, p/CAF	18519	N/A		+			53.5669	53.6727	6	126.791	rs30611941	10.1101		6.5524	6.4695	0.0813173	6.9675	0.0657609	x	x	x	x	x	x	6.707	0.203647	6.5035	0.226981	x	x	x	x	x	x	6.3255	0.0502046	x
401	https://genenetwork.org/show_trait?trait_id=ENSMUSG00000045053&dataset=UTHSC_BXD_Young_Adult_Eye_RNAseq_TPM_Log	mouse	BXD	UTHSC_BXD_Young_Adult_Eye_RNAseq_TPM_Log	ENSMUSG00000045053	Kcng3	potassium voltage-gated channel, subfamily G, member 3		N/A	17	83.586	KV6.3, Kv10.1a, Kv10.1b	225030	N/A		-			83.586	83.6319	17	82.5571	rsm10000020035	29.0758		0.991872	0.7005	0.214253	1.4925	0.90439	x	x	x	x	x	x	0.709	0.18809	0.7045	0.253851	x	x	x	x	x	x	0.7855	0.482954	x
402	https://genenetwork.org/show_trait?trait_id=ENSMUSG00000035580&dataset=UTHSC_BXD_Young_Adult_Eye_RNAseq_TPM_Log	mouse	BXD	UTHSC_BXD_Young_Adult_Eye_RNAseq_TPM_Log	ENSMUSG00000035580	Kcnh8	potassium voltage-gated channel, subfamily H (eag-related), member 8		N/A	17	52.6027	C130090D05Rik, ELK, ELK1, ELK3, Kv12.1	211468	N/A		+			52.6027	52.9792	11	101.47	rs29431671	9.84441		1.09176	0.5765	0.0275772	1.2755	0.0615183	x	x	x	x	x	x	0.8835	0.350018	0.865	0.321026	x	x	x	x	x	x	0.895	0.456791	x
403	https://genenetwork.org/show_trait?trait_id=ENSMUSG00000024201&dataset=UTHSC_BXD_Young_Adult_Eye_RNAseq_TPM_Log	mouse	BXD	UTHSC_BXD_Young_Adult_Eye_RNAseq_TPM_Log	ENSMUSG00000024201	Kdm4b	lysine (K)-specific demethylase 4B		N/A	17	56.3261	4732474L06Rik, Jmjd2b	193796	N/A		+			56.3261	56.4029	8	18.4451	rsm10000102498	9.10296		6.40665	6.3465	0.11243	6.504	0.0834386	x	x	x	x	x	x	6.574	0.101823	6.03	0.120208	x	x	x	x	x	x	6.251	0.0381838	x
404	https://genenetwork.org/show_trait?trait_id=ENSMUSG00000007670&dataset=UTHSC_BXD_Young_Adult_Eye_RNAseq_TPM_Log	mouse	BXD	UTHSC_BXD_Young_Adult_Eye_RNAseq_TPM_Log	ENSMUSG00000007670	Khsrp	KH-type splicing regulatory protein		N/A	17	57.0211	6330409F21Rik, Fbp2, Fubp2, Ksrp	16549	N/A		-			57.0211	57.0315	16	17.7354	rsm10001919623	7.05238		7.33529	7.3445	0.181726	7.279	0.0282843	x	x	x	x	x	x	7.414	0.213546	7.1145	0.00494975	x	x	x	x	x	x	7.2465	0.0615183	x
405	https://genenetwork.org/show_trait?trait_id=ENSMUSG00000023999&dataset=UTHSC_BXD_Young_Adult_Eye_RNAseq_TPM_Log	mouse	BXD	UTHSC_BXD_Young_Adult_Eye_RNAseq_TPM_Log	ENSMUSG00000023999	Kif6	kinesin family member 6		N/A	17	49.6151	D130004B10Rik, D130084M03Rik	319991	N/A		+			49.6151	49.9098	17	48.8072	rsm10000019805	17.2627		1.30581	0.695	0.296985	1.1715	0.1393	x	x	x	x	x	x	1.7845	0.320319	0.9025	0.132229	x	x	x	x	x	x	1.7135	0.120915	x
406	https://genenetwork.org/show_trait?trait_id=ENSMUSG00000041565&dataset=UTHSC_BXD_Young_Adult_Eye_RNAseq_TPM_Log	mouse	BXD	UTHSC_BXD_Young_Adult_Eye_RNAseq_TPM_Log	ENSMUSG00000041565	L3mbtl4	L3MBTL4 histone methyl-lysine binding protein		N/A	17	68.2738	A730037L19Rik, D930040M24Rik	320858	N/A		+			68.2738	68.7801	17	68.586	rsm10000019834	29.1269		1.96185	1.778	0.195161	2.0255	0.0417193	x	x	x	x	x	x	1.604	0.216375	1.8665	0.330219	x	x	x	x	x	x	1.3965	0.685186	x
407	https://genenetwork.org/show_trait?trait_id=ENSMUSG00000032796&dataset=UTHSC_BXD_Young_Adult_Eye_RNAseq_TPM_Log	mouse	BXD	UTHSC_BXD_Young_Adult_Eye_RNAseq_TPM_Log	ENSMUSG00000032796	Lama1	laminin, alpha 1		N/A	17	67.6973	AA408497, Lama	16772	N/A		+			67.6973	67.8226	9	114.714	rsm10000011955	9.77079		2.74948	2.7485	0.0615183	3.243	0.280014	x	x	x	x	x	x	2.6685	0.277893	2.5135	0.0445477	x	x	x	x	x	x	2.9645	0.0360624	x
408	https://genenetwork.org/show_trait?trait_id=ENSMUSG00000024063&dataset=UTHSC_BXD_Young_Adult_Eye_RNAseq_TPM_Log	mouse	BXD	UTHSC_BXD_Young_Adult_Eye_RNAseq_TPM_Log	ENSMUSG00000024063	Lbh	limb-bud and heart		N/A	17	72.9183	1810009F10Rik, 6720416L16Rik	77889	N/A		+			72.9183	72.9419	12	9.74845	rs29178345	10.3977		7.35438	7.252	0.0707107	7.559	0.0707107	x	x	x	x	x	x	7.406	0.298399	7.3965	0.101116	x	x	x	x	x	x	6.9875	0.0544472	x
409	https://genenetwork.org/show_trait?trait_id=ENSMUSG00000054469&dataset=UTHSC_BXD_Young_Adult_Eye_RNAseq_TPM_Log	mouse	BXD	UTHSC_BXD_Young_Adult_Eye_RNAseq_TPM_Log	ENSMUSG00000054469	Lclat1	lysocardiolipin acyltransferase 1		N/A	17	73.108	1AGPAT, 8, AI181996, Agpat8, Alcat1, Gm91, Lycat	225010	N/A		+			73.108	73.2434	19	52.0754	rsm10002113711	10.2446		5.18262	5.1205	0.105359	5.506	0.0876812	x	x	x	x	x	x	5.399	0.0579828	5.1205	0.200111	x	x	x	x	x	x	5.2595	0.171827	x
410	https://genenetwork.org/show_trait?trait_id=ENSMUSG00000041168&dataset=UTHSC_BXD_Young_Adult_Eye_RNAseq_TPM_Log	mouse	BXD	UTHSC_BXD_Young_Adult_Eye_RNAseq_TPM_Log	ENSMUSG00000041168	Lonp1	lon peptidase 1, mitochondrial		N/A	17	56.6143	1200017E13Rik, LON, Prss15	74142	N/A		-			56.6143	56.6269	18	25.6979	rs13483260	15.6859		6.5428	6.6355	0.101116	6.2945	0.0742462	x	x	x	x	x	x	6.4125	0.167584	6.4115	0.00353553	x	x	x	x	x	x	6.498	0.0183848	x
411	https://genenetwork.org/show_trait?trait_id=ENSMUSG00000024052&dataset=UTHSC_BXD_Young_Adult_Eye_RNAseq_TPM_Log	mouse	BXD	UTHSC_BXD_Young_Adult_Eye_RNAseq_TPM_Log	ENSMUSG00000024052	Lpin2	lipin 2		N/A	17	71.1826	2610511G02Rik, AI481352, AW742896	64898	N/A		+			71.1826	71.2498	1	3.00149	rsm10000000001	0		0	0	0	0	0	x	x	x	x	x	x	0	0	0	0	x	x	x	x	x	x	0	0	x
412	https://genenetwork.org/show_trait?trait_id=ENSMUSG00000037095&dataset=UTHSC_BXD_Young_Adult_Eye_RNAseq_TPM_Log	mouse	BXD	UTHSC_BXD_Young_Adult_Eye_RNAseq_TPM_Log	ENSMUSG00000037095	Lrg1	leucine-rich alpha-2-glycoprotein 1		N/A	17	56.1197	1300008B03Rik, 2310031E04Rik, Lrg, Lrhg	76905	N/A		-			56.1197	56.122	12	10.0374	rs29130001	16.7832		3.14401	3.9115	0.208596	2.4665	0.912875	x	x	x	x	x	x	2.8145	0.695086	3.879	0.00424264	x	x	x	x	x	x	2.4445	0.225567	x
413	https://genenetwork.org/show_trait?trait_id=ENSMUSG00000024120&dataset=UTHSC_BXD_Young_Adult_Eye_RNAseq_TPM_Log	mouse	BXD	UTHSC_BXD_Young_Adult_Eye_RNAseq_TPM_Log	ENSMUSG00000024120	Lrpprc	leucine-rich PPR-motif containing		N/A	17	84.7052	3110001K13Rik, C76645, Gp130, Lrp130, Lsfc	72416	N/A		-			84.7052	84.7908	17	83.7022	rsm10000020121	106.344		5.25209	5.8205	0.0190919	4.999	0.086267	x	x	x	x	x	x	5.917	0.0212132	4.9425	0.0700036	x	x	x	x	x	x	5.522	0.0777818	x
414	https://genenetwork.org/show_trait?trait_id=ENSMUSG00000073375&dataset=UTHSC_BXD_Young_Adult_Eye_RNAseq_TPM_Log	mouse	BXD	UTHSC_BXD_Young_Adult_Eye_RNAseq_TPM_Log	ENSMUSG00000073375	Lrrc30	leucine rich repeat containing 30		N/A	17	67.631	Gm326	240131	N/A		-			67.631	67.6327	1	192.746	rsm10000002464	24.1395		3.90549	5.1865	0.0629325	3.67	0.121622	x	x	x	x	x	x	4.0635	1.04864	5.196	0.200818	x	x	x	x	x	x	2.577	0.473762	x
415	https://genenetwork.org/show_trait?trait_id=ENSMUSG00000001870&dataset=UTHSC_BXD_Young_Adult_Eye_RNAseq_TPM_Log	mouse	BXD	UTHSC_BXD_Young_Adult_Eye_RNAseq_TPM_Log	ENSMUSG00000001870	Ltbp1	latent transforming growth factor beta binding protein 1		N/A	17	75.0056	9430031G15Rik, 9830146M04, Ltbp1, Ltbp1L, TGFbeta1BP1, Tgfb, b2b1000Clo	268977	N/A		+			75.0056	75.3925	6	22.4701	rsm10000007053	11.0906		3.66262	3.7555	0.0813173	3.894	0.159806	x	x	x	x	x	x	3.706	0.0381838	3.6585	0.0219203	x	x	x	x	x	x	3.3875	0.115258	x
416	https://genenetwork.org/show_trait?trait_id=ENSMUSG00000024085&dataset=UTHSC_BXD_Young_Adult_Eye_RNAseq_TPM_Log	mouse	BXD	UTHSC_BXD_Young_Adult_Eye_RNAseq_TPM_Log	ENSMUSG00000024085	Man2a1	mannosidase 2, alpha 1		N/A	17	64.6007	Mana2, Mana2, Map2	17158	N/A		+			64.6007	64.7551	10	86.2589	rsm10000012500	12.4072		2.61048	2.5745	0.129401	2.6145	0.183141	x	x	x	x	x	x	2.5435	0.0304056	2.7815	0.0544472	x	x	x	x	x	x	2.4385	0.161927	x
417	https://genenetwork.org/show_trait?trait_id=ENSMUSG00000024242&dataset=UTHSC_BXD_Young_Adult_Eye_RNAseq_TPM_Log	mouse	BXD	UTHSC_BXD_Young_Adult_Eye_RNAseq_TPM_Log	ENSMUSG00000024242	Map4k3	mitogen-activated protein kinase kinase kinase kinase 3		N/A	17	80.5805	4833416M01Rik, 4833416M07Rik, 9530052P13Rik, Glk, MAPKKKK3, MEKKK, 3, MEKKK3, RAB8IPL1	225028	N/A		-			80.5805	80.7285	19	52.0754	rsm10002113711	8.38963		5.99866	5.8615	0.0714178	6.381	0.0325269	x	x	x	x	x	x	6.0635	0.215668	5.77	0.333754	x	x	x	x	x	x	6.099	0.0183848	x
418	https://genenetwork.org/show_trait?trait_id=ENSMUSG00000105473&dataset=UTHSC_BXD_Young_Adult_Eye_RNAseq_TPM_Log	mouse	BXD	UTHSC_BXD_Young_Adult_Eye_RNAseq_TPM_Log	ENSMUSG00000105473	Mark1-ps1	MAP/microtubule affinity regulating kinase 1, pseudogene 1		N/A	17	53.9483	Gm324	224876	N/A		-			53.9483	53.9491	14	36.8637	rsm10000017180	2.68611		0.00332667	0	0	0	0	x	x	x	x	x	x	0	0	0	0	x	x	x	x	x	x	0	0	x
419	https://genenetwork.org/show_trait?trait_id=ENSMUSG00000105075&dataset=UTHSC_BXD_Young_Adult_Eye_RNAseq_TPM_Log	mouse	BXD	UTHSC_BXD_Young_Adult_Eye_RNAseq_TPM_Log	ENSMUSG00000105075	Mark1-ps2	MAP/microtubule affinity-regulating kinase 1, pseudogene 2		N/A	17	53.7748	EG637939, Gm7225	102637912	N/A		+			53.7748	53.7751	1	3.00149	rsm10000000001	0		0	0	0	0	0	x	x	x	x	x	x	0	0	0	0	x	x	x	x	x	x	0	0	x
420	https://genenetwork.org/show_trait?trait_id=ENSMUSG00000105921&dataset=UTHSC_BXD_Young_Adult_Eye_RNAseq_TPM_Log	mouse	BXD	UTHSC_BXD_Young_Adult_Eye_RNAseq_TPM_Log	ENSMUSG00000105921	Mark4-ps	MAP/microtubule affinity regulating kinase 4, pseudogene		N/A	17	53.9119	EG668523, Gm9221	668523	N/A		-			53.9119	53.9123	1	3.00149	rsm10000000001	0		0	0	0	0	0	x	x	x	x	x	x	0	0	0	0	x	x	x	x	x	x	0	0	x
421	https://genenetwork.org/show_trait?trait_id=ENSMUSG00000058704&dataset=UTHSC_BXD_Young_Adult_Eye_RNAseq_TPM_Log	mouse	BXD	UTHSC_BXD_Young_Adult_Eye_RNAseq_TPM_Log	ENSMUSG00000058704	Memo1	mediator of cell motility 1		N/A	17	74.199	0610016J10Rik, D930048L02Rik	76890	N/A		-			74.199	74.2955	14	22.5356	rsm10000017118	10.7316		5.51203	5.462	0.0381838	5.8185	0.00919239	x	x	x	x	x	x	5.4965	0.361332	5.22	0.294156	x	x	x	x	x	x	5.726	0.00848528	x
422	https://genenetwork.org/show_trait?trait_id=ENSMUSG00000079356&dataset=UTHSC_BXD_Young_Adult_Eye_RNAseq_TPM_Log	mouse	BXD	UTHSC_BXD_Young_Adult_Eye_RNAseq_TPM_Log	ENSMUSG00000079356	Mettl4-ps1	methyltransferase like 4, pseudogene 1		N/A	17	71.5269	Not available	668740	N/A		+			71.5269	71.5565	4	130.818	rs48843456	10.4782		0.3979	0	0	0.8105	0.306177	x	x	x	x	x	x	0.101	0.142836	0.368	0.520431	x	x	x	x	x	x	0.55	0.528916	x
423	https://genenetwork.org/show_trait?trait_id=ENSMUSG00000080468&dataset=UTHSC_BXD_Young_Adult_Eye_RNAseq_TPM_Log	mouse	BXD	UTHSC_BXD_Young_Adult_Eye_RNAseq_TPM_Log	ENSMUSG00000080468	Mir1195	microRNA 1195		N/A	17	70.8605	Mirn1195, mmumir1195	100316676	N/A		-			70.8605	70.8606	1	3.00149	rsm10000000001	0		0	0	0	0	0	x	x	x	x	x	x	0	0	0	0	x	x	x	x	x	x	0	0	x
424	https://genenetwork.org/show_trait?trait_id=ENSMUSG00000093508&dataset=UTHSC_BXD_Young_Adult_Eye_RNAseq_TPM_Log	mouse	BXD	UTHSC_BXD_Young_Adult_Eye_RNAseq_TPM_Log	ENSMUSG00000093508	Mir5709	microRNA 5709		N/A	17	67.0261	Gm22041, mir5709, mmumir5709	100885844	N/A		-			67.0261	67.0262	1	3.00149	rsm10000000001	0		0	0	0	0	0	x	x	x	x	x	x	0	0	0	0	x	x	x	x	x	x	0	0	x
425	https://genenetwork.org/show_trait?trait_id=ENSMUSG00000098984&dataset=UTHSC_BXD_Young_Adult_Eye_RNAseq_TPM_Log	mouse	BXD	UTHSC_BXD_Young_Adult_Eye_RNAseq_TPM_Log	ENSMUSG00000098984	Mir6420	microRNA 6420		N/A	17	64.4408	Gm28007, mmumir6420	102465228	N/A		+			64.4408	64.4409	X	46.7585	rsm10000021349	3.63976		0.0109933	0	0	0	0	x	x	x	x	x	x	0	0	0	0	x	x	x	x	x	x	0	0	x
426	https://genenetwork.org/show_trait?trait_id=ENSMUSG00000098339&dataset=UTHSC_BXD_Young_Adult_Eye_RNAseq_TPM_Log	mouse	BXD	UTHSC_BXD_Young_Adult_Eye_RNAseq_TPM_Log	ENSMUSG00000098339	Mir6977	microRNA 6977		N/A	17	56.4188	Gm27922, mmumir6977	102465590	N/A		-			56.4188	56.4189	1	3.00149	rsm10000000001	0		0	0	0	0	0	x	x	x	x	x	x	0	0	0	0	x	x	x	x	x	x	0	0	x
427	https://genenetwork.org/show_trait?trait_id=ENSMUSG00000099066&dataset=UTHSC_BXD_Young_Adult_Eye_RNAseq_TPM_Log	mouse	BXD	UTHSC_BXD_Young_Adult_Eye_RNAseq_TPM_Log	ENSMUSG00000099066	Mir6978	microRNA 6978		N/A	17	57.2172	Gm27858, mmumir6978	102465591	N/A		-			57.2172	57.2172	1	3.00149	rsm10000000001	0		0	0	0	0	0	x	x	x	x	x	x	0	0	0	0	x	x	x	x	x	x	0	0	x
428	https://genenetwork.org/show_trait?trait_id=ENSMUSG00000065491&dataset=UTHSC_BXD_Young_Adult_Eye_RNAseq_TPM_Log	mouse	BXD	UTHSC_BXD_Young_Adult_Eye_RNAseq_TPM_Log	ENSMUSG00000065491	Mir7b	microRNA 7b		N/A	17	56.243	Mirn7b, mir7b, mmumir7b	723883	N/A		+			56.243	56.2431	3	40.0319	rsm10000003953	19.4687		2.08227	0.816	1.154	2.668	1.39017	x	x	x	x	x	x	2.3475	3.31987	0	0	x	x	x	x	x	x	3.703	0.715592	x
429	https://genenetwork.org/show_trait?trait_id=ENSMUSG00000024212&dataset=UTHSC_BXD_Young_Adult_Eye_RNAseq_TPM_Log	mouse	BXD	UTHSC_BXD_Young_Adult_Eye_RNAseq_TPM_Log	ENSMUSG00000024212	Mllt1	myeloid/lymphoid or mixed-lineage leukemia; translocated to, 1		N/A	17	56.8926	AA407901, BAM11, ENL, LTG19	64144	N/A		-			56.8926	56.9354	6	126.791	rs30611941	11.3768		5.98949	5.966	0.066468	6.035	0.0240416	x	x	x	x	x	x	5.961	0.152735	5.8075	0.00494975	x	x	x	x	x	x	5.8605	0.146371	x
430	https://genenetwork.org/show_trait?trait_id=ENSMUSG00000045257&dataset=UTHSC_BXD_Young_Adult_Eye_RNAseq_TPM_Log	mouse	BXD	UTHSC_BXD_Young_Adult_Eye_RNAseq_TPM_Log	ENSMUSG00000045257	Morn2	MORN repeat containing 2		N/A	17	80.2902	Mopt	378462	N/A		+			80.2902	80.2975	19	47.4357	rsm10002113332	16.6349		5.41969	4.9915	0.0657609	5.621	0.154149	x	x	x	x	x	x	5.324	0.0820244	4.911	0.142836	x	x	x	x	x	x	5.589	0.0452548	x
431	https://genenetwork.org/show_trait?trait_id=ENSMUSG00000003199&dataset=UTHSC_BXD_Young_Adult_Eye_RNAseq_TPM_Log	mouse	BXD	UTHSC_BXD_Young_Adult_Eye_RNAseq_TPM_Log	ENSMUSG00000003199	Mpnd	MPN domain containing		N/A	17	56.0057	E130307M08Rik	68047	N/A		+			56.0057	56.0168	1	194.641	rsm10000002486	15.0811		6.45176	6.1435	0.0205061	6.2885	0.0417193	x	x	x	x	x	x	6.3545	0.0883884	6.3575	0.0120208	x	x	x	x	x	x	6.2825	0.0700036	x
432	https://genenetwork.org/show_trait?trait_id=ENSMUSG00000021631&dataset=UTHSC_BXD_Young_Adult_Eye_RNAseq_TPM_Log	mouse	BXD	UTHSC_BXD_Young_Adult_Eye_RNAseq_TPM_Log	ENSMUSG00000021631	Mrps36-ps1	mitichondrial ribosomal protein S36, pseudogene 1		N/A	17	53.8667	Gm19255, Gm4676	100043826	N/A		-			53.8667	53.867	3	122.54	rs46047885	7.21152		0.680304	0.6775	0.495682	0.202	0.285671	x	x	x	x	x	x	0.3905	0.55225	1.445	0.598212	x	x	x	x	x	x	0	0	x
433	https://genenetwork.org/show_trait?trait_id=ENSMUSG00000055817&dataset=UTHSC_BXD_Young_Adult_Eye_RNAseq_TPM_Log	mouse	BXD	UTHSC_BXD_Young_Adult_Eye_RNAseq_TPM_Log	ENSMUSG00000055817	Mta3	metastasis associated 3		N/A	17	83.7062	1110002J22Rik, mKIAA1266	116871	N/A		+			83.7062	83.8215	17	83.7022	rsm10000020121	42.7628		4.55983	4.7805	0.072832	4.5985	0.173241	x	x	x	x	x	x	4.905	0.0650538	4.171	0.379009	x	x	x	x	x	x	4.8925	0.0148492	x
434	https://genenetwork.org/show_trait?trait_id=ENSMUSG00000052105&dataset=UTHSC_BXD_Young_Adult_Eye_RNAseq_TPM_Log	mouse	BXD	UTHSC_BXD_Young_Adult_Eye_RNAseq_TPM_Log	ENSMUSG00000052105	Mtcl1	microtubule crosslinking factor 1		N/A	17	66.337	1110012J17Rik, Ccdc165, D130071O13, Kiaa0802, Soga2, mKIAA0802, t8219b25	68617	N/A		-			66.337	66.4497	X	163.387	rsm10000021852	11.5599		6.86689	6.711	0.156978	7.275	0.0438406	x	x	x	x	x	x	6.9615	0.033234	6.657	0.200818	x	x	x	x	x	x	6.9095	0.0586899	x
435	https://genenetwork.org/show_trait?trait_id=ENSMUSG00000019579&dataset=UTHSC_BXD_Young_Adult_Eye_RNAseq_TPM_Log	mouse	BXD	UTHSC_BXD_Young_Adult_Eye_RNAseq_TPM_Log	ENSMUSG00000019579	Mydgf	myeloid derived growth factor		N/A	17	56.1757	D17Wsu104e, Il25, Ly6elg	28106	N/A		-			56.1757	56.1839	14	26.765	rsm10000017128	16.3335		5.59204	5.393	0.329512	5.53	0.209304	x	x	x	x	x	x	5.4335	0.376888	5.096	0.0933381	x	x	x	x	x	x	5.5755	0.160513	x
436	https://genenetwork.org/show_trait?trait_id=ENSMUSG00000024048&dataset=UTHSC_BXD_Young_Adult_Eye_RNAseq_TPM_Log	mouse	BXD	UTHSC_BXD_Young_Adult_Eye_RNAseq_TPM_Log	ENSMUSG00000024048	Myl12a	myosin, light chain 12A, regulatory, non-sarcomeric		N/A	17	70.9937	2900073G15Rik, AI838292, C80200	67268	N/A		-			70.9937	71.0029	1	3.00149	rsm10000000001	0		0	0	0	0	0	x	x	x	x	x	x	0	0	0	0	x	x	x	x	x	x	0	0	x
437	https://genenetwork.org/show_trait?trait_id=ENSMUSG00000034868&dataset=UTHSC_BXD_Young_Adult_Eye_RNAseq_TPM_Log	mouse	BXD	UTHSC_BXD_Young_Adult_Eye_RNAseq_TPM_Log	ENSMUSG00000034868	Myl12b	myosin, light chain 12B, regulatory		N/A	17	70.9731	1500001M02Rik, C77744, Mylc2b, RLCB	67938	N/A		-			70.9731	70.9909	1	3.00149	rsm10000000001	0		0	0	0	0	0	x	x	x	x	x	x	0	0	0	0	x	x	x	x	x	x	0	0	x
438	https://genenetwork.org/show_trait?trait_id=ENSMUSG00000117098&dataset=UTHSC_BXD_Young_Adult_Eye_RNAseq_TPM_Log	mouse	BXD	UTHSC_BXD_Young_Adult_Eye_RNAseq_TPM_Log	ENSMUSG00000117098	Myl12b	predicted gene 49909		N/A	17	70.9741	1500001M02Rik, C77744, Mylc2b, RLCB	67938	N/A		-			70.9741	71.0022	1	3.00149	rsm10000000001	0		0	0	0	0	0	x	x	x	x	x	x	0	0	0	0	x	x	x	x	x	x	0	0	x
439	https://genenetwork.org/show_trait?trait_id=ENSMUSG00000024049&dataset=UTHSC_BXD_Young_Adult_Eye_RNAseq_TPM_Log	mouse	BXD	UTHSC_BXD_Young_Adult_Eye_RNAseq_TPM_Log	ENSMUSG00000024049	Myom1	myomesin 1		N/A	17	71.0026	D430047A17Rik	17929	N/A		+			71.0026	71.1269	1	3.00149	rsm10000000001	0		0	0	0	0	0	x	x	x	x	x	x	0	0	0	0	x	x	x	x	x	x	0	0	x
440	https://genenetwork.org/show_trait?trait_id=ENSMUSG00000064770&dataset=UTHSC_BXD_Young_Adult_Eye_RNAseq_TPM_Log	mouse	BXD	UTHSC_BXD_Young_Adult_Eye_RNAseq_TPM_Log	ENSMUSG00000064770	n-R5s29	nuclear encoded rRNA 5S 29		N/A	17	78.8589	Not available		N/A		+			78.8589	78.8591	1	3.00149	rsm10000000001	0		0	0	0	0	0	x	x	x	x	x	x	0	0	0	0	x	x	x	x	x	x	0	0	x
441	https://genenetwork.org/show_trait?trait_id=ENSMUSG00000024056&dataset=UTHSC_BXD_Young_Adult_Eye_RNAseq_TPM_Log	mouse	BXD	UTHSC_BXD_Young_Adult_Eye_RNAseq_TPM_Log	ENSMUSG00000024056	Ndc80	NDC80 kinetochore complex component		N/A	17	71.4961	2610020P18Rik, AV139730, HEC, HEC1, Kntc2	67052	N/A		-			71.4961	71.5269	16	96.3489	rs3166062	12.9215		1.22524	0.994	0.0735391	1.324	0.100409	x	x	x	x	x	x	1.03	0.510531	1.237	0.138593	x	x	x	x	x	x	1.2785	0.532451	x
442	https://genenetwork.org/show_trait?trait_id=ENSMUSG00000002379&dataset=UTHSC_BXD_Young_Adult_Eye_RNAseq_TPM_Log	mouse	BXD	UTHSC_BXD_Young_Adult_Eye_RNAseq_TPM_Log	ENSMUSG00000002379	Ndufa11	NADH:ubiquinone oxidoreductase subunit A11		N/A	17	56.7178	2010012C24Rik, AV006275, B14.7	69875	N/A		+			56.7178	56.7221	19	52.0754	rsm10002113711	13.6442		7.04827	7.2515	0.0601041	6.9255	0.118087	x	x	x	x	x	x	6.9535	0.328805	7.214	0.329512	x	x	x	x	x	x	6.7665	0.109602	x
443	https://genenetwork.org/show_trait?trait_id=ENSMUSG00000024082&dataset=UTHSC_BXD_Young_Adult_Eye_RNAseq_TPM_Log	mouse	BXD	UTHSC_BXD_Young_Adult_Eye_RNAseq_TPM_Log	ENSMUSG00000024082	Ndufaf7	NADH:ubiquinone oxidoreductase complex assembly factor 7		N/A	17	78.9371	2410091C18Rik, AL033374, PRO1853	73694	N/A		+			78.9371	78.9481	17	78.9145	rsm10000019995	59.8409		5.00238	5.092	0.190919	4.9015	0.0629325	x	x	x	x	x	x	4.934	0.506288	4.5325	0.207182	x	x	x	x	x	x	5.316	0.0650538	x
444	https://genenetwork.org/show_trait?trait_id=ENSMUSG00000024099&dataset=UTHSC_BXD_Young_Adult_Eye_RNAseq_TPM_Log	mouse	BXD	UTHSC_BXD_Young_Adult_Eye_RNAseq_TPM_Log	ENSMUSG00000024099	Ndufv2	NADH:ubiquinone oxidoreductase core subunit V2		N/A	17	66.0786	2900010C23Rik	72900	N/A		-			66.0786	66.1016	1	192.746	rsm10000002464	13.0406		7.46923	7.6285	0.0629325	7.368	0.108894	x	x	x	x	x	x	7.5525	0.456084	7.9005	0.092631	x	x	x	x	x	x	7.2935	0.122329	x
445	https://genenetwork.org/show_trait?trait_id=ENSMUSG00000039193&dataset=UTHSC_BXD_Young_Adult_Eye_RNAseq_TPM_Log	mouse	BXD	UTHSC_BXD_Young_Adult_Eye_RNAseq_TPM_Log	ENSMUSG00000039193	Nlrc4	NLR family, CARD domain containing 4		N/A	17	74.4254	9530011P19Rik, CLAN, CLAN1, CLANA, CLANB, CLANC, CLAND, Card12, IPAF	268973	N/A		-			74.4254	74.4591	6	53.9421	rsm10000007206	9.73726		0.738368	0.555	0.289914	1.0465	0.439113	x	x	x	x	x	x	0.751	0.0820244	1.1535	0.0205061	x	x	x	x	x	x	0.6985	0.135057	x
446	https://genenetwork.org/show_trait?trait_id=ENSMUSG00000039481&dataset=UTHSC_BXD_Young_Adult_Eye_RNAseq_TPM_Log	mouse	BXD	UTHSC_BXD_Young_Adult_Eye_RNAseq_TPM_Log	ENSMUSG00000039481	Nrtn	neurturin		N/A	17	56.7513	NTN	18188	N/A		-			56.7513	56.7575	3	149.182	rs31381317	7.79433		4.42332	3.937	0.268701	4.5325	0.0883884	x	x	x	x	x	x	4.3065	0.372645	3.972	0.192333	x	x	x	x	x	x	4.5305	0.324562	x
447	https://genenetwork.org/show_trait?trait_id=ENSMUSG00000024228&dataset=UTHSC_BXD_Young_Adult_Eye_RNAseq_TPM_Log	mouse	BXD	UTHSC_BXD_Young_Adult_Eye_RNAseq_TPM_Log	ENSMUSG00000024228	Nudt12	nudix (nucleoside diphosphate linked moiety X)-type motif 12		N/A	17	58.9996	0610016O18Rik	67993	N/A		-			58.9996	59.0134	1	3.00149	rsm10000000001	0		0	0	0	0	0	x	x	x	x	x	x	0	0	0	0	x	x	x	x	x	x	0	0	x
448	https://genenetwork.org/show_trait?trait_id=ENSMUSG00000086594&dataset=UTHSC_BXD_Young_Adult_Eye_RNAseq_TPM_Log	mouse	BXD	UTHSC_BXD_Young_Adult_Eye_RNAseq_TPM_Log	ENSMUSG00000086594	Nudt12os	nudix (nucleoside diphosphate linked moiety X)-type motif 12, opposite strand		N/A	17	58.9963	4930505H01Rik	75039	N/A		+			58.9963	59.025	7	144.205	rsm10000010216	17.0118		0.127767	0.3445	0.487197	0	0	x	x	x	x	x	x	0.2545	0.359917	0.4285	0.605991	x	x	x	x	x	x	0.2805	0.396687	x
449	https://genenetwork.org/show_trait?trait_id=ENSMUSG00000093761&dataset=UTHSC_BXD_Young_Adult_Eye_RNAseq_TPM_Log	mouse	BXD	UTHSC_BXD_Young_Adult_Eye_RNAseq_TPM_Log	ENSMUSG00000093761	Obox6-ps1	oocyte specific homeobox 6, pseudogene 1		N/A	17	61.3606	EG433129, Gm5496	433129	N/A		+			61.3606	61.3616	1	3.00149	rsm10000000001	0		0	0	0	0	0	x	x	x	x	x	x	0	0	0	0	x	x	x	x	x	x	0	0	x
450	https://genenetwork.org/show_trait?trait_id=ENSMUSG00000044375&dataset=UTHSC_BXD_Young_Adult_Eye_RNAseq_TPM_Log	mouse	BXD	UTHSC_BXD_Young_Adult_Eye_RNAseq_TPM_Log	ENSMUSG00000044375	Pcare	photoreceptor cilium actin regulator		N/A	17	71.7436	Not available	225004	N/A		-			71.7436	71.7529	2	18.9703	rsm10000025542	10.7164		7.87887	8.1105	0.00353553	8.095	0.130108	x	x	x	x	x	x	7.879	0.301227	7.6845	0.00494975	x	x	x	x	x	x	7.9555	0.0643467	x
451	https://genenetwork.org/show_trait?trait_id=ENSMUSG00000024227&dataset=UTHSC_BXD_Young_Adult_Eye_RNAseq_TPM_Log	mouse	BXD	UTHSC_BXD_Young_Adult_Eye_RNAseq_TPM_Log	ENSMUSG00000024227	Pdzph1	PDZ and pleckstrin homology domains 1		N/A	17	58.8788	2610034M16Rik, AV114557	69239	N/A		-			58.8788	58.9914	X	108.749	rsm10000021643	7.86637		7.9827	7.978	0.0367696	8.5505	0.10253	x	x	x	x	x	x	8.1745	0.218496	8.108	0.226274	x	x	x	x	x	x	7.963	0.120208	x
452	https://genenetwork.org/show_trait?trait_id=ENSMUSG00000024083&dataset=UTHSC_BXD_Young_Adult_Eye_RNAseq_TPM_Log	mouse	BXD	UTHSC_BXD_Young_Adult_Eye_RNAseq_TPM_Log	ENSMUSG00000024083	Pja2	praja ring finger ubiquitin ligase 2		N/A	17	64.281	AI447901, AL022700, Neurodap1, mKIAA0438	224938	N/A		-			64.281	64.3319	2	157.353	rs27323024	14.0701		6.72863	6.6775	0.10253	7.0105	0.0219203	x	x	x	x	x	x	7.013	0.0707107	6.6035	0.0968736	x	x	x	x	x	x	6.527	0.0183848	x
453	https://genenetwork.org/show_trait?trait_id=ENSMUSG00000024247&dataset=UTHSC_BXD_Young_Adult_Eye_RNAseq_TPM_Log	mouse	BXD	UTHSC_BXD_Young_Adult_Eye_RNAseq_TPM_Log	ENSMUSG00000024247	Pkdcc	protein kinase domain containing, cytoplasmic		N/A	17	83.2153	AI115348, AW548124, Adtk1, ESTM17, MAd1, Sgk493, Vlk, X83346	106522	N/A		+			83.2153	83.2251	2	164.451	rs29671327	13.9566		5.30479	5.2465	0.0629325	5.2115	0.00070711	x	x	x	x	x	x	5.0065	0.0275772	5.446	0.0848528	x	x	x	x	x	x	4.993	0.164049	x
454	https://genenetwork.org/show_trait?trait_id=ENSMUSG00000038910&dataset=UTHSC_BXD_Young_Adult_Eye_RNAseq_TPM_Log	mouse	BXD	UTHSC_BXD_Young_Adult_Eye_RNAseq_TPM_Log	ENSMUSG00000038910	Plcl2	phospholipase C-like 2		N/A	17	50.5094	PLCL2, PRIP2, Plce2, mKIAA1092	224860	N/A		+			50.5094	50.6885	2	75.3287	rsm10000290692	17.6702		3.48332	3.7125	0.123744	3.536	0.123037	x	x	x	x	x	x	3.65	0.318198	3.987	0.11738	x	x	x	x	x	x	2.907	0.254558	x
455	https://genenetwork.org/show_trait?trait_id=ENSMUSG00000040852&dataset=UTHSC_BXD_Young_Adult_Eye_RNAseq_TPM_Log	mouse	BXD	UTHSC_BXD_Young_Adult_Eye_RNAseq_TPM_Log	ENSMUSG00000040852	Plekhh2	pleckstrin homology domain containing, family H (with MyTH4 domain) member 2		N/A	17	84.5119	AI256725, E030001K05, mKIAA2028	213556	N/A		+			84.5119	84.6221	5	118.917	rsm10000006799	13.7271		0.774468	1.493	0.255973	1	0.234759	x	x	x	x	x	x	0.654	0.0381838	0.6415	0.0898026	x	x	x	x	x	x	1.363	0.125865	x
456	https://genenetwork.org/show_trait?trait_id=ENSMUSG00000024197&dataset=UTHSC_BXD_Young_Adult_Eye_RNAseq_TPM_Log	mouse	BXD	UTHSC_BXD_Young_Adult_Eye_RNAseq_TPM_Log	ENSMUSG00000024197	Plin3	perilipin 3		N/A	17	56.2775	1300012C15Rik, M6prbp1, Tip47	66905	N/A		-			56.2775	56.2929	3	11.0291	rsm10000003700	13.7325		5.24778	5.331	0.0650538	5.0095	0.0431335	x	x	x	x	x	x	5.21	0.113137	5.3285	0.00494975	x	x	x	x	x	x	5.133	0.106066	x
457	https://genenetwork.org/show_trait?trait_id=ENSMUSG00000002831&dataset=UTHSC_BXD_Young_Adult_Eye_RNAseq_TPM_Log	mouse	BXD	UTHSC_BXD_Young_Adult_Eye_RNAseq_TPM_Log	ENSMUSG00000002831	Plin4	perilipin 4		N/A	17	56.1006	S312, mKIAA1881	57435	N/A		-			56.1006	56.1098	1	192.746	rsm10000002464	28.5734		4.706	5.473	0.0678822	3.9665	0.109602	x	x	x	x	x	x	4.5435	0.898733	5.379	0.0579828	x	x	x	x	x	x	3.7055	0.109602	x
458	https://genenetwork.org/show_trait?trait_id=ENSMUSG00000011305&dataset=UTHSC_BXD_Young_Adult_Eye_RNAseq_TPM_Log	mouse	BXD	UTHSC_BXD_Young_Adult_Eye_RNAseq_TPM_Log	ENSMUSG00000011305	Plin5	perilipin 5		N/A	17	56.1116	2310076L09Rik, AI415325, AW109675, Lsdp5, MLDP, PAT1	66968	N/A		-			56.1116	56.1176	12	9.74845	rs29178345	20.2095		2.65559	4.243	0.123037	2.261	0.0650538	x	x	x	x	x	x	2.0875	0.789838	3.9355	0.242538	x	x	x	x	x	x	1.925	0.101823	x
459	https://genenetwork.org/show_trait?trait_id=ENSMUSG00000024174&dataset=UTHSC_BXD_Young_Adult_Eye_RNAseq_TPM_Log	mouse	BXD	UTHSC_BXD_Young_Adult_Eye_RNAseq_TPM_Log	ENSMUSG00000024174	Pot1b	protection of telomeres 1B		N/A	17	55.652	2810458H16Rik	72836	N/A		-			55.652	55.7126	17	55.351	rs3714819	121.67		3.16051	2.652	0.0707107	2.958	0.186676	x	x	x	x	x	x	3.666	0.142836	2.6065	0.357089	x	x	x	x	x	x	3.698	0.111723	x
460	https://genenetwork.org/show_trait?trait_id=ENSMUSG00000044957&dataset=UTHSC_BXD_Young_Adult_Eye_RNAseq_TPM_Log	mouse	BXD	UTHSC_BXD_Young_Adult_Eye_RNAseq_TPM_Log	ENSMUSG00000044957	Pp2d1	protein phosphatase 2C-like domain containing 1		N/A	17	53.5075	4921523A10Rik	110332	N/A		-			53.5075	53.5395	17	38.6847	rsm10000019784	18.4915		0.585244	0.434	0.551543	0.6015	0.16617	x	x	x	x	x	x	0.432	0.0735391	0.502	0.131522	x	x	x	x	x	x	0.737	0.509117	x
461	https://genenetwork.org/show_trait?trait_id=ENSMUSG00000061130&dataset=UTHSC_BXD_Young_Adult_Eye_RNAseq_TPM_Log	mouse	BXD	UTHSC_BXD_Young_Adult_Eye_RNAseq_TPM_Log	ENSMUSG00000061130	Ppm1b	protein phosphatase 1B, magnesium dependent, beta isoform		N/A	17	84.9567	PP2CB	19043	N/A		+			84.9567	85.024	1	167.197	rsm10000020562	11.7317		7.24107	7.2275	0.0912168	7.5515	0.120915	x	x	x	x	x	x	7.3225	0.153442	6.9835	0.306177	x	x	x	x	x	x	7.055	0.0282843	x
462	https://genenetwork.org/show_trait?trait_id=ENSMUSG00000061950&dataset=UTHSC_BXD_Young_Adult_Eye_RNAseq_TPM_Log	mouse	BXD	UTHSC_BXD_Young_Adult_Eye_RNAseq_TPM_Log	ENSMUSG00000061950	Ppp4r1	protein phosphatase 4, regulatory subunit 1		N/A	17	65.7826	3110001J10Rik, Pp4r1	70351	N/A		+			65.7826	65.8419	8	24.455	rsm10000010261	14.631		5.63672	5.5505	0.0544472	5.7035	0.072832	x	x	x	x	x	x	5.6405	0.0629325	5.5525	0.103945	x	x	x	x	x	x	5.621	0.0127279	x
463	https://genenetwork.org/show_trait?trait_id=ENSMUSG00000024127&dataset=UTHSC_BXD_Young_Adult_Eye_RNAseq_TPM_Log	mouse	BXD	UTHSC_BXD_Young_Adult_Eye_RNAseq_TPM_Log	ENSMUSG00000024127	Prepl	prolyl endopeptidase-like		N/A	17	85.0635	2810457N15Rik, 9530014L06Rik, D030028O16Rik, mKIAA0436	213760	N/A		-			85.0635	85.0902	2	156.926	rs27337237	13.453		6.50491	6.466	0.0890955	6.9425	0.0148492	x	x	x	x	x	x	6.855	0.0735391	6.4415	0.27365	x	x	x	x	x	x	6.0715	0.013435	x
464	https://genenetwork.org/show_trait?trait_id=ENSMUSG00000024070&dataset=UTHSC_BXD_Young_Adult_Eye_RNAseq_TPM_Log	mouse	BXD	UTHSC_BXD_Young_Adult_Eye_RNAseq_TPM_Log	ENSMUSG00000024070	Prkd3	protein kinase D3		N/A	17	78.9494	4930557O20Rik, 5730497N19Rik, PKD3, Pkcnu, Prkcn	75292	N/A		-			78.9494	79.0208	12	9.74845	rs29178345	10.3436		4.20636	4.191	0.086267	4.6255	0.0162635	x	x	x	x	x	x	4.377	0	3.9285	0.402344	x	x	x	x	x	x	4.129	0.0777818	x
465	https://genenetwork.org/show_trait?trait_id=ENSMUSG00000090273&dataset=UTHSC_BXD_Young_Adult_Eye_RNAseq_TPM_Log	mouse	BXD	UTHSC_BXD_Young_Adult_Eye_RNAseq_TPM_Log	ENSMUSG00000090273	Prr22	proline rich 22		N/A	17	56.7702	Gm546	100504446	N/A		+			56.7702	56.7722	6	22.4701	rsm10000007053	13.7204		2.61032	2.493	1.16531	2.728	0.111723	x	x	x	x	x	x	2.5045	0.289207	1.1585	1.53089	x	x	x	x	x	x	2.947	0.118794	x
466	https://genenetwork.org/show_trait?trait_id=ENSMUSG00000002664&dataset=UTHSC_BXD_Young_Adult_Eye_RNAseq_TPM_Log	mouse	BXD	UTHSC_BXD_Young_Adult_Eye_RNAseq_TPM_Log	ENSMUSG00000002664	Pspn	persephin		N/A	17	56.9995	PSP	19197	N/A		-			56.9995	57	4	155.493	rsm10000005704	17.2641		3.27018	2.5655	0.969443	3.4575	0.713471	x	x	x	x	x	x	3.628	1.34775	2.37	1.11157	x	x	x	x	x	x	2.7655	0.58902	x
467	https://genenetwork.org/show_trait?trait_id=ENSMUSG00000033278&dataset=UTHSC_BXD_Young_Adult_Eye_RNAseq_TPM_Log	mouse	BXD	UTHSC_BXD_Young_Adult_Eye_RNAseq_TPM_Log	ENSMUSG00000033278	Ptprm	protein tyrosine phosphatase, receptor type, M		N/A	17	66.6669	RPTPmu, mKIAA4044	19274	N/A		-			66.6669	67.3545	19	23.1098	rsm10000209984	18.0201		3.87903	4.265	0.114551	3.881	0.172534	x	x	x	x	x	x	4.0305	0.00212132	4.071	0.206475	x	x	x	x	x	x	3.353	0.0282843	x
468	https://genenetwork.org/show_trait?trait_id=ENSMUSG00000013236&dataset=UTHSC_BXD_Young_Adult_Eye_RNAseq_TPM_Log	mouse	BXD	UTHSC_BXD_Young_Adult_Eye_RNAseq_TPM_Log	ENSMUSG00000013236	Ptprs	protein tyrosine phosphatase, receptor type, S		N/A	17	56.4124	AL022616, PTP, PTPNU3, PTPNU3, PTPsigma, Ptpt9, RPTPS, RPTPsigma	19280	N/A		-			56.4124	56.4765	18	71.0477	rsm10000020637	10.6871		6.52216	6.304	0.0325269	6.762	0.039598	x	x	x	x	x	x	6.4915	0.147785	6.0965	0.153442	x	x	x	x	x	x	6.5245	0.136472	x
469	https://genenetwork.org/show_trait?trait_id=ENSMUSG00000024084&dataset=UTHSC_BXD_Young_Adult_Eye_RNAseq_TPM_Log	mouse	BXD	UTHSC_BXD_Young_Adult_Eye_RNAseq_TPM_Log	ENSMUSG00000024084	Qpct	glutaminyl-peptide cyclotransferase (glutaminyl cyclase)		N/A	17	79.0519	5730422A13Rik	70536	N/A		+			79.0519	79.0904	17	71.754	rsm10000019855	22.9097		5.67257	5.3185	0.136472	5.675	0.0919239	x	x	x	x	x	x	5.7115	0.167584	5.319	0.313955	x	x	x	x	x	x	5.2655	0.164756	x
470	https://genenetwork.org/show_trait?trait_id=ENSMUSG00000023460&dataset=UTHSC_BXD_Young_Adult_Eye_RNAseq_TPM_Log	mouse	BXD	UTHSC_BXD_Young_Adult_Eye_RNAseq_TPM_Log	ENSMUSG00000023460	Rab12	RAB12, member RAS oncogene family		N/A	17	66.4945	2900054P15Rik, AW555448, C77700	19328	N/A		-			66.4945	66.5197	3	76.1191	rsm10000004260	17.6753		6.66015	6.7385	0.106773	6.8165	0.072832	x	x	x	x	x	x	6.8405	0.101116	6.5995	0.0346482	x	x	x	x	x	x	6.602	0.0961665	x
471	https://genenetwork.org/show_trait?trait_id=ENSMUSG00000056515&dataset=UTHSC_BXD_Young_Adult_Eye_RNAseq_TPM_Log	mouse	BXD	UTHSC_BXD_Young_Adult_Eye_RNAseq_TPM_Log	ENSMUSG00000056515	Rab31	RAB31, member RAS oncogene family		N/A	17	65.6517	1700093E07Rik, AI415285, Rab22B	106572	N/A		-			65.6517	65.7728	10	20.3749	rsm10000012229	12.3154		4.18683	4.1855	0.0417193	4.3355	0.210011	x	x	x	x	x	x	3.936	0.561443	3.9965	0.0516188	x	x	x	x	x	x	4.2135	0.160513	x
472	https://genenetwork.org/show_trait?trait_id=ENSMUSG00000017831&dataset=UTHSC_BXD_Young_Adult_Eye_RNAseq_TPM_Log	mouse	BXD	UTHSC_BXD_Young_Adult_Eye_RNAseq_TPM_Log	ENSMUSG00000017831	Rab5a	RAB5A, member RAS oncogene family		N/A	17	53.4792	2410015H04Rik, AI663973, AU021172, nnyRab5a	271457	N/A		+			53.4792	53.5077	11	73.2672	rsm10000014113	11.5612		5.32875	5.336	0.131522	5.4045	0.072832	x	x	x	x	x	x	5.5815	0.17607	5.1335	0.170413	x	x	x	x	x	x	5.149	0.0282843	x
473	https://genenetwork.org/show_trait?trait_id=ENSMUSG00000107684&dataset=UTHSC_BXD_Young_Adult_Eye_RNAseq_TPM_Log	mouse	BXD	UTHSC_BXD_Young_Adult_Eye_RNAseq_TPM_Log	ENSMUSG00000107684	Rab5a-ps	RAB5A, member RAS oncogene family, pseudogene		N/A	17	53.7023	Gm18680	100417546	N/A		-			53.7023	53.703	17	55.351	rs3714819	30.4275		0.125821	0	0	0.1245	0.17607	x	x	x	x	x	x	0.371	0.524673	0	0	x	x	x	x	x	x	0	0	x
474	https://genenetwork.org/show_trait?trait_id=ENSMUSG00000024096&dataset=UTHSC_BXD_Young_Adult_Eye_RNAseq_TPM_Log	mouse	BXD	UTHSC_BXD_Young_Adult_Eye_RNAseq_TPM_Log	ENSMUSG00000024096	Ralbp1	ralA binding protein 1		N/A	17	65.8484	RLIP76, Rip1	19765	N/A		-			65.8484	65.8858	11	71.7051	rsm10000014047	10.9376		6.4054	6.356	0.0311127	6.4765	0.0940452	x	x	x	x	x	x	6.508	0.0523259	6.3895	0.0799031	x	x	x	x	x	x	6.4125	0.0148492	x
475	https://genenetwork.org/show_trait?trait_id=ENSMUSG00000002372&dataset=UTHSC_BXD_Young_Adult_Eye_RNAseq_TPM_Log	mouse	BXD	UTHSC_BXD_Young_Adult_Eye_RNAseq_TPM_Log	ENSMUSG00000002372	Ranbp3	RAN binding protein 3		N/A	17	56.6733	2610024N24Rik, AA408221	71810	N/A		+			56.6733	56.7118	9	114.714	rsm10000011955	9.7267		5.8257	5.91	0.0268701	5.974	0.0113137	x	x	x	x	x	x	5.777	0.154149	5.509	0.079196	x	x	x	x	x	x	5.86	0.00707107	x
476	https://genenetwork.org/show_trait?trait_id=ENSMUSG00000071042&dataset=UTHSC_BXD_Young_Adult_Eye_RNAseq_TPM_Log	mouse	BXD	UTHSC_BXD_Young_Adult_Eye_RNAseq_TPM_Log	ENSMUSG00000071042	Rasgrp3	RAS, guanyl releasing protein 3		N/A	17	75.4359	BC066069, Gm327	240168	N/A		+			75.4359	75.5291	1	192.746	rsm10000002464	10.0692		4.06413	4.4795	0.0417193	4.181	0.141421	x	x	x	x	x	x	4.3575	0.0841457	4.3915	0.033234	x	x	x	x	x	x	3.922	0.137179	x
477	https://genenetwork.org/show_trait?trait_id=ENSMUSG00000039316&dataset=UTHSC_BXD_Young_Adult_Eye_RNAseq_TPM_Log	mouse	BXD	UTHSC_BXD_Young_Adult_Eye_RNAseq_TPM_Log	ENSMUSG00000039316	Rftn1	raftlin lipid raft linker 1		N/A	17	49.9923	2310015N21Rik, AI853526	76438	N/A		-			49.9923	50.1907	12	10.0374	rs29130001	14.4571		3.24341	3.3835	0.101116	3.144	0.0183848	x	x	x	x	x	x	3.1005	0.161927	3.5215	0.0799031	x	x	x	x	x	x	2.5725	0.161927	x
478	https://genenetwork.org/show_trait?trait_id=ENSMUSG00000024206&dataset=UTHSC_BXD_Young_Adult_Eye_RNAseq_TPM_Log	mouse	BXD	UTHSC_BXD_Young_Adult_Eye_RNAseq_TPM_Log	ENSMUSG00000024206	Rfx2	regulatory factor X, 2 (influences HLA class II expression)		N/A	17	56.7759	5430432H19Rik	19725	N/A		-			56.7759	56.831	11	89.668	rsm10000014374	13.2205		3.3866	3.4835	0.221324	3.488	0.0296985	x	x	x	x	x	x	3.4675	0.092631	3.1945	0.208596	x	x	x	x	x	x	3.529	0.0905097	x
479	https://genenetwork.org/show_trait?trait_id=ENSMUSG00000036368&dataset=UTHSC_BXD_Young_Adult_Eye_RNAseq_TPM_Log	mouse	BXD	UTHSC_BXD_Young_Adult_Eye_RNAseq_TPM_Log	ENSMUSG00000036368	Rmdn2	regulator of microtubule dynamics 2		N/A	17	79.6119	AW061290, Fam82a1, RMD2, mRMD2	381110	N/A		+			79.6119	79.6932	1	146.684	rsm10000001447	13.0783		3.32379	3.3005	0.177484	3.546	0.138593	x	x	x	x	x	x	3.4485	0.190212	3.1425	0.340118	x	x	x	x	x	x	3.4145	0.0403051	x
480	https://genenetwork.org/show_trait?trait_id=ENSMUSG00000059912&dataset=UTHSC_BXD_Young_Adult_Eye_RNAseq_TPM_Log	mouse	BXD	UTHSC_BXD_Young_Adult_Eye_RNAseq_TPM_Log	ENSMUSG00000059912	Rpl21-ps6	ribosomal protein L21, pseudogene 6		N/A	17	55.9154	EG433125, Gm5495	433125	N/A		-			55.9154	55.9159	13	110.122	rsm10000016477	11.0508		0.100428	0.111	0.156978	0	0	x	x	x	x	x	x	0.803	1.13561	0	0	x	x	x	x	x	x	0	0	x
481	https://genenetwork.org/show_trait?trait_id=ENSMUSG00000094256&dataset=UTHSC_BXD_Young_Adult_Eye_RNAseq_TPM_Log	mouse	BXD	UTHSC_BXD_Young_Adult_Eye_RNAseq_TPM_Log	ENSMUSG00000094256	Rpl21-ps7	ribosomal protein L21, pseudogene 7		N/A	17	83.2885	EG545226, Gm5816	545226	N/A		+			83.2885	83.2891	16	76.5444	rsm10000019526	12.3767		0.138444	0	0	0.614	0.868327	x	x	x	x	x	x	0	0	0.6985	0.987828	x	x	x	x	x	x	0	0	x
482	https://genenetwork.org/show_trait?trait_id=ENSMUSG00000097803&dataset=UTHSC_BXD_Young_Adult_Eye_RNAseq_TPM_Log	mouse	BXD	UTHSC_BXD_Young_Adult_Eye_RNAseq_TPM_Log	ENSMUSG00000097803	Rpl31-ps16	ribosomal protein L31, pseudogene 16		N/A	17	85.4986	EG668850, Gm9401	668850	N/A		+			85.4986	85.499	11	47.953	rsm10000013587	10.3423		0.566229	0.2495	0.352846	0.363	0.51336	x	x	x	x	x	x	1.1735	1.65958	0.631	0.892369	x	x	x	x	x	x	1.4125	1.18158	x
483	https://genenetwork.org/show_trait?trait_id=ENSMUSG00000097897&dataset=UTHSC_BXD_Young_Adult_Eye_RNAseq_TPM_Log	mouse	BXD	UTHSC_BXD_Young_Adult_Eye_RNAseq_TPM_Log	ENSMUSG00000097897	Rpl31-ps25	ribosomal protein L31. pseudogene 25		N/A	17	81.7916	EG668832, Gm9388, Rpl36ps5	668832	N/A		-			81.7916	81.7919	1	3.00149	rsm10000000001	0		0	0	0	0	0	x	x	x	x	x	x	0	0	0	0	x	x	x	x	x	x	0	0	x
484	https://genenetwork.org/show_trait?trait_id=ENSMUSG00000057863&dataset=UTHSC_BXD_Young_Adult_Eye_RNAseq_TPM_Log	mouse	BXD	UTHSC_BXD_Young_Adult_Eye_RNAseq_TPM_Log	ENSMUSG00000057863	Rpl36	ribosomal protein L36		N/A	17	56.6134	Not available	54217	N/A		+			56.6134	56.6142	13	19.6919	rsm10000015650	11.4554		9.56838	9.4345	0.0219203	8.872	0	x	x	x	x	x	x	9.1335	0.0982878	9.2825	0.17607	x	x	x	x	x	x	9.7325	0.226981	x
485	https://genenetwork.org/show_trait?trait_id=ENSMUSG00000071052&dataset=UTHSC_BXD_Young_Adult_Eye_RNAseq_TPM_Log	mouse	BXD	UTHSC_BXD_Young_Adult_Eye_RNAseq_TPM_Log	ENSMUSG00000071052	Rpl7a-ps5	ribosomal protein L7A, pseudogene 5		N/A	17	57.8384	EG433128, Gm16375	674419	N/A		-			57.8384	57.8392	1	3.00149	rsm10000000001	0		0	0	0	0	0	x	x	x	x	x	x	0	0	0	0	x	x	x	x	x	x	0	0	x
486	https://genenetwork.org/show_trait?trait_id=ENSMUSG00000071054&dataset=UTHSC_BXD_Young_Adult_Eye_RNAseq_TPM_Log	mouse	BXD	UTHSC_BXD_Young_Adult_Eye_RNAseq_TPM_Log	ENSMUSG00000071054	Safb	scaffold attachment factor B		N/A	17	56.5848	3110021E02Rik, 5330423C17Rik, AU018122, D18386, E130307D12, HAP, HET, SAFB1, SAFB1	224903	N/A		+			56.5848	56.6063	5	57.6158	rsm10000006223	13.5877		6.97061	6.8645	0.0813173	7.005	0.0183848	x	x	x	x	x	x	6.872	0.258801	6.56	0.181019	x	x	x	x	x	x	7.0965	0.00636396	x
487	https://genenetwork.org/show_trait?trait_id=ENSMUSG00000042625&dataset=UTHSC_BXD_Young_Adult_Eye_RNAseq_TPM_Log	mouse	BXD	UTHSC_BXD_Young_Adult_Eye_RNAseq_TPM_Log	ENSMUSG00000042625	Safb2	scaffold attachment factor B2		N/A	17	56.561	AA389433, AI255170, mKIAA0138	224902	N/A		-			56.561	56.5846	6	110.902	rsm10000007679	10.4779		6.38363	6.3455	0.0502046	6.4545	0.00777817	x	x	x	x	x	x	6.264	0.10748	5.8945	0.320319	x	x	x	x	x	x	6.4255	0.0898026	x
488	https://genenetwork.org/show_trait?trait_id=ENSMUSG00000023927&dataset=UTHSC_BXD_Young_Adult_Eye_RNAseq_TPM_Log	mouse	BXD	UTHSC_BXD_Young_Adult_Eye_RNAseq_TPM_Log	ENSMUSG00000023927	Satb1	special AT-rich sequence binding protein 1		N/A	17	51.7362	2610306G12Rik, AW413156	20230	N/A		-			51.7362	51.8333	14	20.3839	rsm10000017087	17.8917		2.98599	3.164	0.0749533	3.182	0.0608112	x	x	x	x	x	x	3.183	0.0579828	3.02	0.11738	x	x	x	x	x	x	3.0375	0.0700036	x
489	https://genenetwork.org/show_trait?trait_id=ENSMUSG00000001227&dataset=UTHSC_BXD_Young_Adult_Eye_RNAseq_TPM_Log	mouse	BXD	UTHSC_BXD_Young_Adult_Eye_RNAseq_TPM_Log	ENSMUSG00000001227	Sema6b	sema domain, transmembrane domain (TM), and cytoplasmic domain, (semaphorin) 6B		N/A	17	56.1231	Sema, Seman, VIb, semaZ	20359	N/A		-			56.1231	56.1403	2	8.31486	rsm10000002512	17.9334		4.84261	4.679	0.175362	4.922	0.127279	x	x	x	x	x	x	4.9315	0.113844	4.2105	0.0671751	x	x	x	x	x	x	4.734	0.0975807	x
490	https://genenetwork.org/show_trait?trait_id=ENSMUSG00000023940&dataset=UTHSC_BXD_Young_Adult_Eye_RNAseq_TPM_Log	mouse	BXD	UTHSC_BXD_Young_Adult_Eye_RNAseq_TPM_Log	ENSMUSG00000023940	Sgo1	shugoshin 1		N/A	17	53.6748	3300001M08Rik, C81037, Sgol1	72415	N/A		-			53.6748	53.6893	1	184.835	rsm10000002320	9.76906		1.46273	1.5855	0.388202	1.581	0.106066	x	x	x	x	x	x	1.619	0.517602	1.0645	0.40093	x	x	x	x	x	x	1.4025	0.485782	x
491	https://genenetwork.org/show_trait?trait_id=ENSMUSG00000003200&dataset=UTHSC_BXD_Young_Adult_Eye_RNAseq_TPM_Log	mouse	BXD	UTHSC_BXD_Young_Adult_Eye_RNAseq_TPM_Log	ENSMUSG00000003200	Sh3gl1	SH3-domain GRB2-like 1		N/A	17	56.0168	C77078, EEN, SH3P8, Sh3d2b	20405	N/A		-			56.0168	56.0366	2	80.2758	rsm10029069991	11.4888		5.54769	5.4185	0.0869741	5.6195	0.0219203	x	x	x	x	x	x	5.455	0.14425	5.0725	0.20294	x	x	x	x	x	x	5.524	0.0254558	x
492	https://genenetwork.org/show_trait?trait_id=ENSMUSG00000039154&dataset=UTHSC_BXD_Young_Adult_Eye_RNAseq_TPM_Log	mouse	BXD	UTHSC_BXD_Young_Adult_Eye_RNAseq_TPM_Log	ENSMUSG00000039154	Shd	src homology 2 domain-containing transforming protein D		N/A	17	55.9705	AI413439	20420	N/A		+			55.9705	55.9766	14	26.765	rsm10000017128	14.8291		4.32395	3.799	0.561443	4.3065	0.146371	x	x	x	x	x	x	4.0925	0.382545	3.5985	0.40093	x	x	x	x	x	x	4.124	0.387495	x
493	https://genenetwork.org/show_trait?trait_id=ENSMUSG00000046329&dataset=UTHSC_BXD_Young_Adult_Eye_RNAseq_TPM_Log	mouse	BXD	UTHSC_BXD_Young_Adult_Eye_RNAseq_TPM_Log	ENSMUSG00000046329	Slc25a23	solute carrier family 25 (mitochondrial carrier; phosphate carrier), member 23		N/A	17	57.0437	2310067G05Rik, SCaMC3	66972	N/A		-			57.0437	57.0599	18	71.0477	rsm10000020637	10.2813		5.38879	5.201	0.0537401	5.761	0.0947523	x	x	x	x	x	x	5.6905	0.10253	5.104	0.0721249	x	x	x	x	x	x	5.2705	0.00494975	x
494	https://genenetwork.org/show_trait?trait_id=ENSMUSG00000011486&dataset=UTHSC_BXD_Young_Adult_Eye_RNAseq_TPM_Log	mouse	BXD	UTHSC_BXD_Young_Adult_Eye_RNAseq_TPM_Log	ENSMUSG00000011486	Slc25a41	solute carrier family 25, member 41		N/A	17	57.0328	4933406J04Rik, AI507137	103775	N/A		-			57.0328	57.0417	2	10.253	rsm10000002516	20.3558		2.47496	2.1265	0.447599	2.747	0.140007	x	x	x	x	x	x	2.7545	0.529623	1.9215	0.386787	x	x	x	x	x	x	2.434	0.263044	x
495	https://genenetwork.org/show_trait?trait_id=ENSMUSG00000024069&dataset=UTHSC_BXD_Young_Adult_Eye_RNAseq_TPM_Log	mouse	BXD	UTHSC_BXD_Young_Adult_Eye_RNAseq_TPM_Log	ENSMUSG00000024069	Slc30a6	solute carrier family 30 (zinc transporter), member 6		N/A	17	74.3956	9530029F08Rik, ZnT6	210148	N/A		+			74.3956	74.4242	19	37.6974	rsm10002113024	13.649		4.55037	4.48	0.388909	5.012	0.0424264	x	x	x	x	x	x	4.75	0.0311127	4.3725	0.48154	x	x	x	x	x	x	4.6375	0.253851	x
496	https://genenetwork.org/show_trait?trait_id=ENSMUSG00000024131&dataset=UTHSC_BXD_Young_Adult_Eye_RNAseq_TPM_Log	mouse	BXD	UTHSC_BXD_Young_Adult_Eye_RNAseq_TPM_Log	ENSMUSG00000024131	Slc3a1	solute carrier family 3, member 1		N/A	17	85.0284	D2H, NBAT, NTAA, RBAT	20532	N/A		+			85.0284	85.0642	19	42.7843	rsm10002113312	15.9082		6.87336	6.818	0.0452548	7.0715	0.00919239	x	x	x	x	x	x	6.828	0.41295	6.5745	0.105359	x	x	x	x	x	x	6.8	0.0452548	x
497	https://genenetwork.org/show_trait?trait_id=ENSMUSG00000023945&dataset=UTHSC_BXD_Young_Adult_Eye_RNAseq_TPM_Log	mouse	BXD	UTHSC_BXD_Young_Adult_Eye_RNAseq_TPM_Log	ENSMUSG00000023945	Slc5a7	solute carrier family 5 (choline transporter), member 7		N/A	17	54.2736	CHT1	63993	N/A		-			54.2736	54.299	1	173.533	rsm10000002179	15.1894		2.70572	2.1805	0.19304	2.68	0.123037	x	x	x	x	x	x	2.9855	0.170413	2.2205	0.470226	x	x	x	x	x	x	2.3595	0.393858	x
498	https://genenetwork.org/show_trait?trait_id=ENSMUSG00000054640&dataset=UTHSC_BXD_Young_Adult_Eye_RNAseq_TPM_Log	mouse	BXD	UTHSC_BXD_Young_Adult_Eye_RNAseq_TPM_Log	ENSMUSG00000054640	Slc8a1	solute carrier family 8 (sodium/calcium exchanger), member 1		N/A	17	81.3731	AI852629, AV344025, D930008O12Rik, Ncx1	20541	N/A		-			81.3731	81.7384	2	157.353	rs27323024	19.5024		2.93834	3.072	0.0509117	3.284	0.0240416	x	x	x	x	x	x	3.204	0.202233	2.793	0.147078	x	x	x	x	x	x	2.902	0.0975807	x
499	https://genenetwork.org/show_trait?trait_id=ENSMUSG00000024054&dataset=UTHSC_BXD_Young_Adult_Eye_RNAseq_TPM_Log	mouse	BXD	UTHSC_BXD_Young_Adult_Eye_RNAseq_TPM_Log	ENSMUSG00000024054	Smchd1	SMC hinge domain containing 1		N/A	17	71.3445	4931400A14Rik, AW554188, MommeD1, mKIAA0650	74355	N/A		-			71.3445	71.4753	1	184.128	rsm10000002315	9.83631		1.58558	1.6275	0.347189	2.3035	0.0629325	x	x	x	x	x	x	1.9305	0.267993	1.6895	0.0176777	x	x	x	x	x	x	1.592	0.0692965	x
500	https://genenetwork.org/show_trait?trait_id=ENSMUSG00000092887&dataset=UTHSC_BXD_Young_Adult_Eye_RNAseq_TPM_Log	mouse	BXD	UTHSC_BXD_Young_Adult_Eye_RNAseq_TPM_Log	ENSMUSG00000092887	Snord53	small nucleolar RNA, C/D box 53		N/A	17	71.6409	MBII35	100217456	N/A		+			71.6409	71.641	1	3.00149	rsm10000000001	0		0	0	0	0	0	x	x	x	x	x	x	0	0	0	0	x	x	x	x	x	x	0	0	x
501	https://genenetwork.org/show_trait?trait_id=ENSMUSG00000093289&dataset=UTHSC_BXD_Young_Adult_Eye_RNAseq_TPM_Log	mouse	BXD	UTHSC_BXD_Young_Adult_Eye_RNAseq_TPM_Log	ENSMUSG00000093289	Snord92	small nucleolar RNA, C/D box 92		N/A	17	71.6313	MBII316	100217462	N/A		+			71.6313	71.6314	1	3.00149	rsm10000000001	0		0	0	0	0	0	x	x	x	x	x	x	0	0	0	0	x	x	x	x	x	x	0	0	x
502	https://genenetwork.org/show_trait?trait_id=ENSMUSG00000024241&dataset=UTHSC_BXD_Young_Adult_Eye_RNAseq_TPM_Log	mouse	BXD	UTHSC_BXD_Young_Adult_Eye_RNAseq_TPM_Log	ENSMUSG00000024241	Sos1	SOS Ras/Rac guanine nucleotide exchange factor 1		N/A	17	80.3938	4430401P03Rik, 9630010N06, AI449023	20662	N/A		-			80.3938	80.4805	1	163.311	rsm10000001918	12.4031		2.75188	2.904	0.0127279	3.209	0.0509117	x	x	x	x	x	x	3.0255	0.157685	2.637	0.34224	x	x	x	x	x	x	2.708	0.222032	x
503	https://genenetwork.org/show_trait?trait_id=ENSMUSG00000024068&dataset=UTHSC_BXD_Young_Adult_Eye_RNAseq_TPM_Log	mouse	BXD	UTHSC_BXD_Young_Adult_Eye_RNAseq_TPM_Log	ENSMUSG00000024068	Spast	spastin		N/A	17	74.339	Spg4, mKIAA1083	50850	N/A		+			74.339	74.3911	13	17.4562	rsm10000015623	10.2485		5.20474	5.2345	0.00070711	5.4525	0.108187	x	x	x	x	x	x	5.331	0.0777818	5.241	0.108894	x	x	x	x	x	x	5.1255	0.0643467	x
504	https://genenetwork.org/show_trait?trait_id=ENSMUSG00000052525&dataset=UTHSC_BXD_Young_Adult_Eye_RNAseq_TPM_Log	mouse	BXD	UTHSC_BXD_Young_Adult_Eye_RNAseq_TPM_Log	ENSMUSG00000052525	Spdya	speedy/RINGO cell cycle regulator family, member A		N/A	17	71.5521	4921517J08Rik, 4930548B21Rik, GS4, MLZ465, Spdy1	70891	N/A		+			71.5521	71.5895	7	115.344	rsm10000010030	12.3458		0.11502	0.1385	0.195869	0.0765	0.108187	x	x	x	x	x	x	0.067	0.0947523	0	0	x	x	x	x	x	x	0	0	x
505	https://genenetwork.org/show_trait?trait_id=ENSMUSG00000038541&dataset=UTHSC_BXD_Young_Adult_Eye_RNAseq_TPM_Log	mouse	BXD	UTHSC_BXD_Young_Adult_Eye_RNAseq_TPM_Log	ENSMUSG00000038541	Srd5a2	steroid 5 alpha-reductase 2		N/A	17	74.017	5ART2, S5AR, 2	94224	N/A		-			74.017	74.0479	7	40.4147	rsm10000008787	9.37641		4.73769	4.462	0.0933381	5.147	0.203647	x	x	x	x	x	x	4.6365	0.00636396	4.6225	0.184555	x	x	x	x	x	x	5.0875	0.184555	x
506	https://genenetwork.org/show_trait?trait_id=ENSMUSG00000024097&dataset=UTHSC_BXD_Young_Adult_Eye_RNAseq_TPM_Log	mouse	BXD	UTHSC_BXD_Young_Adult_Eye_RNAseq_TPM_Log	ENSMUSG00000024097	Srsf7	serine/arginine-rich splicing factor 7		N/A	17	80.2001	35kDa, 9430065L19Rik, 9G8, NX96, Sfrs7	225027	N/A		-			80.2001	80.2073	17	69.962	rsm10000019839	12.8166		7.05151	6.9445	0.286378	7.233	0.0268701	x	x	x	x	x	x	6.886	0.531744	6.604	0.200818	x	x	x	x	x	x	7.0795	0.0954594	x
507	https://genenetwork.org/show_trait?trait_id=ENSMUSG00000024172&dataset=UTHSC_BXD_Young_Adult_Eye_RNAseq_TPM_Log	mouse	BXD	UTHSC_BXD_Young_Adult_Eye_RNAseq_TPM_Log	ENSMUSG00000024172	St6gal2	beta galactoside alpha 2,6 sialyltransferase 2		N/A	17	55.4454	C230064G14Rik, St6galII, mKIAA1877	240119	N/A		+			55.4454	55.5146	17	52.5621	rs48107437	22.2854		3.05731	2.9605	0.345775	3.3785	0.0487904	x	x	x	x	x	x	3.362	0.0735391	2.636	0.128693	x	x	x	x	x	x	2.922	0.19799	x
508	https://genenetwork.org/show_trait?trait_id=ENSMUSG00000038781&dataset=UTHSC_BXD_Young_Adult_Eye_RNAseq_TPM_Log	mouse	BXD	UTHSC_BXD_Young_Adult_Eye_RNAseq_TPM_Log	ENSMUSG00000038781	Stap2	signal transducing adaptor family member 2		N/A	17	55.9971	AW049765, STAP2	106766	N/A		-			55.9971	56.0056	5	66.5843	rsm10000006341	25.7845		5.05844	4.667	0.192333	4.435	0.510531	x	x	x	x	x	x	4.96	0.21496	4.7765	0.154856	x	x	x	x	x	x	5.1135	0.248194	x
509	https://genenetwork.org/show_trait?trait_id=ENSMUSG00000024077&dataset=UTHSC_BXD_Young_Adult_Eye_RNAseq_TPM_Log	mouse	BXD	UTHSC_BXD_Young_Adult_Eye_RNAseq_TPM_Log	ENSMUSG00000024077	Strn	striatin, calmodulin binding protein		N/A	17	78.6499	AU022939, D130055P19	268980	N/A		-			78.6499	78.7372	19	53.2961	rsm10002113718	12.9382		4.75776	4.624	0.0735391	5.116	0.154149	x	x	x	x	x	x	4.9605	0.0841457	4.579	0.101823	x	x	x	x	x	x	4.976	0.0353553	x
510	https://genenetwork.org/show_trait?trait_id=ENSMUSG00000023943&dataset=UTHSC_BXD_Young_Adult_Eye_RNAseq_TPM_Log	mouse	BXD	UTHSC_BXD_Young_Adult_Eye_RNAseq_TPM_Log	ENSMUSG00000023943	Sult1c1	sulfotransferase family, cytosolic, 1C, member 1		N/A	17	53.9616	(PST)G, PSULT, ST1C1, Stp2, Sult1a2, mOLFST	20888	N/A		-			53.9616	53.9907	4	50.7371	rsm10000004843	16.617		4.39689	4.694	0.230517	5.869	0.142836	x	x	x	x	x	x	5.4785	0.334462	5.0325	0.120915	x	x	x	x	x	x	4.6645	0.033234	x
511	https://genenetwork.org/show_trait?trait_id=ENSMUSG00000023122&dataset=UTHSC_BXD_Young_Adult_Eye_RNAseq_TPM_Log	mouse	BXD	UTHSC_BXD_Young_Adult_Eye_RNAseq_TPM_Log	ENSMUSG00000023122	Sult1c2	sulfotransferase family, cytosolic, 1C, member 2		N/A	17	53.8296	1810008N17Rik, ST1C1, ST1C2, Sult1c1	69083	N/A		-			53.8296	53.8463	3	129.038	rs30548532	9.2267		0.0711413	0	0	0	0	x	x	x	x	x	x	0	0	0.3155	0.446184	x	x	x	x	x	x	0	0	x
512	https://genenetwork.org/show_trait?trait_id=ENSMUSG00000105732&dataset=UTHSC_BXD_Young_Adult_Eye_RNAseq_TPM_Log	mouse	BXD	UTHSC_BXD_Young_Adult_Eye_RNAseq_TPM_Log	ENSMUSG00000105732	Sult1c2-ps1	sulfotransferase family, cytosolic, 1C, member 2, pseudogene 1		N/A	17	53.875	Not available		N/A		-			53.875	53.8755	1	3.00149	rsm10000000001	0		0	0	0	0	0	x	x	x	x	x	x	0	0	0	0	x	x	x	x	x	x	0	0	x
513	https://genenetwork.org/show_trait?trait_id=ENSMUSG00000105885&dataset=UTHSC_BXD_Young_Adult_Eye_RNAseq_TPM_Log	mouse	BXD	UTHSC_BXD_Young_Adult_Eye_RNAseq_TPM_Log	ENSMUSG00000105885	Sult1c2-ps2	sulfotransferase family, cytosolic, 1C, member 2, pseudogene 2		N/A	17	53.8029	Not available		N/A		+			53.8029	53.8035	1	3.00149	rsm10000000001	0		0	0	0	0	0	x	x	x	x	x	x	0	0	0	0	x	x	x	x	x	x	0	0	x
514	https://genenetwork.org/show_trait?trait_id=ENSMUSG00000038045&dataset=UTHSC_BXD_Young_Adult_Eye_RNAseq_TPM_Log	mouse	BXD	UTHSC_BXD_Young_Adult_Eye_RNAseq_TPM_Log	ENSMUSG00000038045	Sult6b1	sulfotransferase family, cytosolic, 6B, member 1		N/A	17	78.8839	2410078J06Rik, AV101767, ST6B1	73671	N/A		-			78.8839	78.907	17	78.9145	rsm10000019995	47.6077		0.680647	0.185	0.26163	1.339	0.555786	x	x	x	x	x	x	0.6875	0.0770746	0.9795	0.0685894	x	x	x	x	x	x	0.303	0.428507	x
515	https://genenetwork.org/show_trait?trait_id=ENSMUSG00000023923&dataset=UTHSC_BXD_Young_Adult_Eye_RNAseq_TPM_Log	mouse	BXD	UTHSC_BXD_Young_Adult_Eye_RNAseq_TPM_Log	ENSMUSG00000023923	Tbc1d5	TBC1 domain family, member 5		N/A	17	50.7331	1600014N05Rik	72238	N/A		-			50.7331	51.1794	13	19.517	rsm10000015649	11.597		3.40481	3.236	0.17112	3.5305	0.0883884	x	x	x	x	x	x	3.704	0.0876812	3.345	0.0268701	x	x	x	x	x	x	3.4805	0.0275772	x
516	https://genenetwork.org/show_trait?trait_id=ENSMUSG00000047407&dataset=UTHSC_BXD_Young_Adult_Eye_RNAseq_TPM_Log	mouse	BXD	UTHSC_BXD_Young_Adult_Eye_RNAseq_TPM_Log	ENSMUSG00000047407	Tgif1	TGFB-induced factor homeobox 1		N/A	17	70.8442	AA959811, AI462167, Tgif	21815	N/A		-			70.8442	70.8535	17	71.754	rsm10000019855	15.8542		2.92349	2.6995	0.00919239	2.8955	0.0714178	x	x	x	x	x	x	2.896	0.14425	2.4635	0.0516188	x	x	x	x	x	x	3.2685	0.388202	x
517	https://genenetwork.org/show_trait?trait_id=ENSMUSG00000024251&dataset=UTHSC_BXD_Young_Adult_Eye_RNAseq_TPM_Log	mouse	BXD	UTHSC_BXD_Young_Adult_Eye_RNAseq_TPM_Log	ENSMUSG00000024251	Thada	thyroid adenoma associated		N/A	17	84.1901	6530405K19, A930021O22, AU019899, BC052885, GITA	240174	N/A		-			84.1901	84.4662	17	83.7022	rsm10000020121	33.624		3.05758	2.768	0.145664	3.5715	0.00919239	x	x	x	x	x	x	3.0375	0.0205061	3.28	0.152735	x	x	x	x	x	x	3.042	0.0410122	x
518	https://genenetwork.org/show_trait?trait_id=ENSMUSG00000024105&dataset=UTHSC_BXD_Young_Adult_Eye_RNAseq_TPM_Log	mouse	BXD	UTHSC_BXD_Young_Adult_Eye_RNAseq_TPM_Log	ENSMUSG00000024105	Themis3	thymocyte selection associated family member 3		N/A	17	66.5545	9130404H23Rik	74556	N/A		-			66.5545	66.5946	8	120.517	rsm10000010682	14.7162		0.112889	0.2135	0.301935	0	0	x	x	x	x	x	x	0.058	0.0820244	0.1065	0.150614	x	x	x	x	x	x	0.184	0.260215	x
519	https://genenetwork.org/show_trait?trait_id=ENSMUSG00000024246&dataset=UTHSC_BXD_Young_Adult_Eye_RNAseq_TPM_Log	mouse	BXD	UTHSC_BXD_Young_Adult_Eye_RNAseq_TPM_Log	ENSMUSG00000024246	Thumpd2	THUMP domain containing 2		N/A	17	81.0263	2810025A12Rik	72167	N/A		-			81.0263	81.0651	17	80.1962	rsm10000020013	30.1545		4.33653	3.802	0.247487	4.737	0.0226274	x	x	x	x	x	x	4.2625	0.456084	4.4945	0.0148492	x	x	x	x	x	x	4.3065	0.140714	x
520	https://genenetwork.org/show_trait?trait_id=ENSMUSG00000047123&dataset=UTHSC_BXD_Young_Adult_Eye_RNAseq_TPM_Log	mouse	BXD	UTHSC_BXD_Young_Adult_Eye_RNAseq_TPM_Log	ENSMUSG00000047123	Ticam1	toll-like receptor adaptor molecule 1		N/A	17	56.2693	AW046014, AW547018, TICAM1, TRIF	106759	N/A		-			56.2693	56.2768	9	110.636	rs29593654	20.6065		3.64495	3.9685	0.0982878	3.5835	0.0883884	x	x	x	x	x	x	3.6095	0.168999	3.627	0.151321	x	x	x	x	x	x	3.562	0	x
521	https://genenetwork.org/show_trait?trait_id=ENSMUSG00000024245&dataset=UTHSC_BXD_Young_Adult_Eye_RNAseq_TPM_Log	mouse	BXD	UTHSC_BXD_Young_Adult_Eye_RNAseq_TPM_Log	ENSMUSG00000024245	Tmem178	transmembrane protein 178		N/A	17	80.9446	2810417M05Rik, Tmem178a	68027	N/A		+			80.9446	81.0018	17	57.086	rs46754061	16.1189		4.55662	4.724	0.0325269	4.7865	0.0643467	x	x	x	x	x	x	4.5985	0.0445477	4.186	0.124451	x	x	x	x	x	x	4.592	0.246073	x
522	https://genenetwork.org/show_trait?trait_id=ENSMUSG00000095407&dataset=UTHSC_BXD_Young_Adult_Eye_RNAseq_TPM_Log	mouse	BXD	UTHSC_BXD_Young_Adult_Eye_RNAseq_TPM_Log	ENSMUSG00000095407	Tmem200c	transmembrane protein 200C		N/A	17	68.8266	EG622645, Gm6338	622645	N/A		+			68.8266	68.8431	17	68.586	rsm10000019834	15.5207		4.14737	3.5025	0.0205061	3.928	0.181019	x	x	x	x	x	x	4.352	0.141421	4.173	0.0848528	x	x	x	x	x	x	3.937	0.400222	x
523	https://genenetwork.org/show_trait?trait_id=ENSMUSG00000045036&dataset=UTHSC_BXD_Young_Adult_Eye_RNAseq_TPM_Log	mouse	BXD	UTHSC_BXD_Young_Adult_Eye_RNAseq_TPM_Log	ENSMUSG00000045036	Tmem232	transmembrane protein 232		N/A	17	65.256	E130009J12Rik, Gm940, Tes13L, Tes13S	381107	N/A		-			65.256	65.5408	16	11.5398	rsm10001919602	14.2014		1.15648	1.168	1.03238	1.1655	0.378302	x	x	x	x	x	x	0.8795	0.854892	1.4205	0.374059	x	x	x	x	x	x	1.3795	0.0304056	x
524	https://genenetwork.org/show_trait?trait_id=ENSMUSG00000044469&dataset=UTHSC_BXD_Young_Adult_Eye_RNAseq_TPM_Log	mouse	BXD	UTHSC_BXD_Young_Adult_Eye_RNAseq_TPM_Log	ENSMUSG00000044469	Tnfaip8l1	tumor necrosis factor, alpha-induced protein 8-like 1		N/A	17	56.1625	2600017J23Rik, TIPE1	66443	N/A		+			56.1625	56.174	1	139.474	rsm10000001372	8.2017		0.844679	0.5975	0.126572	0.9325	0.0898026	x	x	x	x	x	x	0.6455	0.214253	1.2625	0.468812	x	x	x	x	x	x	0.6795	0.170413	x
525	https://genenetwork.org/show_trait?trait_id=ENSMUSG00000005824&dataset=UTHSC_BXD_Young_Adult_Eye_RNAseq_TPM_Log	mouse	BXD	UTHSC_BXD_Young_Adult_Eye_RNAseq_TPM_Log	ENSMUSG00000005824	Tnfsf14	tumor necrosis factor (ligand) superfamily, member 14		N/A	17	57.1895	HVEML, HVEML, LIGHT, LTg, Ly113, Tnlg1d	50930	N/A		-			57.1895	57.1942	2	160.769	rs13476878	11.1805		0.110871	0.4965	0.313248	0	0	x	x	x	x	x	x	0.214	0.302642	0.0385	0.0544472	x	x	x	x	x	x	0.035	0.0494975	x
526	https://genenetwork.org/show_trait?trait_id=ENSMUSG00000035678&dataset=UTHSC_BXD_Young_Adult_Eye_RNAseq_TPM_Log	mouse	BXD	UTHSC_BXD_Young_Adult_Eye_RNAseq_TPM_Log	ENSMUSG00000035678	Tnfsf9	tumor necrosis factor (ligand) superfamily, member 9		N/A	17	57.1053	41BBL, 41BBL, AI848817, Cd137l, Ly63l	21950	N/A		+			57.1053	57.1078	11	11.5255	rs28219978	13.5909		1.8817	1.448	0.524673	2.2095	0.0869741	x	x	x	x	x	x	1.414	1.9997	1.1675	0.560736	x	x	x	x	x	x	1.5895	0.982171	x
527	https://genenetwork.org/show_trait?trait_id=ENSMUSG00000045761&dataset=UTHSC_BXD_Young_Adult_Eye_RNAseq_TPM_Log	mouse	BXD	UTHSC_BXD_Young_Adult_Eye_RNAseq_TPM_Log	ENSMUSG00000045761	Togaram2	TOG array regulator of axonemal microtubules 2		N/A	17	71.6733	4632412N22Rik, Fam179a	320159	N/A		+			71.6733	71.7297	8	24.455	rsm10000010261	15.2216		2.142	2.409	0.120208	2.152	0.186676	x	x	x	x	x	x	2.146	0.0494975	2.2215	0.0176777	x	x	x	x	x	x	2.4	0.33234	x
528	https://genenetwork.org/show_trait?trait_id=ENSMUSG00000019487&dataset=UTHSC_BXD_Young_Adult_Eye_RNAseq_TPM_Log	mouse	BXD	UTHSC_BXD_Young_Adult_Eye_RNAseq_TPM_Log	ENSMUSG00000019487	Trip10	thyroid hormone receptor interactor 10		N/A	17	57.2495	AI646975, Cip4	106628	N/A		+			57.2495	57.2637	1	167.197	rsm10000020562	12.0685		6.73196	6.7425	0.105359	6.624	0.0961665	x	x	x	x	x	x	6.7525	0.19304	6.5175	0.253851	x	x	x	x	x	x	6.6025	0.0742462	x
529	https://genenetwork.org/show_trait?trait_id=ENSMUSG00000085492&dataset=UTHSC_BXD_Young_Adult_Eye_RNAseq_TPM_Log	mouse	BXD	UTHSC_BXD_Young_Adult_Eye_RNAseq_TPM_Log	ENSMUSG00000085492	Trmt61b	tRNA methyltransferase 61B		N/A	17	71.557	1110039F03Rik, 623451, Gm6431	68789	N/A		-			71.557	71.5988	17	71.4758	rsm10000019852	82.4416		2.67165	3.2005	0.163342	3.32	0.275772	x	x	x	x	x	x	2.987	0.192333	2.132	0.53033	x	x	x	x	x	x	2.761	0.120208	x
530	https://genenetwork.org/show_trait?trait_id=ENSMUSG00000090704&dataset=UTHSC_BXD_Young_Adult_Eye_RNAseq_TPM_Log	mouse	BXD	UTHSC_BXD_Young_Adult_Eye_RNAseq_TPM_Log	ENSMUSG00000090704	Trp53-ps	transformation related protein 53, pseudogene		N/A	17	54.4197	Not available	22060	N/A		+			54.4197	54.4208	14	36.8637	rsm10000017180	7.46634		0.00445333	0	0	0	0	x	x	x	x	x	x	0	0	0	0	x	x	x	x	x	x	0	0	x
531	https://genenetwork.org/show_trait?trait_id=ENSMUSG00000024078&dataset=UTHSC_BXD_Young_Adult_Eye_RNAseq_TPM_Log	mouse	BXD	UTHSC_BXD_Young_Adult_Eye_RNAseq_TPM_Log	ENSMUSG00000024078	Ttc27	tetratricopeptide repeat domain 27		N/A	17	74.7177	2610511O17Rik	74196	N/A		+			74.7177	74.8636	3	154.195	rsm10000004645	18.1149		3.97381	3.9945	0.0487904	4.3425	0.0502046	x	x	x	x	x	x	4.173	0.353553	3.829	0.0466691	x	x	x	x	x	x	4.2125	0.0700036	x
532	https://genenetwork.org/show_trait?trait_id=ENSMUSG00000046196&dataset=UTHSC_BXD_Young_Adult_Eye_RNAseq_TPM_Log	mouse	BXD	UTHSC_BXD_Young_Adult_Eye_RNAseq_TPM_Log	ENSMUSG00000046196	Ttc39d	tetratricopeptide repeat domain 39D		N/A	17	80.2075	4930560E09Rik	67737	N/A		+			80.2075	80.2179	19	45.2604	rsm10002113327	9.28066		1.22862	0.6695	0.946816	1.443	0.10748	x	x	x	x	x	x	1.176	0.0820244	0.6445	0.663973	x	x	x	x	x	x	1.705	0.46669	x
533	https://genenetwork.org/show_trait?trait_id=ENSMUSG00000062591&dataset=UTHSC_BXD_Young_Adult_Eye_RNAseq_TPM_Log	mouse	BXD	UTHSC_BXD_Young_Adult_Eye_RNAseq_TPM_Log	ENSMUSG00000062591	Tubb4a	tubulin, beta 4A class IVA		N/A	17	57.0801	AI325297, M(beta)4, Tubb, Tubb4	22153	N/A		-			57.0801	57.0878	2	4.91661	rsm10000002493	17.03		7.90763	7.8175	0.157685	7.9055	0.181726	x	x	x	x	x	x	7.81	0.209304	7.7865	0.224153	x	x	x	x	x	x	8.068	0.0579828	x
534	https://genenetwork.org/show_trait?trait_id=ENSMUSG00000024098&dataset=UTHSC_BXD_Young_Adult_Eye_RNAseq_TPM_Log	mouse	BXD	UTHSC_BXD_Young_Adult_Eye_RNAseq_TPM_Log	ENSMUSG00000024098	Twsg1	twisted gastrulation BMP signaling modulator 1		N/A	17	65.922	1810013J15Rik, 9030422N06Rik, AW552143, D17Ertd403e, Tsg, Twg	65960	N/A		-			65.922	65.9512	10	86.1934	rsm10000012499	11.3933		6.02055	6.0935	0.163342	6.3125	0.207182	x	x	x	x	x	x	6.1475	0.0770746	6.058	0.0282843	x	x	x	x	x	x	5.845	0.0749533	x
535	https://genenetwork.org/show_trait?trait_id=ENSMUSG00000050612&dataset=UTHSC_BXD_Young_Adult_Eye_RNAseq_TPM_Log	mouse	BXD	UTHSC_BXD_Young_Adult_Eye_RNAseq_TPM_Log	ENSMUSG00000050612	Txndc2	thioredoxin domain containing 2 (spermatozoa)		N/A	17	65.6375	AU021712, Sptrx1, Sptrx1, Trx4	213272	N/A		-			65.6375	65.6422	1	15.9687	rsm10000000198	12.3585		0.102149	0	0	0.1	0.141421	x	x	x	x	x	x	0	0	0.2975	0.420729	x	x	x	x	x	x	0.1915	0.270822	x
536	https://genenetwork.org/show_trait?trait_id=ENSMUSG00000019578&dataset=UTHSC_BXD_Young_Adult_Eye_RNAseq_TPM_Log	mouse	BXD	UTHSC_BXD_Young_Adult_Eye_RNAseq_TPM_Log	ENSMUSG00000019578	Ubxn6	UBX domain protein 6		N/A	17	56.067	1200008L11Rik, 2210415J11Rik, AU040909, Ubxd1, Ubxdc2	66530	N/A		-			56.067	56.075	9	85.5217	rsm10000011570	10.1394		4.01517	4.0185	0.11243	3.962	0.0876812	x	x	x	x	x	x	4.101	0.393151	3.925	0.17112	x	x	x	x	x	x	4.1885	0.0487904	x
537	https://genenetwork.org/show_trait?trait_id=ENSMUSG00000001228&dataset=UTHSC_BXD_Young_Adult_Eye_RNAseq_TPM_Log	mouse	BXD	UTHSC_BXD_Young_Adult_Eye_RNAseq_TPM_Log	ENSMUSG00000001228	Uhrf1	ubiquitin-like, containing PHD and RING finger domains, 1		N/A	17	56.3033	AL022808, ICBP90, Np95, RNF106	18140	N/A		+			56.3033	56.3235	17	31.9314	rs6242153	12.3064		3.33561	2.8885	0.113844	3.0875	0.272236	x	x	x	x	x	x	3.656	0.0155564	3.05	0.0240416	x	x	x	x	x	x	3.2945	0.0629325	x
538	https://genenetwork.org/show_trait?trait_id=ENSMUSG00000024091&dataset=UTHSC_BXD_Young_Adult_Eye_RNAseq_TPM_Log	mouse	BXD	UTHSC_BXD_Young_Adult_Eye_RNAseq_TPM_Log	ENSMUSG00000024091	Vapa	vesicle-associated membrane protein, associated protein A		N/A	17	65.5783	33kDa, VAP33	30960	N/A		-			65.5783	65.6136	2	7.69642	rs13476335	16.8607		6.75212	6.6515	0.0445477	6.8355	0.0770746	x	x	x	x	x	x	6.8125	0.0770746	6.5735	0.115258	x	x	x	x	x	x	6.6995	0.026163	x
539	https://genenetwork.org/show_trait?trait_id=ENSMUSG00000034116&dataset=UTHSC_BXD_Young_Adult_Eye_RNAseq_TPM_Log	mouse	BXD	UTHSC_BXD_Young_Adult_Eye_RNAseq_TPM_Log	ENSMUSG00000034116	Vav1	vav 1 oncogene		N/A	17	57.2791	Vav, vavT	22324	N/A		+			57.2791	57.328	9	108.501	rs33640744	13.8045		1.50527	1.6875	1.11652	1.581	0.234759	x	x	x	x	x	x	1.106	0.10748	1.117	0.322441	x	x	x	x	x	x	0.749	0.0353553	x
540	https://genenetwork.org/show_trait?trait_id=ENSMUSG00000024076&dataset=UTHSC_BXD_Young_Adult_Eye_RNAseq_TPM_Log	mouse	BXD	UTHSC_BXD_Young_Adult_Eye_RNAseq_TPM_Log	ENSMUSG00000024076	Vit	vitrin		N/A	17	78.5081	1700052E02Rik, 1700110E08Rik, 2810429K11Rik, AKH, akhirin	74199	N/A		+			78.5081	78.6274	17	71.7907	rsm10000019856	25.484		6.89366	6.86	0.00707107	7.206	0.0919239	x	x	x	x	x	x	7.0285	0.16617	6.54	0.138593	x	x	x	x	x	x	7.233	0.0777818	x
541	https://genenetwork.org/show_trait?trait_id=ENSMUSG00000054723&dataset=UTHSC_BXD_Young_Adult_Eye_RNAseq_TPM_Log	mouse	BXD	UTHSC_BXD_Young_Adult_Eye_RNAseq_TPM_Log	ENSMUSG00000054723	Vmac	vimentin-type intermediate filament associated coiled-coil protein		N/A	17	56.7139	AI662250	106639	N/A		-			56.7139	56.718	5	69.8404	rsm10000006366	17.3765		4.93827	4.408	0.0608112	4.984	0.0721249	x	x	x	x	x	x	5.0275	0.00353553	4.7425	0.0883884	x	x	x	x	x	x	4.8605	0.00070711	x
542	https://genenetwork.org/show_trait?trait_id=ENSMUSG00000091504&dataset=UTHSC_BXD_Young_Adult_Eye_RNAseq_TPM_Log	mouse	BXD	UTHSC_BXD_Young_Adult_Eye_RNAseq_TPM_Log	ENSMUSG00000091504	Vmn2r118	vomeronasal 2, receptor 118		N/A	17	55.5904	EG383258, EG668547, Vmn2r119	383258	N/A		-			55.5904	55.6252	17	53.3331	rs33649718	25.7825		0.292873	0.303	0.142836	0.183	0.00707107	x	x	x	x	x	x	0.2635	0.132229	0.2035	0.287792	x	x	x	x	x	x	0.577	0.203647	x
543	https://genenetwork.org/show_trait?trait_id=ENSMUSG00000090655&dataset=UTHSC_BXD_Young_Adult_Eye_RNAseq_TPM_Log	mouse	BXD	UTHSC_BXD_Young_Adult_Eye_RNAseq_TPM_Log	ENSMUSG00000090655	Vmn2r120	vomeronasal 2, receptor 120		N/A	17	57.5065	EG224916	224916	N/A		-			57.5065	57.5455	10	110.403	rs48923609	3.87659		6.26667e-05	0	0	0	0	x	x	x	x	x	x	0	0	0	0	x	x	x	x	x	x	0	0	x
544	https://genenetwork.org/show_trait?trait_id=ENSMUSG00000024101&dataset=UTHSC_BXD_Young_Adult_Eye_RNAseq_TPM_Log	mouse	BXD	UTHSC_BXD_Young_Adult_Eye_RNAseq_TPM_Log	ENSMUSG00000024101	Washc1	WASH complex subunit 1		N/A	17	66.1115	1110049F14Rik, ORF19, Wash, Wash1	68767	N/A		+			66.1115	66.1205	14	25.4473	rsm10000017126	17.12		5.42332	5.3695	0.317491	5.449	0.00848528	x	x	x	x	x	x	5.4175	0.126572	5.15	0.0707107	x	x	x	x	x	x	5.4735	0.0643467	x
545	https://genenetwork.org/show_trait?trait_id=ENSMUSG00000041057&dataset=UTHSC_BXD_Young_Adult_Eye_RNAseq_TPM_Log	mouse	BXD	UTHSC_BXD_Young_Adult_Eye_RNAseq_TPM_Log	ENSMUSG00000041057	Wdr43	WD repeat domain 43		N/A	17	71.6159	2610318G08Rik, AU020887, AV024208, Wrd43, mKIAA0007	72515	N/A		+			71.6159	71.659	17	71.4758	rsm10000019852	43.901		5.18303	5.349	0.145664	5.4275	0.0247487	x	x	x	x	x	x	5.0935	0.270822	4.749	0.244659	x	x	x	x	x	x	5.399	0.0282843	x
546	https://genenetwork.org/show_trait?trait_id=ENSMUSG00000024066&dataset=UTHSC_BXD_Young_Adult_Eye_RNAseq_TPM_Log	mouse	BXD	UTHSC_BXD_Young_Adult_Eye_RNAseq_TPM_Log	ENSMUSG00000024066	Xdh	xanthine dehydrogenase		N/A	17	73.8839	XO, Xor, Xox1, Xox1	22436	N/A		-			73.8839	73.9502	1	192.746	rsm10000002464	17.8008		3.8038	3.823	0.247487	3.204	0.401637	x	x	x	x	x	x	3.7225	0.398101	3.762	0.0565685	x	x	x	x	x	x	3.353	0.0947523	x
547	https://genenetwork.org/show_trait?trait_id=ENSMUSG00000024072&dataset=UTHSC_BXD_Young_Adult_Eye_RNAseq_TPM_Log	mouse	BXD	UTHSC_BXD_Young_Adult_Eye_RNAseq_TPM_Log	ENSMUSG00000024072	Yipf4	Yip1 domain family, member 4		N/A	17	74.4895	2310034L04Rik	67864	N/A		+			74.4895	74.5003	17	69.962	rsm10000019839	11.9381		6.205	6.1425	0.0176777	6.242	0.0848528	x	x	x	x	x	x	6.27	0.325269	5.9385	0.188798	x	x	x	x	x	x	6.1805	0.0247487	x
548	https://genenetwork.org/show_trait?trait_id=ENSMUSG00000003208&dataset=UTHSC_BXD_Young_Adult_Eye_RNAseq_TPM_Log	mouse	BXD	UTHSC_BXD_Young_Adult_Eye_RNAseq_TPM_Log	ENSMUSG00000003208	Yju2	YJU2 splicing factor		N/A	17	55.9591	2900016D05Rik, AI413813, Ccdc94	72886	N/A		+			55.9591	55.9683	15	63.3923	rs31691968	10.8199		3.75733	3.4735	0.0912168	3.7285	0.0304056	x	x	x	x	x	x	3.584	0.16122	3.4605	0.0544472	x	x	x	x	x	x	3.7045	0.0841457	x
549	https://genenetwork.org/show_trait?trait_id=ENSMUSG00000039770&dataset=UTHSC_BXD_Young_Adult_Eye_RNAseq_TPM_Log	mouse	BXD	UTHSC_BXD_Young_Adult_Eye_RNAseq_TPM_Log	ENSMUSG00000039770	Ypel5	yippee like 5		N/A	17	72.8365	2310076K21Rik, CGI127	383295	N/A		+			72.8365	72.8512	19	23.8425	rsm10000021034	12.9842		5.60148	5.4975	0.0799031	5.619	0.0579828	x	x	x	x	x	x	5.7035	0.156271	5.2795	0.355675	x	x	x	x	x	x	5.809	0.0183848	x
550	https://genenetwork.org/show_trait?trait_id=ENSMUSG00000049672&dataset=UTHSC_BXD_Young_Adult_Eye_RNAseq_TPM_Log	mouse	BXD	UTHSC_BXD_Young_Adult_Eye_RNAseq_TPM_Log	ENSMUSG00000049672	Zbtb14	zinc finger and BTB domain containing 14		N/A	17	69.383	ZF5, Zfp161, b2b1982Clo	22666	N/A		+			69.383	69.3912	X	164.202	rsm10000021858	9.61064		4.38196	4.315	0.158392	4.5425	0.00212132	x	x	x	x	x	x	4.5095	0.197283	4.29	0.294156	x	x	x	x	x	x	4.254	0.00707107	x
551	https://genenetwork.org/show_trait?trait_id=ENSMUSG00000057835&dataset=UTHSC_BXD_Young_Adult_Eye_RNAseq_TPM_Log	mouse	BXD	UTHSC_BXD_Young_Adult_Eye_RNAseq_TPM_Log	ENSMUSG00000057835	Zfp119a	zinc finger protein 119a		N/A	17	55.8649	AL024077, Mzf13, Zfp119	104349	N/A		-			55.8649	55.8789	14	36.8637	rsm10000017180	15.3186		3.58101	3.7605	0.432042	3.979	0.0367696	x	x	x	x	x	x	3.6935	0.013435	2.8895	0.482954	x	x	x	x	x	x	3.556	0.345068	x
552	https://genenetwork.org/show_trait?trait_id=ENSMUSG00000062101&dataset=UTHSC_BXD_Young_Adult_Eye_RNAseq_TPM_Log	mouse	BXD	UTHSC_BXD_Young_Adult_Eye_RNAseq_TPM_Log	ENSMUSG00000062101	Zfp119b	zinc finger protein 119b		N/A	17	55.9384	Not available	240120	N/A		-			55.9384	55.9495	19	42.7843	rsm10002113312	14.2318		4.07276	3.796	0.260215	4.4775	0.0883884	x	x	x	x	x	x	4.3875	0.0671751	3.7175	0.0714178	x	x	x	x	x	x	3.858	0.165463	x
553	https://genenetwork.org/show_trait?trait_id=ENSMUSG00000045817&dataset=UTHSC_BXD_Young_Adult_Eye_RNAseq_TPM_Log	mouse	BXD	UTHSC_BXD_Young_Adult_Eye_RNAseq_TPM_Log	ENSMUSG00000045817	Zfp36l2	zinc finger protein 36, C3H type-like 2		N/A	17	84.1839	Brf2, ERF2, Tis11d	12193	N/A		-			84.1839	84.1879	17	83.7022	rsm10000020121	58.2193		6.03471	6.536	0.222032	5.8465	0.0403051	x	x	x	x	x	x	6.1785	0.388202	5.479	0.172534	x	x	x	x	x	x	6.1465	0.136472	x
554	https://genenetwork.org/show_trait?trait_id=ENSMUSG00000003198&dataset=UTHSC_BXD_Young_Adult_Eye_RNAseq_TPM_Log	mouse	BXD	UTHSC_BXD_Young_Adult_Eye_RNAseq_TPM_Log	ENSMUSG00000003198	Zfp959	zinc finger protein 959		N/A	17	55.8921	Not available	224893	N/A		+			55.8921	55.8989	19	32.7167	rsm10002113003	12.4515		4.26156	4.292	0.0466691	4.5355	0.0799031	x	x	x	x	x	x	3.9805	0.538108	3.922	0.241831	x	x	x	x	x	x	4.406	0.039598	x
555	https://genenetwork.org/show_trait?trait_id=ENSMUSG00000044526&dataset=UTHSC_BXD_Young_Adult_Eye_RNAseq_TPM_Log	mouse	BXD	UTHSC_BXD_Young_Adult_Eye_RNAseq_TPM_Log	ENSMUSG00000044526	Znrf4	zinc and ring finger 4		N/A	17	56.5112	1700094M01Rik, Ssrzf1, spzn	20834	N/A		-			56.5112	56.5124	19	48.5739	rsm10002113353	9.13692		0.0268467	0	0	0	0	x	x	x	x	x	x	0	0	0	0	x	x	x	x	x	x	0	0	x
[truncated: 449 more columns]

## Sheet: Summary BP changes&expressed
Genes on Chr 17 with base pair changes and are expressed in mouse eyes	number of possible DNA changes		frameshift	init codon	splice site	stop gain/loss
Lama1	25		AU016765	- none -	Slc25a41	Cntnap5c
Thada	23		Gm4707		Nudt12os	Gm10190
Plin4	21		Gm6594		AU016765	Thada
Cntnap5c	19		Ltbp1		Gm17097	Ppp4r1
Emilin2	16				Gm26510	Gm4707
Plekhh2	15				Mettl4-ps1
Cebpz	14				Capn13
Thumpd2	14				Hnrnpll
Zfp119b	12				Gm26561
Abcg5	11				Gm11110
Gm10093	11				Myom1
Myom1	11
Zfp36l2	11
Tmem232	10
Vit	10
Birc6	9
Lrpprc	9
Zfp959	9
Txndc2	8
Vmn2r118	8
Alk	7
Ankrd12	7
Capn13	7
Clip4	7
Gm16519	7
Gm21834	7
Mtcl1	7
Nlrc4	7
Ppp4r1	7
Efhb	6
Ralbp1	6
Abcg8	5
Acer1	5
AU016765	5
C3	5
Eif2ak2	5
Gm6594	5
Kcnh8	5
L3mbtl4	5
Ltbp1	5
Pp2d1	5
Zfp119a	5
Arhgap28	4
Ddx11	4
Eml4	4
Fbxl17	4
Galnt14	4
Gm4707	4
Hnrnpll	4
Kdm4b	4
Mta3	4
Ndufaf7	4
Prr22	4
Ptprm	4
Qpct	4
St6gal2	4
Tnfsf9	4
Ttc27	4
Acsbg2	3
Arrdc5	3
Catsperd	3
Clpp	3
Cox7a2l	3
Galm	3
Gm11110	3
Lpin2	3
Mpnd	3
Pja2	3
Pspn	3
Slc25a41	3
Slc30a6	3
Strn	3
Sult6b1	3
Themis3	3
Tmem200c	3
1700061G19Rik	2
Arhgef33	2
Crim1	2
Dennd1c	2
Ebi3	2
Fem1a	2
Gm17097	2
Heatr5b	2
Kat2b	2
Mettl4-ps1	2
Nudt12	2
Pkdcc	2
Plcl2	2
Pot1b	2
Rab5a	2
Rmdn2	2
Safb2	2
Sh3gl1	2
Slc3a1	2
Sult1c1	2
Tbc1d5	2
Ticam1	2
Ubxn6	2
Uhrf1	2
Wdr43	2
4930583I09Rik	1
A930002H24Rik	1
Camkmt	1
Cdkl4	1
Cebpzos	1
Chaf1a	1
Crb3	1
Cyp1b1	1
Dlgap1	1
Dync2li1	1
Fer	1
Fez2	1
Fsd1	1
Gm10190	1
Gm26510	1
Gm26561	1
Gpr108	1
Kcng3	1
Lrg1	1
Man2a1	1
Ndc80	1
Nudt12os	1
Plin5	1
Prkd3	1
Ranbp3	1
Rasgrp3	1
Rftn1	1
Safb	1
Shd	1
Slc5a7	1
Slc8a1	1
Spast	1
Spdya	1
Stap2	1
Sult1c2	1
Vmn2r120	1
Xdh	1
Zbtb14	1
